# Supplementary material for: Regional differences in recombination hotspots between two chicken populations
Source: BMC Genet. 2010 Feb 8;11:11. doi: 10.1186/1471-2156-11-11 (PMC2834597; doi:10.1186/1471-2156-11-11)
Supplement: Additional file 1 — Detailed information of all used markers used in the construction of the linkage map. This table includes all SNPs used in the construction of the linkage map including their position on the chromosome, newly assigned chromosome if applicable, status and sequence. [file 1471-2156-11-11-S1.XLS]

## Sheet: Chicken_WAG
Genome_Build_Version	2.1				Status
Source	BGI_dbSNP				Mapped	Mapped on known chromosome
dbSNP_Version	122				Not Mapped	Assigned to Known Chromosome, but not mapped on chromosome
Species	Gallus Gallus				Chr_un_remain	Informative markers that remained in chromosome unassigned
					Homozygous	Homozygous marker
					RejectedbyBeadstudio	Marker did not pass Beadstudio quality control
#	SNP_Name	Chromosome	New Chromosome	Location in bp	Status	Sequence
1	Gga_rs15369364	unassigned	GGA3	0	Mapped	ATAGAAGAGTTGGCAGTAGCATCATTAAATATTTTACTAGTAACAGTTAAAGAACAAAAT[A/T]TTTCCTTTTATTCTTGTGCTGACACTACAGTGGCTAAGAAGAATAAACTTCTGTGGGTTG
2	Gga_rs16692617	unassigned		0	Chr_un_remain	AATTATTTTTCCTCCCTCTCTCATTTCTAAATGATTTTTCATTTCTTTGTCACTCTTACA[A/T]TTCGTTTTCATTCCTTTTTCATTTTAAAGTCATCTTACGTCTTTTTTAATTAATTTTGTT
3	Gga_rs14235761	unassigned	GGA2	0	Mapped	CAAACTTATTTGAAAAGTAACTTTATGCTGCTCTTCCTCCTGATAATCATAGACACATTA[C/G]ATACTGGCCAATGCATCCACTGGAAAGCTTTTTTTTTTTTTATCATGGAAAAAGGTGCTC
4	Gga_rs16580020	unassigned	GGA7	0	Mapped	TGAATACAGAAGACAACAACACACTCAGCACTCCTGGTCCTTTTAACACTGTTCCCAGGG[A/T]CATGAAGTCCTTGCACTGCTCCCTGTGTGTTGCTTGTTACAGAGATGGGCGGTGGTCACA
5	Gga_rs15108396	unassigned	GGA2	0	Mapped	CCTTTTAAGGTGAGCTTCACAGCTGCAGTAGGGAAACATCCCTTCAGAAAATAAAAGCAA[G/C]GACAAACCACAAACATCAACATAAAGTTTTAGGGGCAGGAGCAGCCTTTGTTTCTGTGCT
6	Gga_rs16036079	unassigned		0	Rejected by Beadstudio	ATGGCACTCTTCATCCGAGCAAAACTCGGAATAAATCTGTGTTTGCATGACAAAAAAAAA[G/C]CCCCCCATTCCCCCTGTACGTGTGCATAGGATCACAGTGTGGGTGTGTGAAATGCAGCCC
7	Gga_rs16723228	unassigned	GGA6	0	Not Mapped	TCATGTATCAATCGTTAGTGCTACATGCTAGGCTTATGGTAGACAAAGCGCTGTAGGACG[A/T]GAATCCTCCTACCCACACCTGTGTCCTAGTCTCTAGATGCTGAGTTTTCATCCAAGCACA
8	Gga_rs14824643	unassigned	GGA1	0	Not Mapped	GGAGCCCAGAGTCCTGAGTTATGCCACAGGCTATGAGTGACTGGGAAAGTTGCTTCAGTG[T/A]CCTGAAACGCTGTTTTTCTGAATGTAAAAGTGGGGAAGTGATAACTAAGGCAGTTAGTTA
9	Gga_rs16047342	unassigned		0	Homozygous	GAGAAGAGGCACCGTGGCCCAGGTAGGGGTTTGGTTGCTCCTGGCCCACACGACGGATCG[C/G]TGTGTGCTGTTGGATTCGATAATAACGGGGTTTTTTGTTTTCTTTTCCCCAAAAAAGGTT
10	Gga_rs13811829	unassigned		0	Rejected by Beadstudio	GTCCATGGGCGGACTGAGCTGGGGGGACAGCCATCCCATGGCAGAGCTGGGGCTGGGGAG[C/G]CTGAGAGGTCCCTTCCAACCCAACCATTCTGTGAATCTATGATTTTATGGTTCTACAGTT
11	Gga_rs16038609	unassigned		0	Rejected by Beadstudio	CAAGCCAGTCTACAGCTTCCCAGTATTGTACACGATTCTCCTTGAGACTTCCTGAGCTGT[G/C]CACCTGATTTCCGCTCCTGGTAAATGCTGCTGAACTCTACAGAATGCAATACACCACTAT
12	Gga_rs14761054	unassigned	GGZ	0	Not Mapped	AAACTGTGTGATTCTCAAATAAAATGAGAGAAAACTTTTCCCTGGGGATGATTCGCATTA[A/G]GAATTTCAAAACAGATATATTTTAAGTGATGAATATATTCAGTGAGACATATTCTTTCAC
13	Gga_rs14777360	unassigned		0	Homozygous	AGATAGACTATGAAGATCAAAATCAGAGAAATGCCAGATCTCATTCAAGTAAGACTGAAC[T/C]CTATGATGTATTTAGAGAAGGACTTGGAGTCTTTCTTGAGCTGCAGGGACTCAGAATTTA
14	Gga_rs15549981	unassigned		0	Homozygous	GGTTGTGACAGACTGTAATAAACAAGCCCAGGGACAAGGGCAGCTCCTGCCTACATCAGC[A/G]CTGCCCTTCTTCTCACGGGTCTTGGGGAACGACCAGAGCTCCAAGGAAGCTGCCTGAGGT
15	Gga_rs14741235	unassigned	GGA1	0	Mapped	TACTCCCAAGCCACAGAATCTCAAGGATTGCTTATTTCTAAGCAAGTGTGTGAGATTCAG[A/G]AATGCAAGTGGAAGATCTGGCCGGTGTGAAATCGTTTACTGAAGGAAGCCTCGTGGGATC
16	Gga_rs16023785	unassigned		0	Homozygous	ACAGCAGGGCAGGTTTATTGCTAAAACGTTGCATAGATCGGGGGGCGTTTCCTCTATGCT[T/C]GCGCTTTGTCAAAGCTTGTACTGTCCTGACTGCCAGAGAGGCAGCAGCAAAGCTCCCACC
17	Gga_rs16711919	unassigned		0	Homozygous	GAGTTATACGGGCTATGTGTTGGTTTTATAATTCCTAGTCTCTAATTCCTGTATAGTTAC[T/G]GTAATTTCTGCTGCTAAACAGTGTTGTACAGAGTCAAGGCTGTTCCAGTTTTTCAGCAAA
18	Gga_rs16712717	unassigned		0	Homozygous	CGGAGTAGTGAAGTACAAATTGAAAGGAAATTAAATGTCATTATTTTATGGTTTTTTTAT[T/C]GGTGTTCCACATCCTAACATCATGTAAAGTACGGGGAATTAAAAAGTTAGTATTCCATTT
19	Gga_rs15575229	unassigned	GGA10	0	Mapped	CGGAGAGGAATGCGTATAGCGCACTTGCAGTCCCTGCACCAGGTGGATAATTTCATATCC[T/C]GCTCACATGCTTGAGTATATATGGTCCCATAGTGAGTACATCCAATAGGCTTTTTTCCTT
20	Gga_rs14238245	unassigned	GGA2	0	Mapped	ACCGTACACATTAATGCCTTGCTAGGTTACTATTCTTTCTTCTAGCAGTAGTGGTAGTTA[A/G]TAAGTTGAACATAAAGTAAGGAAATGAAAGGCTGTTATGGCTGGTTTAGTTGCTTACTTT
21	Gga_rs14714616	unassigned		0	Homozygous	GGAAAAAGGGTTAAAGAGAAAGTGAGTTTATCTGCACTGGCATGAGAGCAGCCCCCCACA[T/C]CATTCCCCTGTGAGCAGAACCCTCGGAGTGAGTGCCGGAGTCAGAGACTGCTGTTGTAAA
22	Gga_rs14946563	unassigned	GGA10	0	Not Mapped	TGACCTCTCAAGATTGTTTGCATAGTATACCAGGATGACTGTTTATTTGTTTTCTGCTTT[T/C]CCAAACAACACGGGGAAAAATAAAAGTTCAGGTGTTCAAATGTTGGGATTTTTGACTTCT
23	Gga_rs14721398	unassigned		0	Homozygous	AAAAAGATGAATTTTCTCTATGACAGTAGAAAATAAATAATTTTGCCTCAATTCCTGCAC[A/G]TGTCTTGACAGGGCTGATTTCATTCTCAGAAGATGAGTAACGGGGAAAAATAGCGCTTGA
24	Gga_rs13921816	unassigned	GGA1	0	Mapped	AAGCAAGAAGCATGTCAATGCACTGAATGCCTTTGTCAAGCCTGCCCAGCAGTGACAGAA[A/G]GGTAAAAAAACATGGAGATAAAGGTTAAGAGAAGGTGATGTGTATTTTAAGGAGGAGAGA
25	Gga_rs16760482	unassigned		0	Homozygous	GATATGCATCAGAACAGTGCCTTTCCATGCTATTGTCTGTCCAGAATGGAGGGCCAAGCT[T/G]TGCCATTTCAGGAAGATATCTATTGCTGTACAAATACTTGGATCTTTTGCACAAAAGCAT
26	Gga_rs15242390	unassigned		0	Rejected by Beadstudio	ACAGACCAATGACTTGAGCAAGACGACGCTTTACAGCTGCACAACAACAACAAGCACAAG[T/C]AGCAGCGGAGAGCTCTAAACCGACGGTGTGGCCTCAGGAATGCAGTGCTAGCGGCTTCAC
27	Gga_rs16720422	unassigned		0	Chr_un_remain	CATATGAACAGTGCAAAAGTCTAATGGAGAGTGGAGGCTAACAGTGGACTATTGTGGCCT[A/G]AATGAAGTCACACCACCACTGAGTGCTACCATGGTGGACTTGCTAGAACTTCAAAAAGAA
28	Gga_rs14701208	unassigned	GGA4	0	Not Mapped	CCCGGCGCGGCTCGGCTCAACAAAATATCGCTCTGCACAGCACGGTTCGGGTCAGCAATA[T/C]GAGGCCCGGCACGGCTGAGCTCAGCGATACAACGCTCGGCTCGGCCCGGATCGGCTCGGC
29	Gga_rs16711452	unassigned	GGA20	0	Mapped	ACAAGAAATACAATTCTCTGCTATCTTGCACACTTCTTTCCCCTCATCACTGCAGTAGCC[G/T]AAGTGTGTAGCTGCTCAGATGATAACATTGCTGGCTACGAACCAGATGAGGAGGGCCTTT
30	Gga_rs16710957	unassigned	GGZ	0	Mapped	TGATTTGTAGCTGAAATGGTCACAATAATTGATAACGTTTGTCAGCTCAAAGAACAGACC[A/C]TTGGATTAGCTTTTAAACACATACAGAAATGTTTTGTTTGTTCATTTCAAGAATTTGTGC
31	Gga_rs16747557	unassigned	GGA11	0	Mapped	AGATCTCAGAGGGGTAAAAACAAACATGAGATTGTCCCATATATGGAATAGCCAGGATTC[C/A]ACTGACTCCATTGGTGCTTTCCATAGGTTGGTCAGTCCTGGTAACAAAAAGTAAACCAAG
32	Gga_rs16001356	unassigned		0	Rejected by Beadstudio	NNNNGGATGGGGGGTGGGGGGGGGGAGAGACACGTCGAATGGGAGAGGTAAAAAAAAAAA[A/C]CACCCAAACTAAACGCCGCCGACCTCTCCAGGTCTTTTTTTTTCCGGGCTGCAACGAAAG
33	Gga_rs15204848	unassigned		0	Homozygous	ATATATCTCAGTTTGCTCTAGGGCAGAATTATGGATTATTCAAAGCATATCTTGTTTTGG[A/G]GGGGGAAAAAAAAAAAAAAAAAAAAAAAGAACTAAATTAATGCCAGGGAAAGCAATTCTA
34	Gga_rs13821884	unassigned		0	Rejected by Beadstudio	TTTCTTCCTGCACTTTTATGAATGAAAATGATAAAATATACTAGAACAGATGTTTACAGA[A/G]CTGCTGCACTGACTTTTCACACTGTAAGAACTTACCCATTATGCTATCATTTATCCACTT
35	Gga_rs14937329	unassigned	GGA1	0	Mapped	ATGTCAGGGACATAAAGGCCCTTCGCTGAAGAATGATCTTGGGATGAAACAAGGTATTCT[A/G]ACAGCTTTTAGGGAAGTGATATTTGTGGCTATAGCTGCAAATATTTTATTTCATAGAGAG
36	Gga_rs14320194	unassigned	GGA3	0	Not Mapped	GACCCCACTGTTCCCAGTAACATTCTCCTCCCTTGCAGTTCACTGGTACACAAGCAGTAA[T/C]AAATCCATATTTAAAGTACTGTTGACTGCTTTAGAACTTAAGCAGCAAAAGAAATAAAGT
37	Gga_rs16704093	unassigned	GGA5	0	Mapped	TACTCATGGTTAACTATGAATGACAACATTAATTTACCACCCAGGGGTTGTGAAGACAGA[T/C]CTGATAGTGCTTGCAGGGGGTGGTTTAAAGTAGCATAATGTCGAATAAGGGAAACAAGCT
38	Gga_rs14702824	unassigned	GGA5	0	Mapped	TATATATTAAAAGCTGTGCTTTGATCATCATGATGAATTTGGATCATGAGGCATCTCTCA[A/G]TATCTGTCAGCTTTAGTGCTCGTCTCTCCTAATGCACAGAGACTGATTTGATTGCATTAA
39	Gga_rs13999341	unassigned	GGA1	0	Mapped	GGCGGCTGCAGGAGCTGCACGCCCAGAGGTCCCCTGGTTCTCCAGGTTATATCCTGGCTG[T/C]GATGGAGAACTGCACGGAGCTGTGTGCAATGAGCTGTGGGTTACAGCCGCCCCTTGGCAG
40	Gga_rs15189055	unassigned	GGA1	0	Mapped	ATATTTGATCCTCATTACAGCCCTGCAGAAAACGCTCGGTCCTTCCTCTGCTCATAGTTA[T/C]GGGGTGTTTTTTGCCAGTAGTTTATATAAACTCTTCTGCTCTGTTTTACTGAATTGCAAA
41	Gga_rs16711848	unassigned		0	Homozygous	TTAACTTGTGAAGTTTATTTACTTATTCTAGAAAGGTAGAAAGTAAAGCAGGAGTAATTG[T/C]TCTCTGTAGTTCTGTAAGAAATGCTTTGTTACTGAAGCAAACTTAATGCTCATTTAAATT
42	Gga_rs14697923	unassigned	GGZ	0	Not Mapped	GGTTTTATTTCAACCCAAATGCTCTCTTTAGAAATGCAGCGTCTTGGGTTTTAGCCCTGG[A/C]GTTGGTGAAATATCTTTGTATGACGTAGGAATAAGCAGGAATATTTCCCTTGGTGCAGAC
43	Gga_rs16694550	unassigned		0	Rejected by Beadstudio	ACTCAAGTGTGTCACCACAGAATAATGCTGTCACATGAGACAAAAAATTGTCCTCAGTTG[T/G]GCACAAAGAAATCAAGAAGCTGTAAACTGCTTTCACAATTTGGAGATATAGAGGTTTAGG
44	Gga_rs13956885	unassigned		0	Homozygous	GACAAGTGTCTTAGCCTTTTCAGGTTTCACAGATGAGGATTAATTAAACATATTTTATTT[G/T]GTAGGTTTGACTTATATACTGGAATGAATTATGCAGAATTGTTTGTCTTTCTAAAAAGTC
45	Gga_rs14757735	unassigned	GGZ	0	Not Mapped	CTGGAAATACTCCAGTGATGTCATAAGGGCAGGAAAACAGCAGCATAAGCTCTTAGACAT[G/T]GAATCATAGAATCATAGAATCCCTAAGGTTGGAAAAGACCCACAGGATCATCCAGTCCAA
46	Gga_rs14780114	unassigned	GGZ	0	Not Mapped	GTTTTCGTAATGTATTAATGTTTTCATCTCGGTTCTGTTCTGCAAATCTTCATTCATTGT[T/C]TGAAATATCTTAAAAGAATTTGTCCTTGCACAGGAATCTGGGCATCAAGCCTGAGATATC
47	Gga_rs16703642	unassigned	GGZ	0	Mapped	GCACATATCTGAAAATCTGAACAATCCGATATATCATAATCAAAGCCATCTCTGCTTTGC[T/C]CTGTAAGTTTTATAATGCAGAAATCTCTAGCTCTTCTCAGTTCCTTGAGAGGCTACTATT
48	Gga_rs15863511	unassigned	GGA2	0	Mapped	CAGATAACACCATTTGGAGTTAACTACACAGCTTCCCAAGGTGTACAAGGCCTCATGCAG[C/A]AAGGTGTCAGGTGCTCAGGAAGCTGGCAATCAGGATTCCATGCTCTGCTGTGAGATCTAT
49	Gga_rs14582196	unassigned	GGA6	0	Mapped	CCCATAGATGCCAATTTCCTCCGACTTGAGAGGAATTAGTAGTTTAATCCTCTTACTATA[G/T]CATGTCTTTAGGGGGGAGAAGAGGAAAGAACCAAGCTAAAGCCTTCTGTAGAAAATATTT
50	Gga_rs14693845	unassigned		0	Rejected by Beadstudio	TGCTGTGTGTCCCATTGGGCCAAAAGTACTTACTGGTTTGGTGCTGAAATCCAACTCCAT[T/C]CCTCACCAGCTGTATTCCCAAGGAATCCTCCTTCCCCATCCTCCCCAAGCTCCCAACTTC
51	Gga_rs15902066	unassigned	GGA8	0	Mapped	CTTCCTCCATTTAGGTGCATGACAACTGTAGAAGAAGAGCTGATGTATTTTACAGCAAAC[A/G]ATGACGTTTGGAATGTGTGACCATGCCAAAAGAGACAGGAGTGTTTGTTAGGGAGGCTGT
52	Gga_rs14987502	unassigned	GGA13	0	Mapped	CAGCACGTCGCTGATGCGCGTCACCCGCCTCTCCTCCAGCTGTGCCCCCATGCTGGCGGG[T/C]GTTGTGGAGCTGGACCTCCCCTTGGATTCCAAGTGGGAATTCCCCCGAGAAAAGTAAGGA
53	Gga_rs16736843	unassigned		0	Homozygous	TACTTCTCAGTCTTGTGTAAATATGCTCCCAATGTAGCTGAGTCATTCAGAAGCGATGTA[T/C]GTCTCTCCTTGGTTTAGATTTGTGTTTGTCACACGTTACCAGCACTCCAATACATGTGTC
54	Gga_rs13971170	unassigned	GGA1	0	Mapped	TGTGCAGATGTCACAGCTTCAGGTAAGCCCATAGCTTCTCAATCCATCACACAACCAACC[G/T]CATGCATTTTCTGTGATTCAGACCTTCAAGGCTTTCTCCATACCAAAACCTGCCCCTGGA
55	Gga_rs16740482	unassigned		0	Homozygous	TATCCCAATATACCCCCAAAATCTTGCAGCTGCCTTGGTGCAGTAGGGACTGGGAACACC[T/C]GAACCTTGTCTATTATTTCACTGGGTAGTACTCTGGTCTTTCCTGACCAAACTACACCCA
56	Gga_rs16682367	unassigned	GGA25	0	Not Mapped	TCACCCCGCTCTGTCAGCCTAATCCTTGCAATACTCATACTCAGGAGCAGAGGACAAAGG[T/C]GCAAACACCCCTAAAACCAAAGGCAGATTCCATCATGCCCTGTCCAGCAAGCAATGGACG
57	Gga_rs14733043	unassigned	GGA7	0	Mapped	AGTTTTGCTTTAAGAAACCGGGCAGTATTGTTCAAGCAGCAGTAAAAGCAACCAAAAAGC[A/G]TCCATATCCTCCGTATAATCTTTTGGTTGCCATTTCTGTGCCCCACTAAAGAGAACCAAT
58	Gga_rs14478893	unassigned	GGA4	0	Mapped	GTACCCTAATTTCTCCATCTTGTACTCTGCTTTGGCTGTGTGAAGAAGGCTAGGTTGAGC[A/G]TCACCCCAGACAGGTCCATTCTGTTTCCCAGAAAAATGTTGGCAGCAACAAGCAAACCTG
59	Gga_rs16707277	unassigned		0	Homozygous	TTGTGAATGGAAATGGCGACAGTGGGCTAGCTGCTGCTGTCCTACAAGCATGAAAGAACA[A/G]TACCCATTAGAGAGATATTCATAGTCCATCTGACTCCGGTATTGATTTAAGCCTATAGGA
60	Gga_rs14594066	unassigned	GGA6	0	Mapped	CACTGGGAAAATTGCAGCCGTAACCTGGCAGGGTGGAAAAGAAGGTGTTTGTGCAAAAGC[T/C]GTTCCAAGCGTTTCGCCACGGGGATCACGGTCGTGCTAATATTTATTCTACCTTATGCAC
61	Gga_rs16010590	unassigned	GGZ	0	Not Mapped	TTCCTCTCCTTGAATAAAACTGGGCAAGGAGACAGTTCACAACCAGATGTCCTAGCAGCA[T/C]GGGTTCAAGCTTAAATAAAACCCTCATGCAAAGAACAGCATTCCAAATTAGATCCGTTAT
62	Gga_rs16105988	unassigned	GGA2	0	Not Mapped	CACAACAAATCAAAGATCTTGGTGTCAAGGAAAACCCTATGAACACATATGAAGAACATA[T/C]TACTGCAATGCTCCAGTTTATCCATTTTATGCTGGTCCTTTGACATCTTACCAGTGATAT
63	Gga_rs14732755	unassigned		0	Homozygous	AATTTGTGACCTAAACCAGTAAAGCCAAACAGAACAATAGTGCTTTTTTTGTTGAAACCA[A/G]AACATTTAAATCTAAGAGATGAGTTGGCTCTGTGGGATCTTGAGTCTAGAACAGAGCCAT
64	Gga_rs16753885	unassigned	GGA5	0	Mapped	TACATTCTTGAAAATCCCACACAGCATTCATTTAAAACATGTCATTTTATGGCCTTATTA[A/G]TGCTTTGTGCCAAGTGTTGTGCTGTGCTTTGCGATGACCAAAAGAAGTCAAAACAGCCTG
65	Gga_rs13652298	unassigned		0	Homozygous	CATACACCTACAGAGGGCAATTTGACCTTCACGTCACAGATGTCACCGCTGCCTCCAAAG[A/G]GTTGGTGTGGAATGGTGACCTCCATGGCTGAGCCCCAGCTGGAGGCACCCCTGGGCCCCG
66	Gga_rs14703942	unassigned	GGZ	0	Mapped	ATTTCAGGAAAGTTCCACAGCAAAAGGGCAAATCCAAATGGGAGCTCACTTTACCCACTG[T/C]TTTGGGGGAGTCTTACAACTCCTTCTAACTCCATGAAGAGGCATAGACTTGTGTTACATG
67	Gga_rs16085645	unassigned		0	Rejected by Beadstudio	AGATATGAAGGGGGAAGGGGATAAAACCAGGCCTGCTAGAGATGAGCCTGGGGGAGCGGT[A/G]ATGGGATTGGGGTGAGGCAAGGAACTCAGCTAAAGTATGTTTATACCAATGCATGCAGCA
68	Gga_rs16335366	unassigned	GGA3	0	Mapped	TTGGTGTAGACATCAGTTAAACGTCATTTTTCACTTCATGTGTTTAAGGCTTTACATTTG[T/C]TCCTTTAACAGTTTGCAAAATTAGTTGACGGAAAACCATAACTCTCTGCAGTGGTAGACA
69	Gga_rs16706804	unassigned		0	Rejected by Beadstudio	ATAGAGTGTGGGGGTTAGCTACTACAGGAAACCTGGTTACTGTTCTTTTGTTTATTTCCC[A/G]GAGGTCGTGGACTAGTCTATAACTTCCATCAGGTTTTCTTACAGGTAATATGGGAGTGTT
70	Gga_rs14699666	unassigned	GGZ	0	Not Mapped	TCAAATATTCTTCAAGAAACTGAACTTATAGGTCTAACATCTTTATCAGATTCTTTCACC[A/G]GATTCCTTTGTTCTAAAGTGATGCATTTCTAATTTTTTACTGCCACAAATGCCAGCAGAC
71	Gga_rs14256614	unassigned	GGA2	0	Not Mapped	ACATCCTAAGAAACGTCCAAAGGGGTGAAGGAACCACCAGTCCACCCCATAGAGAGCCCT[G/T]CTGGGATGCGGAATGTACCAGGGAAGGGTTTACGGTGCTTTACCCTGTATACGTCCCCTT
72	Gga_rs14757718	unassigned	GGZ	0	Not Mapped	GAAATCTTCCATTAGAACCGATCCACTAAAATGGTCTGAAAATCTCAATCTGAATTCAGC[A/G]GATAGCACTCTGACTAACTTCCCCTATTTCCTTTAGCCCATCAACATTCTACAAGGATGT
73	Gga_rs16775572	unassigned		0	Rejected by Beadstudio	AAAAAAAAAATCTTTTCTGCCCATCTCTAATTTCATTTTAAGGGTCTTATTTTTTTAACA[A/G]AAAATATGAACATCTCTTTCACACTCTCAAGGAGTGAACCTTCATTCTTCACCCTCAGTC
74	Gga_rs14844870	unassigned	GGA1	0	Mapped	TTCATTCCCCATTTTTAACGCCAGCTACCCACAACTGAGCCCCAGTTTGAACGTCACATG[T/C]CACATAAAGCTTTTGTCACGACCTTTATGGCAACCCTTGTGTTCCCCCACTCCTCCTGAG
75	Gga_rs16705431	unassigned		0	Homozygous	TTAGATCTCTGCTTGCATGTTAGTGTGGTTACGCACTGGAATGGGCTGTCCAGAGAAGTG[T/G]TGGGTTCAGCAAACCTACATGTGTTCAAAGAACGTTTGAACGTTGTTTTGAGGGACACGG
76	Gga_rs16010844	unassigned		0	Homozygous	CCCTGCACACATAAGTCAACAAAATAGTGCCACAAAACACAAGTCTGGATTGCTCGCAGT[T/C]CATGCACACACACTTCATCACTATTCCACTCATTCTTCATCATCACCATTTCTATCTATC
77	Gga_rs16031967	unassigned		0	Rejected by Beadstudio	GTTCTTCACACATTTTTGGAATGTCGAGTTAGTGATCATGTTCATGCTCATGTTATCAAT[T/C]GCTCTGAATGTATTCTTCTCCATTCATGTTATGTGGAAGAAGTCTTCTCCAAAACCAGAG
78	Gga_rs16716429	unassigned	GGA1	0	Not Mapped	ACCTCTACTGCCATATCAGCAGCATCCACCTCTCATATTACGGGCCAACATCATAAAATA[A/G]GAAGTTTTACTTTTGGAGCAACCCTCATATGTGTATAGATATATACATATTGGATATATA
79	Gga_rs16720020	unassigned		0	Chr_un_remain	CCCAGTGCACTACATGATGTGGAATACTGATAAAAAAAAAAAATCATAAAGCCATGACAG[T/C]CCTCTTACAGGGTCTACTGACATCGATTCTGGTGCCTCCTGTGATTGATCAGGTTGGCCA
80	Gga_rs13814300	unassigned	GGZ	0	Not Mapped	TTCTCTTGGGCCTGCTACCTGAAACCTGCTGGTTTCTCCTGGACCTGCTGTTGTTTGCTT[A/G]CTGTTCAGCTGCTTGCTAAGGCCAGGCATTCTGCCACTGCCTCTCCCTGTGCCCTTACTC
81	Gga_rs16629728	unassigned	GGA8	0	Not Mapped	CTAAACTTTCTTGTGTCATACATTTGTCCTTCAAGTACCCCTGTGTCATAATCTTTAAGC[A/G]TATTAGATTTTCAACATCTGAAATTGTAAATCAGGATTGACTTACGTGATGATCTGAATA
82	Gga_rs14730900	unassigned		0	Rejected by Beadstudio	CAAGAGACCCGAACTATCAACAATATATGGAACTGCAGTATTAACACTTTAACTCCCAGT[A/G]CACTGCATGATGTTATGATGTGGAATACTGATGAAAAACCATGAAACTGACACCGTGTTC
83	Gga_rs14691459	unassigned	GGA26	0	Mapped	CACCTCCTTGGCCCACTGTTAACAGCTGAGCCTTAACACCAGGGCTCCAGCACAGCAGGA[T/C]GGCAGCTCCTGCTCCACGCTTTCCTTTGTGGAGCAAATGCCTCCAAGACAGACACCTCGT
84	Gga_rs14705588	unassigned	GGA17	0	Mapped	ATGGGTGATAGCACACAGAGCATCACCAGGGCTTGGGGAGCAGGCAAGCTCCTTCCACCC[A/G]GCCTCTGTGCTGCAAACACTATATTGGGGAGCAGGCACCAGCTTTGGCAGCTCATTAAAT
85	Gga_rs14946334	unassigned		0	Homozygous	AGAATGTGGTAGGCATACTTTACATCTGAGGCACAGGACACACCTGCATTTATATGGCAG[T/C]GGGGGATGTAATCCAAACATCCATAACTTTTGTTCGTAGCACTGATCAGTGGGAGGCTGG
86	Gga_rs15345705	unassigned	GGA1	0	Not Mapped	CAGTTGCTTTCATGATGTAACTTACTGTGACAAGAGCTACAGAGCCTCAGAACTGAAATA[T/C]GATTATGGGATATTATTAAAAGCACTTGGCACTTTTACTCGTTAAAAGACTGCACTGTAA
87	Gga_rs16728607	unassigned	GGA4	0	Mapped	CCTGATGCCCCACTTGGTGGGCAGGAACCAGAGCCTGGAAGGGACAGGTGGGAAATCCAT[T/C]TTTCGGGAGTTATCCACCTGCCAAGGTCTGCGAACACCTGAGGATCCTGCTTGCAACTCC
88	Gga_rs16727341	unassigned		0	Homozygous	TAAGTTACATGCACAGAGTTTAAATGGTGAGCTGAAGTGCCCTGGAAAATTTTCTTCATT[G/T]GTTCTCAGCTCCTGTTTGTTCTCTTTACATGTTCTTTACTCAGTCTTACACAACCAGCTG
89	Gga_rs16211472	unassigned		0	Rejected by Beadstudio	CGACGTGTGGAGATGCTGCCTTTAGGATGTATGAGTGCATAGGAATTTGGGGTCCCTTTG[T/C]GGCTGTTTAACTCTGTTGCGTGTGGATGTGCTGATTTCTGGGTGTTGTTGGGGTCTGTTT
90	Gga_rs14705848	unassigned		0	Homozygous	GCAGTGCCCCCACGGCTCACAGTGTCCCTATGGGTCACAGTATCCCCTATGGGTCACAGT[A/G]TCTGCTATGGCTCAGTGTTGCTATGGGTCACACAGTGTTGCTATGGCTCACAGTGCCCCC
91	Gga_rs16707216	unassigned		0	Homozygous	TGGTGGAAGGCAAAAGGAAATTAAAAAAAGGAATGATGTCTGCCAGATGGTATTTAGTTT[C/A]TCTGCAACTGCTCTTTGGGTTTTTGGACCATTTACAAAGGAAGCCCTTTCGCCTTATGGT
92	Gga_rs14721243	unassigned		0	Rejected by Beadstudio	GTTCTGGCAGTGAGGCACCAGCTGTGGCCACAGTGACTGAATGCAGACTTGGCCTGGGGC[T/C]GCCAAGGCGCTTTCCATGAAGACCTCAGATCTCGCTCAACCTGCATCCAAGGAATGGATG
93	Gga_rs16043221	unassigned	GGZ	0	Mapped	TCTCCTTCCCACCCCAAAATGTAGCACCCATTCTTCCCTGCTTTGAACCAAGCCCTGTAT[T/C]CCATGCCTCCTGATGCAACCCAATGCTGTTGTCATCACAAATGCTGCACAACCGCTGCAT
94	Gga_rs14743704	unassigned	GGA6	0	Mapped	TTTGAGGAGCTGATGCTGCCACTTTCCCTTGGCTGACATCTAAGAAATTGCACATAGTTA[T/C]TGAAAAAACACAAGATGGGAAAGGACTCTTCTGCCACTGATTGAAAATGACTTTTTACCC
95	Gga_rs14043288	unassigned	GGA12	0	Mapped	GCAGTTACAGATGCAGTGTGCCAGGTGCCATACAAGCACAAAGCCCACATCTATCCTGGC[T/C]ATCAGAAAGTCACTAGTAAAGAAACCCCACTGACAGCAGTTGTGTGTCCCCAGCCCAACA
96	Gga_rs15977179	unassigned	GGA9	0	Mapped	AGCTGTTTCGGGGGACCCGGTGCGCGGAGCCAGCCCGTACCCGCAGCACCTGCGGAGAGC[A/G]CAGATGTCTTCAGGGGACAGCCCTACAACCCCTTTCCTTACGAGTTTGCTTTCGAGCTGC
97	Gga_rs15664991	unassigned		0	Homozygous	GCTGTGTTTACTCTGAGGTTTCGGCTGAGGCAGTTGAAATATGTGGCTGCAGCATAGAAC[A/C]AAATACACTGTATGTTTTGTTCCTCTTCTTGTTCTGCTTTGACTTGTGCAAATAGCCTTA
98	Gga_rs16700376	unassigned		0	Homozygous	GCTCTCCCCCTTATGTAGGTCACACTTCCATGTTTTACGCCTGAGCTGCTGTCTTGGAGC[G/T]CTGTCTCCAGTGGAATGAAACGAAGAAGCATAGGATCTGTATAGAAAAGCACCGTGCCAT
99	Gga_rs16708679	unassigned	GGA27	0	Mapped	TCTGTGTGGCGAGGAACCTTTGAGCCTTTCAGAACATAAGACTTTCTGTGCATCTTCTCT[T/C]AGCCCTTGCAGTGTGCAAGGCATGTCTCACGCCCACCACAGCTGCAGAGCACTTGCTGTG
100	Gga_rs15624361	unassigned	GGA11	0	Mapped	CTGACGACGAATCCCTCCGAGAACCTTTCCATTGATCTCCGTCAAAATTCAATAGCGATT[G/T]GGGGGCTCCTGGAGAAACTTCGCAACCGATTTTCCACCGCAGATCGTTTGTAGCGGTACC
101	Gga_rs16718042	unassigned	GGA2	0	Mapped	AGATGAAAGGCAAGCACTTTCTACTCAACACTGTCTTAAACAGTAGAAGAGAAATAGTCA[T/C]GTCCAGCTAAGAGTGACAACTACAAAGGGCACCAGAATAACTTCTGGCTTATTTTTAATT
102	Gga_rs15318688	unassigned		0	Homozygous	GTGGAATCCAGATAAACAGCTTAAGCCAGTAAAGCAGACACAATTGCTGCTGCCATTAGC[T/C]TCCAAGCACATAAGCTTTGTGAATCTTTGGTCTGGAAGATGCTCGGGTAGCTTACAAAGC
103	Gga_rs16078920	unassigned		0	Rejected by Beadstudio	TAGGAAAGCAAATTGGAAATTTTTCAAATGTCAGAGGAAAAAAAATTAAGTAAAACAAGT[T/C]CAGAAGGATTTGGCAAGACTCACCCATCATGCAGGAGTGCATATATTTGGCAACGTAGAA
104	Gga_rs16057833	unassigned		0	Rejected by Beadstudio	GTCATATTGGTCCCCACATCATATACCCATCACATCAGTGATGCCCATCACATCAGTGGT[T/C]CCCATATCACACTGGTAGTGCCCCTCACATCGGTGGTACCCAACACATTGGTGCTCTCTG
105	Gga_rs16750365	unassigned	GGA2	0	Mapped	AAAACTAAGGACATTGAAGCTTTCAGAACTGCAAATGAATTTACCTAAAGTCAATTTTCT[A/C]CCCAGTTGAGTGAATGTGAAATTCTGAAGCCCTCGATTTGGTGAACTATAGCCATTTGCT
106	Gga_rs14727436	unassigned	GGA14	0	Mapped	CTAGCAGAATACCATACAGGACCCACAAGCCTCTGATGGCACGGTGTGTCTTGTCTTGCA[T/C]GGGATGAAAAAGAATACTCTATTGACTCATTTGTCACGCAAAACATTTAGCAACATTCTG
107	Gga_rs15010084	unassigned		0	Homozygous	TCACCCCCAGGACAGAGTGAGCCATGCCCTGCCTGCTTTCTGTATGCCTGTGGGTGTCAG[T/C]GGAGCAGCTGAGCTAACGGCCTGAGTTTGAGAGCAAAATGTATGGCATTGAGCTGTGAGG
108	Gga_rs14692474	unassigned	GGZ	0	Not Mapped	TGGAAGTAATGCCTCCTATTTATTTCCATGGATACTACAAAAGATACAAAAAATACAATA[A/G]CGCTACTTGATAGAACAAATTCCCAGCTGAAAAATGCTATTTTCTGAGCATAGTCACCAC
109	Gga_rs16739503	unassigned	GGA1	0	Mapped	CAGGCCAAGGACTGCAGAAAATTTGACTTAATTAGCTGACATCATGCCTAAGGACGAGGA[T/C]TTGTTTCCACTGCCTGTTCAGAGAGGAAACAAGAAACCAGATCCATTTATTGAACCGCTA
110	Gga_rs14729142	unassigned	GGA5	0	Mapped	TTAGAATCACAGAATCATTAAGTCTGGAAATGACCACAAAGGTCACCATGTCTGACCACC[A/G]ACCCGCCCTCGCCATGTCTCTTAGTACTACATCTGAATGTTTCTTGAACACCTCCAGGGA
111	Gga_rs16039033	unassigned	GGA2	0	Not Mapped	TCAAAAAAAACTTCCAGCTTTAACAGTACAGTAGATTCTATAGCTTTCAGGTTCTTCCCT[A/G]GGTTCACTTGACATAAATGTGATGTTCTGATGCAAGATTACTGCTTTCGTTGTAAAGTGA
112	Gga_rs13822840	unassigned	GGA1	0	Mapped	GGTGTTCCTGAGAGCTCTGACCTGTTTAACAGACTGTAGTATTTTCTAAAGAAAACTGCC[A/G]TGCATGCTTTGCAGGTCCTTTTAATACACATATATACGTAATAGATTTTAACCAGGTACA
113	Gga_rs13989658	unassigned	GGA1	0	Mapped	GAGCTGGAATTTTCCCCAAGGCAGTGCTGGCCAAGAGTAGCACAGCCAGAAGTACAACGT[T/C]GAAAATGTGATGTTAACATATGCCTACAGCAGCCTCAAGGTATATTGCAGCAACAGGACA
114	Gga_rs14065466	unassigned	GGA13	0	Not Mapped	AGCGCTCATTTAGAACTTCAGCCCATTACGCTTAATTACATCTTTCCTCTAATTACAATA[A/G]CAACAATCACTTCTCCCATTAGGGACAGCCCCACAGCACGGTTTTGGCTGTGCCCGTGCA
115	Gga_rs15544769	unassigned	GGA4	0	Mapped	TTGGTGAGAAGGCAGTAAGCTCTTCTGAGCCTGGAGGTGTTTCACAGCCTATTTGTAGTA[T/C]AGCATTGATTATGAGAAGCCTCTGTTAAGGGCATCTAACACCAGCTCTGGCTCTGGGTTA
116	Gga_rs14711306	unassigned		0	Rejected by Beadstudio	TGGTCCTCAATCCCATGTGGTGGTCCTCAATCCCATATGGTGGTCATCAATCCCATATGG[T/G]GGTCATCCATCCCATGTGATGGTCATTGGCCCCATATGGTGGTCACTGGTCCCATATGGT
117	Gga_rs14593531	unassigned	GGA6	0	Mapped	GGATACTTACATGCTTTTTTTTTTCTTCTTTCATTACAGTGAAAAGATTTGCTCAGGAAC[A/G]AGTTGCGCCTCTGGTACAAAAAATGGATGAGAATTCAAAAATGGAAGACTCTGTAATAAA
118	Gga_rs13886095	unassigned	GGA1	0	Mapped	GAAGCATGGCCTGCAAGTTAGCAGTCTTTTCCTTCTCTTTTGGCATCCCATATGTTTGCC[T/C]CAGTAAAACTGCTGCTTCCTTCAGCTGGAGCACAGGTACCCACAGGGAAATCATTTTAAT
119	Gga_rs16709984	unassigned		0	Rejected by Beadstudio	GATGACCAATGGTTCACCTATGGTTGAGCAATGGTTCACCAATGCTTGAGCAATGGTTCA[T/C]CAATGGTTGGCCAATGGTTCACCAATAGTTGAGCAATGGTTCACCAATGGATGACCAATG
120	Gga_rs15184219	unassigned		0	Homozygous	GTTATGTTCGACTTAACAGAGTATTTTCACTGGAATGGAACTGTATTAATATTCCCACCT[T/C]CAAAATGTCTTTGGTAGCTTCCTTCACTTGAATTCACCTACAACTGCTGATGTTTTTTTG
121	Gga_rs15266013	unassigned	GGA1	0	Mapped	ATGAAAAATATCCGTCAGCAAGTAGTACCCAGTAAGGCCTTTGCTGTGTGAGGCTGATAC[A/G]TGCCTTTTGGAGTTAGAATGTTGACTGAACCACAGTTGATCAGATCTCATCTATTGTTCT
122	Gga_rs13799758	unassigned	GGZ	0	Mapped	AATAATGACTTAAATCCAGGGAGTCTGAGATGATCATGACTTTTACTTCCTCTGGCATTA[A/C]AATAGAAGTATTAAAATAGATTGATAGATCAATCAGTAGATAGATAGAAATGTCTCTTCT
123	Gga_rs14389213	unassigned	GGA3	0	Mapped	ATAAACAGTGTATCCTTTAGGTACCAGAGAATATCAATGACTTTTTTTGCTGAAAACTTC[T/G]TAGAAAAATTTTCACTCTAAGACTTGAAATTATAAGTAAGGAAATATATACATAAACCTT
124	Gga_rs16708726	unassigned		0	Homozygous	AGGCAGCCTTTTCCTCAGGATTTTTGAACCTGTCTGCCAGATGCAACCAAATGAGAAGGA[A/G]GTGTAGAGAACCCTGGGGGAATGAAGCTCTGTTAGGTTTCCTGGGGTTGGGTTGAGAAGT
125	Gga_rs16714416	unassigned		0	Homozygous	GGAAAATTGATCCAATGTTTAAAAATTGGCAGCATATTGGAATCCTTTATCACCAAGGCC[A/G]TTTGACTGAGCTATAATACAGTAAACAAAAGTGGACCTCCTTATTCTGAATACTCTGCTC
126	Gga_rs16715070	unassigned		0	Rejected by Beadstudio	CCCCATAGAGACCCACAGCCACCACATAGAGACCCACAGGGACACCTAACTGCCCCATAG[A/G]GACCCATAAAGACCCATAGGAACCCCTAACTGCCCCATAGAGACCCACAGCCACCCCATA
127	Gga_rs14713311	unassigned		0	Homozygous	GAGGAATAATGGAATTCTTGAGGTAGGATGGGGAAAATGATGGGATTATTGAGACAGAAC[A/G]GGAAAAATAATACAACTTTTTAGACTGAGTGGGATAAATAATGAAATGGTTTAGGAAGAA
128	Gga_rs14679212	unassigned	GGA9	0	Mapped	ATTTGGAGCGAGTTGGCTTTTCTTGGCACAGCGGGACGTCCCTGCCTGTCTGCTGGCCCC[A/G]GCCCTGCAGTGGACAGAAACATCTCTGGGCATCCCAAGCTTACTGATATCCTAACAGCCA
129	Gga_rs14717075	unassigned		0	Rejected by Beadstudio	ATTCAACCATTCCATTGTTCAGTGATCTTCAAGGACCCTTCCAACCCAACCATTCCATGG[A/C]TCTATGATCTTTAAGGACCCTTCCAGCCCAATCATCGCATGGTTCTATGATCTGTAAGGA
130	Gga_rs16743142	unassigned	GGZ	0	Not Mapped	GGTCAGACTCCTTTGTTTGGCCAGTGTATCAAATTGCATACAATTTTTGCTATAAATTGA[A/G]TTAGCCCAGCACAGCACTGCACTCTGCATGCCCTGCTTTCAATGTTAATAATGCACTGTT
131	Gga_rs14710522	unassigned		0	Homozygous	TTGGTGAAATTTCTTCTGACTTACAGCAATGGGATAAGAGAAACAAGCTCTTCAGCCCCA[A/G]TAGTCATGTGCCTACAAGGGTTGTATGAATTTATTCATATACCCTTCTCCATGATTAGGA
132	Gga_rs16191695	unassigned	GGA23	0	Not Mapped	CACGGCATGGTGACACAGGTGACAAAAGACACAGGTGACAGCTGGCAGCCCCTGGGCTCA[A/G]TGGCATGGACTGCCGGGGGGGTTAGTGGGGGTTATGTGGTGCTGACACAGTGGAGTCTGG
133	Gga_rs14766597	unassigned	GGZ	0	Not Mapped	TCTTATATATTTATATGAATTGTACCTAGGTATTAGACAAGATAACACAATGGTAGAACA[T/C]AAATATATATATATATTTGGATGAAGAAAGTTGAAATGCTATTAAGCAAATACTCTAAGC
134	Gga_rs15606460	unassigned		0	Rejected by Beadstudio	CATGCTCTGCTGCTCTGTTCCTGTGCATAGGTATTGCTCTCTGTAGCTGCCAGCCCCCCA[A/G]CTCCTGCTGGTGCCGCCTGGTTGCTTTTGATAAACGGTGTGTTTTGTTTGTGGTTTGAGG
135	Gga_rs14700741	unassigned	GGA8	0	Mapped	TTCTCCCTTCCCTATGCAGAACACTTCAGCACTGAGCTAATCTGTAGCACGCCTGTCCCC[T/C]CTTCTCCTCCCGCCCTGCAGAGAGTTTCTATTATTGCACATTTTCATGTAATCTTACAGC
136	Gga_rs14958461	unassigned	GGA11	0	Mapped	CGGGCCGCGGTGGCACTCATCGTCCTGTGCCAGGGACACGTCGGTGGCAACAGCCTGGAG[T/C]GGAAAGGAGGGGATGGCGGTTAAGGGACAGCGAAAGCAAAGAGCTACCGGGATCCTGCCC
137	Gga_rs16747799	unassigned	GGA2	0	Mapped	ATTTACATGGTATATTAGAACCAGCTGGAACTGTTTCTCCAAACCCTACTCCTATTTGTT[A/G]TTAGTGAAAGGAGCAAGCCTCATCATTTCCCTTCCCTCCCCTCCATCCTCTTTAAACATG
138	Gga_rs15634611	unassigned	GGA12	0	Mapped	AGGAGCAGGGGAGTCGGGGAAGAGCACCATCGTCAAGCAGATGAAGTAAGTCCCTACCTG[T/C]CCCATACCACAGCCAGGGGGAGCATCCACCCCTCAGTGCCCATACTGCACCAACGGGTGC
139	Gga_rs15695461	unassigned		0	Homozygous	ACATTTCTAACAGCTGCTTTGCATCTAAGGACACTCACTGCATGAGGCCACTCATCTAGT[T/C]GATGTCTCATATAATCTGAATTACTCTGCTTAGAATAGTATCTCTCAAATAATGTGTCAA
140	Gga_rs13807791	unassigned	GGA13	0	Not Mapped	ATGCTCAATACTGACCAAACGTTTGGTCTCAGCAGTCCACATTACATATCACACTCCATT[T/C]TGGCACATTATGATAGATCAATTAAGAAGATTCCTCTCCAAGAAGAGGCTGATTTTGGGA
141	Gga_rs16742208	unassigned		0	Homozygous	AGAAATTCAGGAAATATTTCTGGTTGTTAAAAAAAAAAGAGCCTTTTCCTGGTATTGCTT[T/C]ACACAGTTCATGAAACAAATGAATAGAAAGACCTTCATATAACTCTTTTGCAGTATAGTA
142	Gga_rs14707594	unassigned	GGA15	0	Not Mapped	GAGTTGTTGATGGGAAGGATGTTTTCAATTAAGAGCCACTGTTCGTATCCAGCAAGTATC[T/C]TGTCTCTGTAGTTTCGTTTAGTCCTTGTTTTCTTCCCTAGCATATCTTATTCTGTATTCT
143	Gga_rs14966708	unassigned	GGA11	0	Mapped	ATACATACTTGAAAGGTTTGGATCAGGCTCTTCATTGTACTTTTCAGGAGAGTGTAATGA[T/C]ACTGCTAAAGTGAGCAACTATGGCTATTGCAATTTATTAGTGAAAATTAATATTCCTATT
144	Gga_rs16707900	unassigned	GGA10	0	Mapped	TTTGTCCTGACTGCTCAGATCTGGGTAAATTGGGCTGGTAGACTGAAAATGTTTAGTGAT[A/G]ACACGAAACCTCAGTCCTTGGCTTGATGTGCTCAAGAAGGCTTTAGGATGATTTGGTGCC
145	Gga_rs16070385	unassigned	GGA1	0	Mapped	GGAGAACACAGTGACGATAAGCTCTCAATAGCACTTTGATAACATGACTTACTGCTTGAG[A/C]AGACTTGGGTTTTTTCCTCACTTCTACTTTAATGATCTTTTTTATCTTTGTGTAGTTTTA
146	Gga_rs14239763	unassigned		0	Rejected by Beadstudio	TCTGTATTTCAATAACATTATTCAGACAAGCCATTATAGGAAACAAGAAAAGATTCTGAA[A/G]CAAAAAAATCTCCCATTCCTTTGTTCAAAGGAAAACTCAAGTTCTTTTAGCAGATGGGAT
147	Gga_rs16024348	unassigned	GGA1	0	Mapped	AGATCACTGAAATTTAATATGTATTGTGCACAAAAACTATTTTACTTTCAAGAATGACTT[T/C]AATAAGCTTTCTGACTTCAAAGATACACTCTAGGTAACAAATTAAGTCAGTGCTAAGCAC
148	Gga_rs16703203	unassigned		0	Homozygous	AGCGTCACTGCACAGATCAAGAATAAGAGCTATTTAAGGTTAGCTTTGGCTTTTTCTTTC[T/C]ATATTTTTCCCCCCTTTTCACCATCTTTTTGCAGCAGCACATGGATGCTGCAGCACAGCT
149	Gga_rs14183304	unassigned		0	Rejected by Beadstudio	AGTAAAATCAGGCTTAAAGGTAGATGCATAGCTGTGAGAACCTAGCAGGCAGAGCAGCAG[T/G]TCCTTATGGCATCTTTATTTGTTGGAAAGTTATCAGATAGTTACAATGCTGTCAGTAGTA
150	Gga_rs16019412	unassigned		0	Homozygous	TGACTCATTGCCAATCCCTCACTAACGCGGTTAATTGCTTTCTCGTCACCTCGGCGTCAC[A/G]CAGTAGGGCAGAGACCGTCCCCATGGGGGATTTGGGGTAAAAAACGCCCAAATTGGGGCT
151	Gga_rs16710150	unassigned	GGA4	0	Mapped	TTATGGAACCTAGAAGTGCACACAACATTCCAAGTGAGCCTGTAGCAATGCTAAATGCTG[A/C]GAGAATAATAAATACAGTGTACCTTAATGTGGATTGAGGTGCATCACCACTGTCAGATAA
152	Gga_rs14717154	unassigned		0	Rejected by Beadstudio	ATCAGAAGACTACCACTGCCAATAAAAACAATAAAAATGAGATTAAAATGTGCAGAGATG[T/C]TGAAGGCCACGACACCAACTATGAAATCAATCTGCTGTCCACACAATGCCACTGCTGACC
153	Gga_rs16716154	unassigned		0	Homozygous	TGACATATATTTTTTTTCATGCTGGCTATACATAAGTTGTTACTAGCTTATATACGTATG[T/C]ATATATTATTTTACTTATATACTGAGTATACATTGTTGAGGAAGGTTTATCTAGAGGATG
154	Gga_rs13810826	unassigned	GGA21	0	Not Mapped	CAACGGGAGCCACGGCGGCTCGATGGCTCGCTCCACCTCCAAGCTCACCGAGGGCTCCCA[T/C]CAGGAATGCTCGGCATCCTCCAGCAAAGGGAAAGCTGTGTTGGACTCGGATGGTGACAAA
155	Gga_rs16011744	unassigned	GGA17	0	Not Mapped	AGACGTTACTTATTGTACAGTGTGCCCAGTCCTGAAGCAGACATCTTTTATCAGTTATCC[A/G]AAGACACTTTGCAGAGAGGGCTGCGTGGAGGTTGTGCTGTACTCAATATATTATGCTGTT
156	Gga_rs16086399	unassigned	LGE64	0	Mapped	CACAACTGCACTCCCTCAAAGGTCCTCCGGACCCTCCTTTGGATCACCTGGGGTACATCC[A/G]TCCCTTGTGGAGATCTCCTTTAATCCTGCAGCTCTGCAGCCTGGCTGCATCACCCCCTCT
157	Gga_rs16047767	unassigned		0	Rejected by Beadstudio	CATAGAGCCATGAGATGGTTGAGTTGAGTTTGAAGGGTTCTTTAGAATTGTAGAAGCAGA[T/G]AATGGTTGGGTTGGAAGTGTCCTTAAAGGTCACAGAGCCATGCAATGGGTTGAATTGAGA
158	Gga_rs16721229	unassigned		0	Homozygous	AACTAGCATTTTATTTTAATATTGCAAATAGCTTGACTCTGTGATTTGGGCAGATAGAAA[T/C]AGCAACATGAACAGACTCCTCAACTTGTGTACATACATGCAGGTCATACTGAAAGTAATG
159	Gga_rs16722963	unassigned	GGZ	0	Not Mapped	TTTCAGGCTTTCTCCCTGGGTAATCTATGTACTTTCTGGAAAAGGAGCCTTGCAGATTCA[T/C]TGTACCTGCTGGCACATTGGAGCCCTGGGGCTCTCAAGACAACTCAGCCCACGAGAAGAA
160	Gga_rs14301531	unassigned	GGA27	0	Not Mapped	GCAGCGTGAGCGCGTGGAGCTGAAGATGGACCTCCCTGGTGTGTCCATCGCTGACGATGG[T/C]GATACCAGCATGTTCTCCCTCCAGACTATCCAGAGGACCCAGGTGTGAGGCTGGGGCAGC
161	Gga_rs16038128	unassigned	GGA2	0	Not Mapped	TCTCAAAGTGTAGGCAGTGGAATAGAAGATAACACCCCCCTTCTGCTTCGGTGTCAACTT[A/C]TGTTGAATATTAAACCTGTGATGTACGTTATATCACAGTGATGACCGAAAAGTCCATGAA
162	Gga_rs16717348	unassigned	GGZ	0	Not Mapped	CTAGTATCTTGGACCAACGTAGTAAAACAGGCAGCACTGTTTTTGTAGCATACACGTGCA[T/C]GTAATCTCTTATAAAGGAATACTATCAGCTGTCAAAGAGTACATAGTTACTTCCATCAGA
163	Gga_rs16720260	unassigned		0	Rejected by Beadstudio	AATATGGTTACTAGTAGCCAAGCCATTTAATAACTGTGAACAAGTCGTTTATATAGAGAG[G/T]TACAAAGAGCATGCTAAGTACAACAAGGCACGGTTCTCATAACTTGCGGTTGATTGCAGC
164	Gga_rs16128312	unassigned		0	Homozygous	GCTTCTGCCAAGCTGGATTTACTTCAGTATTTAAGACATACTCTGGTCCTTGTTCAGTCT[A/G]CTGCACTATGTGAAAGATAACTAAATATCTTTAGATGCTCTCGAGGGACAGTCAGGAATG
165	Gga_rs16707307	unassigned	GGA6	0	Not Mapped	AAGCTCCCTTTATCTCCCTGCCTTTGCATCCTCCAACTCCGTGCTATACCCACATGTCCA[T/C]GCTAGTAATTTCCTTTTGAGACAGAACAGCCTGCCATGGCACACTGCCGGCTTGGAATAG
166	Gga_rs14970362	unassigned		0	Homozygous	CGGTCTGAGGGCTGCGGCCGTGTGCAGGAGCTGCCAGCTGCCGTCCCAGTGCCCGCCCCT[T/C]TGCACACGCTACCTGAGGTATCAGGTTCTTGTGGATCCTCTTCAGCTTGGCACGCTTCCT
167	Gga_rs14731041	unassigned		0	Rejected by Beadstudio	GCCTGGCCTTGCCTTGCCTGGCCTCGCCTGGCCTGCCTGGCCTGTTGTTTCCTGGCCTGG[T/C]CTTGCCTTGCTTTGCCTTCTTTCACATGGCCTTTTCTGGTCTCGCCTGGACTCGCCTTGC
168	Gga_rs16723556	unassigned	GGZ	0	Mapped	AACAACAACAAAAAAAACCTGTCCTGTTGAGACAATATGTATTTAATGTCTCTTAAACTT[T/C]CCAAATGCTGTTCCCTTTCAATACTACATTCTATGGGCACTATTTTCCTTTATTTACTGT
169	Gga_rs15118933	unassigned		0	Rejected by Beadstudio	AAGGCAGTAGTATTCACACATCAAACCTATCAAATCCAGCCAGCACTATTTACAATCCTA[A/G]AAATCTCGATGCCCAGCCTCTCCTTACCATTTGCAGACTGCTTTCCAGATTTCAGGGCCC
170	Gga_rs16726187	unassigned	GGA17	0	Mapped	AGCCACAGGACAGCAGTGAACTTCCAAACAGGGGCAGGTGGGGATATGGAGGAGTAAAGC[T/C]GCTGAGGACAGTTGACAACCAGTGACTTGCTTGTTTCTATTGAGAGGACACCTCCTGGTT
171	Gga_rs16068690	unassigned	GGA14	0	Mapped	TAGTTACTATCACTCCACTTTTTCTAATACACCTGTTGACTCTGTCATCTATCCCACGTC[T/C]CCGTGCTTCAGGCTTGTAAGGGTATATGTATACATCAAGCACTCAGCACATAATTTTTCT
172	Gga_rs14743567	unassigned	GGZ	0	Not Mapped	ATTCTGTAATGAATGTGTGATACAATAGCACAACAGTTAAATACAACAGGTAGATTAGAT[A/G]AGAAAGAGCTGATTTCAGTTGGGCTGTCAAAAGTTTAAGAACAATACAGGAAAATAGAAG
173	Gga_rs16016567	unassigned	GGA1	0	Mapped	GTTGCAGTAGATACCGTAGCAGATAATTAAAAGCTAACATTTGTTGAGGAAATCCTTTCC[A/G]ATCCTTGCTGGTTGGTGATTGGACTGTGCCCTCTGTGAAGAACGTCCAGAGGCGCCCTTA
174	Gga_rs13812096	unassigned	GGA1	0	Not Mapped	TCAGTCATATTTCCCATCTAATATATACACACCACGTCACATGGCTGGGTTGCAGACATC[T/C]GTCCAGAGGCAACTGTGTTTTCCTGCAACATCTCAGGTTGAATATTAGGAAGAATTTATT
175	Gga_rs14020670	unassigned	GGA11	0	Mapped	GAGAGGAAAATTTCACTGTGTTTTATTCTTGATTCTTGGCACTGAATTTCTCAATGGTGG[A/G]ATGCACAAGCTGGCAGGTGCAAGTCAAAGCTTCATCCATGGGTTTAAGCAGTTCTTTAGG
176	Gga_rs14721615	unassigned	GGZ	0	Not Mapped	AAAAGATATTTCAGCATAAGAGCTGTAAATCCAGTGCCATTAAGCTTTAATCTAAATAAA[A/G]AGGCTAGTATTGAGAAAACAGCAGTTTCTTTGGAAGCTACTCATTTCACTATACACACAT
177	Gga_rs16107592	unassigned		0	Homozygous	CACAGAACACAAAAAAAATCATTTTAACAAAAAAGGAGCATGGTACACTTAAAACATCTA[C/A]ATGAAGAAGGAAAAGAGTAAGAAACAGGACCTATTTCTGTTTTGTTTTGATTTGATTTGA
178	Gga_rs14706105	unassigned	GGA10	0	Mapped	TTTGCAGAAAGGAGTGTTTATTTGCAACAGTGCACGGGGTGGGGTTGATTTTAATTAGGG[A/G]GGAATTACAGTGCATTTTTCTTACAGTGCAATGGAACACCGCCTGGACCAGGCGTGGTCA
179	Gga_rs14705017	unassigned		0	Rejected by Beadstudio	GCTTGTGAAGGGCAATGCAGACGTGGGCAACGTGGTCCCAGGAAAACTCCCCTAGGACAG[G/T]ATCAGTTGCTGAAGTGGAGCTTACCATCCCCCATCTGTACTGCTGTTGCCAGAAGCACTC
180	Gga_rs16132086	unassigned	GGZ	0	Not Mapped	AAAATGGATGCATTTCTTAGTGAGCTCTCAAGGTGTTCACCAGAGATTTTTGACAAAATA[A/G]TACTCTTCCTGTTATTCATCCTTAATTACATTTGTTCACAAATGTACATACTGCCAAAAG
181	Gga_rs16038617	unassigned	GGA1	0	Mapped	NNNNNNNNNNNNNNTGCCCCGTCTCCCCAGCTGGAGTACTGGCTTTCAGATTTTTCTCTC[A/G]ATATCACAGGGTATTTAAAAGCCCCTCAAAGAATTTGCAAAAGGCGTGTTTTGATCTGTG
182	Gga_rs14736830	unassigned	GGA1	0	Mapped	GTTGTGTCAGTGGTATGTGTTATACAGATGTGTGTCTACTGGGAGCTACGCTCAGACAGC[A/G]CATTTCATGTTGATTTATGAACAGCCTTCTGAGTGCAGCACTGCTGACTTGGGCTGGAAT
183	Gga_rs16730496	unassigned	GGZ	0	Mapped	GTAGCTTTGAGCATGCAGTTGATTGTTGCCAGAGTAGAAGGATCCTCTGTTGCCTTCCAT[G/T]CAAGGTCAGTTGGTGTAGAATGGCTGGAACTCATCTGCAGCGTGATGCTTATGTGTGAGA
184	Gga_rs16106856	unassigned	GGA2	0	Mapped	AGCAGCATGGGACTTATTTAAGGCTGGGGGAGTTTTGAGGATATGGTTCTTCCGTGCTCC[A/G]GGTACAAGTACATTCATTTCTAATGAGTGAATTTGACACTCTGCCAGATGTGGCAACATA
185	Gga_rs13821163	unassigned	GGA4	0	Mapped	GTATTTTTACCTCTGTATTTAGGTGGTGCCTTTTAAGGTGAAGGAACAAACAGGGCTGCC[T/C]GATGAAGCCAATGCTGCAGCTTTTTCCCAGGTTGGGAGCTGTGCCCTCTGGCTCTGTCCC
186	Gga_rs16047885	unassigned	GGA25	0	Mapped	CATTCCGGGTGCTGACACGAAGACGTCCCTCTTGCTCTGCTGTGGGTTTTGGCAGAGCTC[A/G]TTGCTGCAGTGTCAGCTGTGATGGTCGCTCAGAGGTGGAAGTTCAGTTTTCCTATGGCTT
187	Gga_rs14711814	unassigned	GGA2	0	Mapped	ATTTTTCTTTTTTTTGTTGAGAACAACAGTGATTTGTTATGACTGGGATGCAATATATCA[T/C]GATACTTGTTATTAGACTGTATGAAAGTAATCACAAAGAGGATATAATTTTTGTTTTACT
188	Gga_rs16051763	unassigned		0	Homozygous	TGAGTTTCCCCGTTAGGGCCAGGGCGTAGGAGGTCAGGGCCACCGTGTAGGGTCGAGTCA[A/G]AGATTGGTATTTCCGGGAGAGGTAATCGGAGGCTTTGGCAATGCTCCCATCCAGGCTCTG
189	Gga_rs14967254	unassigned		0	Homozygous	CATGTTTGCTAGTGTCACAGCTCCATGGTTCTTGAACACCTCCAGAGAGGGTGACTCTAC[T/C]AATTCCCTGTGTACAACCATGCCTTGCTTTGGGGTGAGATCAATGGCAAATGTCAAGTCT
190	Gga_rs14716616	unassigned		0	Homozygous	TTCCTTGAAAGGGACTACATATTTTTTCTGTTTGTACAACACTACCACCAGTGGATCCTG[A/G]TCTGTGGCTTGCGCTTCGGCAGCAGAAATAATTAATAATTAACTTAGTTGGCGTTACGTC
191	Gga_rs16057194	unassigned		0	Homozygous	GCCAAAGGGAAAATCCTCTGACAATGACACAGAAGCCATCCTGTGCAAACCGAGCAGCTC[G/T]AAGCTGATATTCCTGACTTGACTGCAGTTGCGCCCACGAGTCTGAAGCTTGTGCCTACCT
192	Gga_rs16736993	unassigned		0	Homozygous	CGTCCTCATACTTGCTTGTCTGGAAGTTCTCTACTCATCCTCTGGCAGCAACACATGTAA[T/C]GCGAAGTAGGATTCATCTCAACATTCAGCCTTAGAACTACACTTTAAGATGATGCCCNNN
193	Gga_rs16728253	unassigned		0	Chr_un_remain	GACCATTCTGACATTGGCTCTGTGGGACCCGAGCTTAATTCCTCCCAACTACACTGCACC[A/G]ATGTGGCCCCGGTGCTCCATGAGGCCCCGGCGCCCGCAGAGCTCAGAGCAAGCATTCCTC
194	Gga_rs14694487	unassigned	GGA3	0	Mapped	GTGCTACCACAAACCTAAGAAATGAGGGACCCTGAAGGTTTTTAATTGATAAGCTGGGAA[A/C]ATGGGGGCCTGAGGAGGGCTTAGTAGGTCCTGTCCTGTCTGTTGATGAATGCACTGCATA
195	Gga_rs16057206	unassigned		0	Homozygous	TCTCATCACTGAGCAATTTGGTAATGACAGGAAAGTTGGAGCATGAAGGGAAACGTCAAC[T/C]GAGGCTCCATGGTGTATAGCAAGGGGAAATGTGAAGCCAGGATCCATGGCACATCCCATC
196	Gga_rs14004935	unassigned	GGA10	0	Mapped	CAACGCTCTCAGAAGTTTGGCTTGATTTTTGGGTAGTCCTGTACAGAGCTGTGAGTGGGA[T/C]GTGATGATCTTTGTGGGTCCCCTCCAACTCAGGATATTCTATGCTTCTGGTTATTTCAAT
197	Gga_rs15203069	unassigned	GGA23	0	Mapped	CACGCCAAAGAAACCCTCTCTCCAAGCCAAGAAACTAAAATTACAACAGCAAATTACACT[T/C]CCATTGCCCTGATCCCTCGCACGTGGCCGTGAGCTCATCCAGCAGCACTCAGACTGCTGC
198	Gga_rs16703697	unassigned		0	Homozygous	ATTAAGTAATACTGAATTAGACATCTTCAGAGATGTAATTATAATTGACTTTAAAGCTTA[T/C]GTAAACAGAGAACTTGAAAATCTTTTCATTGTACCTGCAAAAGCAGGAAACCACTATGAT
199	Gga_rs14994946	unassigned	GGA13	0	Mapped	AGGGAGCGGGCAGGCTGTGGGTGAGTCCACAGCATCTTCACCAGCCCACTGCCCTCCATG[A/G]GGTGCTTTTAGGGGGGATCTGGATGGCCAGACTGCCCCCCCCAGCACCATAGCAAGGCCA
200	Gga_rs15981387	unassigned		0	Homozygous	TTCTTGGTATTATAAATACAGAACTCCTTAGGCAGTGTGGAAATAGTTTAAAAAATAAAA[A/C]CCTGAAAATACTGATGGTTTCAGAACTTCCTGGGGTACTTTTCTGAATTAGTTTGAGGCA
201	Gga_rs14706323	unassigned		0	Homozygous	GGGGTGCGTTGGGTTTGGACATGGGGATCTCGTAGGTATTTTCCATCCTTAATGGTTCCA[T/C]GATTCTGTGATTCTGCAGCAAGGTGCAGTTTGGGCTCAGAAAGAGGCGTCTGCCAGGATT
202	Gga_rs14208043	unassigned	GGA2	0	Not Mapped	AAGTGCAGATGAAGCAAAGGTGTGTCACTGAATTCCTCCATGTGGAAATAATGACATCCA[C/A]TAGCATTCATCAATGCTTGGTGAGTGTTGATGGAGACCCAACAGTGGATGTGAGCACAGT
203	Gga_rs16020827	unassigned		0	Chr_un_remain	CATTTAACAGAGCCCAAAGAGTGAGGACATGGATGCTTTTCCTCCACTGATGTGTCTGCA[T/C]GACAGAATCTGCAACATTGGTGTCTGAACCGCAGCTGAACGCTGACCCAGAACTGAGGAA
204	Gga_rs16004936	unassigned		0	Homozygous	GGACAGAGTGAAACACATTGCATTTGGCTTTGCATAGCTTCATTAGATTCATATGGGCTC[A/G]CTTCTCAAGGGATAGCATCACTTCTTTCTGTTGTATCACCTAAACACTCAACTTGGTGTC
205	Gga_rs16088305	unassigned	GGA1	0	Mapped	GTTTTTGCTTCTTTTTGCTTCTCTCCCCCAGTGCCAACCCTCATGTCCACTTCCCAGAAC[A/G]CACATGCTCTGCTTCCCTCCCACCTTGCTGGGAGTTGGTTTCCAGTCCTGACCCCCACCT
206	Gga_rs14064763	unassigned	GGA13	0	Mapped	TTTCCTTCTCTTTTTGAGGTCTCCATCGCCTTATGTAGCACAGCTCACCCAGCTCCTGAC[T/C]GTGCCAGAGAAAGGTGGCTCTGCAAGGTGTTTGTTTTACTTGATAAAACCTCAAACTTAG
207	Gga_rs14726411	unassigned	GGZ	0	Not Mapped	ACAAATGACTTTTTCTTCAACTTCAGTTGAAGTTGAACTTCAACAGTCCCAAGAAAATTG[G/T]GACTGTACAAGATTCACCCTACCACAAAGTCATAGAATCTTTCAAGTTAAAATCATACTT
208	Gga_rs16022025	unassigned		0	Rejected by Beadstudio	TCCTCCTCATGAAATTGAACATGTGTAAGTCCACGGGGCCAGATGATATCCATCCTAGGT[A/G]AAGGGCAAAATCAGGTCCCCGCAGTATAGAAAGAAGGGCTTCATAGCAAGAAAAGAGAAA
209	Gga_rs13776873	unassigned		0	Homozygous	TAGACTGTGTTTGGGTATAATGAGCTTTTTGGGTTTTTTGAGTCTTTTGGGGATAATGAG[T/C]TTTTTTAGGTGAGTTTTTGAATAAAAAGTCTGCTTCTTTAAATTCAGTTTTTGAATAAAT
210	Gga_rs15414393	unassigned		0	Chr_un_remain	TGCACAGGGAACTAATAATCAAAACTCAGATATATTTTTCAAATGTTTAATGCAAACCTC[T/C]ATAACATTAAACAAAGCAAGTTTCACACACCCTGAAACATGGAAATACTTGTTTGGCTAC
211	Gga_rs14733065	unassigned	GGA10	0	Not Mapped	GGTATCCTGTCTTCGGTAACAGGGTGTAAGAGAATGAATCCTGTACCAACACTGCTGTTA[T/C]AGCCCAACAAGGGCCCGTGATGCATGGGTGAAGGTTGATGTTGCAGATAACTTCCTGTCA
212	Gga_rs14712377	unassigned	GGA7	0	Mapped	CTGGGTTTGTATTTTGTTACCAAGTGCTAAATGAGAACTATCCGCTGCATCTCAGCCAGG[A/G]GGTGTAGTTCTTCATCTGTTTTTCTTGCTGGTGGCACCTATCAGAGATTTGATTTTGATG
213	Gga_rs14727945	unassigned		0	Rejected by Beadstudio	AACTCATAGTATGATGAAAGGTGATGACCTCAAGTTGCACCAGGGGAGATTCAGGTTTGG[T/C]GTTAGGAAAAATTTATTCTCACAATGAGTGGTGAAGCATTGGAACAAGCTGCTCAGGGAG
214	Gga_rs14709698	unassigned	GGZ	0	Not Mapped	GAATAGAAGTGGTAAAAAATGTACACTCATTTTAAAGTGAGCAAAGTTGCCTGTGCAAAT[T/C]GGTATGGCAGGAAACATTCCAACCTACAGTTCTTTCACTGCCATATGTTAGGGAAATCTG
215	Gga_rs15709065	unassigned	GGA13	0	Not Mapped	AGAGGTGTAACTGCCCTACAGAGGTGTGCTTGAACAAAACTACCAACTACAGCACTGCAT[A/C]CACCACTTCACACACTGCTACTGCTCTGTCGCTGCACCCAGCAGGTTACCATCACAACAG
216	Gga_rs16724690	unassigned		0	Rejected by Beadstudio	GAGACCCTCTGAAGACCTCTCAGATATCCCATTGAGACCCCATTGCAGCCCTATTGAGGC[T/C]GAGGCCCACACACGGGCTCTGTCACAGTCATCAGCACCACTGCCATCCCTATTACCAGCC
217	Gga_rs16730653	unassigned	GGA2	0	Mapped	TCTCTGTTTCACTTAACAGCAAATAAAGCAGAGAACAGTCCGTGCCGGGCGCGTTTTCTC[G/T]CTCCCTGCCTTCCCCTGAACATTCCCGATTGCTGGGAGAGGCGTTTTGGGGTCCCCCCCG
218	Gga_rs16038261	unassigned		0	Homozygous	TGGAGAGCACAGAGCCAGGCCCTTCCCCTTAGTGTATGTGGGAGATAAAAGAGAATGTGT[T/G]GGAGGTGAGAGGGATAAGGGAGGGGAGCAAGAGAGATTCAGCCTGTGCATCCGAAAAGCA
219	Gga_rs14063161	unassigned	GGA13	0	Mapped	GCGGGTTGCTGAAACTTGGCACTGACACCTGTAAATTTATGCATCGTTTTAATTTATGTA[A/G]GACTTTTTGTTGTTCCCAAGCTACATCTCTTCTATGCAGTATTCTTATCACATGCCTGTA
220	Gga_rs16042898	unassigned	GGA2	0	Mapped	GCTCCTTCACCATCAGCCTTCTATACACCACCTCCAAAAATATCAAAACAGCACATAAGA[A/C]GTGCAGTGCCTTACCAGGAGCATGCTGCAACAGTAGTTTTTCACAGTTCTGAGGAAATTG
221	Gga_rs16056063	unassigned		0	Homozygous	ACAGGCACTAGGTAAGGTAATTATATAGGGTAGGGGAGAGTCTGGTACAGGACAGAACTA[A/G]AGTGCTAATTTTCAAAAATATTGTTCTCCTGTCACCATAAAAAGTACAGAACATACCTAA
222	Gga_rs15556738	unassigned		0	Homozygous	CCGCGGCCATGTTCACTACAGCATCAGCTCGGGTGACCAGCACGGGCTCTTCCAGATCCA[T/C]GAGAGCACAGGCGCCCTGTGCCTGGCACGGCCCCTGGACCGGGAGACACAGGCATCCCAT
223	Gga_rs16042501	unassigned		0	Rejected by Beadstudio	GGAGGTATTTGAGTGAAGAAAGAGCAAGGGATGGGGAAGTCTGGAATGGAGTGGGAAGAG[T/C]GTGTGTCCAGATGGCCTGCTGAATACATGCCCTTCAGTATGGTCATTAATTTAGGAGCGC
224	Gga_rs14732627	unassigned		0	Rejected by Beadstudio	CCTTTTCCACTTACTTTGAGTAGAAAATTTCTTCCTAAAACCTTAACTAAAACTCCCATC[T/C]GTACTTTAAAGCCATTTCCCTTTCTCCTATTACTATCAGACCATCTCATCCTAACCCTAG
225	Gga_rs14017647	unassigned		0	Rejected by Beadstudio	AACAGAGCTCTCATCAACACTTTCTGAACATCTTCCCCTTTTCCCTGTCCCAACGTGCTC[A/G]TGACAGCCCGTCCTCAGCACCTCCTGCCGATGCTGCCAGCCTTCACTGGGGCAGCAGGGT
226	Gga_rs16723979	unassigned		0	Homozygous	GCAGCCCAAAATAGCTACCTGAAAAACAGAAGTATGAAGGAGTAGAAGAAATGTCAGCTG[T/C]TGGGAGCAGCGCATTAGAAATGTGGTCTAGCAATCAACAGCACATCCACAGGTTAAGATG
227	Gga_rs16059288	unassigned	GGZ	0	Not Mapped	CAATTGCATTCATGCAAGGGTAAGTGAGTTCCATAAAAGCTGAAGTCAGCAATTAAAATA[A/G]CCTTCAAGTACTTGTAATTTGGAATCCAGGTGTCACAGGTTCACAAAATCACAGAATGGT
228	Gga_rs16054556	unassigned		0	Rejected by Beadstudio	CAAAGATGCTGTGGATGCCCCATCCCCAAAAGTATTCAGGCCAGGATGAATGGGGTCCTG[A/G]CCCACCTAATCTTGTATAAAGTGTCCCTGCCCACACAGAAAAGTTGGAACTGGATGTTCT
229	Gga_rs16592078	unassigned	GGA7	0	Mapped	TCATAATTGCTTTTGGACAATCCTCACGCATTATAAAAACACAGCAAACAACATTAAAGT[T/C]GCTCCCACGGCCACATCCACAACATTAATTTTAATGTGTGTTGTGTGTGTTGACTCCTAC
230	Gga_rs14562810	unassigned	GGA6	0	Not Mapped	TATGCAACAGTAGCTTGGGAAAAAGTCCGATGAAATGAAATCAGAATTGTGGACTTTGTC[A/G]TAAGTGTAACATTATTCAGCAAGGAGAGAATAAAAGCAAAGTGTCAGGACACGTTGTATC
231	Gga_rs16077465	unassigned		0	Rejected by Beadstudio	AGTAAGGAAGAGAGGAGGAACAGTGTCCTTGGTGGGGGTGGGCGGAGCTATACACAAATC[T/C]TCCCCGTACACCCTCACCCCAATGAATAACTGTACTGACTACCCTATCTGGCTTTGGAGG
232	Gga_rs16342692	unassigned	GGA3	0	Mapped	AATATTTCTAGTTGGAGAAGTTTGAGACCTACTGTACAGGTATGACCACTCAACCTGCAT[A/G]TAGACAGTGGCCTATCAGATGCTGAAGGTATACAGTATTCTAATTGACATAGAGAAAATG
233	Gga_rs16057475	unassigned	GGZ	0	Not Mapped	ATGACTCGTCTGCTTCTTATGTAATGAAACAACACAGAAATGCCTATTAACTGAGAAAAA[T/C]GTGCAATATAGATGCACCAGGAAATGTTATCTTTGGAAATCCTGATCAGAAATTCTAGGC
234	Gga_rs14796667	unassigned		0	Rejected by Beadstudio	TGTTCACAGCACGCCTTCTGTTACAGCGGAAAATGGTAAAATGTCGATTTTTTGATACTA[T/C]TGGAAAATACTACAATAATCCAAAGGTCATTAACATCACTGAATTTCAGAAGGTTTGCTT
235	Gga_rs16729879	unassigned	GGA4	0	Not Mapped	CCTCTCCAGCTTCCATCAGGGCTGCTTCAAAAGTAAAGCCTCCTATTTTATACTGGCCCT[T/C]GATTTCGGAGGTGGATGGTAGTGATTTTACAGTACACATTAAACCCTCCCCTGTTCTGCT
236	Gga_rs14711923	unassigned	GGA24	0	Mapped	AATCGTGTTAAACAGGCACCTCTTCAAGGAAAAGCAGCTCCGGGGATGTTTGTTGGAGGC[A/G]CAGCCTGAGGCTCCCTCCTGCTTTATGGGATGCTGGGGAAGCAGCACCAGGAGCAGGAAT
237	Gga_rs16686222	unassigned	GGA1	0	Not Mapped	GGGAGCGGGTAGACCTGGGCTCCAGATGTGAGTTATTTGTACTGTGATAATGAGGCACTC[A/G]GTCCCTGCAGAGTATCAGTGCTGCACCTCACAAAGTGGAGCAGCAGCATCACACACAGCA
238	Gga_rs14724125	unassigned	GGA2	0	Not Mapped	AATAGACCTGAGGGTATTAAATCATTGGCCAATACTTGGCTGAACATAAGCAAGTAGTGT[A/G]CATAGGTGGCCAAGAAGGCCAATGGCATCCTGGCTTGTATCAAAAACAGTGTTGCCAGCA
239	Gga_rs14741239	unassigned		0	Chr_un_remain	CTGTGCTGGATGTACATGTGGTCATTTTGGGTGGGACGCATCAGGTAGGTTTGAATTTAA[A/G]TAAACCTATGGACTAAACTGTGACTGAAATCACACCATCTCTGGGCTTTAGATCTAAGAC
240	Gga_rs14026429	unassigned		0	Rejected by Beadstudio	TTGAGCAGTCGCAAACAAAGTATTTGATACACGTAGACTTACAAAATATGTGCCACACAC[A/G]CCTATTGTGTGCAGTAAGCCTCTGTGCTGCACACATTGCCTAGAGATGGAGCGCAAGACA
241	Gga_rs14823912	unassigned	GGA1	0	Mapped	CCGCATCAGCCACCCCTGGGGCTGTTTCACCCTGCTAGCTTTTGCAGCACCTCACGCCTC[T/C]TTGCATCCCCCAGCACTGTTTTCCCCATCAAAGGGAACCAAAGGTGCATCTCAGCTTGGC
242	Gga_rs14710064	unassigned		0	Homozygous	CCACAAGTATGGGGCCATATGAGACCTGCAGCATTGGCCTGGCAGAAAGCTGAAGCTTTA[A/G]AGAACATGTACTTCAGCAGGAGCTCAAAACAGCTTGGTGCAAGTATCACTGTGCAGAGGT
243	Gga_rs14698818	unassigned	GGA2	0	Mapped	CCCTTGGAAAAGCTTGTGCACAACAGACAGTTGCTCATTATGGTATCCTTGACATACTCA[G/T]AGCTGAGATTAATTCCAAACTTTACGCTATTTTCAAATGGAGAACATTTCAAATTAAATG
244	Gga_rs16708674	unassigned		0	Homozygous	GTTGGTAGAGTGTTTTTCTGACCCTAACCGTGCACAAAGGAACTTCAAGTGCCAGCTAAA[T/C]GAAGGCTAGGACATGAGAGTCAAACAGCGTATTAGGAAGTTGCTAGTTTCCTAATGAATC
245	Gga_rs14715991	unassigned	GGA1	0	Mapped	CAACTGACACCATGGTAGATGTGGATTTGTGTTTGGAGGATGCAGGTTGTTGAGTGGTGC[A/G]GTAATAACAGGGAAAGCATTTTCACAGCTCATTGCAGTCCAAATCTTCCAGGAAGCACTG
246	Gga_rs16742885	unassigned	GGA4	0	Mapped	TTCATGTTCAGTTTGTTGAACTGTTACATTCCAAAACAGGAGTGAATGTTTGGTACAGTT[G/T]AAGGCTTGTGAGATTATATCTTTTACAATAGGAGCAGACAGTAGCGTGGCTTGTAAGTAA
247	Gga_rs14251378	unassigned		0	Rejected by Beadstudio	TTGTCATGCTAGTGTAACATCTTCTAGAAACAGAGAAACGGATCCTAAAACTGGCAAACA[T/C]GAAAATGATTATCATTTTTTAGGAGTGAGCAGCTCACAAAGGACAGAAATTATTCATGAG
248	Gga_rs16697968	unassigned	GGA2	0	Mapped	TTTCCACTTCATTTAGCACAGTTTTCAAACATCGAGAGCCAAAATCATCAAACACTGATG[T/C]TTACTTAAGTCAAACTCCAGTATGTTTTTACTTATGCTTATTATTCTATCAGTGAAATCC
249	Gga_rs14744752	unassigned		0	Homozygous	TAGGAAATCAAACAAAAAGGAGCAACCTCACACCTGGAAATCACCCCAGTTTCCCTTCTG[A/C]ATTCTCAAAACATTTTTGGAATAACCCTTGGAGCATCCTTACCCAGGAAAGGGACCACGC
250	Gga_rs13797341	unassigned	GGA3	0	Mapped	GAAATGCATCCTTTGTTCAGATGCTTTTTATCTCGCTCCAACCCTTACCAGGTTCTTAAG[A/G]TCTTCGGCTGTACATGCCTTTCTGGATTAAAAGGGGACATTCCCAAATTGACAACCATCT
251	Gga_rs14708475	unassigned	GGA13	0	Not Mapped	TAGGACATTCTGTTACTAAAGAATTCCGCTGCAAGCATCATTTAATTTTGATTAATAGCC[A/G]TATGGCATGGTATTGAGTAGATTACAGAAAAATTAATCATTTTTAGAGGATTCACTTGAC
252	Gga_rs15115427	unassigned	GGA2	0	Mapped	TGCACTCATGTGCTGTCATTAATTTTCCTATTTGTTTGACTTTACAAAAACACGTAGAAC[A/G]AGTCTGAAAAGAACGGGAAAAAGATCTCAATTATACCTCTCAGTACTGAGGATGAGGAGG
253	Gga_rs16070285	unassigned		0	Rejected by Beadstudio	GGGCATTGGGGGTATTGGGGGCATTGGGGGCAATGGGGACAGTGGGGACAATGGGGACTA[T/C]GGAAGGACATTGAGGGGACATTGGGGGTAATGGGGGTAATGGGGGCAATGGGGACATTGG
254	Gga_rs14735498	unassigned	GGA1	0	Mapped	ATAGGTTGTGGATCGTGTAATAGACTGCAATTGTTGACATTTATGGAGGCTTTTTCTCCC[A/G]AACATTGTTTATGAAAGGCAATTGGCAAAGGTGTTGAGACAAAAACTGCTGTAGGCTCCT
255	Gga_rs16254290	unassigned		0	Rejected by Beadstudio	TAATGCCCTGATGCAGCTCCATGCCATTTCCTCAGGCCCTGTTGCCACCACCAGAGAGCA[A/G]AGCTCAGTGCTGCCCTTCCTCTCCCTGTGAGGAGCTGCAGCTGCCACAGAGCCGCTCTTC
256	Gga_rs16055883	unassigned		0	Homozygous	GCCACGTGCCACCTGCAGGCCCATGAGGTCCTGAGGTAGAGCTGAGCTCATCGCAGCATT[T/C]TGACCCACCTCCTCCTTATGGCCTCAAGCTGATCAGTCACACGTCACCTCCTGTACAGAC
257	Gga_rs15012493	unassigned	GGA14	0	Mapped	CTGGCAGCATCGTTGCCTGTGGCTCTGCGCTGCGCCAGGCGGTTGAGTATGGCTCTGCTA[T/C]GGTCAACAATTTCCAGGAGACTTTGCATATCCAGAACAAGGATGTGAGTGAGGGGGCAGG
258	Gga_rs13822503	unassigned	GGA1	0	Not Mapped	ACTGGGACCACCAGGAGTGTTCTCTGTCCTCCTGAGTGGCAGCTGGGTTCCAGAAGGAAG[A/G]AGGAGAATAGAGGTGATAAATTACTGGCTCAGGGAAGCGTGTTGGGATTGAGGTTCTGTG
259	Gga_rs16739395	unassigned		0	Chr_un_remain	TGTGCCTCATTGGCAAGGATTTGTTAACCAGAACGGCGCGGGAGGTAATGAGCATCCTAA[T/C]ATTTCTCCCCCTCATTTTCCAGGCTGGTGGCAGCGAGAGGGTCCCAAGGAGCAGCAGAAA
260	Gga_rs14734408	unassigned		0	Homozygous	CATGGCAGTCTGATGAAGTTCCCACTGATCAGAAGAGCGGAAACATAACCTCAATTTTCA[A/G]GAAGGGAAAAAAAGAAGATACAGGGAACTACAGGCCAGTCAGTCTAACCTCTGTAGAGAA
261	Gga_rs16001023	unassigned		0	Rejected by Beadstudio	CAAACGTTGTCATTCTGAAGACCCAAAACCCCAAATGTTGTCATTCTAAAGACCCCAAAA[C/A]CCCATATTTGGGATTCTGAAGACCCCAAAACCCCAAACTTTGCCATTCTGAAGACCCAAA
262	Gga_rs16709690	unassigned		0	Rejected by Beadstudio	GACGCGGGAGTATGGGGTGCTATGGGAGGAGGTGGGGAGCAGTTTGAGGTAAAAAAAAAA[A/G]GGGGGGAAGGGGACAGCGGTGTAGGAGGGGTTTCATTTCTTCCTGAGAGGGGACTGGGGG
263	Gga_rs14796605	unassigned		0	Homozygous	CTCTTCATTGCCCTTCTCCAGACACACTCCAGTGCCCCAATGTCTTGTAGTGAGGGGCCC[A/C]AAATGGAACACTGTATTTGATATGCAACATTCTGGCACATTTGAGTATTTGGCATGCTGC
264	Gga_rs16068004	unassigned	GGA11	0	Mapped	TCCCGTCCCTCCTGGCACCCATAGCATGTAGGTGACGCGGGGTCTGGCAGCTTGGCCATG[T/C]GGAGGGGTTATTTGGGTTCCAGGGATGAGCTGGGCCAACATAAAGGGTGCAGCCCTGGGG
265	Gga_rs16736061	unassigned	GGA5	0	Not Mapped	CATTCCACTCCTGTTTGTCTCCATTCCATCCCCATTCTTTCCACGTCCCCATTAGATTCC[T/C]ATTTGTTCCCCCTTCCCATCCCTGCCTCATCCCATTCCTATCCCTCTCTCAGTCCCAATC
266	Gga_rs14729494	unassigned		0	Homozygous	AGTATTATGCAATTAATCTGCAAGCTGAACACAGCCTAAGGACTACTGAGCAAGAATAAC[A/G]TAATTAAAAAAAGAAGAATCTTTTACTTAGATTGCACATATTTATTACTCCAGTGATAGT
267	Gga_rs16734693	unassigned	GGA27	0	Not Mapped	ATCTTTCGTCTTCCATGTGTGTATACAGATAGATAGATGCGAGCTTTTGTGTGTGTATAC[A/G]TATATGTGTATGTATTTATGATAAATCTCTGCACACATGGCAAGGAACAGACACACAGTT
268	Gga_rs16182074	unassigned	GGA21	0	Mapped	GAACTAATTTTCATGTGATGAATTGCCATGTGGTTGTTGTGGGCAGGTGCTGCAATCGAA[T/C]GGAATGGAATTGTGAAGCCTTTAAAATGATGGTTTTAAAAGAAATGGTCACAGTTCTGAT
269	Gga_rs14250711	unassigned		0	Rejected by Beadstudio	AGTGACAGGATGAATCTGCTGATTAAAACATCCATTAAACTACTGTAAGAGAGATCCTAG[A/G]GAGGAAGATTTTTAACTAGGGAAAATGATGTGGAAGTTACTTTCTTCACTACTAGGTTCA
270	Gga_rs16736421	unassigned	GGW	0	Not used	CAGTTGCTGCGGCGGCGGCGGCGGGGGCTGCTGAGGGGGCTGCGGAGGTGGAGGCGGCTG[T/C]TGCTGCTGCTGCACCGCTTGGTGGTGGTGATGGTGATGCTAAAAGGGAGAAACGTGGTGA
271	Gga_rs14729189	unassigned	GGW	0	Not used	TGTTGCCTTGGACTGTTTCCGTGGCCATTTTGCAAAGCCGAATGGCACAAACCTTCAGGA[C/A]GGGGAGTTGCTTCTAAGGGCACTCTCGTTCTGTAATTAATAAAACCCTGATTTCTAGAGC
272	Gga_rs13814569	unassigned	GGW	0	Not used	TGGGGCTGAAAGCTGAGGGGAACGCACAGGGAGCTGCATCTCTTGTCAGAGTCAGAAGGG[A/G]GGTTATTTCTTGTTTCCATTTCTCATGTGTGGGATTTGGGAAGAAGCACTGAGATGACGT
273	Gga_rs16741595	unassigned		0	Homozygous	GACAAAGACACCACAGAGGAAGATCTAGCTCTTCTGTTGTAAGCTCATCCATTTGTTCAG[T/C]AGAATAATGTAGGAAATCAGCGGGAGACAAGTCTCATGCTTTCATGATCAACAAGTCTCA
274	Gga_rs16732412	unassigned		0	Rejected by Beadstudio	CGACCAATGGCCATGAGTTGGGCTATGAAGCCAATGGCCAACGGTCGTGGATTGGGCTCC[A/G]AAGCTGTTGACCAATGGCAGTGAGTTGGGCTATGAAGCCATTGGCCATTGGCCATGAGTT
275	Gga_rs16751887	unassigned	GGZ	0	Not Mapped	TTTAAAGAGGATAGCAATCTAATTAATGATTTAGAAGGGAAGAGAGCAAGCTGACAGATG[A/G]ACACATTGTTTTGCCCATTGGTATTTTATGGAAATTGGTTCTAAGGGAGGATAAGAAAAT
276	Gga_rs16732880	unassigned	GGA1	0	Mapped	AAACAGTGCTTGGAAGCAGACTTGAAGGCACAGTCAAACAATCACTCACAGCCTTGGCTT[A/C]TCAAACTGCCATTCCTTCAGAGGAGACACCAGGGGACCATGGGAAAAAACAAAGCCTGAG
277	Gga_rs16750527	unassigned	GGZ	0	Not Mapped	AAGGAGATAAGGAAGTCCTGCTGAGCCTTTGTACCAAGGACATAGGAGGTCCTGCCTGGA[A/G]TCAGTCACTGAATCTGTAACATACTTCTGGGAAAACGTGCGTATGTAACATAGCTCTGAG
278	Gga_rs16371240	unassigned	GGA4	0	Not Mapped	TAATTAAAACAAAATAAAAAGAAAATAAGTTTTGTTACTTATGTTCCTTAACTCTATTAC[A/G]TACTTAGTATGTGCCCCAAGACAATTTCGTTACGTTCAGCAAGCCAAAGCTTTGGGCATC
279	Gga_rs16136074	unassigned		0	Homozygous	AATGTTCAAAAAATAGGCACAGACTATGGAAGAACTGGACATTTATAAACTGAGCAAGCA[T/C]ATGTCCGTGAAGATAAGAACACCAGTCCTCCAACAAACAAAGAGCAGGTGCCAAAGAAAG
280	Gga_rs14733791	unassigned	GGA27	0	Mapped	AGTTGCTCAGATTCTGCACACTCCATGTTTGCATACCCTTGTATTTGCACGCCATGCATG[T/C]GCACCCACGTGCATTTGCATGCAGTGCTTGTGCACTCTAACATTCCACGTTTGCCATCAA
281	Gga_rs16740971	unassigned	GGA27	0	Not Mapped	GCTTAGGGAAGAGGAGGGCTTTGCAGGAGCCCTCATATAACCCCAGTAACCCCGGTGTTA[A/C]GGCAGTTTCCATGCTCATAAGCCCAACAGAAATGTAAAGCATTCTCCATGTGCCAAATAT
282	Gga_rs14341034	unassigned		0	Rejected by Beadstudio	GGGCCCAGTGCAAGACAAACCTACCTACAGCACAGAAAAACCCAGAAGCCGTTCTCAGGA[T/C]AACCACAAATTCCAGACGTGTACAACAGGATGCCTGTAGAGCTCAGATAGGCCCAGTACT
283	Gga_rs15144795	unassigned	GGA2	0	Not Mapped	AGAGTGTTTCTATTTTAAAAAAAGTTTGAATAGTGTAAAAGACAACAAAGAGCATATTTT[T/C]CTTGCTGCAGATGCAGGGAGGCTAGGTCATCTGCTGAAGTTCTTGGTCATTCCCTGTGTG
284	Gga_rs13774804	unassigned	GGA23	0	Mapped	AGAATAAATGTACATTAAATCTTGGTAAGATGTTTGTAAGGGTTTTCTTTATTAGCAGAG[T/C]GCAGGGCTGACCTTAGTGCTGTCAGGCCCTGTAGGTGTGCTGTTGCAAGGTCAGCTTTGT
285	Gga_rs16725811	unassigned		0	Rejected by Beadstudio	AACTCCCATTACACATTTAACCACTGGTATCAACTTGCCCCTTGCTAGATGTGATCTCTC[T/C]AGGTTGCCTTTAGGTTGCCAACAGATGAAGGTCCCAAGAATAGGCTGTTCCTTAACATCT
286	Gga_rs13790198	unassigned		0	Chr_un_remain	TGACCACTCCATGGCTCTGTGACCACATCCCCTTGAGCCACAGCTCAGCCCGTGAGCTCC[A/G]CTGCCTTCATTCCGCTCTTCTGGTCTAGACTGCACACCGAGAGGAGCAAAACTCAGCATT
287	Gga_rs13794836	unassigned	GGA2	0	Mapped	TCAGCTGGTTAATTTCCAGTTGCCTTCTCCAGGCTGATATATTTTCTTCACCAAAACTGA[A/G]TACACTTTCAGGGGATTTTTGGTAGGCTCATGATAAGGAGCTTTAAATAATTAAGTTTGA
288	Gga_rs16704107	unassigned		0	Homozygous	GCTTTGTCTTGAACAATTTTGAAGAAGTCTTCCACAATGCTCTTGAGCATTTCTTCATAT[T/G]GGGATACTTTCCCTTAGGCGGATGTGGTAATTCCTAACTTCCATGCTACCCAACCTGAAG
289	Gga_rs16748988	unassigned		0	Homozygous	TTGTCTGACTCAGTTCTTTCTGGGGTGCCGTGTTGCCACAGGACTTGCTTTGCAAGGTCC[A/C]AGATGGTATTTGAAGCGGTGGCATTTGGGAAGGGATATGTTTCCAGCCATGCGGTGGTTG
290	Gga_rs13772866	unassigned	LGE22	0	Mapped	GGAAATGCAAAGATGCTTGCTCAGAATATAGGCAAAGAGGCTGATGGTGTGGGCCTGGAG[T/C]ATGGACGTGATGTAATTCAAGATGGGAAACTCCTCAGCTTCCAACTAAGGCTGAGCTCCC
291	Gga_rs16700091	unassigned	GGA24	0	Not Mapped	ATTTGCTGTGCAGGAAATCGGAATTCTAGACCAACCCTAACTTCCTGGGATGTCTGGCTC[T/C]ATCTGTTTGGATCCATTTCCTTTCCTCCTTTTTCATTCAGGTGAATGCACTTAGAATATC
292	Gga_rs13743525	unassigned	GGA5	0	Mapped	CTCCTTCTCCAGGAGCAGCATGAAGAGACGTCCTTCCATGTCCCCCAGCAAGTAACGGGA[T/C]CCATTGGGATCCACACGGTTGTGGCACACAATTGTGCTTTGCTGTATGCAAAGGAGGGAA
293	Gga_rs16077832	unassigned		0	Homozygous	AAAGACAACCCACTACATGACTTGCTCTGGCAGTGACATGAGACAAACACAACTTCCGCA[A/G]TCATTTTGCACACACATAAGAACAGACCTCACATTCACCAGTGTCCCAACTCCCAATATC
294	Gga_rs13789202	unassigned	GGA3	0	Mapped	GCAAAAGCTGAACTGCAAAGTGTTCCACAAAATCATAAAGAAGCATAGAAATGGCTAAAG[T/C]CACTTGTACAAGACTTCTGTAGACTGAATTATATCAGAGATGAATGTGTACTATTTAAAC
295	Gga_rs16689045	unassigned	GGA3	0	Mapped	CAGAAGGCCACTTCCTCATGCCAGAAGAACTCCTCATATTTTTGAGAGGAAGGGGAAGTG[T/C]TTCTGTGGCCTCATGCACAGTTTGGCGAGACCACTGGAAAAGACTCATGTTGACTTCCTA
296	Gga_rs14004193	unassigned	GGA10	0	Mapped	ACTGCTTCATTCCACTGCACCTAGCAGTGCAGCTCTTAGGAAGGAACGACCGTAAAACTG[T/C]AGAGGATAGTATGTGTGTTGATCTTGTGGATGGCAGGAGATTAAATCTCTGTGTTTTTAT
297	Gga_rs14732595	unassigned	GGA5	0	Mapped	TTTCAGTGGCAGAGAAAAGTGACACATCCTGGATTACCAGCAGTCCCCGTTCCTATTCTC[G/T]GTGTCCCTGCAGAGCTGATGGCACCGCAGGCTGGGTTAGTCAGAGCCGAGCGAGGGATGA
298	Gga_rs16742570	unassigned		0	Chr_un_remain	CAGACAGACAGGAGCTGTCCCTGCACGCGGGGAATGCAGCAAAGGGCTCTTCCCCCATTT[T/C]GAAAGGCATGCAAACAGGTTCTGGTGAAGAATGCAAATTGCTGTCCTCGTCCACAGGGAG
299	Gga_rs16746361	unassigned		0	Rejected by Beadstudio	CTTTGTGGCCCTCCTCTGCACCCAGTCCAACAGCTCCATATCCTTCATGTACTGGAGACC[T/C]CAGGCTTGAACACACTACTCCAGGATGTGGCCTCACAAGGGCAGAGTAGAGGGGGACTAT
300	Gga_rs14734341	unassigned	GGZ	0	Mapped	TGTAGCACTTCTCTGTGCTTACACAAACCACAGGGATTTCACAGCAGCAGCAGCAGAGCC[T/C]GTAGTTCAGTGAGGTCTGTACCAGAGCTGGATCACAGGGCAGCATTGAGACCTGAGCCCA
301	Gga_rs14280745	unassigned	GGA20	0	Mapped	AGCGTGGCTGGAATTCAACCACACCTGCCCTATTTAAAATCAACGATAAGTGGTTAATAC[A/G]CTGGAACTGAGAGAGCTTCTATTACATTATGTAAAGATATTATAGGATCACACAAAGATC
302	Gga_rs16092237	unassigned		0	Homozygous	ACCCCATGAATTTAAATTGATTTTGTCCCTCACTGACTCGTGGGCAGTAGGGTACGCTGT[A/G]CCCCAGTGTCCACCAGTGCCTTATGTTTCTGTGGTTCTGATGTGCCAGGTCGTCTAATGC
303	Gga_rs13815417	unassigned		0	Rejected by Beadstudio	GTTATCCTCATGGCACTTTATGCCCTGACCTGGAAGTCTGGGGTGGAACCCAGAATACAA[C/A]CTGGTGATTCAGGTAAAGACAGTTAGAGAGCTCTTCCATGTGGACTGTCATGAGTCCATA
304	Gga_rs14743963	unassigned	GGZ	0	Not Mapped	TCTACAGATGTGTAAATACATACATAATAAATGGCCTTTGAATCAAGCACAATTGAGGCT[A/G]ACTAAATTATTTCTAATTATATGTTCATTGTCAATATATGCTGCATACTCTGAGTAAAGC
305	Gga_rs14207861	unassigned	GGA2	0	Mapped	AGGGTGTTTTCAGTTCAGAATATTCACTTCTTGATCATTTGTTTATCCTCAGATCCCTTG[T/C]GATGTGTGTACTTTTAGCCCGCAGGACACTGGGAGAATCATGTTACAGCAAAACAAACGT
306	Gga_rs16693967	unassigned		0	Rejected by Beadstudio	CTTGCCCCCACAGACTGAGGAAGAGGCCCACTGTAATCAACCTGCTATCACTGGAGAGGA[T/C]TGTGTCCTTTAGCAAGATGGGCTGTTGTTTCAGGCAGTGATCTCTCTCTCATCTTGGAGC
307	Gga_rs14740420	unassigned		0	Rejected by Beadstudio	TCCTTCGGCTTGGATGAGATGAAGCCTCTTGGGAGGTCTCTGCTCTGTCTTGCCCTACTG[T/C]TCAGCACCATCAAGCCACTTAACCAAATATTTCAATTTCAACCAAAAGCCAGTCATTCTG
308	Gga_rs14100549	unassigned	GGA17	0	Mapped	TTCTGAGGACTTATTCAGAAACACTTTTCATTTTTTTATGTAATAAAAACTGCTCTAAGA[A/G]ATACAGCATACTGGAAGCATTAAGTAGAGTTATAATTGCCACACCATTGCCTGAATAGGA
309	Gga_rs16734987	unassigned		0	Chr_un_remain	TGCGGGGCAGAGATGTGGGGCAGCCCTATATGTCCCACTGGGTCACTCATTAATGCGCCC[C/A]ACACGGATCAGTGGGCAGCGCCGCCCCCTTCGTGTGGGGCAGAGACCTCTGCCCCATAGA
310	Gga_rs14707859	unassigned	GGA1	0	Mapped	TTACAGGTGAGCAAAATACCTTCTTTCATTATTTGCAATTTGTTGCTTGCAGAGATAGTG[T/G]TGCATATTATCATGGTAGTTCTACTTCTACTCACTCCTAGATATTAAGCACCGTCGACTG
311	Gga_rs16455135	unassigned		0	Homozygous	GTGAAGTTTGCACACCACTCAGTCCTGATACGGTTCCACTGGATGGCATCCATTACTTCC[A/G]GTGTGTCATTCACACCATTCAGCTTGATGTCATCTGCAGACCTGCTGAGCATGCACTCAC
312	Gga_rs13820895	unassigned		0	Homozygous	CATTTTGTTTAGTTTTAAATCGCATATCGTGCAAACCTTAAGGAAGTATTCACTTACACT[A/G]CTGGTCAAGTAACACTAATCAACTCAGTCTTATTTATAAAATAGACTAAACTTCTAACCT
313	Gga_rs14725843	unassigned		0	Rejected by Beadstudio	GCAGCAACTTGCACTTGAAATCTTCCCTCTTTCAACTTAAAACCATTCCCCTTGTCCTAC[G/T]GTTATCTACCCTTTCAAAGACTTGACTTCTTTCCTGTTTGTAGGCTCCCTTTAGGTAATG
314	Gga_rs14707689	unassigned		0	Rejected by Beadstudio	AAGGCATTCCACGTTTGAAATGTTCATTGTCATCAGTGATGTGAGCTACATTTCATGCAG[T/C]TGATTTTGTCATGAGCACCTCTGCCCTTTTTCTATCATGGATGCAGCCGTGATAAAAATA
315	Gga_rs14735946	unassigned		0	Homozygous	AAACCATTCCCCCTTGTCCTATCAGGCACTCACTGGGAGTTGTTCCTTGACATCCTTAAA[A/G]AAAAAAACCAACAAACACCCTGGAAGCACGAAACGTTATCATAGTGTGATGTCTATTTTT
316	Gga_rs14735992	unassigned	GGZ	0	Mapped	GCGTGCTGTGTGTGTAGCCTATGACTGGAGCAGGTGCAGGGAGAAGCAGCTCTGTGCCAC[A/G]GGAGTGCAGTGTTTTTTGGGTCCTCGGCGCCTTCAGCACAGAATCCAGCAGTGCAGAGTT
317	Gga_rs16069928	unassigned	GGA25	0	Mapped	GAGAGCAGAGCAGAGCTGTGTGCCCACAGCCCGCAGTTCCCTCAGCCTTCGCTGTTTCTG[T/C]ACGTGGAATGAAAATGAGAGCATTGCTGCCACCCAACACAGAGCTGTTGGAGCTCAGGGA
318	Gga_rs16117058	unassigned	GGZ	0	Mapped	CAGGGAAGTTTTTCCAGGGACAGGGGTGTAGCTGGGGGTGGACCCTCCCTGGCACATTGC[A/G]CGTGGTGCAAAACACCTCAAGGACACCTGGCCTGGATGTCCCTGAACAACAGTCCCAGAG
319	Gga_rs14488577	unassigned	GGA4	0	Mapped	ACCAAGCAAGATTGTCAAGACTTTTCAAGGAACAGACGTGATGGTTGTAAGTCATATTAT[T/C]TTTATAGAATAGAATGTAGAAAGTTGTCTGGCTTGCTACATATCTCAGGCATATGGGTAT
320	Gga_rs14720601	unassigned	GGA1	0	Mapped	ATAGGCTGAGCAAGCACGAGGAGAATATAAAGAAGCTGGAAGGGGCACACATTGCTGTTC[A/G]ATACCAAGACAAAAAAAAAAAAAAAAAGAAGTTTGTGTCTGTTATGATAGTCTTGTTTGT
321	Gga_rs15383398	unassigned		0	Rejected by Beadstudio	AACATCCAAGTTGTTGACAAGACTCAACTATTAAATCCTCTAAAGAATTTAGAAAAAAAA[T/C]GGGAATGGGAGTAGGGGAATTGTTTGGGTTTTTTTGGAAACATGGGACATTCAAAAGTGT
322	Gga_rs14732870	unassigned		0	Homozygous	TTCTATCTGAGCATTCTTATGTTCAGAAGATAAACACGACAATGGAACTAACACTCACAC[A/G]TGCATGAACACACACAGTAAAGACTGAAGTGGAATCTACCTGTCAATGTTGGATAGAGCA
323	Gga_rs14239424	unassigned		0	Homozygous	CAAAATACTTTTTGGTAGATCTGCAAAAAATAATAATGAGTCCTAATCCAGGGGTCCATT[A/G]GGATGTGACAATAGGCAGCAATCAGAGAAGTTAAGGACATCTTCTTCATGTGTTAGTTCT
324	Gga_rs16136229	unassigned		0	Homozygous	TTCAGAACTTTAAAAATCTCCATGTAAGTTTAGTTACAGACATCTGTGGTTTACATACAT[T/C]GATCTGTGCTTTTCAAGGGCTTGTTTTCTTATTCCTTCTTTAATAACTGTCTCAGGCACA
325	Gga_rs14734705	unassigned		0	Rejected by Beadstudio	CAACCCTCACCTTTGAGGTGAGACTTTGCAGAAGTCCAGGTAGATGACATCTGTTGCCCT[T/C]CCACTGTCCACTGATGATGTCTCTCCATTATAGAAGGCCACCAGATTGGTCAGGCAAGAT
326	Gga_rs16435412	unassigned	GGA4	0	Mapped	GGACCGCTTTATACCTTCTGCTTTGCAGTCCCTGAGCAGAACTGGGCTGCCTTCACTTTT[T/C]TCATCGCTTTCATCATCCTTGCAGTCCCATGTTAGGAACGTGGTTGTAATAAAGTCTCGT
327	Gga_rs16751806	unassigned	GGA5	0	Mapped	CCTATCCTAGCACAGAGCATTGCTTTTACAGCAGACAGACCCATTGATTTTGCTAGGACA[T/C]CTCCCAGGATCAAACCCTCCCCAGTTTAACTAGGGATGGCAGACGCTGCCTCTAAACATC
328	Gga_rs16024242	unassigned		0	Rejected by Beadstudio	GTTCAGTGTTGGAGGCACCACCGAGTACAGAAATGACACCAGCAGGTTCAGGGATGGGGA[A/G]AAGAGGGAGGGGGTTTTCAGGTATGCCAAAAAGCCAGTGCTGACCAACAGGGAGAGCACA
329	Gga_rs14064503	unassigned	GGA13	0	Not Mapped	TTAATAGATTTGTCATGGAGCTACATTAGCACCAACATCATCTTGCTCAGAGTTGCCCAA[T/C]GTCACAGCGTTTCATTCCATCATTCAGCATTAAATGCGACAGGTCTGTGTCCTACCCTGT
330	Gga_rs14064516	unassigned	GGA13	0	Not Mapped	TTGCTGGGACAGGTATTTCAATGTGGGTTCCATAGGCTGCACAGCAGAGCTCATTACCTT[T/C]CCCATAAATGGCATGTGGAGTCTGCGTGGGGCCGGACCAGCAGGAGTCAGCCTCCAGCTT
331	Gga_rs16744369	unassigned		0	Chr_un_remain	CTTCAAACATCGCGATATCTCCCGATTCATTCCCGGGGAGAAATCTCGCGAGACTGCCGC[A/G]TCGTTTCTCTTTGATCCGCCGCTCCTCCTTGACGAAATCTCGCGAGATCTTCTCCCAGCT
332	Gga_rs16748775	unassigned	LGE64	0	Mapped	ATTTTGGGACTGGATGGTGGGGCGGGTCTATGATGAGTTTTAATGAGCAAATGACAGAGG[A/G]CCTAGGCTGGCACTGGAAACAGAGACATCTTCTCGCTCAGTTTTATCCTACATTTCTCTC
333	Gga_rs16084874	unassigned		0	Rejected by Beadstudio	TAGAGCCCCCATAGAGACCCATAAAGACCCATAGAGCCCCCATAGAGACCCATGGAGCCC[A/C]ACTGACCCCACAGAGCTGCATAGGGACCCCATGGGGACCCCACAGCCCCACTGACCCCAC
334	Gga_rs14714878	unassigned	GGA2	0	Mapped	CCAAATCTCTGAGTAGTCCTTTCTTGCATGTATAACATATACTAATTAAAAGTACCCCCC[C/A]AAAAAAGTACCCAAAGGTGCTTAACTCTTAACTCTGCTCTTGATAGATGAGATAAAATTG
335	Gga_rs14581743	unassigned	GGA6	0	Mapped	TTTGTAGGAGTCAGATTTTCAAACCAGATCCCTGTGCGATTTTCTGCCTTCTCTCCAGAG[T/C]TATGCTTAGTAAGAGTAAACAGGTACACAGATAGAACAGCAACTCTAGCATACAATGATT
336	Gga_rs16077240	unassigned		0	Homozygous	CTTCGCCGACCTCAGCACCTTCATGATCCAGCAGGTCATCAAATTCGCCAAGGAGATCCC[A/G]GCGTTCAGGTGGGCGCGTTGGTGGGGCGGCCATCCCCCACCCCAACTCAATGCCATCCCC
337	Gga_rs16075343	unassigned	GGA1	0	Not Mapped	TTAGTGCCTGGCTCCTAAACTCATACGATTAAGGAGAAAATGTTTGAACGAAAGGGAGCC[A/C]CATTTTTAAAGGAGAGCTCATACAAGAAATTCAATTTTATATGGCCAAAACACAACCACA
338	Gga_rs16747905	unassigned	GGZ	0	Not Mapped	CAACAAAGGTGTGACAACAAAAGGATTACCACAATAGAAAGGCACTATAAAAGAAGACTG[T/C]TCACCCATATTCAGAAAATTCCAGGTTCACAGGAGAAAGCTTCACCAAGGACAGATCTCC
339	Gga_rs16747907	unassigned		0	Homozygous	GAGCTTGGTATTTAACAAGTCAGGTATTTTAAATTATTTCTTCCTTTGACATACAATTTA[A/G]CTGAACTATATATTTCTGATGTGGAAGCCTAAGTTGACATGGAGGATAACACCAAGGCAA
340	Gga_rs16755155	unassigned	GGA6	0	Mapped	CTTCTGGCTGTATGGCCCAAATTCACCCAACTGCCACTTCTGTCTTTTTCCCCCAAGTCT[T/C]TCAGCCTCTCTAATTATGTTCCCGAACTTATTTTTTCAGTCTCTCCCCTCTTACTTCTCA
341	Gga_rs14740279	unassigned	GGZ	0	Not Mapped	AATTTCCTGACACTGTGTGTCATTGGTTCATATTTATTTGTGTTAAGGTTGCACTAACCA[T/C]CAACTAATACATGGTTGCTTATTCAGTTGTTTATTCAGTTCTCTTCACTGCTGGTCAGGC
342	Gga_rs14740234	unassigned	GGA23	0	Not Mapped	ATTTCACAAGGAACTGCAACAAGTGGGAGGGAAGACAAGAAGTCTTTGGCTTGCGGGGCC[A/G]AGAGGCACGTTTCAAGCATAAAATAACACAGAGAGCATTGCACGTGGTGTCCTTAACCCT
343	Gga_rs16742951	unassigned	GGA1	0	Mapped	CACATCTACACAGTACTCCATATTTTAGCAAAATAATATTAGAAATTTATTTAATGTTCA[A/G]TTTTTAAGCTCCTTACCAAAGAAAGGAGAATCTGAAGAAAAGCCATACATCAGCATTTCT
344	Gga_rs16730128	unassigned	GGA1	0	Not Mapped	TGGTTTCATACTGATAGGCAGCTCAGTTCCATCACTTCTCTCTCTTGCTTTCCCTCAAAA[A/G]GATGGAGAGGGGAGAGAATGTGATGAAAAAAACTGTGGGTTGAGATAAGGACAGCAAGAT
345	Gga_rs16747805	unassigned		0	Homozygous	CCTGCTGTGACGCAGCATATCCCATGAGTAGCCAGTGACTATCGCTTCTAGTTGCTAAAT[T/C]GCAAACTTGCTGGCTTTCTGTTGTCTACATTAAAACTAGCTAAAATAGTATAGCACTTTA
346	Gga_rs16552856	unassigned	GGA6	0	Mapped	TGTTACAGCCCCTATAGACAAAACAGGCAGAAAACAGGTCTACCTTCACTCCTGACTGCA[T/C]GAATTAATGAGCTAACCTCCCACTTCCACCAGCCTATGCTTTACAACTTGAAGTCCGTTA
347	Gga_rs14731673	unassigned	GGA11	0	Not Mapped	TCACAGCCAAAGAACTACTTCATACAGCTCTTCCATCCCTGCATAGTTCGCCACGTCTCC[T/C]TAGAACTATTAAATACAGAGGGTGCTGATCTAAAGGATGTATTTTTCAGTTCTATATTTT
348	Gga_rs14004622	unassigned	GGA10	0	Mapped	AAGAACTGTGCCTTGTCTAATGTTAAGAGGCCATTTGCTTTTTCTGTTGGCTTTTCAATA[A/G]GTTCAGCCCTATGCAACTACTTTTGACAAACGTTTCCAAGTGGCTTTAGGGCCTCTGGTG
349	Gga_rs16077897	unassigned		0	Chr_un_remain	GGGCACAGGTCTTAAGTAGATGAAGAAGAGAGTTCCATAAAACAGGGTGACAGCAGACAG[A/G]TGGGAGGCACAGGTGGAAAAGGCTTTCCACCTGACTTGGGCAGCACGAATCTGCAGGACA
350	Gga_rs16044347	unassigned		0	Homozygous	GGTTATACCTGCCAAGATCTATCCTCAGTGAATTGCAGTTTGGAATTACATTGGGCACAG[C/A]TGCCCATGTGCTGGTCCTGGGAGCTGCTAGAGTGGCCAGAGGCTAAGTGTGCTGACACAT
351	Gga_rs15265628	unassigned		0	Homozygous	TTCTCCTGAAGGGAGCCTGTCTTGCTTAGGATGCTCAGCTACCTTTGAACCACATGATAT[T/C]TGTTGGGTAACTTGCAGTGAGCACTCGTAGCTGTCAGGATCACTTCTTGAAGGTGATCTC
352	Gga_rs16725785	unassigned		0	Rejected by Beadstudio	TGCTTAGGTAACCACCACGTGTATCTCTCTGTATCTCTGTGTATGAGGAACTTCAGTCAG[T/C]CCGTTGTGATAATTAGAACCACCTACCTTGGTGTTTTTCAGTTAAAGCAAGCTGGAGGAC
353	Gga_rs16753978	unassigned	GGA5	0	Not Mapped	CCTCTAGGCGTAAGGAAACAGCAACGTACTTACACTTTCACAGATGGACCTATGTATGTT[A/G]TGACATTTCAAATGATCTTATTCTTCTCCTTCAGAATGTTTTTTGGTTTTGTTTTCAGCA
354	Gga_rs16086098	unassigned		0	Homozygous	GCGTAAGCTTCACTAACAGTATTAAAGTTGACACATTACTTGCCTGGCACAGGTGAGTAG[T/C]ATGGGCAGCAGAAGCACTGCTTTCATTTCGACTGAAGTGCTTTTCCCAATGTTCCTTGCT
355	Gga_rs16752274	unassigned		0	Rejected by Beadstudio	TAAAGAGGTCCAAAGAGGTGCCATGGAGCTTTGATACATGATAAATTCCTGCTTGCAGAA[T/C]AGAAGACCTGCATTTTTGAACAACATCAGGAGATGTACTGGTACAAACTTTCTGTGGTTT
356	Gga_rs14946375	unassigned	GGA10	0	Mapped	AACCAGAGCAGCATGTAACACACTTCATTCTAATACAAGTAACCTCATGCAGAGATTGGA[T/C]GTTCGTTATGAAACACTAAAGAAGGTTAACTCTTCTTGCTAGCACAGCTAACCCCAAATC
357	Gga_rs16078462	unassigned		0	Rejected by Beadstudio	TCCCAGGACAGCAGTCAGTGTCTGGCTGGGGGGGGATAGCGTGTTTGGGTGCTGGGGTGC[A/C]GTGTTCTGGGGGGGATATCTCTTCTTTTTGGGTTATTCGTTGGGAGAAGCTCTTCCTTTA
358	Gga_rs16747925	unassigned		0	Rejected by Beadstudio	GAATCCCTTCTGTGAGCTTCAGGGACCCTTCTGCCTGACTGAATCCCTTCCGTGAGCTTC[A/G]GGGACCCTTCTGCCCTGACTGAATCCCTTCTGTGAGCTTCGAGGACCCTTCTGCCCTGAC
359	Gga_rs14756747	unassigned	GGZ	0	Not Mapped	AGCTGAGCAGTTCCCACACCCATCTTTGACCACCAGAGTTTTATCCAGACATCTAAATTG[T/C]AAACTACATTGCTCTGAACTTCTGCCTGTCAGAGAAAAAAAAAAAAAAAAAAAAAAAAAG
360	Gga_rs15189926	unassigned		0	Homozygous	AGCAATCCCAGGAGTGCTCGGAAGCAGTTAAGTGCAGAGCATGTTCCCATCCGGGAAAAC[A/G]TACATAGCTGAATGAGAAATTGCTTCATGTCCTTGACTGCGTAAAGGGTTTCTCCCCTAT
361	Gga_rs16045602	unassigned		0	Rejected by Beadstudio	ATCGTTCACTCTTCAGGAAAAGATGGCCAGGCCATGTCAGTTACCTCATGGATACCACAT[A/G]GTGGTTACGTGGGGACGCTCAGGCACGGAATGCAGTACCTTTAAATTGGACAGGGACTTG
362	Gga_rs16142121	unassigned		0	Rejected by Beadstudio	TGTCATAACTGACAGAGTTAAGTTATATTTTTAATTACATATATATATATATATGTGAAA[A/C]AAAAAATCATATCTTTGGTATTAACCATCAATAGCTTTCCTTCTCCACTGAGTGGCACAT
363	Gga_rs16754278	unassigned		0	Chr_un_remain	GGCATATTGTGTTATGGCATGTTATCTTGCATTCTGATATCTTAATTAGTAAATTAGTTT[A/G]TTTCTCTTCAAATTGTTGTTGCTTTATTGTTTTGGGGGCCCATCTCTCTACCTTTTTTTC
364	Gga_rs16750164	unassigned	GGA28	0	Mapped	GAGGACGAAGACTGGGGAAAGAAAGTGTGAAGCTGTCTTTAACATGCAGGTCATACAAAG[T/G]ATTCTGTGTTTGTTTGTTTTTTTCCTCTTTTTTTTTTTTTTTGTTTCCCCCTCTTGGACA
365	Gga_rs16090920	unassigned		0	Chr_un_remain	TACCTAGAGCTGTTGCTCTATATCACAGATGCAAGCTGCGTGTGCTGCCAGCACGAGGCC[A/G]TAAATCGAGCTGGGCTCTTTTATTAACTCAAAATTAGATGGATCTAAAAACTTGCTTGTG
366	Gga_rs16105713	unassigned		0	Rejected by Beadstudio	GATCCAGAGAGAAGCACAACACTTTAGTTTCAGAGCAAGTATTTTGCTGTTACTTAGGTT[T/G]CTTTAAATCATATGTGATCTGATGCTGAATTGTCCAATGTTAGTCTAAAGCACATCAACA
367	Gga_rs16087189	unassigned		0	Homozygous	TGAGGGACAGAGCGGAGGGGCGTCAGGGGGGCTCCGTGCGGGGCTGCCCGGTTCCAGCTG[T/C]CCAGCCCAACCCCCTTTACCTTGTGCACATTCTTCAGTTTGGGGGGCAGATTGTCTCGGA
368	Gga_rs16751497	unassigned		0	Homozygous	TACTTCGTCCACTTCTTCGCACCCACCGGGCTGTCCCCCATCCCGAAGGACATCGTCTTC[A/G]TAATCGACGTCAGCGGCTCCATGTCGGGCACCAAGATGAAGCAGGTAGAGCTCGGGCACC
369	Gga_rs16079353	unassigned	GGA2	0	Mapped	CTAGTCTTAAAACTTGATAGCTATTAACATCATTTTTCTAGCTCAGTTTTGTATAGGAGC[T/C]AGGGGAAAGGAAAATCTAGCAAAGGACAGCAAACATGAACTATATTTGTTTGTGCAGTAA
370	Gga_rs14952259	unassigned	GGA10	0	Mapped	GTGAGCTGCCAGTGCTGCATGCTTCACTACTAGTCAGTAGTTTGAAGGCAGAAACCACTG[T/C]CCCCAGCTGTGTGGGGTAGTGCTTCACCCACGAGTGCTACAGGAAAGGGATCCAGATCTC
371	Gga_rs16718431	unassigned		0	Homozygous	AGTACGTTTCTGACTATGCATTGCAATATTCACTTGTTACACTGGAACTTCAGCATGGGA[A/C]TATTTTACCTTTCCACTTTATTTTCTTTCAAAATATTACTGTAGGTATCAGAATTCTCAG
372	Gga_rs15012088	unassigned	GGA14	0	Mapped	GGCATAAGATAGTTCTCAAGTGTTCAAACCTTAGTTCAGTAACTTCATACCAGCTGAGTA[T/C]ATACGGCCGTCGGCCATACAAACAATCTGCACAAGTTAAGAAAAATAACAGAAAACAAAT
373	Gga_rs15661665	unassigned	GGA5	0	Mapped	TTCAGAAGCAGCATAGGCAGAGGTTACAGCTTGCTGATTAAACCACAGATGTTTGACAAA[T/C]CTTGGAATAAAACTAAGATCTCCTAAGCCCTAGAGCTGTGGTTTCATTGTTGCCCTTCTT
374	Gga_rs15406122	unassigned	GGA3	0	Not Mapped	CCATAGTTCGGTTGGGACAGCCAACTTCAGATTCAGCCATGTAGGACATAAGGTCCTTTT[T/C]CTGAATGCTGTTAGCTTTTTTAAACATCTCTCTTAGACAAATTCAGGGTATCACGCACTG
375	Gga_rs16722280	unassigned		0	Homozygous	CTGCAGTTGTGCTGCTGACAAAATGCATTCATGTTTATTCTTGCTTTCTAGCGAGAAGAT[A/G]CCAAGAGAAAGAGAGGAGAGGGGAATCGATGAAGGCTGCCCTCAGAGCTGCCGCTGCACG
376	Gga_rs14741629	unassigned		0	Homozygous	GGATTCTAAGCTAGGTTGTATCAAAATCATTGAATAAGAAAAAAGATGCTGCAGGATTCA[A/G]TGCGAAATAAGTAGGAAACTATACGGACATTAAAGACTGTCATTTTTTAAGAGCAGATCT
377	Gga_rs14747702	unassigned		0	Rejected by Beadstudio	GTCATGGCTGCAGGTGTGCCCTGTTCAAGGAGCTGCTTGAGCAGATGGCCAGGCTGCAGC[A/G]AGAAATCAGCAGCCTGAGGGGCTCCCAGGAATCTCTGAGATAGACAGATAGGAGGAGGTG
378	Gga_rs14732314	unassigned		0	Homozygous	ATCACAGACTGGAAACACTAGACATAGAAGGGGACAAATAATTTCTTATCTTCAATACAC[A/G]TCAAATTCTGTGGGCACCTACATCCTATTGATACAGTAGTTAAAAGATTAGACGATTTGC
379	Gga_rs16069292	unassigned	GGZ	0	Not Mapped	ATTGGGGACTTCTTGCTGGAGGCATTGAAACCCCATTAGACACTCAGATAATCTCTCCAG[C/A]GAGGTTTGCTGTCTTCTGGGTGCATGTGTTAAAGATGTTAAAAGACCCTACTGCATCTGA
380	Gga_rs16708871	unassigned		0	Homozygous	AAACTTACAAGCTAAGAAATTTTCAATGAGGACATCAAAGATTTAGCTGCAGATACAGAA[G/T]GGTACCTCAAGATCAGAAAAACAGTATAGGCTAAAACTCTTCAGTTGTAGCTGAAGTAAC
381	Gga_rs16076557	unassigned		0	Homozygous	TCATTGTCACCTCTGTGCCACTTCTGTGTCACCTCCGTGTCACCCCCGTGTCACCTCAGT[A/G]TCACCTCAGTGTCACCTCTGTGTCACCTCACTGTCACCTCACTGTCACCTCATTGTCACC
382	Gga_rs14501148	unassigned		0	Homozygous	GAAATTACATCCAATATCAAAGAATTCCTAATAGCACAATTTAGAAACAAATCCCCCTCC[C/A]AAAAAGCATTCAGCATGTTTTTGGTTTATTTCTGCTCTGTAGGTTATGCGTGTTGGTTAA
383	Gga_rs16391925	unassigned	GGA4	0	Mapped	TAGAACCTGAATTTGCCTTGTGTTTAGTAACCTTTGAGAAGGTGTGGCATATTCCTCTTA[T/C]AAAACCAACCTGGTCTTTAGGTTGTTCTGTCAAGGCAGAATATTGTTTCACTCCTTTTGG
384	Gga_rs16710713	unassigned		0	Homozygous	ACGAGACATCCTCCAAGCTGAACGAGACCGCCTCCTAACCAAACAAGACAGACTCCAAGC[T/C]GAGCTAGAGAAAAAGAGCATTGAAACTGACCAACCTAATCAATCACAGGAGGCACCAGAA
385	Gga_rs14743018	unassigned	LGE22	0	Mapped	CGCACCGACCCTAAGGACAGTGGGACTCCAAACAGCACTCACACCAATGTCATGGACAGC[A/G]GGACTCCAAATGGTGCTCACACTGATCCTAAGAGCACTGGGACCCTATACAGCCCTCACA
386	Gga_rs16689941	unassigned		0	Rejected by Beadstudio	ATTTTCGGGTACGCCCCATCTAATGCAGGTTTTTGGACTCCTCATTACGCTTGCGACGGG[T/C]GCAGGGTACGCTGCGAGTCAAAATAGTCCGTGCCCGCGGCTGTCTTGGGTTTCAAACCGC
387	Gga_rs16734591	unassigned		0	Homozygous	TAACAGTTTGTACCTAAGTCTCTCTCTTATACTTCTCCTTGATGTAATGACTCATCCTTA[A/G]GTGTATGTAAAGCCTATTTTTGTTTTCCAAGTCCAAGTATGTGATTTAGGGAGTGGGAGA
388	Gga_rs16118056	unassigned		0	Homozygous	TTTAATCTTTTTTTTTTTTTTTTTTTTTTTTTTGAAGCTTATCGCTATTCATAATAAGGG[A/G]AAAAGAGTCTGTCTTTTTTCATGGCTGCCTTGAATGCATCACTCACAATCATCCAACTAT
389	Gga_rs16118052	unassigned	GGZ	0	Mapped	CAGAAAGGATTGAAAGCAGCTCCCACAGTCCCCTGAATTGTTCAAAATGATATACAAACT[A/G]TCTCCTACTTCAGAGTGCCTTTAGGGGTAATGAAAAGGTAGGCACTTTTCAGCAGTGCCC
390	Gga_rs16013529	unassigned		0	Chr_un_remain	TGTGTCAGGTATTAAAACTGTTATTCTTTGGCCTAGCGTAAATTTACAAGGTTCATGAAT[A/C]TTGAGCACTGGTGCAGCCACCGCCCTCAACCACTCTGGCCATCTCTTACTTACTTCATGA
391	Gga_rs15989701	unassigned		0	Homozygous	TGACTGCCCACCAGGGCTGGGCTGTGGCTTCTGGGGAGGGGACCCAGGGGAAAAAGAAGG[T/G]TCACACACCCACTAATGCAAACTGGGATGCAAACTGGGATGCAAACCGACTCCACCACCG
392	Gga_rs14713020	unassigned	GGA1	0	Mapped	GAACTTGTTAATTTCTTCCAAATATCTATCACAAAAAATATCCATATTGAGGTGTCCTAT[T/C]GATTGTATCATAGTGACTGCTTAAATGCTTCATGTCTACTTTTACAGTGAGCACTGTACA
393	Gga_rs14766173	unassigned		0	Homozygous	AGCATCCTATTTATGTTGGCTTCTCAAATACCTTATCTGCATCCTAAAAAGTTTTCTGTT[G/T]TTAATGCCTATGCATAGGAATTAAGCATACAAGGAAACATCTATATCAGAAAAGGTGAAA
394	Gga_rs16098202	unassigned		0	Homozygous	TAAAAAATACACCCATCATTCCGTGTTCATTCCCAGTTCCTACACAAATAATATCCTCAC[A/G]TACGGCTTCATGGGGGAAATATTATTGTTATTAAAATTAAAATTAATAATAATAATAATA
395	Gga_rs16057388	unassigned	GGZ	0	Mapped	TCAAGGTGCTGGCAGCAGCTCTGTGATGTGTGGGCCTACGCTTTGCCTACAAAAACACTC[T/C]GTGTTTTTCCCTTTTTTTTTTTCTTTTGCAGGATTAATGAAGCAGAGGGAAGGACAAGCA
396	Gga_rs16082094	unassigned		0	Homozygous	TGCTTATAAGGCTGCCTCATTGCTTATGGGTCCATCATTGCTTATAGGTTCATCACAACT[A/G]TCCTATTACTTGTAGGTCTGCCCCACTGCTTATGGGCCCTGCCCCATTACTTATGGGTCC
397	Gga_rs14693620	unassigned		0	Homozygous	CTATCATGACAATAAAACGGAATGGAATATTGGCAAGAAGATTCAAACTCTACTGCCATA[T/C]AACATAAATCCATCTCTTATGTCAAGGGCCAACATAGCAAAATAAGCATTATTTTTGGTG
398	Gga_rs16749380	unassigned	GGZ	0	Mapped	AGGGATCAATGTTGGGGACGTTATTTAAGAAACTGTCAGGGGAGACAGGGTGACCCAGAG[A/G]AAATCCCTAGTCAAGAAGTCTAAATGCAAATGGATTGCTAGGGGGGTCAGAGGATCACTG
399	Gga_rs14206065	unassigned	GGA2	0	Mapped	TGGTAGTGTCTGACTTGGCAAGTACCATACCAGCTGCATCACTTGGGGAAGAGGTGGCAA[T/C]AAGAAAGCATAAGCAGAGCTCACATTTTTTAATCTCTTCAAAATCAAGGGAAAGGAAAAT
400	Gga_rs16040820	unassigned		0	Homozygous	GAAATCTCTGCTTCTCACTCTGTCCTGTTGTCTCTTCCTTTTACTTCCCCAGCTGAGCCC[T/C]GATAACGGAAACAAACGTTACTTCACTATACACAGCTTCCAATTTTAGTCTCATACTACT
401	Gga_rs14691672	unassigned	GGA2	0	Not Mapped	ATACCTCCTTAGCCAGATTACTCCAGGAACATTAGGAAAATAGATACTTTGCTCTGCTTG[A/G]TAATCTTCTTTATACAACGTTAATTTCTATTTCAAATTGCTGTTACTAATACTTAAACAA
402	Gga_rs15432358	unassigned	GGA1	0	Not Mapped	CTGATCCTCTAATGCAAATGGAGATTCTGAGAAACATTTGGGCCCAGTTCTTTCACTTCC[A/G]TTTCAAAAAACAGTGTTGTCAAACTGACAAGGATTCAAAATGAAATGGCCCAAGACCTGG
403	Gga_rs14693815	unassigned	GGA1	0	Mapped	CACATTTTCAGCCTTTCACTTCATCACTCCATTTTGAAATGGGAAAAAAAAGACAGAAAC[A/G]CTGATTTTTTTTTCACAAGATGAATATTTACAATTCATGCACACCTAATTCCTGAGAGTT
404	Gga_rs16694349	unassigned	GGA1	0	Not Mapped	AGCAGCGAGGGGATGGTGAGCTCCAAGAGATAAAACTGGATGGCCAACTCCAAGAGATAT[A/G]ATTGGATGGTCAGCTCCAAGAGATAAAATTGGATGGCCAACTCCAAGAGCAATGAGTGCA
405	Gga_rs16621429	unassigned	GGA8	0	Mapped	TAGCACTCTTCCACTACTTACAAAAGTCACTTTCACAGCACTTCTACTTTGTTGCATGCA[A/G]AATACTAAGGAGAAGAGATTTAGTCCTCTTATTAATGATAACAGCACTTCTTTAAAAAAA
406	Gga_rs16743304	unassigned	GGA1	0	Mapped	TGAGGAAAAGAAGCAAATAGCAGCGAGAAACTTGGAGTTATCTGTGGGGAAGATAGACTC[A/G]TCATGAGGCAGTGTTTTTTCCAGTGTGCCTCGTGGCCGTGGAGACCCCCTCACAATTCTC
407	Gga_rs14734426	unassigned		0	Homozygous	TTGTTCCACCGTTACAGACGGACAGAATCCACTCCTCTCACTCACACCGAGGGCTTCAGG[G/T]TCCTGGCAGGCATGGGGAGGCGCCTGACCACCCACCAAGACCAAGGCAAAGCACTTCTTG
408	Gga_rs14891200	unassigned		0	Rejected by Beadstudio	CCTGAGCAGGGAACCCAGAAGAGAGGCATCCCCCAGCCCTACAGGGAGGGTGGATGTTAC[A/G]AAACATGAGAACCAACCTTCCTCTCAGAGGGGTCTCTGCTGTGACTGGGGTGCTGCTCCT
409	Gga_rs16737466	unassigned	GGA11	0	Mapped	ATGTTGCCCAACTCTGAAAGTGGACAGTGGGTCAGAGGGGCTAAATCCTAGAAACCATGC[T/G]CAAAATAAGATTGAATTTGTCCCTTTGTTGCCCAATCCTGCAATGAGCACACTGGACTAA
410	Gga_rs14285357	unassigned	GGA21	0	Mapped	TTTGCATAATGGTTATGTAGGGAACGAGAGGTTTTGTGAAGATAAAAGCCTTTCAGATTG[T/C]ATTATAAAATCTGGTCTTGTGTGAGTAGAAGGAAAAAATGTAGTATATTTGCTGTTGACT
411	Gga_rs13821822	unassigned	GGZ	0	Not Mapped	GAAATAGAAAACGAATTGGACAAAATAATTAGAAAAAGAAATTATAAAGGAGCAGGAATC[A/G]ATATAAGTATTCGAATGAGAGAAAAAAAGGAACAGTAATAGGAAAAGGGTTGAACAAGTG
412	Gga_rs14873427	unassigned		0	Rejected by Beadstudio	CTGATAATGTTTTTATACTCCATACAATACGAAATAGAGATTACCATCAGAGTTCAACAT[T/C]AGCGTCTCCTTAGTTCTCCAGCTGTCTAACATATCCCATAACTTGACAGTTTTATCCCAA
413	Gga_rs14010803	unassigned	GGA10	0	Mapped	ATTCATTTCAAAGAGATAGAGTTTGGTGTTAAAGATTTGTTGCTGGGGAGTTGGAACTAG[A/G]TGATCTCTGAGGTTCCTTCCAACCCAAGCAATTCTATGATTCTCTCACTAGCACAACTAA
414	Gga_rs15313177	unassigned	GGA1	0	Mapped	CCAGAGGAAAGCCTGCTGACTGATAGGTTTTGCTATGAGTAGATGTGAGACTGAAGACAT[T/C]GCTTCTTACTCCAGAGGGATATGTATATACTCTTTCTGACTCCAGGAATAGTCCCATTCC
415	Gga_rs16283000	unassigned	GGA3	0	Not Mapped	ATCAATCAATAAATAAAAATCATGGGAATGGGTTATTTTCAGAAGAGGTGTTCAAAAAGA[A/G]CATTTTTTTTTTAAACTAATTCAAGTAATTGATTTGCTAGGAAAAGAAATTAGAGGATAA
416	Gga_rs13812318	unassigned	GGA5	0	Mapped	ACGTTCCTGAGGAGGAACAAGTAGTATTGCTTATTAATACACAGAATAGCAGTAATTCAG[A/G]CAGGACTGTTGTGATTTGGGTTTAGAGGGATGGCTTAGCAAATAATTTCCTTCCCAAGAT
417	Gga_rs14780150	unassigned		0	Homozygous	TTTACATCAAACTTTAAAATGTTGTGAGTTGCCAGCAACCCTCAAGCATGGTAGCTTTTT[A/G]TCATACTTTACAGCAATATTGCTTAATTAATTTAAGCACTATAACAGGTTTTGTGGATTT
418	Gga_rs16739159	unassigned		0	Chr_un_remain	GGCAGATGGTTTCTTTCCTGTCAGCACTAAGCTCTTTCTGTCCTCTCAGGATCTCAAAAC[C/A]TAGATAAGTTACAGCTTCTTGTGCCATTTGAGCCTTTTTCTTTTTCTACCACCACGTAAC
419	Gga_rs14698284	unassigned		0	Homozygous	CAAAGAAAAGGAGGAGGAAATGAGGTCGTCATGGAAGCCTAAAGGCAAAAATGTACTCGG[G/T]AAAGAAACTGGCAAAGCAGTCTAGTAGTAGTACTATGTATTTCTCTTCCTTTATTTCCAT
420	Gga_rs16011061	unassigned		0	Rejected by Beadstudio	TGCACACGTGTAAAAATGCCTTTCCTTTCCAAAGCTCAAGGTACATGGAAACCATCTATT[G/T]ATTAATGGGGGGTTTTCTTCGTGCTGATTGGAATCTGACCTACATCTAACCTACCCTCTG
421	Gga_rs15327543	unassigned		0	Rejected by Beadstudio	TCAGGGGGGTTTGGGGGGGGGGGGGGAATAAGTGAACAATAAGGAAAGGGCGTGGGTTAG[A/G]AAGTTCTAACAGGTGTTAGCAAGATTTTTGTGACTCAAGCATCTCCTTCTGTTTACACCT
422	Gga_rs14744228	unassigned	GGA13	0	Mapped	AAAGGCTTATTAAGTCTCTGTCATTGCAGCACACCAGGAGAGGAGGGGAGTGACTGTATA[A/G]AAGAGCACTGCAGGGTTTCCCATTCATTTGCTACGCAATGCCACATAGGTGGTGTGTGAA
423	Gga_rs14697991	unassigned	GGA1	0	Mapped	AAGTCCAATGGTAACAACTGGGCTGCTACACACGCAGCTTTTCAAGCCAGTGCCCTAAAG[A/G]TGAAACACAAACAGTATGTAAGAGGGTTTCTAAAGCAGCTAAATGTGTTTTGGTCTGAAG
424	Gga_rs14740989	unassigned		0	Rejected by Beadstudio	ATATCCCCTAAAATTGGGGGATTTCCCCTAAAATTGGGCAATTTTCCCCAAATCCCCAAA[A/G]TGGAGAATTTCCTCTGATCCCAAAAGTGGGAATTTTTCCCTTAAAATTGGGGGATTTCCC
425	Gga_rs14705344	unassigned	GGA3	0	Mapped	CAAAAAAGTCTGTCGTAACGAGGTAACTCCTTGCTTAAAGAAGGCTTTGATCAGTTTTTG[A/G]CTGGTAAATTCTTGCAGGAGAAGCTCAGCTACAACATTCCTTTTGAAGACCTTCCTCTGC
426	Gga_rs14101853	unassigned	GGA17	0	Mapped	TCCTTCCAGTGGCAAACAAGCTGCCTGATGAAAATTCACAAAGCCTGACCTTCCTTCAAT[T/C]CCCAGTGAAAATCCACCTTGACAGTGAGACCTGGAAATGCACCGACAGCAAGAAGGCATC
427	Gga_rs14693242	unassigned	GGA9	0	Mapped	TGGCTTTCAGTAACAGTTCAAAGTGCTCAGATCACCCAGAGTAACAAATCCTATAATGGC[T/C]GTACTCCTTTATCACTGTATTAAAACATAATACTTACACAGCCCCACTCAGTGATAGGCT
428	Gga_rs14994064	unassigned	GGA13	0	Not Mapped	TGCCTGCTGCGCGGCCACATGTGTGATGCTTCGCACGCAGCTTCAGAATGAAGTCTTTAA[A/G]AGACCATTTTCTCGCTGCTACCTAATGCAGCTCAGTCCCGCTGCCCACTCAAAGCAGCCT
429	Gga_rs16052033	unassigned		0	Rejected by Beadstudio	CTGTGCATGTAATACTGTGAGGGTCTTCATATGTGTGTGGTCTGCATGGCTGGCCGTACC[T/C]ACCCTTCAGCTGCTCCAGATGATTATTTGGGGATGACCCTACATACCCAGTACCATACAT
430	Gga_rs16750575	unassigned	GGA1	0	Mapped	CTCACCAGTATTGTAAAACTCCCAAAGGAACAACCTCCCAAAAGAAATCCTTTCCCAGGG[A/G]CAGTCAGCCCTTAAATGGGGGGTTTAGGAGAGGTGCAGCCAGGCTCCACCCCTTCCAATC
431	Gga_rs14319594	unassigned	GGA1	0	Mapped	AACTGAAGCAACGTGTGGCTGTGATGGGATGGGCACTGTGTGGGCAGTCGGTGTGAGGAC[A/G]TGAGGGAGAATTGTTAAGTGTTCTATGGACATGAAGGGGGATGGAGAATGACAGGAGGGA
432	Gga_rs16082687	unassigned		0	Rejected by Beadstudio	CTGGCCCCCCGTGCAGCACCAGGGCCTGGAGCAGCTTTGATCTGTGATGAAAAATTGGTC[T/C]GTGATGAAGCATCAGCCAGTGGTGCAGCACGGCTCCTTGGTGTTGCATCAGTGCGCGGTG
433	Gga_rs16690170	unassigned	GGA13	0	Mapped	GGCTCCTCAGGACAGTGGTGATGTCACCAAGCCTGACCCAGTTCAATAAACATTTGGACA[A/G]TGCACTCAGAAATACGGCTTGAAATGTTGGCAGTTCTGTGTGGAGCCAGAACTTGAAATT
434	Gga_rs14737321	unassigned		0	Homozygous	TTTGCCCATTTTGAAATCCAGCACACACGTCACCATGGAGGGCTGAATCCTGAAGTGCCC[A/G]TTTTCCTAAGAAATATGATTCAGCTCTTAAAAGGTCTGACCTGGGATTCACATTTATGAA
435	Gga_rs16754643	unassigned	GGA7	0	Not Mapped	AATACTGGATAATTTGATAAATGTGCTTCAGACATTTTAATGGAGGTCTGCTGGATGGCG[T/C]GTTACAGCCAGCATTGTTCTCCCAAGGAGGAGCCCTTTGCCCATGCTCATTAGAGGAAAC
436	Gga_rs16009233	unassigned		0	Homozygous	TCAATCTTTTTTAATAGTTAAGAAAGCTAATCCCAAGTATGTTCAGATACAATGTTGTTT[T/C]CCCATAGACATATACCCTATATTCTCTACAACATGGGGCACAAGCATCACTCAATGCAAA
437	Gga_rs16707315	unassigned		0	Rejected by Beadstudio	ATGTTTGAAAACAGAAAGAAGGAAAAAGGTTTGGGGGGAAAAAAAGGAGCGCTGTGTGTG[T/C]GCTGAGCGGTGCGTGGCCGCCTGCATTGCCTCTGGAGCACAGTGCTCTATGGGGGGCACA
438	Gga_rs16086741	unassigned		0	Homozygous	CCCATAGCGACCCATAAGGACCCGTAGAGAGCCATACGGACCCATAGAGACCCATAGCAA[T/C]ACATAGAGACCTGTAGGGACCCGCAGGGACCCATAGAGACCCATAGGGACACATAGGGAC
439	Gga_rs15141270	unassigned	GGA2	0	Mapped	TGTTTCAGAATGTAAACAGCAGCAAACATTGTTGATTTTCTTTTCCTGTCCTCCATCTCC[T/C]CTTTCCCTTTCTCTGTTTTGAGGATGAATACTAAAACACAAGTGTACTGTTCTCAAGCCA
440	Gga_rs14722985	unassigned		0	Homozygous	GCATAGGGTATGGAGCAGAAAGCACACATGCTTGTAACATCTATGGTCCTGAGCTTCAGC[A/G]GTGGTAGTGTTAGGGATGGAATCCTTAAGCCTGAGACCTTTCATCTCAGCACAGGACACA
441	Gga_rs16752824	unassigned	GGA8	0	Not Mapped	AAGAGCACAACGGTACCAAACCTGCTCTGCATCACTGGCAAAGTATTACTGTTTGAGAGA[T/C]ATGCATTGCCTGCTCCCTCAGGAGCCTTCACTGAAGAGTCTTGGCTGGTGCTTGGAGTGG
442	Gga_rs14747090	unassigned		0	Rejected by Beadstudio	TTATTTTTAAAAAATTCCTTCATGTTACCTAGATTACCCGACAGATGTATTCTATACAAA[A/G]AGATTCATCTACCTTGCCTGGTTGAACATGCAAGCAAACTTAATCTCCTCTTACAGTAAT
443	Gga_rs15738850	unassigned	GGA14	0	Mapped	GATTCTTCTATTTTGTTTTGGCAATGATTTGAGATTTGTGACCAGCTCAGAAAACCTCCA[T/C]GTTCTTTACAGCCTATGTACTACTTGTGCTTTTCTGTGGGATGTTCTGTGTATCCTGCAG
444	Gga_rs16000051	unassigned	GGA5	0	Mapped	ACAGCTTCTTTAGGGTGTTTGTTTTCCAGATTTTGTATTTCCCAGTTATCCAAACTGCTG[T/C]TTCATGTATTATTAACAACACGATAGCTGTAACTTCATTAGCTCGGCTGCTTGGGCAGGA
445	Gga_rs16692370	unassigned		0	Homozygous	TCCCAGCCCTTTTTCTCCATTGGTTTTAGGCTCTCTGGATTAGACACTCTAGTTACACAA[T/C]GTATTTCACATATACCTTCTTGAATATGACTATGCCACACACAGTTTTTGTTGTCATGAG
446	Gga_rs14740849	unassigned		0	Rejected by Beadstudio	ACCCCAACCCATCCATCCCAATACGAAAGCCCAATACTGACGACCCCAAGAATCCCAACA[T/C]GAAACCCCAACACTGAAGACCCCGAGAACCCCCATCCCATCCACCAGGAGGGTCCGATGG
447	Gga_rs16091676	unassigned		0	Rejected by Beadstudio	CAGCGACCCACAGTGACTCACAGAGCCCCATGGCGGCCCATAGTGACCCATAGTGACTCA[T/C]AGAGCCCCATAGTGACCCATAGAGACTCATAGAGCCCCATAGTGACCCACAGTGACTCAC
448	Gga_rs15574623	unassigned	GGA10	0	Mapped	ATGCCTTTAAGGTAATTACAGAAATTTGTGCAGCATGACCAGAAGAAAAACTTCAGTTGC[A/G]TATATAGTTCCATCCCAGAAAAACACTTAAAAAATACACCTGAGTCTTTGTCCCACTGAT
449	Gga_rs16000716	unassigned		0	Homozygous	AAAGAGAAGAAGAACTACATATCCCAGATGACCTCACGGTCAGAGAAGGAAGATATATCA[T/C]GGAAGATACATCATCTGGTAGCACACGGGCTTTCTCTTTCACCTGCTGCCAGAGAGAGGA
450	Gga_rs16083294	unassigned	GGA1	0	Mapped	GCGATGAGATTATTTTCAAATATTTAGAATTTATGACCCATTTGTCCAATTTGTTACTAA[A/G]CACCTTTCCCTCTCATGTTTTTCTTCCTACCCTCTCCTACTGCCTGCAAATCAATCTCTT
451	Gga_rs14707626	unassigned	GGZ	0	Mapped	GGACTCTCAGGCAGCCGTACTTGCTAAAATGGAAGTCTGGGAAATTATTCTTCATGTGGG[A/G]AGAAGCTCCACTGCTCCTCCAGCAGCTGAGGCACGGCTGCCATCCCTGGAGCTTCAGCTG
452	Gga_rs14728795	unassigned		0	Rejected by Beadstudio	CAGGAAAGCAAGAGAAGTTTTCTGAGGGCTTCTCCTTGCCTGTATTCCTGGCACAGCTTT[A/G]GAAGAGGTGTGTAGGCCTCTGGCCCTCCCCTGAACAGCCCCTTCTGTTACAATGGCTCCA
453	Gga_rs14696803	unassigned	GGZ	0	Not Mapped	GTAATTTTGTTTCTTCATGAACAGAGTAACTCTTCTGGAAAGACCTCTACTGTTTGCAAC[T/C]ACGCAATCTCTAGGAAATTAATCTAAGACTCATCAATGTATGTGATTCTACTTATCACTT
454	Gga_rs16711595	unassigned		0	Homozygous	GCTTCTGTAATTTCAGCTTCTTTTGTCTTGCTGTTCAGCAGGCAAACCTCACCCTAAGAA[A/G]ACAATACCCGAACTATGGGTGGAGTATGTATGTAGCCAAATCAGTAAAAATCCGTTTGAT
455	Gga_rs16089799	unassigned		0	Rejected by Beadstudio	TAAAATCCCATAGGGAACCCCAAAATCCTATAAGAAATCCCAAATCCCATAGGAAGCCCC[A/G]AAGTTCCCGTAGAAAACCCCAAATCCCATAAGGCCTAAAGGCCATAAGAAGCTTAAAATC
456	Gga_rs14721675	unassigned	GGA5	0	Mapped	ACTGGGAAGATGCCGCAAGCTAAAAAATGAATTTCTATCTACGTATTTCTGTCTGTGCCA[T/C]GTTCTGGACAGTGCATTTTCCTCATGATTTTCTGACATTTGGAAGCATTTGGCAGCTCAT
457	Gga_rs15432235	unassigned	GGA1	0	Mapped	TCCATGAGCAGCCTTTCATACAAGGCTTGAAAACATAGGTAGTATCTCTGAGACTCTGTT[A/G]GTTCAATGTTGTCCACTGTCATTCCCTGAGATGCTGCATTTAAGAATTTTCCTGGAAATG
458	Gga_rs16777590	unassigned	GGZ	0	Mapped	GTGGGTCTGAGATTCACAGGAGTGGCGATAACATGTACCATTACACTATCTCTGCCATAG[A/G]AATTGAACAGTACTCCTCACTTCACTACACACTCAGTTGCCTGTGCTGAATCTAACTCCC
459	Gga_rs14780303	unassigned		0	Homozygous	GTAGCTCTGCAACATTGTACTAGCTCAGTCAATGACATCTTGAATGGCTGCTGACAGGTT[A/G]AGGGCCTTTCAGTGCTAAGCACTGCTGTACAGAGTAGAGAACTGTCCTCTGTTCACCAGG
460	Gga_rs14507792	unassigned		0	Rejected by Beadstudio	AAATCCCCATAGGGACTCATAGAGACCCATAGGGACCCATAGATCCTGTACAGGGACACA[G/T]AGAGACCCATAGGATCATAGGATGGCCTGGGTTGAAAAGGACCATAACGTTCATCGGCTT
461	Gga_rs14700033	unassigned		0	Rejected by Beadstudio	TAGAACAAGGGGAAATCGTTTCAAGATTAAAGAGGGTAGATTTATTTTAGATATAAGGAA[A/G]AAGTCTTTTTCAGTGAGGATGGTGAGGTACTGGAACAGGTTGCCAGAGATGTGGTTGATG
462	Gga_rs16089243	unassigned		0	Rejected by Beadstudio	CACAGTGCCCCCATGGGTCCCATAACCCCCCATAGGTCCCACAGCCCCCCATAGGTCCCA[T/C]AGTGCCCCTACAAATCCCACAGTGCCTTCATAGGTCCCACAGTGCCCTATAAGTCCCACA
463	Gga_rs14725094	unassigned		0	Rejected by Beadstudio	AACCAATGGCCAAGCAGAAGAAGAGAGTGAGATGAGCTCCCACCCCATCCAAAACCCATT[T/C]CCACTTGATGTCCTATGGTATGGAATATCCCTTTGGCCCGTTGACATCAGCTGTCCTCAT
464	Gga_rs16088390	unassigned	GGA15	0	Mapped	CAAGCCCATCCTGCACCCGCCACCCGTCAGCAAGAGTGACATCAAGCCTGTGCCCGGGGT[T/C]AGCGGCATCTGCAGGAAGACCAAGAAGAAACACCTCAAAAGGAGTAAGGAGCCGCTGGAG
465	Gga_rs15596204	unassigned		0	Homozygous	GGAGCAGCAACAGATGTGTCCTGCTGAATAGGCTACCTCTTGTCCATTGTCGTTGTCTTG[T/C]TTTTCCCCACTGCAGGATAACTTCGGGGACTGATCTCCACCTATAAATACCTTCATGGAG
466	Gga_rs16720254	unassigned	GGZ	0	Not Mapped	ATTTTGCCTGATGCAGTATGACTTAAGTGAGATGTTGACTGATGGGATTTCATACAAAGA[A/G]AAAAACCCATCCCATGTTGTCAATATGAGGTCTGTTTAATTATTTGTTTATAAATAATTA
467	Gga_rs16696108	unassigned		0	Homozygous	AAACAGATAAGAGCAACTTGTTCTGGAGTCACTGAAGAATTATCACTGTTGAACTCTTTT[A/G]TCCATATGCTTTAAACAGAAGAAGCTCACTAGAAGGGAGCAGAGAAGGAACTGAAAGTAC
468	Gga_rs15623073	unassigned	GGA11	0	Mapped	TCCAAACACAGTTAAATGCTTGACTTCATCACCTGTAGATAAGAATCCCCTTTCTCAGCT[T/C]TTTAGAATTCTTCCTTTTGTGCTTTGGATTGTGATGTCTCCTAGAGAGAATGGAAATGTT
469	Gga_rs14725043	unassigned	GGA21	0	Not Mapped	GAGCTTTGCTTGCTGGGAATCCTGGTCATATCTTGAGCATAGGGTGCAAGATCTCCTGGG[A/G]TACAGCATGGTCCTGTGGCTGTGGCTGCAGCTGCTGCATCAGCCCTCCTGTGAGCTGCAG
470	Gga_rs14233976	unassigned	GGA2	0	Mapped	CCAGTGTGACCTGTTGGGCTGCTAAATGAACTGGATCCCTTGTTCTCTTTCTCTCTCTGA[A/G]TCTGTCACATCGTGGACCTGAAATAATTTCTTATTATATTTTGATCTTTTTAATATATTT
471	Gga_rs15063829	unassigned	GGA2	0	Not Mapped	CTTTATGTGACTGGAAAGCAGCCTGGATAGCTTACAGCTGTGGAGTCACAGCCGTTGTGT[G/T]CTCCTCCAGTAGAGGCTTCACTGAAGTCACTGGAAGCACTGAGATGAAGGAACCAGGGCT
472	Gga_rs14745117	unassigned	GGZ	0	Mapped	CAGCCTTTCTTCTTAGAAGAGGTGTTCCAGCCCCCTGGTTATCTTTGTGTCCTCCTCTGG[A/G]TATACTTCAGTAACTCCACATCTTTCTTGTTCTGGGGGACCCAGGCTTGGATGCAGTACT
473	Gga_rs16032847	unassigned		0	Rejected by Beadstudio	TGGAAGGGACCCCTAAGATCATCTTGTTCCAACCTCCCTGCAATTGCCAGGGACGCCTCC[T/C]TCTACACCAGGGTGCTCCAGGTCCCACCCAGCCTGGCTTTGTGCCCATAACCAAAGACAA
474	Gga_rs14733868	unassigned	GGA5	0	Mapped	TCAGAGAGAAGTCCAGGCACTGGGTAAGCAGCCAGAGTCCAGTGCCCCCAGCTACCCTCA[A/C]ACATTTGAAAGAACAGACCGACAACTTCATGCCACAAACACCTAGGAGTATATCATGATC
475	Gga_rs14748847	unassigned	GGZ	0	Not Mapped	GAGTAATTTGTGCAAAACTTGCTGAATCAGTTTGTCTGATTCAGTAAGCATTTAGTCGTT[T/C]CATTTTTAATTCAGTGAATTAAATCCAAAGCAGCAACACCTTTATTTGATCTGGTGATGG
476	Gga_rs16700576	unassigned	GGA1	0	Mapped	CGTACTTCGCCGACGTTTTCGAATCAATCGCTTCGACTCTTTTGTGGAATCATCATCTTC[A/G]GAGTTCTTGGACGCGTAGCTCTCTGGAATAAGCAGCAGACTTAAAGCCGTTAGCAAATCT
477	Gga_rs14091321	unassigned		0	Homozygous	AAAGAGGTAGCAGCAAGAATAATTTAACCTATTTCCAACAACAGCAAAAAAATGCTTCAC[T/C]GAAGTCCAAGAAATTGTCGGTTACCAAGGTGAAAAGTTTCACTGATGCTGGGGGTAGATT
478	Gga_rs15001568	unassigned	GGA13	0	Mapped	TGGCTGTGTCCCTGATTGAGGGACGGAATTCCTTCTGACTTCTTAATAGGTAGAATACAA[T/C]CTGAGGAACGCTGTGGAAGCTGTTGCCTTTCTGAAAAAAAAAATCACGAATGAAAAGTCC
479	Gga_rs16756486	unassigned		0	Rejected by Beadstudio	TAGAACCCCACAGAACCCCATAGGACCCCACAGAACCCTATAGCACCCCACAGAACCCCA[T/C]AGAACCCTATAGGATCCCATAGGACCCCATAGAACCCTATCGAACCCCACAGAACCCCAT
480	Gga_rs14729632	unassigned	GGA4	0	Mapped	TCTAAGAACCCATCCTTCAAAGTGAATTCAGAGTATACAAAAACTGCACTGATTTAGAAG[A/G]CAGAACCAAACAAATAAAACAAAAGCATAGGTAGTGACAAAACAGCAAATCACAGTTGAA
481	Gga_rs15979726	unassigned	GGA9	0	Mapped	TTTTGCCTGTGCCTTGTTTATAGCACATTTGAAGATATGAAAATAAAAGATCAGTCTCTA[G/T]TCACCTCAAATATTTTCTTAGCAGTCCTCTAAAGTTCCAGCCTTCAAATCATCCTTTTTA
482	Gga_rs16694609	unassigned	GGA1	0	Mapped	CCCCTCCAATCGTCTTTGTGGCCCTCCTATGGACCTGCTCCAATAGCTTGATGTCCTGCA[T/C]GTGCTAGGTGTGCCAGAACTGGATGCAGGGTCTCATGAGAGCAGAGTAGAGGGCAGAATC
483	Gga_rs13762655	unassigned	GGA2	0	Mapped	AATAAAAATAGCAATTTAACAGATAGAAAGAACAGCACAGATGCAACAATTCAATGCCCA[A/G]CTGTTAAAGCAATTCACCTCCAAAGCTGTGTATTACTACTTTTTTCCCCTTGCTCACTAC
484	Gga_rs15859846	unassigned	GGA2	0	Mapped	TCACGCAAGGAACCCAAAAGTGGCTTTCTCTTCCCCAGAAAAGAACTGGGCTGGTGTGAA[A/G]CATGAGATTGTGGTGAAAACGGAGCCGGAGGATGAGTCCTACATTGGGTACCTGCAGGAT
485	Gga_rs14685106	unassigned	GGZ	0	Not Mapped	AAGCCGCTTTCCGTACCCAGCGACGGTGTCCTGCTTTACAGCGAGCACGGAAACTAAAAA[A/C]CAGCGAGGTGTTAACGAGGTCTGAAAGGAAAATGATGCTCCGAGACGACAGGGAGGAAAA
486	Gga_rs16712920	unassigned	GGA3	0	Mapped	AAATATCCAGTACATTCATTCTGATTTGAGACACCTGGTTTAATTCCCCTCCTGTAACTA[T/C]CTGTAAGTGTATTTTACAGCAAAAAGGAAATATACCCCCACAAGCCATGAGTGAGTCACA
487	Gga_rs15191631	unassigned	GGA1	0	Mapped	TGTACAGATATTTCTGGGGCTTTGCCACTTCTTCATAAAATAGCAGAGCAGTCTTATTAA[T/C]GAACACAGGCAAGTTCAATCATACGCTCAGAAGTATTCTTCACCTGTAAGGAAAATTGAA
488	Gga_rs15024872	unassigned	GGA15	0	Mapped	GCCTGCTGTAGCCCTTGTATCCTTTGAGTGCCTTGCAGCTGGTGCCCCTGTGATGCTTCT[A/C]TCTCTCATTCCTTGCTCACACCCAGGCTGTCCATAGGCTGGTATGAACATGTCCCCCAGC
489	Gga_rs14692479	unassigned	GGZ	0	Not Mapped	TACTTTCTGCCTTGACAGTCTATTCTGGCAGTGGTTTTACAAACTTCTATTCCAATTATT[G/T]TACAAAAATGTGTTTTCTTACTTCTCCCCTGCTAGCTTCAGTGAACTGTGGAGTCTGATG
490	Gga_rs16738255	unassigned	GGA2	0	Mapped	CTTGAAGCGACTCTCAGGAAAGCAATGAGAACATAGCTGCCACTGCAGCTATGTGCTGTG[A/G]GCTTTGCAGCAAGACTGCCTTTGATTCTGAAGCCATAGAGACAGGTGCTTTTAAGGCACT
491	Gga_rs15013927	unassigned		0	Homozygous	ACAAACCAACTTACAGAAAAGTAAGGTTATCTCTGAATAGGTGATCATCCTTCTTTCCCT[A/G]TGCTTGTGCTGCCAATTCTGCAACCTTCCCAGGGGTCACATTGGCTTTGTGAAAGAGACT
492	Gga_rs15620900	unassigned		0	Homozygous	GAGCATGGTGAGGGTAGGGACTCTCCTGGTGGTCTGACGGCTCAGTCTATTATGTATTTT[T/G]TTCAACCAAATTATTTTGTGTAATAACTATAATGTTAATGGAACTATATGTTATGGTTGA
493	Gga_rs14026132	unassigned	GGA11	0	Not Mapped	ACAAAACAAAACAAAACAAAAAACAGTGCATCAACAGATGATAGTCACATTACTTAAAGT[G/T]CTATTGGATGATACAACAGGAATTGACACAACTTAAGAACCTGGATAAAACATAATGGAA
494	Gga_rs14965390	unassigned		0	Homozygous	CAAATAGATGCACTGTTCTACTAGTGCAAGAAACTTGTATTCTCTGAGAACACAATGCAG[G/T]GATGCGTGCATACCTACCCTGAATCAGCACTTGATTTTATAAACATATTTCCTGTGTCTC
495	Gga_rs16090605	unassigned		0	Rejected by Beadstudio	TTGCGCCTCAAGTTGAGCCCCACTGCCATCCCTGTGCTATGGGGTGACAGCCCAAAACTG[A/G]CTCAACCACCCCCCAAAACTGACTCAACCATCCCCCCAAAGCTGGCTGAACCACCCCCCA
496	Gga_rs14738640	unassigned	GGA3	0	Mapped	CCGGGAGTGGACTCTTGGACTCATTGATCCATGCGGGTCCCTCCCACATTTGGATACTCT[A/G]TGATTTTATCTACCCTTCTGCTGTGACCTTTTAGGCACTTCAGGCCCATTTCTGAGCTGC
497	Gga_rs16057855	unassigned		0	Rejected by Beadstudio	CAGTGTCAGCTGCCCCTGTGGAAAGCAAGAAAGGGACACGGGTGTCCTTGCTTCTAGAAC[A/G]GCTAAAAGAAGCAGAGGAGGAGGTAGAGGAAGGTCAAGGCGAGAGGCACTCCTCAGAGCC
498	Gga_rs14691767	unassigned	GGA19	0	Mapped	GCAGATTGGCCATGTGGCAGAGAAGATGGGGCGGTTCTGCAATGACATCAGGGTCACCTA[T/C]GCTGTGCAGGGCAACAGAGGTTAGTCCAGCCCTGATGAGTGATTACAGCAGCTAGCAATC
499	Gga_rs16711244	unassigned	GGZ	0	Not Mapped	TACTGCATGCCCTGTCACCTGGCATTACTTAGCAAGCCATAGTGCTTCAGACCTCTCCTG[A/G]GGGTGCATCTCTTTGTTTAGGTTTTTGTCTACAAGCTAACACGACCTATACTTAGACTAA
500	Gga_rs13803442	unassigned		0	Homozygous	ACCTAGCCTGTAGCACTCACTCCCACAGATACTGTGAATCCCCCCAGGCTTGGTATTTTT[T/C]TGAACTAAATGCAAAGCACGGTGTTTGCTGTTGTTGTTGTTATGTTTGTTTGTTTCTTTG
501	Gga_rs15118380	unassigned	GGA2	0	Mapped	CAGCAACAAAGAAGGAATCACCCCTTTCCAAGGATCGGGGCTCGCTAGAAACTCCCAGAG[A/G]AAGCCATCTCCAATTAGTGGTGCTTCTTTTTCAGCAGCCAACCCTTAAATGAGGCTAGGG
502	Gga_rs16757563	unassigned		0	Homozygous	TCCATGTCACCCCCTCATTACCATCTCATTTGCATGGCCTCCTCCATCTCACCCCCCCAT[T/C]TCACAGCCCTGTGTATCAAGGCGGCCATGTCCGTTTCTGCCCCTGATTAGCATGCGATTA
503	Gga_rs16723268	unassigned	GGA8	0	Not Mapped	GTTCTTTCTTCCCTCTATCCCCACTTTTACTTCTGCATCTGCACTCCTCTAGGGCTCTTC[C/A]TTCTTCCCTATACCCTCCCTGCTCTTTCCTCTGCATTCTCCCTCTTCTCCTGTTCGTTTC
504	Gga_rs16009863	unassigned	GGZ	0	Mapped	GTGCCAGACATCATATAGGTGTGAAATGTACTTCATCAGCCTGTACAGTAATATATCAGG[A/C]ACAGAAACTGCACTTTGGTATACTCAGTTTAAGTTTTCACTGTTTATAAAAACTAAAAAT
505	Gga_rs16089483	unassigned	LGE22	0	Not Mapped	GAATTTCTGACACCCAAAAAGCTAAAGGGAAGCAGACGTTTTCCCTTTGAAGCAGCCTGC[A/G]GGGCTAACGTCAACCCGACTCCATCCTCCCTTTGGTTTCCTATTCGCTTTGTGCGTTATG
506	Gga_rs16754376	unassigned	GGA1	0	Not Mapped	GTCTCTCCTCCTCCAACCATTGTACTGCCAGTTTCCAGCAGATTTTTATGTGCTTGAGAC[A/G]TTCATGCCAGTATTTTTTTCTGCCACTAAATTTCTTTTAGTAAATTTCTTTCCTTTACTG
507	Gga_rs14729598	unassigned		0	Rejected by Beadstudio	CCACTCCTGCTGGGCTGCTCAGTATCACAGGGGCATGAAGTGAACACACAAAGTCGTAAG[T/C]GAGGAGCATGTACTGACTGCAGGAGTGCAGAGAAGCACACCAAACTTCAGCTGACTTACT
508	Gga_rs15155474	unassigned	GGA2	0	Mapped	TAATTTGAAACTTACAGCTGTCATCAAGAAATTATATTCAGCTTTATTTCTAAGGTCTTA[C/A]GGACTAAAAGCCTCAGTTTCTGAATGCTTCATGATATATATTTATTTTAACATTAACTGA
509	Gga_rs16735310	unassigned		0	Rejected by Beadstudio	GATGCTTTCCCCGCACACAGCAGCTCCGGGGGCCCTGCAGACGCACAGTGCTGCTGCCCC[A/G]AGGCTGCCGTGCACACCAAAAAAAGGCATCCTTGCCAGGCAATGCAACCAGGATGGATCC
510	Gga_rs16089900	unassigned		0	Rejected by Beadstudio	CTATGAGGGCTGCTCCAAAAGTAATGCCTTCTATTTTATGATGTTGGCCCACAGTGCAGA[T/C]GGTGGTGGTATGGCAGTAGAGACTGAACCTCTGCCAGTATGCCACTACATTTTATTGCCG
511	Gga_rs16757259	unassigned	GGZ	0	Not Mapped	ATTCAAATTTAAGTTCTGAGACCACACCTACATAGCTGATTTTCCATTATTCAGGTGGCC[T/C]TCATGAGTTTCTCTGTGGGCACAAAATACTTCATTAGAGCCTTGAATCTCTAAGATTCTG
512	Gga_rs15678829	unassigned		0	Homozygous	CTTGAGCTACAGCGTATCTTAAAAAAGACCAGGGAGACTTCAGTTGGAGACTTCAGACTA[T/C]GGAAACTCTCTGACATCCCTGGGTAAATTGCCCTAATGGTGAATGGTTTTGCCAAACAAT
513	Gga_rs16752188	unassigned		0	Rejected by Beadstudio	AATCACTCTGGAATCACTAAGGTTGGAAAAGATCACTAAGATCACCTCGTTCAGCCACCA[A/G]CCCATCACACCATGCTCACTAACCACGTCCCTCAGTGCCACATCCACACGGCTCCTGAAC
514	Gga_rs14699591	unassigned		0	Rejected by Beadstudio	CCTGTTTTGAAGCTGTTGCCACACCCAGGACACTGAAAGGGTCTCTCTCCTATGTGGAAG[T/C]GCTGGTGCAGCTTCCATTCAGACCTCCTTTTGAAGCTCTTCCCACACTCAAGAGCACCTG
515	Gga_rs14221372	unassigned		0	Homozygous	CTTTTTAGATGTTTCACTGCACTGTGTACATGAATAAAGGGTGATTTGGTGACTTTGGTA[A/G]CCTGGGGCAAATGAGGTTCTGAACTCAAGGAACTTCAAGCAAGAAACCAGTTCATTGCTT
516	Gga_rs16709818	unassigned	GGZ	0	Mapped	ATGCTTTAGGGAGTGCCTGAAGAAGGTATTGAGGAAGGGCTGGGACTCCCCCTCCAACCC[T/C]CACTACTCTTTGTTTAACAAAGATTTTGAAGAAAATCGCCATATCAGTACAAGAAGAGTA
517	Gga_rs14757947	unassigned	GGZ	0	Not Mapped	TCTCTCTAGTACGCACAAGTCTAACTTGTATCACTGTTGTCCTTGCACATACATTAATTA[T/G]TTCAGCTGCTTACATATGAATATTTCAGTCCAAAATGTAATTTTGTGCAATATATCTATT
518	Gga_rs14946525	unassigned		0	Homozygous	ACCGCCACAAAGAGCCCTCAATCAAACCATGCATTTGTATTTTCAGTGGTGACAGGAGCA[T/C]GAAGAAGGAATGACCATATGCTCGTCATTCTTTAGTAGTAACTTCTATACCAAAATAATC
519	Gga_rs15614827	unassigned	GGA4	0	Mapped	AGAGGGTGGTGAGGCACTGGAGTTCTGGCAAGCTTTTTGGAAGTGCCTTTGGCAAATTTG[T/C]TTTTTTAATCTAACACAGATACCTTTCCCAGACTTGACTGTCTCTTTAGGATGAGAGAAA
520	Gga_rs16098060	unassigned		0	Homozygous	TTGAATTTTCCTCTCCTCTTTTGCAGTCAGATATTTTCAATTTTCTTGTTCAAATGGATA[T/G]CATTAATCCTTTGTAATATTTAAAATTGTTTATTTTAAAAATCTGGAAACTTTTGTCATA
521	Gga_rs16714394	unassigned	GGA13	0	Not Mapped	GATTTGCACTTTTACTGTACTGGCATAACTAAAAGGGACAATATCTTTAGTGCAGATGTG[A/G]CACTGTGCCTTTGCACTTTGAATAGCTTTAAGTCCCAAGAATTACTTGCACTTGGTTGTT
522	Gga_rs14239603	unassigned		0	Homozygous	TATGAAAACTATCCAAGGAGAAATGAGACAAACTCAGCCCAAGTTCAGAAATGAACCCTT[T/C]TGTAGTGCATCCACTCACTCTATCTGTCTTGACAGATTCAGCTTCTGGCCACTGGCGTTG
523	Gga_rs14737664	unassigned		0	Rejected by Beadstudio	CACTGGGGTCAGTGGGGGTCGTTGGGATCAATGAAGGCCATTAGAGTTAAAGGGGTCAGT[A/G]GTGTCAATGGGTTCTATGGGGTCAGTGAGGTAAATGGTCTTATGGGGTCATGGGTATCAT
524	Gga_rs16045206	unassigned	GGA2	0	Mapped	GATTTTTTTAATATAAATGTACTGCATAGGAAGCCCATCGTAAAGTGAAAGCCTACATCA[A/G]TGCTAGAATTAGTGGAGTCTGATTCTTGTCCATTTGTCACTCTGTTTCTGTCATATTAAT
525	Gga_rs14696300	unassigned		0	Rejected by Beadstudio	TACAGGGAAGAAGGAAGAGCAGAAGAGGAAAAGACGTGGAAGAAAGGGCAGTAAGAATAC[A/G]GGGATGATAGGACAGTAGCACCGGTGCCCAGATGAAGAAAAGAGAGGGATGATAGAACAG
526	Gga_rs14714184	unassigned	GGA4	0	Mapped	CAAAACAGTAACAGCAGTTGATCTGTTTGTTTGTTTATTTCAACCCCCACTGCTTGTGTA[T/C]AGACACTTCAGCACTACTCTGCATGTACTTGGTTGCTTCCACATGCCCAGCTGTTGTTGG
527	Gga_rs14453253	unassigned	GGA4	0	Mapped	TGGAGAAGTCGCACCACATTACTCACTGGCTGAGTCACAACTGGAGCAGTGTCTGTGAGC[A/G]CCAAGTGAACCTTTTCAAGATTTAACAACCACAACTATGACAATTTTTCTCTACCTTCAT
528	Gga_rs16704931	unassigned	GGA28	0	Mapped	CTGCAATGAGGCAGATCGGGAGCGGTGTGCTCTGAACCACAGCCGAACTGCATACGGAGA[T/C]GGGCAGAGACTGAGAGCAGAGAGAGACCTGCACATTAATGGGGAAACAGCTCTCCGGGGA
529	Gga_rs14702462	unassigned	GGZ	0	Mapped	AGTTTAATGCCATCTATCCTTCTGTGGACTATATGACTACATTTAATTATCTTGATCAAC[A/C]TAAGTTGGTTTCATAGCTGAAAAATATGTAAGAAAATTCAAAATAGATGTTTTGTTTTGA
530	Gga_rs15740946	unassigned	GGA14	0	Mapped	GAGTTCCAGAGTCTGCATCAGTACGTGGACTAATGTATTTGACACAGCCTTCAAGTGATA[T/C]GACTATGCATGGGCTAATGCTGATTTCTTGTCTGAGATCTTATCTTGGGATGAGTTGACC
531	Gga_rs15588198	unassigned		0	Homozygous	AGAGATATCAATAAATTTTTCAGCTGAAATCCTCTGAGTGCTTTTTATTTTACTAAGTAA[A/G]TAAAATCCACTTCTAGATACAATTTTTGCCTTTTACCTCAGGGTATTTCTTAATATACTG
532	Gga_rs14699706	unassigned		0	Homozygous	ACTGCTCTGCTGTGTTCCCTCCCAAAGCCCTTCCCAGCATCATCACCCCTACAGGGGGTG[T/C]CAATGGGGCTCTCTCCAAACCAGGGGCGTGAAAACAAATGAATGAATGAATGAATGAATG
533	Gga_rs13724503	unassigned	GGA21	0	Mapped	TGAATGGGCTGAGGTAAGGAGCCCTCCAGCTGGCCATTTGCCTCCTTGCCATTCCCCGTC[A/G]TGTGCCTGTGGCTCTGTTTCCCCAGCAGTCATCTGCTTTCTTTTGCTGGCACTACCCTTT
534	Gga_rs14784735	unassigned		0	Homozygous	TATTTTGGTGTTGGTATAATCAAAAATCAAAAAAAGACTTCAAAACTGTAGGTTTTGAAG[A/G]AGTTTTCTATCCAAAGGTGGGCCAAAACCCAAAGCCTGAAGGCTTTGCTTACTTAATGCA
535	Gga_rs14732309	unassigned	GGZ	0	Not Mapped	TCATTAAGCGGAAACTGCTTAACTTAAGTGAGTTTGCACATACAGATGTTCAGTTCTGAA[A/G]GCATATTAATTTCCAATTAAAAATATTTACAGAATGGTAGTTTGAAAGTTATTTACCTAT
536	Gga_rs16716210	unassigned	GGZ	0	Not Mapped	CAAAGAGCTTTTTTTGTTGACCTTTTTCACTCCAGATCCCTTTGCCCAGTGCAGACTTAC[T/C]TGCTCTGAAGCTAGTCTCTGCAGCAAGTCAGTTTACAGTCTGTCATAATCCTTTGAATTA
537	Gga_rs16750486	unassigned	GGA1	0	Mapped	AATTTTTTCCTAATATCCAACCATTTAATGAACCAACAGAGAACTTATCTTTGGTTGCAA[T/C]TAACACAGATGTCATGGTGCTGGCTTCCTCAAACTGCACATGGGCCTTCAGATTTGTGCA
538	Gga_rs16704479	unassigned	GGA27	0	Not Mapped	AGGGTCTGAGCGCTCTATAGGGTCTGTGGGCTCTATAGGGTCTGATGGATAAGTAGAGTC[T/C]GTAAGCTCTGTAGGGTGTGTAGGCTCTGTGGGGTCTGAGGGCTCTGTAGGGTCTGTGGGC
539	Gga_rs14693100	unassigned	GGZ	0	Mapped	TTTTCATGTGGCAGCTCTTCCAGCTGAACTTCTGCAGCTCAAAGTCAAGCCAAAACAAAT[A/G]TCCAAGTCCAAAACTTGAGTAGAAGTTCTCAGACTTCTTCCTGGACTGTAGAACTCCAAC
540	Gga_rs16710807	unassigned	GGA10	0	Mapped	ACCGGATCTACGTGCTTCTGAGAGCAGCTGACAACTGCTACAACAGAAACATGGGGAGCA[A/G]AATAAGGAACTGCACCCAAGAATCTCCAAGCAATTTACTAACTTCAGTTCATTTTCATAC
541	Gga_rs16691161	unassigned		0	Rejected by Beadstudio	GCTCACTTTGTTGCACCCCAAGCTCACTTTATGGCACCACAAGCTCACTTTATGGCACCA[T/C]AAGCTCACTTTATGGCACCCTCAGCTCACTTTGTTGCACCCTAAGCTCACTTTATGGCAC
542	Gga_rs16694544	unassigned		0	Rejected by Beadstudio	TGGATGACATGGATGGCACTGCTCTGCACTGCATGGGTGGCACTGCGTGGATGGCACTGC[G/T]CTGCATGGATGGCACTGCACCGCACTGCATTGTATGGATGGCACTGCATGGATGGCACTG
543	Gga_rs14593732	unassigned		0	Homozygous	GGGACCCCATGAACTGTGGAGAGCAGGTATGGGGTTGTGCAACTGGAGAGGAATAACAGC[A/G]TGTACTGTTACCAGTTAGGAACTGGTCTGCTGGAAGGGAGACTGGAGGAGAAGGACTCTT
544	Gga_rs16398033	unassigned	GGA4	0	Not Mapped	CTTTCTTTCTTTCTTTCTTTCTTTCAAGTTTAAAATGTGACAGGATAAACTCGGGGTGAA[T/C]AGTTCACCTCCTCCACGGCATAATTTTAGTTCGGGTTGTCCCCGTCGGAGCCAACAGCTG
545	Gga_rs14704138	unassigned	GGA3	0	Not Mapped	TCAAGAATGACAGATTCACCTCCAGAAATATCTACTTAGAGCACAAAGAAGTTCTTCAAA[T/C]AGAGGAAGATGTCATTGTCATTTTAGTATCTATGAAGAAAAAGCAGTTGCTGTGTGGTAA
546	Gga_rs14846895	unassigned		0	Homozygous	AAGAGCTTTCTCATGGCTTTAGTAATTTTTAATTTTGTGAGTCTTAGATATTCTTGGACC[T/C]ACAAAGTCAGTTTGATAATTCAGCAACAAGCCTAAATCCTTCACTTCATGAGATGTTTGA
547	Gga_rs14022357	unassigned	GGA11	0	Mapped	TCAATAAACTTTTCTAAACAATACCTCACTTCACAAACTGAGTGAGTTCCTTCCCCAGCA[T/C]TGATTCTGCTTATGATACCAACACGATCATCGGTATAGTACCATGCTAAAAAAAAACCCT
548	Gga_rs16591838	unassigned	GGA7	0	Mapped	CAGGAGAGAATATTAGTAGCAGAAAGCCTACTCTTTCCCATAGGCTCTGTTTTAAACATA[A/C]AAGGAAATGCAACACCAGACAACCAGTTCTAAATTACCTTTACAAAAAAAAAAAAAAAAA
549	Gga_rs15189446	unassigned	GGA1	0	Not Mapped	GGAGCAAGGTAATGAAGACCCACAAAAGCCTCTGGTGGGGAAAATTATAGATGGAGGAAC[A/G]TAGGCCATTATGTGCAAGACAAATAAATTGCACTGTTTAATTTGGTGTGGTCTGTTCAGC
550	Gga_rs16724402	unassigned		0	Homozygous	TTCTTTTCCTTCTATCCCCTCCCCTCGCCTTACCTGCTTTTCCTTCTACCGCTTTCCCTC[A/G]CCTCACCTTCTTTTCAACCTATTGCCTTCCTATGCTTCGTCCTCTTTTTCATTCTATTGC
551	Gga_rs15680009	unassigned	GGA5	0	Mapped	TTTCATTTCAATAAATTTTCCTGAGGAGACTTCACTGAAATTTTTAGGTTAAAAAAAAAA[T/G]TGCCGAAACATTTCTTTTGCTAGGCCATTTCAATTACACTTTCTCACCAATTCTATACCT
552	Gga_rs16694106	unassigned	GGA4	0	Not Mapped	GATCGCATTGGGGATATTGTTGTGCGTTAGAAAAATAAATAACTCAATAAAGAGAACAAG[A/C]TCCTGTTATGACAAGTTCCATGGCAGAACAACATTTTACAAGTTAAAAGAAAAAGCCCTT
553	Gga_rs16286226	unassigned	GGA3	0	Not Mapped	AGCCCTTTGACTTTGGTGGGAGAATTTTGAGCTTTTGCAAAGTTTGAAGTTGAGCAGATG[A/G]ACAGCACACAGGAGGCCAGAATGACTTAAAGAGAACTCTTAGCTTGTAGGCTGGTACAAG
554	Gga_rs16005959	unassigned		0	Homozygous	AAACCAAATCCTGCTCAGCCCATGGCTAAGGTGTCACCATCAATAATTGAGCGCAAAGCA[A/G]AGCCCGGCTGGGGACCCGGGGACACACTGAGCACAACCAGAGGTGGGGGACCACCCCTGC
555	Gga_rs16699899	unassigned		0	Homozygous	GATGGAGAGAAAATGGGTATTTCTTCCTCTCCCTCCCTGTTGAAGGAAAGGAAAAAAAAA[A/G]AGAGAACTTTTTCTTTTCCATTGCTCAAAGCCTTTTGTACAAATTAATCTTTGGGCGGAG
556	Gga_rs14865188	unassigned	GGA1	0	Mapped	TACAGTCAAGAAGTCAAAAGCGTACATCATAAAATATGAATAGTGAGACTGAATGATGAA[A/G]CAAATCAAAATTCTATTCAAGATGAAGTCCTGTGGTCTCACTAATGGAGACTCCATAGCT
557	Gga_rs16059836	unassigned		0	Homozygous	GTTGCAGCAAATATTTCAAGCAGGAGCTTAATTGTATTTCATGTGATCACTGTTTAATAG[T/C]GTTTAATCCTTGGACCTGTCCTGCTCATCTACAAAAGGCAAATGCTAGCTTCCCCTGCTG
558	Gga_rs14713675	unassigned	GGA2	0	Mapped	CTTACGTGTCACTGCCTAATTGGATCAATGGATAAACCCAGCAATTCCTACCAGTTACCA[T/C]ACATTCTGGTATGCTTGGGTTATATTACACAGATTTGGTAAATTCAATTCATTTGGGAAA
559	Gga_rs14693725	unassigned	GGA19	0	Mapped	AATGCAGAGCGGCTCAGGGCAGCGCTGCTCTCTGGAGATGTGAATCAGAGCAATGATGGA[T/C]GGCTGTCCACGCGGCGTTGGGTCCCAGCGACTGAGAGCAGTGTGAGGACAGGTGCAGCAC
560	Gga_rs16759683	unassigned	GGA3	0	Not Mapped	CCTTGCACTGTAAGCCTGAGACGATGTGATTCACCTTAGCTAAGCCTATATTTGAAGTGT[A/G]CTTGGAAGTGTACTGCTAGCCATGGGAAGTGTACTGCTAGCCATGTAGGCACTAGCCCAG
561	Gga_rs16120612	unassigned	GGZ	0	Mapped	AAAGCAGCGGGTGCTGTGTTATGTGGCGGGAAGCAGGTACTGATGATAACCATATGTATT[T/C]ACTGTGTTGCAGCTCGAGCAGTGATGCTCTTTGCCCTCATCCCCTTACCAACCATCAGGT
562	Gga_rs15633246	unassigned		0	Homozygous	CACCCAGGTACTCGGGAGTGCCGCAGGGCTCCTTGATGAGGCCGTTCTCCAGCTTGGCCA[A/G]GTGGAAGTCGCTGATGACAATCTTGGAGTTCTTCAGGCGGTTGTAGTACACCAGGTTCTC
563	Gga_rs16432671	unassigned		0	Homozygous	AATAGGTTGCAACTCTGTAAGCCAGTACAAATTTGATATTTTACAGTCACTAAGTTAGCC[C/A]AAAGACAAGAAAAGATTCTGGCACATGCAAGAAAAACTTATGTGAGGTGAATAGCTGGAA
564	Gga_rs16020791	unassigned		0	Homozygous	ACAGCTGCCTTATTTAAGAAAAGCCACTAAGGGCAGTTTTGGAACTTAAGACAGGTTGTA[T/C]ATAAAACTGATGAAGATATAAACCAGTGTTTTAAATGTACTCCAATTTTTTTTTAATTAT
565	Gga_rs14691496	unassigned		0	Homozygous	CATCAGCCTCGTTCATGAGTCCCTCTCCCCCAGCGCCGGAGTGGGAGATGGGATCCGTGC[T/C]TTATGTCACAGCGAAGGGTTTCTCGTTTACATCACCCAGGGAAATCCCTAATTACGAAGC
566	Gga_rs14478785	unassigned	GGA4	0	Mapped	CTGTGCCACTGCTGTACCAGGAGAATATCAGAAGACTAGACAAAATACCAGATAATTCCT[T/C]AGGAAAACTATCCTTGCTCATTTTAAATTCTATAAAAATTTCAATAGGCATCTCATACAA
567	Gga_rs14581529	unassigned	GGA6	0	Mapped	TACTGAAGGGAAAACATAATTTCATGCCTAATTGGCTTCTCTGTTGCTTCTTTTTCTTTT[T/C]TTTTTTTTCAAACAGTCAATTTTGCTAACAAACTTTTTTTTTTTAAACAAAATACCAACT
568	Gga_rs16711805	unassigned	GGZ	0	Mapped	AAACATAGTGCTTAGATTTGAATTTCTGTATTCTATAGGGAAAGAAATGGTATGCTACTT[T/C]CTTGGAAAGATAATTTGGAAATTTAACACATTAAATAAGAAGTTCTAAAGTGTATTTTAA
569	Gga_rs14026316	unassigned	GGA11	0	Not Mapped	ACATTCTGAGAATATATTGCATAGATCAGTTTAAGATGGTTCATTGCTGTAGATTGTGGG[A/C]AAAAAAAAACATAGAACAGGACTTTTAGAAGTATTTCAGTGCTGATCATGTTAAGTTTCC
570	Gga_rs15596282	unassigned	GGA4	0	Mapped	CAACATGTCAAAATTTGAACTCTCAGTAATTTCAAAGAGGATCTGAGAATTCCAGATTTT[T/C]ATGTTTGATGTAGAGGGATGTCTCTCAAGAAAAGCCAGGCAAACAAAATGGCTTCATACC
571	Gga_rs13815990	unassigned		0	Rejected by Beadstudio	GGACCGTATGCTGAGGAGTTCTCGGAAATGGAACGAATATGTATAGGAATTCCAGGAAAA[T/G]CGTTGGTTCTGTATTAGCCCTGCCTATACCTATCCCGAGTTTTCGTCCTGATGGCATGCA
572	Gga_rs16021140	unassigned	GGA12	0	Mapped	TTTACCAAAGAAAGTTGAACACGAGCAAAAAAAAGAAAGAGAGCAAAAATCCCAAAGCAG[A/G]AAGGAATGGAAATACACAGTTTTGAGCTCTCATGACATAAAGATGACAATTAGCATATGG
573	Gga_rs13601795	unassigned		0	Homozygous	GATGTATGCCCGGTTTATTAAGCATATGCATAACACTAAAATATTTTATTTGCTAAGTGC[A/G]CACACTATCAAACACTATCTCAATGTATTCACACTTAGTTTTTATCTGTTGCTTTACCTC
574	Gga_rs13806931	unassigned		0	Homozygous	ATTTTACAGCTGAGGTCATCATGCTCTTGGAGCCATGCTGTTTCTCCATTCTCTCCTGAT[T/C]CAGTCTCCTGGGCTATACAGCAGGAAAATTTGCCCTTCTGCTTTACTGTCTGATGTTCAC
575	Gga_rs16001511	unassigned		0	Homozygous	TTTGTCAATTTGTTAATTAGAAATTTTGCTAACTAAAAAAAAAAAAAAAAAAGGAAATAC[C/A]CTGTACATTTGGTATGCCAGCTTATTTATGACGTCTTTGTTTAACAGGTAAATGAGAAAC
576	Gga_rs14697195	unassigned	GGA21	0	Not Mapped	ACACGAATGGGGATGGTATGAGGATGGGATGAAGACATAAGTGGGGAGAGGATGGGGGCA[T/C]TAACGGGGCTGGAGGACACAGTATGGGGACATTATAGGATTGGTGGGGACAGAGTGGGAA
577	Gga_rs16013504	unassigned	GGA21	0	Mapped	ATTTAAAAATAAAATGGAAGGATTTCCTGTCTCATCACACCCATCTGAAGGTGCTAAATG[C/A]CTTGTGCGTTGAGCTGTGAATATCCACTGGTAAACAAGTGGCTTTTTTGAGAGGCACCAA
578	Gga_rs16596281	unassigned		0	Homozygous	GCCTGTAAGAGGGATGGAGGTCGGATGGAAAAGGTGCACAGAAAGTGATACGGATGGTAC[T/C]GAAGTGCTTCTGGATAAAACAGGGTGGGTGGGCTATGACTGCACAGTGGGGGTATAGGAA
579	Gga_rs13995622	unassigned	GGA1	0	Not Mapped	ACAACTTTAACCCCAGGTAGAAAGCTTTCTGAAGCAATTGTTTGGCTTCCTGAGTATAAG[T/C]ATTGAGCAAGCAAGGAGTTTTCTGCCTCAGACTGTGTTCCCTTCTGAATTTTCTTATGCA
580	Gga_rs16011466	unassigned		0	Homozygous	GCGTTTTCCCTGTGCCTCTCTATATCCCACAAAGCACTTCGTTATATCCCACAATTCCCC[T/C]TTCCTCCCCGGAAGCGACGCCATTTTCCGTGACCAAAATGGCGCCCTCCGTGTGCCTCTC
581	Gga_rs14713072	unassigned	GGA1	0	Mapped	GCTATAGGTTTGCCTTTAAACCCACCCTACATGAAGCCAACCTGGTCCGCTACTCACATA[T/C]TCCCTTGTCATCACTGCCAGAACCACCAATGTGACGGCAACCCCAAATGCTTCAGAATTC
582	Gga_rs14692473	unassigned		0	Rejected by Beadstudio	CCTCAGATATATGGCAGCAGAGGGGCAGTCTGACAAAATATCATCTGACACGGAAGTACA[T/C]ATGAAGCAAAGGTGTGGAACTGAAAAAAATTGCATCCACCGACATTCATTGATGCTTGCT
583	Gga_rs14727678	unassigned	GGA14	0	Mapped	CCGTTCTGTTAGTAATGCTCCCCCTCCTACCTTGCAGGTGCGCTCCCCTCTTAAATACCT[T/C]GTGGATGATCTCGCTGGTGTTTGGGCGTGGGCACTAGTGTTCCTTGTTTTGAAGTAACAC
584	Gga_rs16712162	unassigned		0	Homozygous	CCCAAGCCTGTAGCGTTGCCTCGGGTTATTGTGGCCGAAGTATATCACAGTAACTGTAAC[A/G]CTAGTCACTTGATGTGTTTAAGAAACAACAGAGGAAAAGGACTGATCTTCTCCTAGATCC
585	Gga_rs14685900	unassigned		0	Homozygous	TATATATCCTGTATATCATCCTAGCAAATGAGATATAAAGCAGGAAAAGTCACCATCAGG[A/G]ATCCAGTGATGACTTGTTGGTCCACAGGGGGACATGTGCTGCTGAAAGAGCATTGAGCCA
586	Gga_rs16705953	unassigned	GGA4	0	Not Mapped	TGCACCTTAGCTTAAAGATGCACTACCATGTCAAAGGCCATTCCATCAGACTGCCCTTCT[A/G]CTGCCATCTGTCACATGGCCACATAATGTAACAGAACACTGGTGAGAAGATTCAATCTCT
587	Gga_rs14700995	unassigned		0	Homozygous	TGAGGCGATATTGCTGCATTTAGGGTTATCTGCTCTTCTTTGGGGTTAAATTCTATGGGG[T/C]CGAGTTGGAATCGTTTGGATTCGTTAGGAATCCAAAGAGCGTTTTCCGGTTCTAAAAGAC
588	Gga_rs14507472	unassigned		0	Homozygous	CTTTGTCTGTCTGAAAACCCTCTAGAGTTCAAACTCCACCACTGCAGTTTATCTAGGGGC[A/G]CATATGAGCCTGCATCTATATGTAAACAAACACAAACCAATTCACATGAAAAATGTGGCT
589	Gga_rs16026386	unassigned		0	Homozygous	TAAGGACATGCCAAGGACATGCCAAGCACACGCTAAGGGCATGGTATCAAGGACATGTCA[T/C]GCACATGCTAGGAACGTGCCAAGGACGTGATATCAAGGACGTGCCATGCACATGCTAAGG
590	Gga_rs16721680	unassigned	GGA1	0	Mapped	TTGGCGTACTGGTAACGTGCAGAATCAAAGTCCACAACCCATGTAAGATTTTAAAGTAGG[T/C]ATGTTTATTGTGGCACCGTGTGCGAGGGGTATATCACCTCCTTACTCACACACCGAGAAC
591	Gga_rs16719907	unassigned		0	Rejected by Beadstudio	GCCAAGGCAAACTGTATGAGTTTCAATAGGGCCAAGTGTCGGGTCTTGCATTTTGCCCAC[C/A]ACAACCCCAGGCAACCCTACAGGCTTGGGGAGGAGTGGCTGGAAAGCTGCCTGATGGAAA
592	Gga_rs15156975	unassigned	GGA2	0	Mapped	TCCATCCTAGAGGGCGACACAAAAGTGGGATAAGTGGTTGATACACCAGAGTTGTGCTTA[A/C]CACCCAGAGGGACCTGGGCAGGCTGGAGAACTGAGCAAACAGGAACTTCATGTTGTTCAG
593	Gga_rs14727723	unassigned	GGA25	0	Mapped	AGAAAAAGCAAAGCACTTCATTGCCCAGGTTGCCACCAACCACCCCGGACCCCCGTCTGC[A/C]TCCGGGTGATCCCAAACGCATCCATAAGACTGGTGGTGGTGGAGGATGAAGGGCGTTTCT
594	Gga_rs16092818	unassigned		0	Rejected by Beadstudio	AACTGTGATTGCATTTTGCAGCGGAGCCCTACTTAATTTTGATATCACTAACCACCGCCG[G/T]TGAGTCATCCACTTAAGAACTGGCGATGCAAGAGGGCGTACTTCCAAATTAGCCCCTGAA
595	Gga_rs16720507	unassigned		0	Rejected by Beadstudio	GGTTAAACCACAGCTGTGCTACTGATCATCATAGGATGGCCTGGGTTGCAAAGGACTACA[A/G]TGCTCATTGAGTTCCAACCCCCTGCTATGTGCAGGGTCGCCAACCACCAGACCAGGCTGC
596	Gga_rs15733097	unassigned		0	Homozygous	TGCTACTGAAATGTTAAATGTAACGCTGTTAGGCTATCTTTATATATATGTTTTCTTCTT[C/A]TTATAGTGAAGTGCATTAGTAATAGCATGAGACTGGGGACATTCAGGTTTTTTGGTTTTG
597	Gga_rs15620805	unassigned	GGA11	0	Mapped	CTCTGACAGCAAACCATGTACTCATGGAATTGGTATGAAAAAGTATTAGTGCTGTTCGTC[T/C]CTAACCCCAGTGCCTCCTCAGGACTGCACTCCACACCAAAATCCATCCAAAAAACCCACA
598	Gga_rs16099255	unassigned	GGZ	0	Not Mapped	ATCATGTATTTGTAACTTGGTGAGTAGGTGGCAAATACAGTATAAACCAGAAACATAACC[A/G]TCATCAGAGTGTTGAGCAAAGCATGTCCACCACTTGTTGTCTTGGACGCATTAAAAAAGA
599	Gga_rs16059280	unassigned		0	Homozygous	CAACCCCCGGTTAAATGAACGTCTTCTCTCCGAGGCGTCCTTTGGATAGGGAGCTCGGCA[A/G]CCCCGGCCAGGGATCCTCCTTCTCCGGGGACAAAACGTTCGAGGCACAATTCACTGTTGG
600	Gga_rs14489688	unassigned	GGA4	0	Mapped	CTTTCAAACCAAATACAGACCAAGGTGTAATGAAGGCCCTCAAGAAGTATGTTCTGAAAG[T/C]GGGGAAAAAAGAAAAAAAGAAAGGAAAAAAAAAAAATCTATTCTTCTCTGAAACACAACA
601	Gga_rs14678076	unassigned	GGA9	0	Mapped	AGTGTTTCATACCAGGGAGAAAGGGAACAATGCAATGAATAAGAAAGGACTGATGTGGAA[T/C]GCAGAAATATATTTGCTAATGTAATACAGCACCAGATCACCGAGACATCGCCACGTGCTG
602	Gga_rs16566017	unassigned	GGA6	0	Mapped	TGATTATATTTAGAGAACGGGATTAGAACTGCAGCGAAGGAGAATTAAAAGGGCACGATC[A/G]ACTTAAAAAATAATGCTGATTGCTGTTTTTTAACCTACTGCATTACAAGTTATCCTCTTT
603	Gga_rs16117099	unassigned	GGZ	0	Mapped	CTCTTTACATATGCAAATGAGAACTCTTTTCTTCAGGATGCTGGAAAAATAGAAAAATCC[T/C]GAAATGCACTCTTCTAAGGATGAAAAGAAGAGAATGGGTGGCAAACTGAAATATTGACAG
604	Gga_rs14884149	unassigned	GGA1	0	Not Mapped	AGGACTAGGCCACAGGGCCCAAGCCTCACTGTGCATTTCAGGGGTGGACGGGGGGAGGAC[A/G]CTGCTGCTTTCCTTTAGTCTTTCTGGTCCCAAGACAGCAACCTTTTAAAAGGATGGTTTC
605	Gga_rs16434876	unassigned	GGA4	0	Mapped	GGGAGACAAGCGAGCTTTATTGATTCAGCAGGAATACACTAAGCAGTAACATAACCACAG[T/C]GCAGCCAACAGGAACAGCGAGAGGAGAACATGACCTCCCATGAGAAGGCTGGTACAGACC
606	Gga_rs15328269	unassigned	GGA3	0	Mapped	AGCTAGAAAGGAAGAAATCTGACAGGTAGAAGGACACACAGCCCTGGTCCAACAATCTGT[A/G]GGCAGGCAATGTATGGATAACATGACTAACACATGCTCAATTCTATGACATGAGAGGGAA
607	Gga_rs14233992	unassigned	GGA2	0	Mapped	TTAAAGGCCTCTGAAAAGTTAAATCTAAAAAGGCCTCTGCAAAGTTAATTCTTTGCAGTA[T/C]TGTGCAGTCTTTGGGTAAGAAACAATCATGACTGAAAGTTCTCACTGCTATATTAGAATC
608	Gga_rs16183305	unassigned	GGA22	0	Mapped	ACTGAGGTTGGACCCAGAGTTCAACTTCTTCAGCTGGCACAACCACCTCCTGCAGAACAT[T/C]GGAGTTCCCTACTTTTCCTGCACATTTAACACCATGAGCCCAAAACCACTGTAATCAGCT
609	Gga_rs13662040	unassigned	GGA17	0	Mapped	CTGAAAAGGTTAAAAATGTTAAATAAAAAGAAGTTTAAATATATATAAGTCAATCGTGAG[T/C]GACTATTTGCTGCTCTAAAACACCTCTTCCTGCTACAACTTGTATCACACAGTTTCAACA
610	Gga_rs16049244	unassigned		0	Homozygous	TTATTTCAAACCATGAGTTCTCACATTTAAACCTTTTCAGTTCTCTTCCTGTACCACCAA[T/G]GGAAGTGAGTAAACAGCTCTGTGGAGCTGAGCTCGTTGTCAGTTTAAAACAGGAATAGGT
611	Gga_rs14684297	unassigned	LGE22	0	Mapped	AGTAAGGCCAGCAAATACAAGTGGCAAAGCTACAGAAGATAAGGATGAGATGATCCGTTA[A/G]TGTCTCCCAAACTGATTACTCCCTGAAGGATACCCTCAGCAAAGCTTTGTAGTTCAGTGT
612	Gga_rs16032392	unassigned	GGA2	0	Mapped	CCTATTTAGCTTGCCAATGAACACCTGCACTGAAATTCTCTCATTCTGTACGTGAAGGGG[T/C]ATACACTGCAAAGTTTCTAGTTGCTCCATAGAAATCCTAGGGCAGCATTCCAAGCACGCT
613	Gga_rs15201874	unassigned	GGA1	0	Mapped	TTGTCCCTGGCTGAGGTGGAGTCATTTCTAACAGCAGATGATCCTTGACATAGGATTGAG[T/C]GATTTCAGTTCTGTATACCTGAAATTGAGCAAAGTTTCACACTAGTCACCGAGGCTCAAC
614	Gga_rs13960273	GGA1		17574	Mapped	AGTTCTAGTCTGCAAACAGTTTTACCTAAAACAAGCTTTCTGCTATGATTTCAGCTTGAA[A/G]TAAGGTTTAAAAAAGAGTTTTACTTAAAGGATCTTCCGTACTTAAACAACCATCCCTTTG
615	Gga_rs14688805	GGA1		56951	Not Mapped	TTCGGGAAGTCCATGAGCTCTCTTCAGGATAGCTGGGACCAGACCAATGAAGAGCTTCAA[G/T]CTTTGAAACAGAAATATTCTGCAGACTTGGAGGAACAACAAAATCTAGCAGAGAATCTCC
616	Gga_rs14905815	GGA1		87450	Homozygous	ATAAATCAGTGGTTTTCTTGTAATTAGGGAAATGTTAGCATTTGTATTATAGTTTCATTT[T/G]GGCGTAAGCATTAGGAAGAGGGGCAAAAAAGTTGCCTAGGAGTAAAGCTTCCATCTGAAA
617	Gga_rs16077925	GGA1		127779	Not Mapped	TCCAGATGCTCCCCAGCTCCCACCTCTGTCTTAGGGACAGCATCACTTCTGCTGTCACTT[T/C]GGATCGCTGTTGTGCTGCTGGGGACCAGCTGCTGTGACGGCTGCAGGCCCTGCTGCCATG
618	Gga_rs14846790	GGA1		157587	Mapped	CAGCACTACCCGAAATACAAACCCTATGTCTAAAAGCAACATCAAAACGTTCCCTAAACT[T/C]CAGCATCTTGGGGCCATGCCCACTGCCCTGGGGAGCCTGTTCCAGGGCTCCACCATCCTC
619	Gga_rs14688751	GGA1		185573	Not Mapped	GTTAATGCTGTGTGTTGTGTGTTTTCCTGGGGTGTTACGGCTGCAGGCAAACCTGAAGAA[A/G]TTCATGGAATACGTGCAAATGCTGAACACGGAGAAAGTCTGCAGACTGCTGGAGAAAGGA
620	Gga_rs16686294	GGA1		311066	Not Mapped	CTTCTGTAACGGTGCCTCTAGGTCAAGAGCTTCCTTCCCAGATCACATTTTGTAGACCCC[G/T]CAGTGCTTATTTACTTGGAAGAGGAGTGTCTGGTCACCCACCTCAGTTTCAGGTCCCAGG
621	Gga_rs13814482	GGA1		388839	Not Mapped	AATTGCGTGAGAACCACCGTGCTTAATGAGGACTCGTGGTTTGCAGAGAACGTGGAAGTG[T/C]TGGGGGACGTTGAGTCGTAGAATCGCAGCATCGTTCAGGTTGGATGAGACCTCTCAGATC
622	Gga_rs15012789	GGA1		596255	Homozygous	CCTGTGGCAGGAATGTGTCCAGGTGGGTTTTGAATATCTCCGGAGAAGGAGACTCTATTG[A/G]TCTTTGTGGCCACAGGACACACTGCTGGCTCACAGTCAACTGTTGGCCACCAGGTCCTTC
623	Gga_rs15742725	GGA1		672394	Mapped	GGTAATCTGTACCCTCGTGGTTTAAAACTACTCACCTCACATCCAGTTTGGTGGTTGCTC[A/G]TGTTCCCACTGTTGAAAGTAGGGCTGTTGGCCTCTGCCAGCCCAACCCTATTGACCTCTG
624	Gga_rs14080307	GGA1		681331	Mapped	CTGCCACTAAACCTCTGTACTGTAATGCACATCCTGGGATGTTGAGGTTGGAGCATCCTG[T/C]CTTGGTGTCAAAGTGGCAGAAATAAGCTCCAGGCACCCAGCTTGGGAATGCCAGGTGCGT
625	Gga_rs15013132	GGA1		919237	Mapped	GTAAGTTAGCACTTCATTAGCAGATCCAATTTAAAAGCATTTCATTCCAATTCAAAAGCA[A/G]TCATCATTGTTTCACTCCTTTGTGTGATAGGACTCAGTGACAGCAATTCACTGTATCTCT
626	Gga_rs15013215	GGA1		987107	Mapped	AAAAAAAACCTGCAGTTCTCTTTTTAAAGGTATCACAGAAAATTTGTGTGAAGACTTGTG[A/G]GCATCTGAGAAGGGGTGGGAGCAGGCTGCTAACACAGCCAGGCTGCTGAAGGTTCAGCCC
627	Gga_rs13778682	GGA1		1015240	Mapped	CAGGTTTAAACCACTCCATGAAACCGCTGAAGGTTTAAGAAAGCTTTCTTTTTTCTCCCA[A/G]ATGCCACGGCTGTATCAGAACCACAATCACACAATCACTATTACTTACGGCTTCTTCCAG
628	Gga_rs15743908	GGA1		1143540	Homozygous	TCATCCTGGCTGCTATGATCTGGAAAAGCAAGATCACAGTAAGATCCTGGAGCAGATTGA[A/G]GATGAGCCTGCCTTACCCTAGGTCCCTGAGCAACAGGTCATCATTGAACCAACCACCGTG
629	Gga_rs15744214	GGA1		1219802	Not Mapped	GGGAGGTGTCTTCCCTGTAAAGATGTTTGAAGCACTGCATGGTAGATCTGCACAGGGTTT[T/C]TCCCCTTGTGATCCACCATCTGCTGAGGCTGCTAGATGCTGATAGCCCAGGCTGTTCAAT
630	Gga_rs15744440	GGA1		1285590	Homozygous	CAACCAAAAATCAGCTTGTGATTACACATTCAAAAAGCAGTGTTTGAAATGCAGAAATCA[A/G]ATATATTAACACCTTATACTAGAAAAAAAGATGATTACTAAACATCAAAGAACGAATATT
631	Gga_rs13778825	GGA1		1322409	Mapped	GATCTCAAAGCAAAACCCATCTGAAACAGATCCTCCCTGTTCCATGGTACTACTCCCAAA[T/G]CAGCACATGTTGCCAGAACCTGCTGCCACCTCCAGGTTGCAAATCTTTTGGAGAATGTGG
632	Gga_rs15744799	GGA1		1394465	Mapped	ATGTGATCTCCTGCTATGGATGCTATAGGCTTAATGAGGTTACAAATAAGAAATGAGCTG[T/C]TTAAGGTCTAAACAAACAGGAGTGCAGCCAAGCCAAACGGCTTCTCCTCTGGACATAAAG
633	Gga_rs14081485	GGA1		1486204	Mapped	ACTCACACAAGATTCAAGTTTCTTTTGAAAGCTAGCAATGCATTTTACATGTCTCACCTC[A/G]CAGGTCCCCACTACAATGATCTGCACCAATTCATTTGTCTGCCTGGGTGAAGCACCAGCA
634	Gga_rs15745096	GGA1		1585463	Mapped	CTCCAAGACCTTTGCTGTAAGCCAATGCTCCCATGCTGTTGAAAAGCAGTAGTTTCACCA[A/G]CATCACATACCCTCCAAATAACTCAAACTCTTATTTATACCCAATGTATTCCTTAAGAAG
635	Gga_rs14081598	GGA1		1632165	Mapped	ACAACAATATAACACCCCTAAATCATTCACTGCTTACATACACTGGCCATTAGGTTAGAC[A/G]TAAAGCCAAGAAATGTTTGTCTCCCTTGCCAGTCTTCAAGCTCAGCACTTCCTCCCCTAT
636	Gga_rs15745613	GGA1		1705456	Rejected by Beadstudio	GCATCTTTGCTTGTTTCAGTTCTATTAAAATGTGCAGCAAGGAAGAAGAAAAGTCAACAC[T/G]CTGTTTGCCAAATAGAAAGGGATCAGAACTGTTTGGGAAAGGAACTCTGCAGCAAGAACT
637	Gga_rs13825161	GGA1		1785140	Mapped	AGTTTAAAAGGTGCTGAACATTACAGGCCCATAAATAATAGTAATGAAAAGGTTGAACAA[T/C]CTGTTAGAAAGATACTGCTCAGTGAATGAGCCTACTGAATCACAGCCAGGGTGGAAATCC
638	Gga_rs15187586	GGA1		1824043	Mapped	AATGATTGCAAGTGTCTTAATTTTGTATGTAGTTTTCATTTATTATTACAGCAGCAATAT[A/G]GGGCTAAATGCTGGATTGAGACTATTTCAGCTCCCACACTTCAAGATTAACAATTCTGTA
639	Gga_rs13825008	GGA1		1898127	Homozygous	AATGTATGGTATGTAGAATAATTAAGCTTTTTTTGGATCAATGACTTCATCCTTTAAAGA[T/C]GTGTAATTCCTTCTTGTGTCAAATAATTTAATAAGCCTGTGGAATATAAATCACGTATCA
640	Gga_rs15187284	GGA1		1981259	Mapped	GATGCCTGACACACTTTTGAAATGCTTGCTGATAGCAGTAGAGGGGGAGATTAAGGGAAA[A/G]TCCTCATCCGCAAGAGCCTACAGAAGTTTGAACTTCCAGATCATAAAGTGTTTTAAGCTC
641	Gga_rs15187062	GGA1		2050705	Homozygous	CCACTGGGTGTCTTCACTGACCCTCTCTTCCCAGCCTTCACTTTTTGAACAGCAGGCAGC[A/C]AAAATGGGGCAGAAAAGGTCTTCATGCTCCTGCCCAATTGCTGGGTTTAACATGGACCCA
642	Gga_rs14789557	GGA1		2124737	Mapped	GGTCTTAATCATTGGTAGATTTGTTGTTTTTCGGTGTTATGAAATAAGATTGCCAGTGGG[T/C]ACATTTTGAAGCCCTGTGGAAACTGCATTACTGGGATGCACAGAAGTTCAGTCTTAGGGA
643	Gga_rs15186966	GGA1		2129951	Mapped	CCCATCACCACCATGATCTCCAAAGCATACCCCTTGGTTGGGAACCCTTGTCTTGAACAC[G/T]TCCCAGGAGGGTGACTCCACCATCGCCCCGGGTAGCCTGTTTAATAATTAAATTAGTTAC
644	Gga_rs13824679	GGA1		2210681	Mapped	GAATTTTGGACAGCTAAGGATGAGCTGCCTGTCTTCTTTCTTGTTGTGCTGCAATGCTTT[T/C]GTGTTGAAGCCCATCGTTTCGCTGCATTGCAGGGTGGTTGTTAGGAAAATGAGAGGAGAG
645	Gga_rs15186705	GGA1		2289615	Mapped	AGGATCTATTTGGGGCTTCTAAGGACAAGTACAGTGCTACTAAACCAAAATAACTGTGAT[A/G]TATCTAATGAATAGCCTTGAGTTCATTAACATTTCCAAGAGCAGCAGCATGGCCATGCCT
646	Gga_rs13572917	GGA1		2358426	Homozygous	GCTTGGGATAGGATTAAAAAATCTGGAAGAGATCTGGAGACCAACCACAGGTGAGGTACA[T/C]TGGAAACCTGCAGACCTACTTGTGAATGGCATGTTTGCTCAGTGTGTAGCAAATATGACC
647	Gga_rs13824475	GGA1		2463269	Mapped	CTCTGCCGACAGTCTGGACACAGAGTGATGGGAGGAAATGAAAAGGAGGAGAGCTAAGGA[A/G]GCATATAAATAAGCAAGTAAAAATGTCAGCAGAAATGGCTGGAACTGCTAGATCTATCAG
648	Gga_rs15186206	GGA1		2533681	Mapped	GTCAGAAGTCTTTCTGAGCATTTTGTCCATATCTGTAAGAACCTGCAGTTTTGCTGTTCA[A/G]TCTACTGCACTAAAGTTCACTGTCTGACAAAGCTACTCTACAGGAAATACAACTAAGACA
649	Gga_rs15186020	GGA1		2657432	Mapped	ATTTCAGACATCCTGCTGCTGTTGTTGCCAGACTCTTGCTCCCTGGAGAGACAATGGAAG[T/C]GCCTGAATATGGCCCTCAATCCATTTTGCAATCACTGCATCCTGCTTGTCCCAGATGGCA
650	Gga_rs14789022	GGA1		2673102	Mapped	TGTGATTCTATGATTTCTGAGTCTGGTAATATGCATCTCTTGAAATCAAATGGGGGTACA[T/C]GGGACTGGGGAATGAGGTGAGTCCTGGTATCAAGCTCAATAAATGGGCTGGAGCTGAGGT
651	Gga_rs14788984	GGA1		2738572	Homozygous	TTACATTTGAAGGCTCATTTATTGCTGAAAAAGAAAGAAAAGTAAGTTGTTTTAGTCATC[A/C]ATTCAAAGTCCAGCCTTTACTTTAGGATCCCATGGTGTTAAATGGTAATGTCCTTCCAGA
652	Gga_rs13572725	GGA1		2804623	Homozygous	GAACTGATAACTGCCCACACTTTCCACCCTTAATACAGCCAAGACACAAGAAGAAGAGCT[T/C]GGATCCATACAAATGCTTGCACATTTATATGTACACTCACCTCTCTATTTCCTTCATGAG
653	Gga_rs16090619	GGA1		2876109	Mapped	CTGCTCTGCTTTCTCTTTTGCAGACAATGGAGTCCCAGTCTATTCCCTAGGCAGTGCTTA[T/C]ACAGAGGTTGTTTGGGGCCTATGATTGTTCCTGGTGCTTTTACCTTTTCCAGTCCCATTG
654	Gga_rs14788878	GGA1		2911906	Mapped	TGGCCATATGGATGACACTACCTGGAATGGACCAGTTGGATCTTCTTGGGTGGAAGATGC[T/C]GCTGTCTGATTCCAATTTCACAACAATATCTAGTCCTCAAAGGGAAACTCAGAAGAGGTC
655	Gga_rs15185407	GGA1		2986010	Mapped	GAGACGTTTTCAGTGCCTACTCTTAAAAACAGCATGGAGTAAAAGTTTTACACAGATAAG[G/T]TTATATATTTGAACATCACCCCAGCTTACAAAAAAATCATGTCACAAACACAAATATAAT
656	Gga_rs15185347	GGA1		3026425	Mapped	TATTTCCAGTATGACGGTGATTTTCAAGGCTGAAATGCGAAACTCTTCCCCTACAAAAAA[A/C]ATTCTTTGAAAGATCACGAATATATTGCTGGAAATGCATGTTATTGGTACATTAGGTATT
657	Gga_rs14788760	GGA1		3103283	Mapped	AGCCTCAGGAAAGCTTGAGCAGGAATCACCCCTGAATGGTTAACAAGAAATGAGAGGTGG[A/G]TGGATGCAGGTGGAACTGTGGGTCCTGGTCCTAATGTTACCTTGCAGGTTCAGTTTCTTC
658	Gga_rs14788524	GGA1		3288178	Mapped	TTATAGGGCCGCTGTCATTGGTACATGGCCTATCAACGGGTGTCCACTTGATTCTTCCAT[T/C]CACATTCTTGCACGTGATGGTGCCAGTGGTAGGAAGCTGCTTATTGTAGCCAGTCGGGCA
659	Gga_rs13823450	GGA1		3353115	Mapped	CCCTGGAGAAGCGAGACTGGGTTTGCATGGAAAGAGCATGGACACATTTAGGAACCTGCT[T/C]GAGCAGGCATCTGCAGGAAAGCCACTAAGGTATGTATCTGGCAGCGAGTGGTACTGCTGC
660	Gga_rs16089660	GGA1		3441375	Mapped	CTTCAGAGTAGTGTCAAAGCAGAAGAGACTTCTCATTTCTGTTTATCTAAGAGTCAAAGG[G/T]GCGGCCTCTTGCAGCTTTATAACAAATCGCACCAAAAGAATGGGCAAGAAAAATGAGTCA
661	Gga_rs16037391	GGA1		3576432	Mapped	CAGCCAGGCTGAGCTTTTGAGCCCCCTCCTACAGGAGGAAATGCAGCTCACAACACTGTG[T/C]GGCAGAGGAGGGATGGAGATGGCTCACTTGTCTTTACTGCTCCAGTCTTCTTTCAAACTT
662	Gga_rs14714558	GGA1		3645973	Rejected by Beadstudio	CCTCATGCTCACTTGACTCTGCACAGAGCCATTTCTTTTGTCTACACCTTGCTGTGGGTG[T/C]CAGAAGCACTGGATGAGTCTGCTCTGGACCATAGTGTTGCTGGTCACAATTCTGGCTGGC
663	Gga_rs13809301	GGA1		3710985	Homozygous	ATATGGAAAAGAATAATAAAAAAAATTGTACTCCCTGCCTGTGATTGTTGCTGGCTCTTA[A/G]CGTATGTCAGGCTCTTATCATTTCGCAGCAGCTGGCAAGTTCATGCAGAACCACCAGGCG
664	Gga_rs14714437	GGA1		3802256	Mapped	CCCTGCATCACAGCCTGCTGCAGAGTCTGAAACACTTAAATAAACATTATAAGGTACAGC[A/G]TAACTGTTTGCATTTCAGTGTTAGAGTAATTAAAGTAGTACTTGTCTCTGTTGGCAACAG
665	Gga_rs14714405	GGA1		3873304	Homozygous	TATGCATGTACGCCACTTCACTGGATATTTCTGTGAAGCGTTTTTTCTCTCAAGCAATGT[A/C]ATTTTTTGGCAAAAGTTCGACATCCTGACCAGAATAAAAAATTTTAACATTCCAGAGAGC
666	Gga_rs16690728	GGA1		3940702	Homozygous	CTGCGCCCACTGAGGAAGCGATGATCCCAACAGCGATCTGTTTGTCAGTCCTCCAGCCAC[A/G]CATTCCTACAACAAAGTCCTGGCTCTGCTGGAGAGACACAGAACCTCAGGTGCCAGCACT
667	Gga_rs14791523	GGA1		4025692	Homozygous	TTCCTTCTCAGCTCAGTGCAAGGAGAAGCAGATGCAAATCAGATAGAGCCCTTGGCCCAG[T/C]ACCAAGTATCCCACCTGATCCTGAGCCAGCAGCTCCCCAGAGCTCCGTGCCTTTGAAATG
668	Gga_rs13827487	GGA1		4095728	Rejected by Beadstudio	GATCAACCAGTCCCACTATGTCTGTTTGCAACTAGGTCTGTATGTCTTGTTACTTCAAAG[G/T]CTGAAATATCTGAGGAATAAAAGGAAGGTGCAAACACGTAAAAAATCACATAAGAGCTAG
669	Gga_rs13827412	GGA1		4166150	Rejected by Beadstudio	CTTCTCTCCAAGCTTCTTCGTGACAATTTTTACAATGATTTCCTAAAAGATTTGAAAGGG[A/G]AAAAAAAAAAAAAAGATTAACATTCCAAAATACACAAGCAACTACACAATGTAAATTAAT
670	Gga_rs13827345	GGA1		4238917	Mapped	TTTTTTTCTTGTAGGGAAGAGTTCTTCACAGGAAACCGTTTTCAGGCCATCTTTAAAATA[T/C]ACAGATAGCGAAGACCACTTACAGGTTTTTCTCATCATTTGTAAGGCAACTAAATGCGAA
671	Gga_rs13827307	GGA1		4306422	Mapped	AGAGCCTGCTGTAGCCCGTTCTTGCCATTAACAGGGTAGAATTTTAAAAGTCTTTTGGTC[A/G]TGGTGGTATAGACAGAGAAGGAATTGTGTCACTAAGCCCTGTCTGCTATATGTGAATGAC
672	Gga_rs14791391	GGA1		4380941	Rejected by Beadstudio	ACAAAGCTGATAGTAAGAATAAATCTTCATTTGTGCAGCAAGTTTCAACTAAGAAAATCT[T/C]TCTTCCCCCCCCCCCAAGTAGATATTTCTAAGTGGGACAAGTATAATTAGACCCCAAGAT
673	Gga_rs15191391	GGA1		4450142	Mapped	CTATTGTTGCTGTGGTATAGTATGAAAGGATGTGTTCTTATAAGGAGGGACAGATGCACT[A/G]TAATCCCCCTTAGCCTGGTCCAGAGCACGATGTGTGGTCTGGGTGCTGAGGTTCTGTTGC
674	Gga_rs14791312	GGA1		4593073	Mapped	CAGTGGGGAGAATTTCTTTTCTTTCTGCCCAATGACTGCTTTCCATTTAAAAGGCGTTAA[A/G]CAGTGCAACTCTAACCCAGAGCTCATGTCGGCCGGCTGAGAGCCCAACCATGAGGCTGCT
675	Gga_rs13827125	GGA1		4663096	Homozygous	AAATTCCCCATTCAAGATGAACAGGGATTCTATCTTAGAAATATCATCAGGAATTCCAGA[A/C]CACACTAAATAAATTGGTCAACATTTCCTGTTCACAGAATCTTTAATTTATATAGCCCCT
676	Gga_rs13621816	GGA1		4878547	Mapped	GAAGAACTAGAAAATGCAACAGTATCTGCTACAAGGGAACGCTGCCCAGCAATAGCCCTC[A/C]AAGAGGCTAAAATTCTTAGTCCAAATGGTGCTCAGCATCTCACTGAAGCCTGGGACCTTT
677	Gga_rs13827029	GGA1		4945207	Mapped	TATGTTTTCCCAATTCATGGAGCAAACCAACCCCCTTGGACATGATTCTCAGCTACAACA[T/C]GGCTGGTGAGACAAGGGGGGATGGCGGGGGAAATATCTGAGGAGAAAAGATGCTTTGCTA
678	Gga_rs14791163	GGA1		4972602	Mapped	TTAATATATTCTCCTTCTTTTGTAAGAAATCTAAGTCCTTGCTCACTGCTAAATAAATCT[G/T]CACCTAGAACAAGAAACATAAATTTAAACAGGATTTTCTTTTTCTTTTTTCTTTTTTTTT
679	Gga_rs14791127	GGA1		5075011	Mapped	TTTTTTTTTTTATACCACACCTTTAAAGAACACCTCCAAGACCTTCCTGATGGGAAAAAT[A/G]AACATTTAGAGAGAGAAGCACATCACAGGGTTTTTAAACTTAACTTTGCTCTTTTGTTGT
680	Gga_rs13826929	GGA1		5173970	Mapped	TTTTTTTTTTGCATTTGTTTGACTGTTTTTGTCCTTCTTAATATGGAATCTTTTTTTTTT[T/C]CCTAAAACTAAAACAATATAAGTTAGTCTAACAACATCAGATCACAAGCTTTTATAATTT
681	Gga_rs13621797	GGA1		5248479	Homozygous	TCTTCATCACTACAGTCATTCCTCAGTGACATTAGAAATCAGAAGCAATGGTAGAAATTA[A/C]ATGTATCTTGATTTTGTAAATGATTTCGGCTTTTGTGATCAGATATGAATATCACAATTT
682	Gga_rs14791051	GGA1		5321346	Mapped	ATATTTTTCTGTTTTTATAGATATGCTTTAGGCAATAAATAGGGGTCTCTGTACCTGCTG[A/G]GTTTGTTTGATTTTCCACTTAAAAAAATAAACTTATCTCATTTTTTTCAATATATGCTAT
683	Gga_rs15190760	GGA1		5397350	Mapped	TAGATGAGAATGGACACTTCCACAGTGCCAGGTGCCCTAAGATTTCGGCTGTTTGCAGGC[A/G]CACTCTTTGATGCAGAAAGTTTGTCATTGTTACTGTTCATGAAGTTCCCTGCTGTATCAG
684	Gga_rs14791005	GGA1		5464928	Mapped	TTTGATAGTTTTGTTCACTGTAAGTATGGCTTCCTTCATGAATTGATATGCCTATGATAT[A/G]GGATTGCTAGTCTGTGCCTGCCTTGAATTTAACATACATAGATCAAGAAATCTTAGTAGG
685	Gga_rs15190652	GGA1		5543120	Mapped	CTTTTACTCCTCCTGAACAGTTTGAAAGAGATACAATACCCAACTGCTGAACACAACATA[T/C]GAAATATTTCACATGCTGTTTATGTCTAGGAAGTCCTTAATACACACACACTTATCATTT
686	Gga_rs14790914	GGA1		5682039	Mapped	ACACACACACACACTTGTACTTTCCTGGTAGTGTTCCAGAATGGATAATGATTTTCCTAT[T/C]GCAGTTCTCTTGCAGTTTGGATTAGATGTAGTATTTTTCTACTCTTGCTGTTGTAAACTC
687	Gga_rs15190419	GGA1		5755941	Mapped	AAGAACTAGTCTTCCAGTTCTTGCTGTTGCCTACAATTTCCTTGCATTGTGTCTCAGTGC[T/C]TCTGCTTAAACTAGGCATCTTTGTCTGTCCTGAGAGTTAATGCAGCAGAGAGCTGTTAGA
688	Gga_rs13826562	GGA1		5812918	Mapped	GCCCTCATGAAAGCAGTCAGTACTGTACAAATACATATGCCATGCTTCTGACTGCAACCT[G/C]CAGCTCATCATGAGAGATGTTTTGGAAAAATAAGTGCAAAATTAAGAAAATAAAAAAAGG
689	Gga_rs13820518	GGA1		5900378	Mapped	ATATTTTTGCTAATGTTAAGAGAAATGCTTCCCCACATGAAAGGGAAGTACTGAATCCAA[T/C]TGTGGAATCTATGTACATTTTTCCTGTTACTTTTTCCTAGATATGCAATTCCCACAGTCC
690	Gga_rs13826521	GGA1		5972412	Mapped	CAGATACGGAATTATGGCAGACACAGAAGAAGGGGTGCAGCAGCTTGCCTGCATTTCACA[T/C]GTACATAGGTATCACTCATCCTGCTGCAAGACTGTGTGCACTGAACAATTGTGAGTGCGA
691	Gga_rs15190195	GGA1		6039063	Mapped	TTTATTGTCTGTGTCTACTTTTTCAATTCTACCAAGGTCCAAACCAACCTGGTAAACTCA[T/C]ACTGCCATCCAAAAAATCTCTTCCATGCCAATATGTTGACATTCAGCCTTGTGATCACCC
692	Gga_rs15190079	GGA1		6118633	Mapped	AAAAACCAATTAGCAACATGGTTCCCAGCCACAGAAACTACAGCTTAGGCTGCAAAATGA[T/C]CCATCCAGTGCTGTCCATGATCAGTGACAGATCTCAGGTAAGCAAGATCAGTTCCTCTTC
693	Gga_rs13826448	GGA1		6227103	Mapped	TTCTATCACTGTTTTCCCAGTAAAAGAGAGATGAGATCTGATTTGAGTAAGAGTAGCAAA[A/G]TAAGTAGCTAGGGCCATGGTATTTTTACATTAATAGAACACAACAAAAGGATTATTGCTT
694	Gga_rs13826367	GGA1		6318052	Mapped	ATTCCGTGCCGCGTAGGGCTGAGGGTATCGCGGAGTTAAAGGGCTGGAGGGGACGCTGTT[T/C]TGGTGCACCCTGCCAGGAGCCTCCCCTCTTCAGACCATTAATTTCCAGATGGTGTCGCTG
695	Gga_rs14790801	GGA1		6400715	Mapped	AACAAATACATGGAGCAAGATTTAAAAATACACATTCCTGTACTCCGAACAGGAACTAAA[A/G]GCTAGCATTCAACTTAGCTGACAGATACTTCAAGGAAAAAAAGTTTAATCATCCAAACAA
696	Gga_rs14740489	GGA1		6488431	Mapped	AAGTGTTATATGGACCAATTTTGTGACCCTCTGCTCTAACAAATCCATGTTTCTCCTGTA[T/C]GGAGGACTCCATGCTTGGATGCTGTACTCAAGGTGAGGTCTCACCAGCTCAGGGTAGAGG
697	Gga_rs14716167	GGA1		6587433	Mapped	CAGCTTCCTCTGTTCATCCAGATGAGAATAAAACCAAGGAAGAAAAGTTGGCTGATATCT[T/C]CAAACCTTCTGAGTAATAAAAGCACCTGGGGGCTTAGTGAGGCACCAGATGGTCTTCAGG
698	Gga_rs16718446	GGA1		6611729	Mapped	GGCAGTTGGGACACCACATGTAAGAAGGATTACCCTCTTCTATTATCAGCAGGGAGGTGT[A/G]AAGGTTTGCAGATTTTCCTTGGAGCTTCCAACCAAGGAAGTTCTCCCACCCTCAGAGACA
699	Gga_rs14715970	GGA1		6678446	Homozygous	TGGTACAATTAGAAATGTAATTGCACGGAGTCACCTGGGAGGCAGCTGGGATGGGGAAGG[T/C]ATTGTAGATGCTGGAGACAAGGGCATCATACGTCCTGATCTTTCTGAGAGAAGGCATTGG
700	Gga_rs16718604	GGA1		6746580	Mapped	CTTGCGACATGCACTGGGCCAGACAGATGGAAAACAGACGCAGTTGCTTGTAACATTTTA[T/C]TTTCCACGATGTATTTAGAGTTTATTTTGAAAATTCAAACAATTAATGGGTAATCAAAGT
701	Gga_rs14716091	GGA1		6812852	Homozygous	ACTTATGCTTCCCATTGGAAAAATGATTTGTTTTATAGAGTATCTTTCACTGAACTTTTC[A/G]CTGTTTATGATGTGTTGCAAAGGTGCAGTGTTCTGCTTCGTTATCCCATTGTGACTTTTC
702	Gga_rs16718718	GGA1		6838312	Mapped	TTCATGCGTGTTGCAGCACATCAGTGTGTGTTAACCTCCAGGTCTGGCACCTTCAGGATT[T/G]TCATCTGATTATGTACACTCACCTGGAATCTGCAAGTCCTGGGCCTGCGCCCTGCTTGTT
703	Gga_rs16756550	GGA1		6998720	Mapped	CTGAGAACTCTTCACGCACCTGAACTATTACACAGAGCTTCCAAGGGGAGCACAGCAAAA[T/C]GGCTTCAGGAGCTGCCTCAAAGCTGCAGGTGAAGCTCTAAGCACACTCTTTGCTGACACA
704	Gga_rs13826338	GGA1		7072195	Mapped	ATGTTTTTTACAAGGATTTCAAGTTCCAAAGGACAGCTTTGCAATCAAAACACCCCTCCT[T/C]TCCCCAAAGCCCACAGCTTTGCTACCTGTGGGCCCAGAGGGAGCACGTTCAAACCTGGCT
705	Gga_rs13817956	GGA1		7152295	Homozygous	TGCTGGGACAACATGCAGCCCAGTCAGGAGAGTACTTTATTGCCCATGACAAATGAGAGC[A/G]AGTGAGATAACTGTCAAGTTCTTTTGTCACTTTGGAGATGGTATTTAAGCTCTGCCAAGG
706	Gga_rs13826232	GGA1		7218579	Mapped	GGTGCCATTAGTGGGTCTTAAATGGAAGCATAATTTTTACCCATCAAGATCCTTTTACCA[T/C]GCTGGTGCTTACAACCTTCACTGGGGAATAAGAGCCGCAGCAGCGAGCTGGTTATAATTT
707	Gga_rs15189424	GGA1		7291989	Mapped	AATGCAGATCTGGTTTTAGATGGAAAGTGGTTATATGAGGGCAAAGAGATATATTATATG[A/C]GTACAGTGCAAACCACTGCTGCTCAGTAGAGATTCATCCATCAATACCAGAAGAGAAGCT
708	Gga_rs14790603	GGA1		7367278	Mapped	GTCCTCACGCAACTTGAGTCTGGTCTGCATGAGAGAACGCTCAGCCTTCCACATCCCTAC[A/G]TTGGTCCTGATGCTGGAAGCCCTTCCAGCCAGCAAAGGAGGAGGCTCAGGGATGCTGGCC
709	Gga_rs13826119	GGA1		7500297	Mapped	TGTCTCTGCGTGTATGGGGAGAGGAGGGGTAGCTCTCACGGAGTGCACGAGGCATTCAGT[A/G]GGAAATTGCCATTTCTCTGAAGGACAACGCCATTACAACCGTGCAGATCCTCGGCTTTGG
710	Gga_rs16692189	GGA1		7573127	Mapped	ATTAAGGCATGAACTTCCTGGGATTTAGTAGTAATACAGTTAGTACGTATGAATGCTTTT[A/G]GGGGAGATCCTACAGAATTTAGTGCTGTACTTCATGAGAATGGTCAGATTAACAAGATTC
711	Gga_rs16746086	GGA1		7654088	Mapped	CAGTGTTGGCAATCCCTCCTTTTTAGGTGGAATATGCGCCTATATCACATTCGTATATAA[A/G]CACTGCAGGTTGGTTTCAGCAGAGAATAAAGTGCTTAAATTTATGGTTTGTCTGACTGTG
712	Gga_rs15189059	GGA1		7739853	Mapped	TGGCCTAACCCAAGCCCTTCAAAATCCATGAGAGTCACTTTACTTGGGTCCACAATTCCC[A/G]TCTGCCAAAACAAATAAACAAAAAGACTCAAAATACATATAGTGTCTTTCAAAACAACAA
713	Gga_rs14790513	GGA1		7810837	Homozygous	TCCAACAGCACCCACTACTCTTCTGACCCTCTGCTCTCTGGGGAAAATCAGGGCAGCATC[T/C]CAATGAAACTCAGCTGTTGTCAAGTAGACACAAGAGGAGATGTTTCTTTGTGCAGTGTGC
714	Gga_rs16079719	GGA1		7880127	Mapped	CCAGCTTACTGTCACTTACATTTCCATAACTTTGTCTTCTGACCCACCCACTGGTAGTAC[A/G]TTGGGATACACGTTCACAGGACGGATATAGCTCAAAAAATCCATAATCTAAATTGAAGAG
715	Gga_rs14790473	GGA1		7934859	Mapped	TAACACTTTTCACAGTTCCTGACAACTTTAAATAGGTTTCAGTGCACAACTGAAGAGATA[T/C]GAGAATATTTTGCCCACAAGAATCCTTCAATATAGAACACCGGTGTCAATTTCCCACTAC
716	Gga_rs13825877	GGA1		8037546	Mapped	CAGTTTCAGCTCGAAAAGCAACAGTGTGCTCTTATATTTACATTCTGGTCATATTTACTC[A/G]TTGCAGGACTCCTTGGGATGGAAAATAAACACCTGTGATTGATTAGATGAGATTTTGGAT
717	Gga_rs13787633	GGA1		8105600	Mapped	AGGGCAGACTGGGTAGGTTGGAACATAGGGCCAGCTTGGCTGCTTTTACTGCAGGCATAT[A/G]CCTTGTTAGCATGGGAGTATTATTGTAACCAATGAACCCATTCTTCCAGTTATGTCCTTA
718	Gga_rs15188694	GGA1		8171770	Mapped	TGTAGCTCAGACTCCCACTGCAAACCGGTGTTTTCCAGATCAGAATCTGCTGCCTAACCA[T/C]ATGCGCATAGTGACTTTCACAACCCCCTGAGCTGTCTGAAGCATGGGACCTAGGGAGACC
719	Gga_rs15188672	GGA1		8243564	Homozygous	AAGTATGAGCTGATTCATTTTCTTTTCAATAATCAACTTAAGGACTGTTTGACCATCTGA[A/G]TCAATCTTGGAGTTTTAACTACAATTCTTCAGATATTGACCATAGCAAATTAGTTCACTC
720	Gga_rs14790338	GGA1		8318780	Mapped	ATCAAAATCACTGATCATGGGGTAGGTGTTCATTGATGCCAGCCCTGTTTTCTTGTCAAC[G/T]GAACCATTTTTCCAATGAATTAATCAGCGGGATGAAATTCAACATAAGCTTATCAGTCTA
721	Gga_rs13825687	GGA1		8324754	Mapped	TGTTTTTGTTGGGCTGGGAAGGGTGCAGCGAAGCAAAGTAGAAAAGACAAGTGCTTCCTG[T/C]CTCAGATTCTTGGCTCCTTGCTGGACAGCAGGTTCAGCACTTTGAGACCCAAGGTAAAAA
722	Gga_rs14790267	GGA1		8401913	Mapped	TATTTTTGCAAGCACAATTATTTTTTAAGTTTTAGTGAACAAAAGAAGATAAATTCCAAC[T/C]ACCTGAGATCAGCATGTAAAAGCCACTGCTTCTGAAGCTGCATACAATGTCATACAGCGT
723	Gga_rs16722100	GGA1		8479894	Mapped	AAAGGAAATTAACATGTAGGAAATCTCAAAAAAGGAATTCAGCTATTCCATTGATTGGAT[A/G]AGTTGGTCAGTTGCACTACACTGCATTTACTAGAACACTACATATGATTTTGGGGTCCTT
724	Gga_rs13825609	GGA1		8555166	Mapped	TTACAATACTAATAATAATTGGTTGTGAGCCAGTACTTTGTGGTCTAACAGTTGTATATA[G/T]AGAGGTATATAGGTTAGGTAAAGAGGCAAAACTAGTGATGTGCTTATAATACCTGAAGGC
725	Gga_rs13825549	GGA1		8625392	Mapped	TTCTTCAGACCATGTTCTGACATATTGTGGTGCTGTGGGAATGTACAGAAAGCGTTTGCT[A/G]GGTGGCTGCTATGGTTTCTAGCTTGCAACAAGGTCAAAATGCCAGCCAGAATGTACACAA
726	Gga_rs13825534	GGA1		8671603	Mapped	AGATATATAATAGAATTATTCTTCTTCCATTCTTGAGACTAGACATCGTGGTGCAGCTTG[A/G]CAGAGTCTGAGAGGGACATGTGTGCCAGGACCAGAAAACAAAGCAAAAACTCCCATACAA
727	Gga_rs15188296	GGA1		8748222	Mapped	ACACACATGTAAGGCTTTACCAGGACATCTGAAATTACTGGTAGGAATATAGATGTATTA[G/T]TTTGCTTCAGGCACTTACTGTGGGGAAAAATGCCTGCCAAGGGAGTAGTAAACACAAACA
728	Gga_rs13825444	GGA1		8817597	Mapped	TGTGTTTCAATTTTGTTTAGAAAACTTTAAAAAGTAATAGTCTAATACAATGGTATCTGA[T/C]ATAATCAGCCATGGAACAATTTTGTTTGAATTGCCAATTTGGATACAACACGGCACACTC
729	Gga_rs15188209	GGA1		8915587	Homozygous	TCTGCACTGCAACAGAGTCTGCTGCCAATTAGGTTGGGAGAGAAGTTCCAGACACATGCA[T/C]TGGGTTCAGCAAACACTGTTTGTTGAGTGATTATATTTTTCTAAGTTTATTCTTTATTTG
730	Gga_rs13825390	GGA1		8985111	Mapped	AATTGTCTTTAAGGACAACATCATATATGCATAAAAAGAAAATGCTTAGGTTTCCCTCCC[A/G]TTTTTCCCCCTCGAAGTGGGGAATGAAAATCCTAACTTGCAGAACCCCACAGAAACATTT
731	Gga_rs13825373	GGA1		9017941	Mapped	AGATCTATACATCCAGCACTTTTCTAAGCTGAAAACTTAATGAGTGAAAAAGACAGAAAA[A/C]CTTACATATGTGCAGCGTGGAGTGCTTTTATCTGAAAAAGATTTGCCATAATTCACCACC
732	Gga_rs14790044	GGA1		9083951	Mapped	CATTTTTTTTTTTAATGTGGTGAGGTTAACCTAGTTGAATTTTTATGCAAACATCTGTCA[A/G]TGACATGAGAAAAACAAGAGTCTTGACTATCTGGTAGCCATCCATTATGCATACATGTTG
733	Gga_rs13825268	GGA1		9199574	Mapped	TGAGCTTACTTCCACGTATAGTAAAACCTTATGTATGTTTTCTCCCTGTTCCTTCTAACT[T/C]AATATTGCTTTGGATTCAAGTTACTTATTCAGCTTTTCCATCTCTTTCTGTTCTTTCTCT
734	Gga_rs15187892	GGA1		9289101	Homozygous	TGCTAAGACATAGCAAGATGAAAGAAAATACACAGTTTTCTCAGAAATATCATGGGATTT[A/G]GATTGAAGGGAAGAAATAAATCCAAATTTATGAGAAGGTATGAGAAGGTGCATCATTTAT
735	Gga_rs14789971	GGA1		9407338	Mapped	TTTCCTTTATCATTAGAATGACTTTATCATTTTCTCACCTACCTCTGGCTCATTGGGGAA[A/G]CCCTGCCAGTGTTCTTTATTTTACTGTTCACTTTAGGTTGTTATAAAACATTCTTGCCCT
736	Gga_rs14789970	GGA1		9430356	Mapped	TGCTGGGTCACTGTAAAAAGATAATGAGTTCAAATGCTGAGCAACCCTGCTTCCTCTCTA[G/C]CAAAGAAAGTAAACGCATGCTTAATTCAAAGCAAGTTAAAGTTAAGTCTGAAGACTTACA
737	Gga_rs15187758	GGA1		9563331	Mapped	TCTTTTTTTAACTTGTAAAGGTAGCATGTTTGAACAAATAAATAAAATAAACAAAGCAGA[T/C]CCAAATTCCTCATTCACAGAATGAATGATGGACAGATCGCCAGAAGAAAAGACTTGACAG
738	Gga_rs16702996	GGA1		9660363	Mapped	GCCACTAAACACATTTCACAAGGGCTCCAATCAGCAAAAACTTCTGGTCATTCAAGGGTG[A/G]ATTTGAACTTGTAACTCATATGTAAAAGCTGCCGTATCCCTTCATCACTCAGCCTCTCTT
739	Gga_rs15203707	GGA1		9756468	Mapped	TCCCAGCTGAATGTGTTTCAATTTTTCTCTGTGTGTCAACAGATGACATGCATTGTCATG[G/T]TGCTATATATGATTCAATCCTCACTTAAGTATTTTACAACAAAAAAACCCACATTGTTCA
740	Gga_rs15203656	GGA1		9837144	Mapped	TGTTTTTCAACAGGCCAGTGCTACTCTTACTTTCTGCACCAGGGACTGTAAGGCATGTAA[A/C]ATAAAGCTTGTTGAGAACAATAAACATGGGAGGAGAGGCTGGCGGGAGAGAGGGGAAAAT
741	Gga_rs13834451	GGA1		9902414	Mapped	TGTCAGAAAGGGAGATTCGAAGTGGGTTAACCATAAGCTCAGGAGACAGAAGAAATTTAT[T/C]GTCCGTCTCCCAAGAGAAGGTTAAAATAAGGTTATTGAGTTTGTACAGATAGTCAAATAA
742	Gga_rs14797224	GGA1		9975226	Mapped	ATATACCACACCTCCTCAGGGTTCTTCTTATGGCAGTCAACCGTTTTCTAAAAAGATACT[T/C]CCACTTACATTGATTGTGCAATAATCACATACTGCAGTTGGATTGTTCTGCTAATCATTT
743	Gga_rs15203549	GGA1		10055959	Homozygous	GAATAGAAGTCAGTCTCTTTTATCAGCACCAGCATCATAGACACATCCAGACTCAACAAG[A/C]TTTTTGAAAAAATAAAGAATCAAGTACAAAAAGGTATTGCAATGCACTGTTTCGTGAAGA
744	Gga_rs13834371	GGA1		10133344	Mapped	CACAGGTTACAGGACTAATGAAGATGCAAGCATCATTAACTTTCACTGAAGACCACACAG[A/C]TCTTCCTTGGATTACGCACCTTCTTTTGATCTGCAAACAGTCTGAAAGAGATTTTCTGCC
745	Gga_rs13715082	GGA1		10165969	Rejected by Beadstudio	CTGTGTAGCTTAGAGCTTCTTCAGGTCTATCTATCTCAGACTTGAATGAGAATGGTTAAA[A/T]AAAAGGGCTGAATGTTCCAACAAAATGGTACAACCAGGACAACCAGAATATATTTGTATT
746	Gga_rs15203453	GGA1		10239774	Mapped	CAGGTATTTTGTAAAGATGTGAATTTTGTGAATTTTGCTGTTTTTTATCTGAGTCACTTA[T/C]TGTTTTTATAATGTACAGCAATTTTGAGTTTGAAACATTTTTTCTGTGTTTTCTAAAAAA
747	Gga_rs15203387	GGA1		10310351	Mapped	TAAGAGTTACTATAATTGAAAATCTATGTTTACTGCCCTGTATTTTAGCAATGTTTCCTA[T/C]GTATTGCAGATATTCTTAAGAATGATGATGTTTCTTGCTTGGTCAACAGTCACAAAAGGA
748	Gga_rs13715070	GGA1		10369598	Mapped	AGACATGAAAACACTGGAACATGTTTCCTAGAAAGGATGTTGATGTCCTATGCCTCTCAT[T/C]GTTCAAGAGAAATTTGGACAATACATTCATTAACATATGGTTAGTCCTGAAGTGGTCAGA
749	Gga_rs13834240	GGA1		10444705	Mapped	ATTAATAGTTTTCTTATTCATGCTGTTGGACATGAGTTTTGATGAAGGCCTGAGCTGTTA[T/C]TCTTGAATAGGCAGGCCACTCTGATGTTTTAAATAGAAGTACAGAAAGAGGTCCCAAGGA
750	Gga_rs13834191	GGA1		10543807	Mapped	CATAGTTTGTTACTTTTCATAAACAATACTGCTTTGTAAGAAATTCTAATTCTGAATATG[G/T]TTTGCTGAACTGAAAGCTCCCTCTGGACTCGGAGCCCTGCATGTCACACAGAAGCCCTGT
751	Gga_rs13834163	GGA1		10608978	Mapped	TTGGAATGAGATGAAACCTGGAAACAAGGAGTCAGCAGGAAAGGCGAGTGTCAAAAACCA[T/C]TGTTTATATTCTGCCTGGCCAAATTCTGTTTTAAAATGTTACATGTAAGTGTTCATATGA
752	Gga_rs15203102	GGA1		10689946	Mapped	ATGTGGTTTTCAACTGTTTTGTAACATATTGCTTTTAATGGAATATTAAGAATTCAACAT[A/C]TTTTCCCAGTAAGCATTTTTTACCTCTAGAGCCTGAGGGTTGGATTTTTATGTGCCTTAT
753	Gga_rs14796993	GGA1		10766872	Homozygous	TCAGCTAGTCCTTCTATTTTTCAACAATCAGTCTTATTCCAAAACTGTACAGAGATGACA[A/C]ACTGTAGACTATCCAGTGGGCATTTCGGAGCAGTAGACCCATTGTGCTACTAATACCCTG
754	Gga_rs13834098	GGA1		10843669	Mapped	AACGTTGGCTTCTCAAATCTGTGTCTTCCATTGAGAAAATAAGGAGTAAACACTTCAGAG[A/G]ATAGCTTCATTAAAGGCACTGTGACAAATGCAAGCTTATCCATTAACAAAAGACTAGTTT
755	Gga_rs14796935	GGA1		10887903	Mapped	CCTGATTATTTTAAAAAATAAGCCTCAAAAATCTCATTCTTTATTGGATCTGTCATTTTT[T/C]GGGATTGGAATGATAGAACTAGGGAAAATTGCAGTGAACTATTGTCTGCTGCAATGGACT
756	Gga_rs13834043	GGA1		10976567	Mapped	CACTATCACTTAATGACATATATTTGGGTAGAATTTAGTCAAGAATTTCTTAATGGCCAA[A/G]CAGACATCCTGTAAATTGGAGTTCTGCAGACTGATTAATTCCAAGATTGTTTAAAATAAA
757	Gga_rs15202815	GGA1		11050703	Mapped	CTACTTTGTATCATGGTTGTACAATAAATATAGGAAGAGTTTCTATAAAGTAGGTCTTAT[A/G]CCGTAATCCAGCTGACTTCTAGTGTTTCTATGGGTTTCCTTAACCAATGATGGCTTCTGA
758	Gga_rs16705903	GGA1		11123145	Homozygous	CAACATTAAAATCTTCCTTTGTTCTCCAAGTGCATAAAAGCTGAATAAACAAAATGCTCC[A/G]TAAACTGCAAAACAGACTCTTCAGTGAAGTCATTTCATGGCAGCTCCTTCATGGTTATGG
759	Gga_rs13833873	GGA1		11249140	Mapped	TTTTTTAGGATATTTTGTTTGTCTCTGGGAGAAAATTGCTGAGAAGGAGGAGGAGGGAGG[A/G]AAGTGTGGGACATAAGATCATAAAGCTCTTTACTCAGATTGTAAGGGATGCACTAGTATT
760	Gga_rs13715018	GGA1		11301215	Mapped	CTGCAAATCCACACCACAGAAAGACTACTTCAGGGATGTTTCAGGCTCTTCCAGATGAAA[T/C]AAATCCATGACTTTCAGTGGGATGGGTTAAGCATACAGCAACTGCATTACACGACTGGTG
761	Gga_rs15202580	GGA1		11407120	Mapped	CGCAATTGAACCTACTGTTTTTTGGCCAGCTGGTATGGTATGGGCAGTCTATCTCCATCT[G/T]TTCTCCATTTCTAGAAAACATTATTGACTATAGTATTCTTGTAAATTGAATGAAATAAAG
762	Gga_rs13833791	GGA1		11478768	Mapped	TTTCTAGAGCTTTATGGGAATGTTGGGGCAGAGGCATCTGCTAAAATTATGTTCTGTAGT[A/G]ACAAATTTTTATTAGGAAATCAAGATTTGCATCCTTACTTCATTTGCAGAGTGTAACTTG
763	Gga_rs14796746	GGA1		11558570	Mapped	ACAGAGAACAGAAAGGTGATTTGTGATAATTAACATGGCTTCAGTGAGGGAAAATCATGC[T/C]TTTATCATGAGTTTACAGCATTAGTGAGTAAGGGAAGAACAACTAATGTAATCTACCTGG
764	Gga_rs16058547	GGA1		11661980	Mapped	TTTGGTGACTGCTACTCACGAGCCAGAAGACCTCTCAAGATACCCGCTCCAGTTGACTCC[T/C]GTTTTAATCATTAAGAGTTGTCCATAAACACTATTTCAAAGTAAAATTTACAATAGACTC
765	Gga_rs15202370	GGA1		11740068	Mapped	TAAACTGCATTTGTCAATCTATATTTTCAAGCTAGTACTTTTCATTAAAGCCACAATTCA[A/G]TTGAAGAAATAAGCACAAATGTGAAATCTTAAATAATACTGGAAAACCAATTCATGCAGA
766	Gga_rs13833629	GGA1		11814568	Mapped	TTCTCTTTAATTTGTTCTTTTGGTGTTTGACTGTTTTATACTAAAGACCCTTTTAAAAGA[T/C]GGAAACATCCATGTAATCACTTTTTGAAGTGGACATAGCTGCCAAATCCAGCTTCTGTTA
767	Gga_rs14796683	GGA1		11922721	Homozygous	TTTCTTCCTTGTGTTTTGTGTCTCAAGCAAATGCTGAAGTCTCTACATAGCCTTATTGCC[A/G]TATTATACAACACATCTTTTATGTTTAAAAAAAAATGCAATGAGAGGAAAAAATGTCATA
768	Gga_rs15202187	GGA1		11952029	Mapped	AACAAAAATCAATCACTTGTTTCCATGAATTTCTCTTGAAAAGGCTCATATTTATCAAAT[A/G]TTTGATATGTTCTTCACCTCTGAAAAGAGCACCTAGGGCGAGCCAACACAGATCTGCCTA
769	Gga_rs13833534	GGA1		12029750	Mapped	CAGTCTTAAAGATATGAATTAATTGTGAGAATACTTGTTTCCAGGGTGTTACATGATTAC[T/C]GTCTTTTTGGAAAACCTAACTTTGCTGACAACAGTAGCCTCCACTAACACAATAGCCAAA
770	Gga_rs14696130	GGA1		12098922	Mapped	ATAATGGTTTGGGTTGGAAGGGACCCTTAAAGATCGTCGAGTTCCACCCTGCCTGCCATG[A/G]GCAGAGATAAATGTATCAGCTCCTGGTATCTATCTCTAATACCTTATGCAATATTTAACT
771	Gga_rs14796563	GGA1		12179694	Mapped	AAGAAAGGATTGTGAACACCTCAAGATGGGCGGTGGAGCAAGTTCTGAGAGTAAGGAGTC[A/G]GCAAGGAGATCCAGAGAACTGGAAAAGAAACTCCAGGAAGACGCAGAGAGGGAAGCCAGG
772	Gga_rs13833395	GGA1		12252169	Mapped	TAATACAGAATGTGTAACTATAGTTCAACAATAACACTTGGTACAGCTCACTGCAGGACA[A/G]CTTACCAGCACACACTTAGCAATGTTAATGTTAAAAAATCAATAGGAAAAATGGGGAAAT
773	Gga_rs13833373	GGA1		12318682	Homozygous	AAAAAACCCAAGTGCTTAACAGATCAATTGCATGTATTGTATTTTGAAGAAACTGAGTAG[A/G]GATAGAGGTTCAAATAAACATAAGAAAGGGCTAAAACAATGTTTGGTCCTGCAAGCTGTT
774	Gga_rs13833305	GGA1		12405328	Mapped	ACTCTCACAATGAGCAGTACGGAAGCAGGGATTAAGAACCAGGTGGCTCTCAGGACATTT[A/G]GCTGTGCCTTTCCCAGAACCACATTTACTACAAAACTGAATGTGAAAGTGCTACCACGCT
775	Gga_rs15201649	GGA1		12570300	Mapped	TTTTTTTTCTAGGAAGTCTAGCAAAATGCCTTGTGCTTGAACATCACTGGCCTAGCAGCT[A/G]GAGAAACTCAACTCAGAGGCAGAAAGACATAGGGCAAGTGTACTGACTCCTTTTGAGTGC
776	Gga_rs14796304	GGA1		12616801	Mapped	ACTGGTTTCATTTCATGCATATGGTAGACACTCTGGTTCTCAATCCTTACACATAGAGCA[G/C]CAAAAAGTAAAACAAATATTTCCTGTTCAGAACCAGTGTGAGCATGAATATAATGACTCA
777	Gga_rs14796115	GGA1		12761006	Homozygous	AAGGAAGGAGAAGTCTTTGTGAAGGTTAGAACTTTGGTACAAACCCGGGTCAGGTCTTTG[A/C]AGAAGTACTGTTAAATTACCTGTGCAACAGAAGGTACAACTCATCAGCTGCTAGTCTAAG
778	Gga_rs13832926	GGA1		12828453	Mapped	TCATTTAAGGAAACAAGAATTTGAGGAGATGCTCCATAGGATGATATAAGTAAAGCTAAG[A/G]TAGCATGGCTTACTCTCTGGTGTTTTCAGAGCTTTAATTTCAAACAACAAATGGCACTGT
779	Gga_rs15200910	GGA1		12900655	Mapped	GAAATAGAGATGTCAAGGAAATGGTGGAAGAATTAAAAATGATGCTAAAAATGAGAACTC[A/G]GGATGAACTTCAGTTAATCATGGTGATAGAAATGTCACAAGTGAGCACCTAAACAAATGG
780	Gga_rs13832838	GGA1		12933592	Mapped	TATTTATTTCGCTCCAAAAAAGAACAAAGGAGAGGTGAGCCCTTAGCTTGTTTGTATCAC[A/G]TACCTGTTATAATTAGCCTATAGTACATAATCGGATATATGATGGATATGGCATATTGTG
781	Gga_rs13832803	GGA1		13001226	Mapped	ACTTAGCATTAGTGAGCATCAATTCAAAATTAAGAGCAATGAAGAAGGTAGCAAGTAACA[T/C]CAAAGAAAGTGTTAGGACTTTTGACACAGTTTGTGGTAAATAGAAAAATAATGAAGAAAA
782	Gga_rs14795878	GGA1		13070855	Mapped	CACCAGAAGTGAATATAAACACCTACAATTAGTATCTCAGGAATAAGTAGCTCTAATAAC[T/C]GAGCAGCTGTTAAATGTCACAAGGGTTCACAAGGAAGGAGATGAGACTAAAAGATTCATA
783	Gga_rs15200594	GGA1		13089382	Homozygous	AGTTTGTCATTTTTCCCAGATGGTGACCAGAGAACTGTTTCTGAGCATGCCATTGTACAG[A/G]CCAGTGCTCTACTTCATAAAATGATGGAATATCCTCAGTTGGAAGGGACCCACAACAATC
784	Gga_rs15200439	GGA1		13158546	Mapped	GCATGTCCATACTTTGGTTGCCTGTGCCTTGGGGCCAGCCCTAGGCAACCTGCTGGCATC[T/C]CTCCAGGAGAAGCCTGAGGTGCAGGAGTGCTTCCTTGAAGCTTGCTTGTCAGTGTGATAG
785	Gga_rs13832501	GGA1		13237335	Mapped	CTTCAAAATGCAATTTGGTTGCCAAAGGCAAAATTGAAGTAGCAGATAAGTTTAGTAACA[T/C]GATCTTCATATCTCCTAACATTTTATTATTACCTTATATGCTATGTGAGAGATTTTCCCT
786	Gga_rs14795706	GGA1		13307331	Mapped	TATTCGCCTTTACATACAACTGTTTGTTTTTATTGGCCCCTGGAAAAATCTTTTTCTTCG[T/C]GATGATAAAAGACAGTTTGCAGTTGAGTTGGATAGAAGCAATGATCACATCATCTAAACA
787	Gga_rs13832402	GGA1		13314543	Mapped	CCTAAGAAACAAAGAAAATCCTCTGTGCTGAAATTATCAACGTCTATCAAAGTACCAAAT[A/C]TATCAAAGTATCAAACATAATAGTTTACTGATGCCTCCTGTAAAATGAAACAAATGCACT
788	Gga_rs14795634	GGA1		13399843	Mapped	CACACGGGCAAGCGCTCTGCCATATGTTTTAGTACGTGGTGTAAGTACCTGGAGATGCAC[G/T]ACTGCTGAAAATACAAAAAGAAAAAGAAAAAGCACATGAAGAGCTGCCTACAGACCAGAG
789	Gga_rs13832237	GGA1		13471455	Mapped	TTCAGATAGTTTGTTATTTGTGCTTATTAGCAGGCTTGTATTTTAGTGTGATCACTCCCT[A/G]CAGAAAGGGAATTGTTAGCTTTATTTTCAAGTATCAGCTAAAAGTACTTTGGTACAGGAG
790	Gga_rs13832184	GGA1		13516107	Mapped	TGATGGACTACTGAACACTCAGAAAAGCAATCAATGAATTAAGAACCTTCATATACTAAC[A/G]AGGAGATCGTTTGAGTTCAAAGGAAGGTGAAGGGATCATTTGACTCAAAGAGGGAAGACC
791	Gga_rs14795299	GGA1		13590671	Homozygous	ATATTCTATTCACATTTTCCTGTGCAATCTATCTCAGGAATCTGCTGAGACTGGAGTTGG[A/G]CTGGAGATATCTCCAGTGGTCCCCTCCAACCTCTAGGATTACGAGGTGAGTCTGAAGGAT
792	Gga_rs13831991	GGA1		13656813	Mapped	GACATTCATTACATTATGCTGATACTGTACTCAAGTGTTGAAAAGTAGGTTATCAAACTC[A/G]CTGGACAAAACCTGGACTACTGTGACAGTTTTAGCTATCAAAAGGCAGAGAGCAGAACAT
793	Gga_rs15199065	GGA1		13816129	Mapped	GATGTTGCACAGAGTAAAATATGATCTGTTTGGACATGGCTAATTTGAAGAATAGAGAGG[A/C]TTCCAGGAAACATCAAGAGAAGAGGTGAAGTTTTACCTGAAGCCCGGTGTCGCTGATGTT
794	Gga_rs15198940	GGA1		13887193	Mapped	GGCAGCCTGGATTTGGCTTTCACCAAGTGCTGCTAAACAGAGATACTGCTGTTAAGTTTA[T/C]AGGGAAATAATGTGAGGCAAGGTTCAGTCTGGAGAAGAGGAGACTCAGGGGAGACCTCAT
795	Gga_rs14794942	GGA1		13891366	Mapped	TTAGAGCCCTGGTATTTGCAGCAAATTTGAAAAAGAACGTGAACAATGAAGATGGCATCA[T/C]GACAGAGGATGAATACAGTGAAGATTCAGTTTTCTCCATGCTCTGCAGGGATTCTGCTGC
796	Gga_rs15198750	GGA1		13969845	Homozygous	ACCACTTATTTTTCAGTTGGCCCTGACGTCATCTGTACTTTTTCTGAGTTCAAGAGTAGT[A/G]ATCTGTCTCTCATCTATAAATTGCTTTAAGATTTATGAATGTTTGGTTATGTATATTTAT
797	Gga_rs13714295	GGA1		14040779	Mapped	CAGAGGACAACACAGTAATATATCTATTCTGCAGTGGAATATATTTCTAGCAAACATAGT[T/C]ACAGTAAAATTATATCACCATTCTCCCATTTCTGTGACCATTTGTGACTGGAAAAGCAAT
798	Gga_rs13831297	GGA1		14108280	Mapped	AATATACAAATGTTTCTATTCATTTTTAGACCAAGAATACTCCAGGCATAATTTACAATT[G/T]TTCATATGTCAAATGATTTTATCTGTAGCGCGTCAGATGTGATTACCAGCAGCTGTGCAA
799	Gga_rs13831216	GGA1		14183971	Mapped	TTTGTTTTCTTGACATATATGCCTATAACTGACTTCTGTACTGTTTTTCAAACGTTTCTG[G/T]ACAGTCCTCAGTTTAGTTAAATATCACTTAGATGAAAGCACTTGCTAAGTATTAATTGGT
800	Gga_rs14794386	GGA1		14228145	Mapped	TGAGGCAGTCCTCACACAATAGATGATTACACTCCTTTAATAAACAAAGCAGAGAGATAG[A/C]TGCCTGTGATGGGCTCCACAGAATGCTATCTTATAACTTGTGTCCCATTCAGTTACACAA
801	Gga_rs15197930	GGA1		14300972	Homozygous	AGATTATTACTCCCACTCCTGAGGAGAGTTCTTCTCCACATGAGTCATAAGGACCGTGCC[T/C]GTCTATGTTGTTATGTCCCATGGCACCCTATTGTCTATTATGTTTTCTTCCCCCACACAA
802	Gga_rs13830946	GGA1		14366971	Mapped	TCTTCACACAGCATTTGAAATTTAACATAAGTATCTGTCACTGCCCATTATTACTACACT[A/G]TTCTATCGGGCTCTTAATATTCCAGAATCCCACAGATCACAACTACATGTAGCCTAGCAC
803	Gga_rs15197560	GGA1		14432524	Mapped	GGAGTAGGTATATATTTATTCTAAACCAAAATGTTTTAAATGTCAACAATTTTGCTTTAT[T/C]GGGCACTGCACAAAATACAGGAGCACCAAGAGGAGGTTCAGTTACCTTCTCATGCAAGAG
804	Gga_rs14794063	GGA1		14469358	Mapped	AATTAGCAACAATATGAACTCAGATGCAACTACTGATGATACGTGAATTCTTACATCTGA[T/C]TGTGAACTGTGAGTCAACTAGACATGAGTAGTCATGAGTCGAGGCCTTCTAGAAACAAAA
805	Gga_rs13830727	GGA1		14540083	Mapped	GTATCATCCAGCTTGCTAACTACTGCTGAGTTAGTACAGAAAAAAAGAGTGGTATATTCC[T/C]GGGAAGCAAAAACTGAAGCTTATCTCTGGAAAAATGAGTAGTACAGGTGTGGCCAACTGA
806	Gga_rs13830601	GGA1		14620670	Mapped	GGGTTCTGCTCAGCTGATAGCAGACAGATGCCAATAACAGAAAAATATAGATCTTAACCC[T/C]GTACTAACAAACAATCTCACTAGAAAGACTCAGAGATTAATAAAGAACATATCTACATAT
807	Gga_rs13830481	GGA1		14690692	Mapped	TGTGGACATTGATGATACCTACTCTCCATCTCCTTCTCTAGCATGCACAGTCCCTGTTCT[T/C]TCAGTTTCTCCTGCATCAAATTGCTGTACCAGACAACTGCAACCAGTCAGCATTCCTCCA
808	Gga_rs13830384	GGA1		14770722	Mapped	AATTGCTTTCTGTGGTTAAATTTCACTGGCTTAGATGAGAATTCTGTCCTTCAGAAGTGA[A/G]AAATGGTTACTGGTATCCTTTAGGGGATCTTAAGTACGTGTTTCCTTTTGAGTGAAAGGT
809	Gga_rs13830343	GGA1		14788800	Mapped	TACTTAATTCTCTGTCACTTCTATTTGCAATCTGTTTTTTGTTAATAAGTGTTCAGTGAC[A/G]GATTACTGACCAGAAAGCCCTTTTTCAGATTAGAACAGTTGTCTGACCTCTTACCTCAGC
810	Gga_rs15196805	GGA1		14855029	Homozygous	GCAGGAATTCTGCAGTTCTGGTTCTTCTGACTACAGGCCGTGTAGCCCACCCTCAGAGAG[A/G]CTGAGGCTGGCAGTGCCCTCTGTGTCCCCCTGCCCAACCCTGCCCCAGCAGGCACACCCA
811	Gga_rs15196584	GGA1		14928754	Homozygous	GTACATTACACACTGAAATTTTTTCAGGAACCTACAGCTACGTGCACTGCTTAAGAAAAG[A/C]ATAAAATCATGTTTCAGATCCTTCAGAGGGGATGACACCTCTATCAATAGAAGGGATTCG
812	Gga_rs15196405	GGA1		14995973	Mapped	TCCTTGACCTCTGCTGGCTGTGACCGATGACGGCGAGCAATCCGTAACTCGTGGCTGCAA[T/C]AATCTCTTTTCTCTGTTGTAGCCTTGATTTCTAATGTCTGTAAGAAATACCATCTTACAA
813	Gga_rs15196148	GGA1		15064317	Mapped	AAGCAAAATTGTTCTCCTCTATATGCTACTACTTCATCAAATTGGGATCTTAATGATTCC[A/G]TTCATTACAATACCCTCCATATTTCTTGCAACTGTTCCAGAGTATGTTTGGAAACTTTCT
814	Gga_rs15196016	GGA1		15131290	Mapped	TATGGCAAAGTTGACTTTGTCGCGTGTGTGTGCTGCAGTCTCACCTCCAGGTATGCAGTG[T/C]GTGTGCCGAGTAATTCTCTGGTACCTGGTGAAATGAGAAAAAATCAGGTTTCTGGTGTAA
815	Gga_rs13829795	GGA1		15198481	Mapped	TACAAACACTGTGGTCTACTGGTTTATTATTCAAGTGGCAGAAGGCGGCATCACAGAATC[T/C]TGGATTCTGCCACTTCTGGACTAATTTTTCCTTTCTGGTGTTGCCTGTGTCCTTTCCCAA
816	Gga_rs13829775	GGA1		15209438	Mapped	CAGACTGAAGCGTAGTGCTAAGTAGTCCCTGAAGTCAGCTGTCTACCTCTGGCCAAAGAG[A/G]GAACAACATAAGCTAAATAGACTCTGCTAGATTAGCTAGGAGAGGAGACACCAGCCAAAT
817	Gga_rs13829689	GGA1		15276134	Mapped	CCAAGACAGGGAGCTGCACAGCTCTGCTGCCCGACATATGGACAGAGCCTGCGGGTCAGG[A/G]ACAGCGGTGTCTAAGGTACGTCCAAGAGAAAGCGTGGGGAGAAATGTTGCCATCCTGGAT
818	Gga_rs15195488	GGA1		15357210	Mapped	CACACAGCATTAATTACACTCATCCTGTTGCTGCAGAAGAGTTTTAATGTGATCCTGTTG[A/G]TCAGTAACTCAACAATGTCATCAAGACATTGAAATACAGCGCCATGAGGTAAGCTTCACG
819	Gga_rs14792915	GGA1		15428904	Mapped	TGCCCACTACCTGCCTCGGCCTGCTATATTCCCATACTGCCATGTCATCACACCTATAAC[A/G]CAGAGAATAATCAGGAATTTCCAGATTAGAGTCACTCTTGTAAGAGAGCTCATTGAAATG
820	Gga_rs14792852	GGA1		15497151	Mapped	ACACACCAGACAGATGAAATCAAGCACTTCCTGAGAAGCCATGCAAAGCTGTCTCCTCAT[T/C]GTAAGCCAAAAGGCTGTTTTCTTTAGCTCCATCTTGCCAAATTACACAACTATAGAAACA
821	Gga_rs13829425	GGA1		15565875	Mapped	CTCCTACACTTACAGTCTTTCCAGGCAGGTCCTTTCCTTTAGGCATCAGTCCAGCAATAC[A/G]GTACCTTTCTAGGCCTGAAAAAATTCTGCCTGCAGTATTTGCAGCCACTTAGAAGAGTTC
822	Gga_rs15194942	GGA1		15636467	Mapped	TTTCTGTTTATCGGAGCTTATTATGTTCCCTTTCTTAAGCAGCAGTTGTAATGTGAAGTA[T/C]GTATGGGGTAATTAGTATTACATTTCTAGCCTTGAAAATATAACAAAACTACTGCATTAC
823	Gga_rs15194859	GGA1		15697517	Mapped	CCACTGTCATATGCATTAAGCTTTCAAGTGTCTCTCACTGGATTTTTGATGTTAGAAATT[A/G]TTTTGGGACTTGGCAGCAACCTCACCGTGCTGGTACTTTACTGTATGAAATCCAACTTAA
824	Gga_rs13829190	GGA1		15846203	Mapped	GCAGGATTGCTGTTTCTCTTGACTCCTTAACCCAAGACCAATTTACTCTCCTGGCATTGC[A/G]TCATTCTTTTCTGAAGTACTTCAAAATCTGAGAAGGCGTTGCTAAGTGCATTTGTGCATG
825	Gga_rs14792587	GGA1		15878686	Mapped	CTCTTCCATCTGCAGCGTTAACCAGGTACCTGTGACCCTCCTACCTGCTCAGATAATGGG[T/C]GCTGAGGTGTCCCTATTGTAAAGGATTTATTAAGACCACAGCAAGCACATTCTTCCCTGC
826	Gga_rs15194078	GGA1		15945763	Mapped	CACCTGATACAATCTGGAAGAGTTGTATCGATGAAACTGAGGCCAGGTATAAAGTCAGAG[A/G]TGCCTATGATTTTCTGGTGATTTGCAATGAACATCCTGCTCCGATCCCAGCACCTTCTAT
827	Gga_rs14700081	GGA1		16030144	Mapped	AGAAAATAGTATTTGTCAGCAATCCTTACTTGTGTGAGTTTCAACAAATACTGCTCTTGA[T/C]GAAATTTGAATACTTAAACAAGCATACAAAGAGGTGAGCCTCCCCATATCTTCTGCAACT
828	Gga_rs16037656	GGA1		16104319	Mapped	TTCCCTGTGTTCCAGCACAAGCGGATGGACAGTTCATGTGTGAGCTGTAGCATTAGGGAA[A/G]AGTCACCATCACCAGCCAAGAACCTCCTGGATTGCCTGCCTGATGCCATGCTGCTCTTCC
829	Gga_rs16736799	GGA1		16199130	Mapped	AACTGGGGGTGGTAGGGTTGCATGTAGCCTCCTCTGCCAGTCAAAGTTTGCACTTCTCTG[A/G]AGAGGGAAGGGCTTCATGGTATTTTATCTCCCTCAGGAAATTACTTTTCTTTATGGTGAT
830	Gga_rs15193729	GGA1		16348512	Mapped	GGAGCTTGTGGGAGCCAGAGTCCAAGCAAGCAGACCCTCTTCATACACAGGAAGCAGATC[C/A]GAGGAACTCACGTCAAAAGATGTTATTATTTATGCAAGAGTTTATATGAATTCAAGACAT
831	Gga_rs15193590	GGA1		16495641	Homozygous	CAGTAGACTAGCTGAGCTGTGCTGCCTGGGGGATGCTGGAAGTATTGGTTCTTGCTGTCC[T/C]CTGAGGCAAAAAGAATGGCCTGGACCTTCCTCTCTATGATTCTGTGATAAGCTCTTCTTT
832	Gga_rs15193500	GGA1		16618505	Mapped	CAGGAGAGGGATCAGCTCAGAGGGAGAGCTGATGCTGAACATCACAGAAGACCTCCCTGG[A/C]CGGGATTTTGGGTTGTTTTGGTGCACATGTGTGTGTTCAGTGAGGAGAGTTTGCCTCTAA
833	Gga_rs15193429	GGA1		16688927	Homozygous	ATGAATATGAAAGAATGAGGTGCAAATGTATCTACTTCAGAATTGGTGCAGCTTTATTTT[T/C]CTCTCAAGTGACCATCACTTTCCTTGAAATTTTTCACAAAATGACATTTGCATGTTCTAT
834	Gga_rs14713405	GGA1		16756994	Mapped	ACCATTAGGGTTTGTATTCAAGCATAGACTGGTATATCAGAACCAGATGTAACTTTGGAC[A/G]TTGAATTCTGGTTTTGAGAAGTCACCCAGCTGCAGTCCTGAGATAGGCTCCAAAATCTGA
835	Gga_rs16732840	GGA1		16834306	Mapped	CTGCTGTGGGGTCTGCTCCACCCGGTGCTGGTGGCTCAGCCCCACACACCCCATCCCATC[A/G]CCAGGGAGAAGTCACTTCTCCAGCAAGAGTTGGGAAAGAAGGAGCAGAGACTGGAACAGG
836	Gga_rs16734180	GGA1		16920081	Mapped	CCCAGGCTGGTAGTAAGAAGCTGCAGTGCTGTATGCACAGTCTGCCATCCTGAGCTGCGG[T/G]CTCTCTTCTCCACACCTGACTGTGTCCGGCCCAAATGAATCGTACCGCTTTCCAGCTTTA
837	Gga_rs16734228	GGA1		16991416	Mapped	AATCTTGGTCAGATCTGTACTAGCAGTTGGATGCAGTTTGTTTTGTTCCACTCCTTTCTT[T/C]TGAAGCTCTTCCAGAAAATAAGATGTTATGGGAAAACTTGCTTGCTCATGAATCAGACTG
838	Gga_rs14792295	GGA1		17072642	Mapped	TTTAGATCACAGCTAAAGATGTGCAGATTTAGCAGGTGATTTAGCAGCTAAATTTTTGTA[T/C]AGGAGTCAACTGAGCTGGTTCCTGGGCTCTGCCTGTCCTTACCCTTAGAAACTTTTCTTG
839	Gga_rs13828437	GGA1		17266244	Mapped	AAGTGTTGGTTGAGGATGGATTTCTTCTAATGCCTTGATTTGAAGGGTTGCTAACTGTGA[G/T]GTGTACGTGCACAGTCATGTAGGCTTTTTACAAGACGTGAATTTCCAAGTTTGAGAGCTA
840	Gga_rs15193096	GGA1		17332549	Homozygous	TAAAATCTGAAACATTTTTACTTCTTCCATATTGAAAAAACTTTCAGTTGTCTGAAAGTC[A/C]ATTGCCATATTGACTAAAACTTTCAAATAGCCGTAAAATGTGTCTTGAGGAAGAGAATGA
841	Gga_rs13800257	GGA1		17399839	Mapped	CAAATGGAGTAAGCTCAAGCTCTTCTTTATTTTTTGTTGAGTAGTATTTGCTAGCTGTTA[A/G]CTAAGTGAGTTACAGTGGTTGTTCTCTGTCCTTAGGCAGCTATCACCAAAACTTTGTACT
842	Gga_rs15192893	GGA1		17480165	Mapped	TGCACTTGGGGTACCTATACACTCTCACAGTGCATAGTCCTAGTTTAAATCAACTCAGAA[T/C]GCTCTTGCTAGCTTTAAAGTAGCCACTGTGGTACAGGTATTTAGTACAGGTTTTGTGCCA
843	Gga_rs15192806	GGA1		17556963	Mapped	AATATGTTTAAATTCCATGATGCTGATGGAGTAAATTCTAAAACTGAGGAATACTTTGCC[T/C]GTTTTTTGTTTTTTGATGCTCCCTACAGTTCTGAGAATAAAATCTTCCTTAACACTTCAA
844	Gga_rs13828053	GGA1		17634809	Mapped	AATGGCGTAGACAGTATTCTGTCTCAAACTCTAGGGATTCTTACATGCATCAAGTTTAAT[A/G]TCACTGTCTATAATTTTGGAAACGGTAAAAGGAAAATATATTAATAACATGTACAGCAAA
845	Gga_rs14792064	GGA1		17659299	Mapped	GCTAAAAATTGAATTTGTTATCTAATGCAAGTCACTAAAATATTAGCAGTATATTGGCTT[A/G]CTTTTTAGGTTGAAAATCTTTTGGGACTAACTTACAACAGAAGCCCTATTCTTGAGGTAT
846	Gga_rs15192688	GGA1		17731778	Homozygous	CCTATACATTCTAGATGTCTTTGAGCTTCTAGAAACATATATACCAAAGAAAAAGTAATA[T/C]TAATTTGGATCAGAATAGTAGACTAAAGGATTTTTCCCTAGTTCTCTGTCCCTCCAACTC
847	Gga_rs13827999	GGA1		17797532	Homozygous	TCAGTATATATTAACATGCTGTCTAAAATACTAAATTTTCCTTTGCAGCAAAATGTGTCA[T/C]CAATTCTGGAATACCTACATCATATTGCCTATGGATTGGGAAAGTGTAAAGGAAGAAAAG
848	Gga_rs13827933	GGA1		17871876	Mapped	TAGCTGTATATATTGTTGATTCAGCAATGCCCATTTAACACTCCATCATTACTGGGATTC[A/G]TGTTTCTTGGGAGGCTAAAAGAACCTCTCCCTTGCAGGCCCCCATATTCTATTCTTCCTG
849	Gga_rs14791771	GGA1		18018288	Mapped	CCTGCGCAAGGACCAAGCAGGAACTGCACTCCTGCATATTCTCAATATGTCTAGATAGTA[G/T]CTTAGGCAGTCTGGATGAAGAGAGGGAGCTAGAGACCAAGACAGGCACAGCAGCAAGGTG
850	Gga_rs14791717	GGA1		18088652	Homozygous	AATCAGAAAAAGGAGACATGAATACATATCAAAACAGTAATAGAGGCATTGTATTAAGTA[T/C]TTAAGTGATTTTCAACATTAATTTCACCTTTAAACTGCAGTGCTTTTGTTTGTGGCTTTT
851	Gga_rs13800136	GGA1		18158370	Homozygous	GGAAGTGAAATGTGGGATGCTGATGTAATAGAACAGACATTCTACCAGAAGGATCACAGA[A/G]TAAGAAATATGCCATATTAGGGTCTGCTTTAGCTAAGTTTCAGTATAGCTTTGTCATTCT
852	Gga_rs15192208	GGA1		18266547	Homozygous	TACTGACTTTGGAGAGAACCAGTAACAGAGGTGCAAGCCAGAGCAGGCAGACACATGTGG[A/C]CTGCTCGCAGTGATGCTGGACTCTGCTCATGTGCACTTGCCACAGTAAGATCTGCAGGAT
853	Gga_rs13827688	GGA1		18348538	Mapped	TCTGAGCGTGCAGACTGAAGAATCTGTTGACAAAAAACTGCTTTAGCCCTAAATATACAT[A/G]TAGGCTTTTTCTTATAAATGAGAAGTTAATAGTAGGTCTCATCTGCCTTTTAAGCAATTC
854	Gga_rs15192112	GGA1		18380806	Mapped	ATAACAAAATTAAAAGTTCTTTAAAAAAATAACCCCCACCAACAACAATAGTAATGACAA[T/C]TCCCCTTCCCCCTACCCCATATCTTGTTGGGGTTTAACTATGCTAGCAAAAATTTAGACT
855	Gga_rs13800115	GGA1		18462359	Homozygous	TCTGTAATACAGTTTCTTAGCTGTCTCTCATAATTTGATTCTATACCAAGAAATTCTCTT[T/C]TTTCCTGTTATACTGTAAGATTGTAAGATTTAATTGCTTAAAAATGAAATTATTTTCCTA
856	Gga_rs13827637	GGA1		18531310	Homozygous	ATTTTACTTTTTAAAGAATTGAGTGAATTTTAAAGAATTGGTGTTGGTGATATACTGTGT[A/G]CATTTAAATAATCAAGTTTCATTTCACTGTCATATTTAAATATTTTAAAATATTTTCCCA
857	Gga_rs13800104	GGA1		18646695	Mapped	ATTTGCCGATTTCTTTTCTGATAAATGATTCCTTTTCTCCATTGTAGGTTCAGTACTGTC[A/G]GTTTGGATCTCTAAAGAAATTCATAACAGCTTTCCTTAATATTAACTATAATCAGAACAA
858	Gga_rs13827618	GGA1		18664332	Mapped	AGAAATAAATTGAGGACTGATTCTGTCATCATATGAGATAGATCTAAATGACAGGTAAAG[T/C]TGTATTAAGGTATGGGATTCTATAGGAGACACTGTGTCACATACAAGCCCCAGAGACACC
859	Gga_rs14791559	GGA1		18750307	Mapped	GATGTTGCAGATTTTTATGAGCACAGCATGCAGACTCTCGTTCATCTCTGACAAAAAGAC[A/C]TGGTTAATGGTGATGACTATGTTTAAAAAGAATGTTTGGAAGCTGAGAATTTGCTATATC
860	Gga_rs13827582	GGA1		18827100	Mapped	GCTGGTTCTCAGAACTTGAACACTTGCTTTTGGAGATTAAATAATGTATTTTCAAGATAG[T/C]TGTTTTTAATATACTCTTGAAAAGATAAGTAATAACATTCTGGGGGACCCATTTCCACAT
861	Gga_rs13800083	GGA1		18898324	Mapped	ACTTGGGTGTCCTGGTAAATTAAAAATACAATTTAAGCCAGCAATATGTGCTTGTGGCCC[A/G]AAAGGCCAACTGTATCCTGGGCTTCATCAAAAGAGAGGTGGCCAGCAGGGCATCTGCTCT
862	Gga_rs13834580	GGA1		18968606	Homozygous	TGTATGGAGGATAACTTCCTGGTGCAGGTATCAGACAAATTGACCAGAAGTTAGGCATTA[T/C]TGGACCTGGTGCTCACCAATTCAGGTCTCTCTGGAGCCTTCTCTTCTTCAGTCTGAACAG
863	Gga_rs13798876	GGA1		19035195	Mapped	TTTATAGCCATTCCCAACTTGTCCTATCACTATTTACTTATGTAAAAAGTTGGTCATCTG[A/G]GCACAGGAAGTTCCATACAAACATGCAGGAGCCCTTACTTTATGGTAAGAGTGATAGAGC
864	Gga_rs14797401	GGA1		19114107	Homozygous	TGGTAAATATTTTCCTAAATTATTTTGGAAATAAACCAGTGATATATTCCTTTTAAGTAG[T/G]GGGTTTAATTAAATGAATGAAATGCATGAGAGGTGTTTTTCAAAGCTCGTGACCCTTCCA
865	Gga_rs13834673	GGA1		19123334	Rejected by Beadstudio	TTTTGGAACGTACTTAGAAATATCAAAAAATCATACAAAGCTGTTACACTAAACAATGTT[T/G]TGTTATCACAATTTATGCGAAAATTCATACTATAGGAAAAAAAAAAAAAAAAGCAGACTT
866	Gga_rs13834692	GGA1		19203358	Mapped	GTTGTGGACTATGCAGAACAATTCATCATAAATTCTCATTTCTCCTCATGCTTTTCCCCC[A/G]TTCCAGCATGGGAACTTCCACAAGATGCAATCCTTCATGAACTGCTCCAACATGGGTCCT
867	Gga_rs15203952	GGA1		19278926	Mapped	CAATGAGATATATGTATTCAATGGATAAATGGTAAGCAAAAGGAAAAATAAAACCAAATA[T/C]GTTATAATAAAAGTCACAACATGACAAATGGGTAATCTGTAAACAATACAAAAATGATGG
868	Gga_rs14797468	GGA1		19350360	Mapped	TACATGCACATTCTAGGTAGAATTAACTATCTGTAACCTTATAATAAAATGTGACATGGA[T/C]GTATTAAACAAGTAAGTCATCATTTACTTGTCAATTATAAGCAAAGGAGTGAAGTTTTTG
869	Gga_rs13805169	GGA1		19430352	Mapped	ATTCTGGAAGAAAAAAAGAGATTATGAACTGTGTTACAAGAGGTAGGCAGCTCACGAGAA[T/C]TTACTTCATTCTCTGCCTCTCCTTAATCCTCACACTTTCCTCCTGCTCCAGGGTGCACCA
870	Gga_rs15204107	GGA1		19497664	Homozygous	AGTGGAATAAGTAGTTAAGAACTGTGATTCATACACCACATATACCTGACCCCTAAGTTG[T/G]GACAGAACAGGCTTAGACTCTTGGCAGTAGTTTTGAATTTCTAATCTAACTATGTGAATA
871	Gga_rs13834829	GGA1		19571813	Homozygous	ATTGTCATATCACACAAAAGATAAACACATAGAAAAAAATCAACTTTAGATATACAGTCA[A/G]TTAGAGAAATTGTAGTCACAGCTAAACCACATAAAACAAAGTTACAAGCAGGTCACAAAA
872	Gga_rs16737541	GGA1		19640576	Mapped	AACTCAGAACTACTTCTGAAAGAAGTAAGGCAGCCAGAAATATTACTGTAGCAAACCCCA[T/C]ATCTCTGAATGTTGTTTGTAAGAACTGTATTAAACACCCTTCCATCAACTCTAGATCAAA
873	Gga_rs15204270	GGA1		19736469	Mapped	TCTACTCACTAAGACTTCTATCACTTTTTGGGGTATTGAATTGCCTGAATGATGTGAACT[C/A]TCTGAAGAATCTATAGCTGCAGTTTTTGCACGTGCATACACACCTTTGCAGATGTTCCCA
874	Gga_rs13834924	GGA1		19804724	Mapped	TCCAAACCCTGGGGCTGTTACCTACGTCAATGGGATATGAAGCAAAACCCTCTTTTGCCA[T/C]TGACCACCTTCCAGGATTGATCATGTCTCTAAGTCAGTAAAGTATCCTGAAGTGGAAGAA
875	Gga_rs15204378	GGA1		19881439	Mapped	CTTTTTTTTTTTTTTTTTTTTTTTTTTTGTATGTGTGTGCTGGAGAAAAGTCTTTGAATT[T/G]CATCACTTAAGCTTCACATTCTTAAAGTTACATTTCTAGAAGCACTGTTTGATGATCAAG
876	Gga_rs15204414	GGA1		19947490	Mapped	CTGGTATTATTATAAATTCCTATATATTATAGATTCCTGCAACTCAAAATGTCAGAAATA[T/C]TGAGACAGAAATCCTTCTTTTACAATGAGTAAGAAAATTAATTCTGTCATTACATCTTGT
877	Gga_rs13834998	GGA1		20016717	Mapped	ACAAATATTCTACATAGGTCACTCCAAAAGTAATGCCTCCAATTTACTGCCATGGATACT[A/G]CAACAAATACAAAGAGCACAATAACACTGACAGAACAAATTCTACGCTGCAAAACACTCT
878	Gga_rs13835022	GGA1		20062697	Mapped	GCTAGCATGGTTGTGTGGGAGAGCACATTCACGTTGGGTTAGACAACAAAGATTGCATTA[A/G]CTAATGTATGAGGGGTACCAAATTCACCCAAATCTTCATAAATGCTACTGCATTTGCAAA
879	Gga_rs13835067	GGA1		20131237	Mapped	TAATCCATAGCTATGTAGCAGATGGACAAAATCATATTCAGACTATTTCAAGATTTGCAC[T/C]ATCTCCTGCAAGTGCAAAAGCTTTCATTTTCGATCTATAAAAGCTCAGTTAACACAGACC
880	Gga_rs14797662	GGA1		20199502	Mapped	AGACACAGGAAATAAATAGTGCTTGCAAGAATTTAAATGGACTAAAACTGCTCAGAATTG[A/G]GAAAAACAAAACTGAAAACAAATGCCAAAGCAACAGTGACTGGCAGTATATTTTAAAAGT
881	Gga_rs15204726	GGA1		20284638	Homozygous	GGTGGTTAAAGTGATCAGAACAGGGAAGAGGAACAAACTAAATTGGATTTACTACTCCTC[A/G]TGCATGGAGGGCTCAGATTTTTTAGAAGTATGCTGTATGGGTCATACTCTTCTCACGCAG
882	Gga_rs15204769	GGA1		20361630	Mapped	AATTCTTGCTGAAATCATGTTGCATGATAGTGGTTTTCTTTAAATATTACATTAATTCAT[T/G]AAGCATAGAGAAATTCATAGGTCACTGTGGAAAGCATACTGTCTCTAAATAATTCAAAGT
883	Gga_rs15204789	GGA1		20383157	Mapped	CTCCTGATTGTTTGATTAGAAAACACTAGTACATTCTCTTCCTCACCAAAACACATATTT[T/G]TTCATAATGGACAATGACGCTAATTATACAGTATCTCCTTGCACACTGACTGAAGCTGGT
884	Gga_rs14797767	GGA1		20463485	Homozygous	GGATCCCAGGGAAGAAGTGTTTAATGATATTAAAATAACAACAGATAGCAGCACGGGAGG[A/G]ACCAGGAGCTGTCACAGACCTGCTCATTTTGACAGTAACGCTCAGCTAATGGAACTATAT
885	Gga_rs15204986	GGA1		20607983	Mapped	ACCCAGGCCATTCTGTGATTCTGTGATTAATTTCATTCATCTTTAATGTTTCACCACACA[T/C]CAGATATTTTCTAGGACACAGACTAGGCAAGGAATAGGAAGTTTACCTATTGTCATATGA
886	Gga_rs13835287	GGA1		20620014	Mapped	TAGGGGGATCAAGTGTACCCTCATCAAGTTTGCTGACTGCACCAAGCTGAGGTGCAGCTG[T/A]TACAACACAGAGAAAGAATGGCATCCAAAGGGACCTAGGCAATTTTGAGAAGTGGGCCCA
887	Gga_rs13835308	GGA1		20676935	Mapped	ATTTGTTTTCCTTCTTATACTTCTATTAATTTATTTATTTTTGCTCTGGAGTCAAATGGG[A/G]GGAATTTTGTAAAACTGTAATGAAGGAAAGCATCCCATACAGTGGCCAGACATACTGTCT
888	Gga_rs13799027	GGA1		20753752	Homozygous	ATCCTGAATTGCTGACAAAGTCCTTCTCTGGATATGGGAATTCTCAGAAGCAGGATTTGA[A/G]TTCTGCACATTACAATGAACTCATTAGTATTAGAAGAGAGGTCTCCTGTTCACAGGTGCA
889	Gga_rs14797880	GGA1		20828052	Mapped	TCGGCTTTGGTTTTCAACCAATGACAGGATTATTAACTTGTACTAGGAAAGAATGCTTAA[A/G]TTGTAGTTTTAATGTTATACTCTCTACCATGAAAAGGTTGTTCATTTTTTTTCTCTCTCC
890	Gga_rs13835384	GGA1		20895449	Mapped	CAAAAACATGGCAGTACACACTCTTACATCTCCACAAATCTGTCGCAGAAGAGGAAGAGA[C/G]ATGACCGGCATAATACAGTTTCTTGAGAAGACACGATTTTGGACAGAAAACAAAACTTTG
891	Gga_rs13799051	GGA1		20897163	Mapped	TATGATAACTCGTCAGTAAGGAATATAATGATGCTGTTAGTGCATGAAGTTAAATTATTT[C/G]AAGTTGCAAAGGACTTCCAGGAAAGAGCCAGAAGGTAAGATTCCAATAAATAAATCATAA
892	Gga_rs13835419	GGA1		20965718	Homozygous	TTAGTACATTAAAGGACATTTGTAACAAAATATATACAGCATTTTGCCTTTTCAGAGTTG[C/A]AGTCTGAAATATTTAAATAATTTCAAGAGCTATTATGATTTCTTGTAGTATACTGTATTG
893	Gga_rs14797937	GGA1		21040724	Homozygous	AAATAGATGATACTTTTTCTTTAAACTGTAAAAATGCCCTGCTTTCAGTTCCTGGGGGGG[A/G]ATACATGCCATCACACAAGCACAAGAAAATCTATTGTCCAGTGATAACTGAACTGTTATT
894	Gga_rs14797961	GGA1		21132852	Mapped	ACGAGAGTCTCATTTTAAAGAATTCCCATTATTTTCTTTAAACATAGTTAATACAGACTT[T/G]ATATAAGCTCCAGGAAATAATCTTGCAGAATAGAATCAGAATGTTACATTTTGATCAATT
895	Gga_rs15205470	GGA1		21199368	Mapped	AGATATTAATGTGAATTTTTTTACCTACCTTTATATATAAGTAATCAGCCTCTATCAGCC[T/G]AAGTTCAGAAACGCTAATAAATACTTAGTGAAAGAACTGAACACACATTAGGACTATGGG
896	Gga_rs14797993	GGA1		21266558	Mapped	CTGCACCTTATGAGGTACCCCAGCTGCCTTTTCAGAGGCACATGTGTATCCCATAGGTGT[T/G]CATGCTCTCCACCAACTCCATGTGGCTAATTCGGGGTATCTTAAATAGAAACCTATATTT
897	Gga_rs15205616	GGA1		21340623	Mapped	GCAGGCCAACAGATTCATCAGGCACAATCTGCCCTTGGTGGTACCATCCTGGCTGTCTTG[A/G]ATCAACTCCTCATTTCACATGTGCATAACATCTCTTTCAGGAGGATGTGCTCCATGATCT
898	Gga_rs14798030	GGA1		21423094	Mapped	ATAGGTGCTTTCCACCCTGGAATTTACTTTCCATTTATCTGCAGCCAGTAATTTAACTTT[T/C]CTCAGATTTTGTTCTGCAAGGCTATGAGAGCCAAGCTCTTTTATCCTCCTCTAATAAAAT
899	Gga_rs15205693	GGA1		21484457	Mapped	AATGAGCTTTAAGTAACTTGGCTCAGAGCATGGAGTAACATGATGCTTGTGCAAGATCAG[T/C]GTCCAATGATTCTACCAATGATACAAAAACTCATATCACTACGATGTTCATGTAAGAAAC
900	Gga_rs14707323	GGA1		21555874	Mapped	TGTGAAGAGGTCCAAAATGTGGATGAGATTTAGCTTAATGCATTCTTGGAGGTAGCTTCA[A/G]CAATCTGAACAGGTAGATGGTCAAAACTATTTTTAAGAACTAATTAATTAATTCATCTTT
901	Gga_rs14697925	GGA1		21627544	Mapped	CAGAAAGAATCACAAGTTCAGCATCTTGTGCAATCCCCTGAGGGTGCCATCAGTCAAGTC[A/G]TAGAGCTTTGCTGGCTTCAGGGATAACTTCTGAACTTGGGAGTATACGTGCAGGAGAATG
902	Gga_rs13835806	GGA1		21697601	Mapped	AAAACATTGAGAACAGCTAAGTTGCTGCCTGTCTCTTATTTTCCACATTATAAATGGGAA[T/C]GTTGACTGCAAATCACTTTGACTTTAGAATTCAGGTGTTTAAAGGCAGCCAAGCAATGAG
903	Gga_rs15205802	GGA1		21781790	Mapped	ATCAGCACATTTTTCTCTACATCCTCCCATCAGATACACATAGACACTGGTCAGAGCCAC[A/G]CCATGCCATGTTTTTTCCAGGCAGCATGAGCCCATCTCGCACAGCCTCTACTTGCTTGCT
904	Gga_rs13835736	GGA1		21785547	Mapped	ATAAATTGAAACATACTTTGAAACATACTTGTATGTTACATTGACAATATTACAGACCAT[A/T]CTGTTTACCAAACAATTCTACTATCTTCCCTTCAGGCCCCTCTGTGTTTTCATCTGCTGC
905	Gga_rs14692740	GGA1		21858626	Mapped	AGTGAAAGAGCGGACAGCCCAGTAACGTGAGCAGGCAAAGGTGAGAGATGAACACCACTC[T/C]TGCATCAGCTTACACTTAAGGACGTTCCACCACCACCTTACATTACCTACAGTGATAAAT
906	Gga_rs14727166	GGA1		21942662	Mapped	TTGCCTAGCTAGAATTTTACACACCCATGTAAAGAACATACAGCTCGGCAGATTGGGAAC[A/G]CTCTTTACATGTGACATCTTCTAGATAGTAGGCAGAAACTGCAGGAAGAAAGAAGTGCAA
907	Gga_rs14732104	GGA1		22018449	Mapped	GAAGGCTTTGAAGCATTCACAACTCCCCTGTGGAAGACTCTTCTCTTCCTGAACAAAGCT[T/G]GAATCTGATCCCAGAGGCCAGAAACTTCCATGCCTGTGGGCTGCAGTCACAGAACGACCC
908	Gga_rs16754465	GGA1		22101391	Homozygous	CCTTTTCTTTCTACCTGTTGTACACAGCACAAACCAAACACCTGCAGATTACATGAGACT[A/G]TAAGTTTACAAATGAAGAACATAAAAACAATGCAAAAAGAAACTTGCCAGGGTGAAAAAG
909	Gga_rs13835913	GGA1		22172668	Mapped	CTCCCCTGTTCAGGGACTGGTTGTTTTTAATGGATGTTTATGATTGTAAACCTATAAGGT[A/G]GTTGGTGGTTATCTTATTCTGAGCAAGTGGAAAGCATAAGTCATCAACATTGGAAAATTA
910	Gga_rs14798199	GGA1		22215535	Mapped	ATTAAAGAGAAAGAACTGACTAAATAACTATGACAAGTTGAAGGAAACTGTAGCCTACTA[T/C]TGTGAGCCGAGTGTTACATATCTTCAGGAAAGTAACTTTTATTTGCCATGTATGCCTACT
911	Gga_rs13835996	GGA1		22289343	Mapped	AAGGGGCAAAAAACAGTGACAGAATAAAAAGCCAAACATTCTGGAATGTTCTACGAAATT[C/A]AACATACATTTTTAAAAAAGCGTAAGACAGATTTATTTGAATTGAACAGTATTTCTTAAA
912	Gga_rs15206046	GGA1		22304351	Mapped	GGCATAGACTTTCATCAGGAGCAGGAAGTAGTACTCAGGCAATCCCAGGCAGCTGGACAC[A/G]GTTTCAAATTATGACAACTGCCTCAGACCTGAGAGTTTCAAATATTACCGTGCTGCGGTA
913	Gga_rs15206131	GGA1		22379392	Rejected by Beadstudio	TCTTAACTCTTAAAATATATATCTCAATTAAATTATTTATGGAAGTATGCATCTCACTGT[A/G]TTGTGTATATGTATTTTCTATTAATCAGGTTAATCAAGGACAAAAACGTGAATTACATTA
914	Gga_rs13836062	GGA1		22458797	Homozygous	TTCGCTTAGGAAACCGGCTACCTTTTCAAAAAAGTAATTTAGCTTTTGAAATGATCTGGC[A/G]GACATTTTATATATATAGTGAACCCAGAAAAGAGTGAATTCCACTGGAAAAAAAATAATC
915	Gga_rs14798322	GGA1		22537398	Mapped	ATAAATTTAGAGTGGGAAATATAGGAGCAAAAGACCTTTTGCAGGTCTCTTTCAAAAAAC[A/G]AATTTACGTCTCAAGGGGCCAATAGAACCTGAAGTATAAATGCAGAATGTATTTAGGGAG
916	Gga_rs13836131	GGA1		22611568	Mapped	AGGGAGAAAATGAAGTCTGAAAAGAAATAGCATGTTAATGAGATAGGTTATAAATTTCAC[A/G]TGGCAGAAAAAGCATTCACATCTAAAAATACTGACAGAATGAAGAAGTAGAAAAGCCCAT
917	Gga_rs15206368	GGA1		22683773	Mapped	ATATTTCCTCAAAATATAATCAAAAGTTTTAGAAGAGTTAAAGCTGAAGGAATTTCTGCA[A/G]TAGTAGCTGAACTAACTGCAAACTGAATGAATTAATGGCAATAAAGAATGTAAATGAACT
918	Gga_rs13836229	GGA1		22770964	Mapped	AATAGAGAAATTCTTTATGGAGTTCATTCCAAGATTGCTATTTGAGTCTACTGCATTATA[T/G]TCAAATCCAAAAATGAAATTGTACCCTTCTGCATGTCAAAAGTAATTCTTCCACTACTGA
919	Gga_rs13836249	GGA1		22801301	Mapped	AAATCCATAAATAACTGTGGAAAGGTTATTGTTATATTTAGTGGTTATTGAATCATTTCC[T/C]CCAAATATGACGTTGCTCAAAGACTCTGGATGAAATGTAGTCTAAGCCAGTAGTCTAGAG
920	Gga_rs14798417	GGA1		22833583	Mapped	CTTTGCACATAAAACAAAAGACAGGGAAAGGCAGTGAAATTGCTTGTGGATGAGCTCATA[T/A]TTTCTAAAATCTTCAGGAGTATCCAAGAGAAAATTTGGAAGAGAATTAGATTTTACTGAG
921	Gga_rs13836309	GGA1		22908661	Mapped	AGGGCCATCTGGCACTCCATGCTCATATTATTCATTATTAAGAAGCATTTTGCTTATACG[A/G]TTCTATGAACATGCATATCAATGCTCAACAAAGGCCAGAAAAGCAAAACAGGTGTTAGGA
922	Gga_rs13836318	GGA1		22986586	Mapped	GACATAACAAGTGGCACAACAGCTACATAACTTTTCCGTCAGTAATTTGTAATCCACTCA[T/C]GAATAATTTACCACTGCTACAACTTCAAAAAGAGAAGGATAAGATTCAGTTTCTCTCTTT
923	Gga_rs13836341	GGA1		23052484	Mapped	CGTGCCATTTCCTAAACCCAATAGAGAAGTTCAGACTGATTATAAACTGTCTGATATGAT[T/C]ATAATGTCTCATACGAATGTCAACACGAAGAACAAAACACATGTTCTGGAGAATGTGAGT
924	Gga_rs14798473	GGA1		23061121	Mapped	AGGTGTGCAGGAGTTTCTCCCTGAGTGGGAAAGAACAGTCATGTGGAGATCACAGCCCAA[T/G]TTAAAAGGAACCTAAAACAGGAACTATCAGAAGAGAAGCACAGAAGGAGAATGTAACTGA
925	Gga_rs14798511	GGA1		23131649	Mapped	GATACCTATAGGGGAATAGATATACATCTATATCTACAGATCTGTGAGATTATATATATC[A/G]TATTTATGCAACTTGACATAATGATACATACACACGTGTGCACTTAAAATACACATATAT
926	Gga_rs13836414	GGA1		23196869	Homozygous	TCTTCAGAATTTCAAGCTAAAGCTAAACAAGTGAGGCAGTAAGTAGTATTGTAAAGGCTT[T/G]GGAGATTTTTTACAAGGATAGTCAACAATTTCTTTTCCTTCCCAGTAGAAATAGATTATT
927	Gga_rs14798575	GGA1		23270506	Mapped	ATGTTCTAGTACATGCCTGACCTCCAAGAGTATAATGGATGAATGCATAAACTTGGTAAA[T/C]CGAGATAAAAAAAACAACTGACATTCACTTTTAGTACAAAATGATTTTTAAAAAGGGCAA
928	Gga_rs16693595	GGA1		23349475	Mapped	TGGCCAGCAGATCCTCGATCCTCCTCAAGGAGCAAAGCTACGGAGCAAAGCCTTGCCTTG[G/T]GTTCCCTGGGCTGAAGGTCAGAAGGCATGGATAATTTCTTTAAGAATTACATGGATGAGG
929	Gga_rs13836549	GGA1		23425495	Mapped	CAGCGTGAGCCCTTGCACCTCTCTTCTACTTGAACTGCCCCGCAGCCGTTCTCTATTCAT[A/G]TATATGCTGTTACTTCTTTTCTCCTAATCGGGTTTAAGCTAGTTGGGCCCTGAGTACAGA
930	Gga_rs13836501	GGA1		23494804	Mapped	CCTCTGGATGTCAGTGTTGTTTCAGACAAATAAGGCATCTTATAGCATTTTTTGTAGTTA[T/C]GGTTTTGTTTTGCTTGTTTTTAAATAGATTTGCCTCAGAGAAGAGAAATAGCCAATGATC
931	Gga_rs13836571	GGA1		23562503	Mapped	GGATCTGTGTCTGTCCACTTTTATTTAATTTCATGATTGTTTTGATAATCACTGTAAAAC[A/G]ATTATATAGACATTGTGGGTTTTGCAGGATGTTTAATGTAAAAGATGTGGTGGAGAGTAC
932	Gga_rs13836600	GGA1		23635215	Rejected by Beadstudio	ACAGTGTGAGATACTCTAAGTCAACCATAAGAAATGCTAAAAAGAGGATCTGAAATTCTC[C/A]GTTTTGTACTGAGTCAGAGCTGTAAGTTCTTATTACCTCTTGAACTGATACAAGGGTGAC
933	Gga_rs14798693	GGA1		23707797	Homozygous	ACAGATTCAAATAGCCATGAGGCAGACAGCTGTTCCAAAAGGAAATGTTTAGGTTTAATG[T/C]GATTTTAGAGAAACTACACTTTCATTGAGGACATTCAACCTGCAACAGTATATATTACAG
934	Gga_rs15206987	GGA1		23836261	Mapped	CTCCACTGAAGCCTTGGTGATTTGATGAAGATCAGACTCCGCATTTATAAAACTTGAAGG[T/C]GAAGATGGTACTTAGGTGAACTGGGGAATGTATTCTGAGTTTTGAACAAACCTGTGCTTA
935	Gga_rs15207173	GGA1		23909039	Homozygous	CAGAAGGGAGCAATGTATTTTCTGAGTTACTTGCTGTATCTGTGCATAAAGCTCCTTGGC[T/G]TATTTATTCATTTACGGCTAGTTAGAATATTTGAAGCCTTGTGAAAAAAGTGAAAAAAAA
936	Gga_rs13836827	GGA1		23979551	Mapped	AGGAATTATCTCTTTTAAGGTATAAGCCAAGCAAGAAGACTAAAGAGTGTTTCAACAAAC[C/A]CTGTGGCGTACTGTTCTGAAGATGAGCTATGATGATAGTTAGGCTGAGGAAGGGAAAACA
937	Gga_rs13836917	GGA1		24048235	Mapped	GGCATAAGAAATTAAGCAGTTCACCCAAGAGTATACAAACAGTAGAAGCAGAGCCCAGAA[T/C]ATAGCCCCCAAAGTTGGCTCAGAGATGAATGTTCTGGTTCTTACCAAGATCCCAGATAAT
938	Gga_rs15207592	GGA1		24085042	Mapped	AGGGATTTGGGTAGCAATTTGGTTCTTGATTTTTGCTCCTCAGGGTCAGTAATGAAATTA[T/C]GTTCGCCACATCTTGATTGCTTATTCAGGAGGCATGAGCTTTGAAAGGACTTGGTTAATT
939	Gga_rs13837163	GGA1		24158224	Mapped	TTCAGCTTGGGGTCTTGTCAAGAGCTCTGCTGATGGTACATTAAATGTAGACGCAGTTCA[T/C]GCTGTTGAGGCAAATTCTACTCCAGATACCGAGTATTTGTCTTTGGAGCGCTCTGATCAC
940	Gga_rs13837291	GGA1		24223725	Mapped	GAAGAAAATTTAATTATCTCTTCACTGAATCCATCCAACCCATTATATACCAATTAAATA[T/C]AATAATCTTTCTTGTACTGCTTTGTTCTTAGCGCTTATGCTATGCTCAGAATCTTTCCAA
941	Gga_rs15208040	GGA1		24299339	Mapped	ATCATAGAATCACAGAATCACAGAGATCCCTGCTTTCATTGGAGAGCAAGCCCAAATTTC[T/C]AAATCCTGAAGAATAACATAAGTAGCTGCTCAGCTTGTAGCATGAGGAAAGAAAGAAGCA
942	Gga_rs14799213	GGA1		24352627	Mapped	ATGGATAAGATGTGGAAGTCACAAGTTGCAACAAAGGACATTTAATTTAATACTGGGGGG[A/G]AAAAAAAAAACCTTCTGCTTGTGAATGTGGATGAGTAGTGAAGCAGGTTGCTCAGACAGA
943	Gga_rs15208419	GGA1		24470701	Mapped	CCTCTGCTGAACCTGCACGAGGCAGAAAAGCAAATAACTCCATTTTCTCTCTAAGTCAGC[A/G]TTTGCATAACATGCAAGGAAACAGGCCATGGGAGAAAATAAATTCTTGAAGAGCAGGAAT
944	Gga_rs13837722	GGA1		24537893	Mapped	GAGAGGTTCTCTGCTAGGTAAGACACCTAAAGCTAGATAGTACAAATATTCCACTTACTA[C/A]TTCAACTCATAGTTGTAGCTGTTGAATAAAATGTCTCTTCAAATGAGAAATGTAGAAAGT
945	Gga_rs13837741	GGA1		24556537	Mapped	TGTTAGTAGTAGCAGTATGCCAAATGCCAGTAAACTCAGCATCCTCTTCTTGCTTGGTTA[T/C]AGGCTGTTCACCACTTTTGTACTAGAAATAACATATACCATCATAGCTCCCGTCTTAAAC
946	Gga_rs13837795	GGA1		24621907	Mapped	GAGCTGAGATCGCGGCCCTGGGGCTGCCCGTCCGGAACTGGGCCGCCGAACCGAGCCCTG[T/C]TGAAACACGTGGGGGGGCACCCGGCTGGGTGTACACAGATATACATATACACGGTGTATT
947	Gga_rs15208864	GGA1		24689737	Mapped	GAATGATAGAACTGAAATGAGAACGTTCAGAGTGTGACAAAAACAAAATGTTTCTCTTGC[A/G]GGTGCAGCTGAAACAGAAACAACAGCACTGTTGCTAGGGGTAGGCTTTGTGCCTTGTTTC
948	Gga_rs13837936	GGA1		24759062	Mapped	GGTAAAGATGCCCTGAGTCTGGCTTTCATATGTGTTTTCAGAAGCAATTATTTTGTCTGG[A/G]GAGGCAACCTGAGTATTTTTTGAAAGTACAGAATATGTGTAAGTGGCAAGAAGATAAAAA
949	Gga_rs14799431	GGA1		24826703	Mapped	ATGTAGTTTTATTTGTTCTTAGTAAGAACCACCTGAAAAGAGCCAGGCTGTTAGATGGCA[C/A]TGAAGACAGCACAGTTTGAACATGACTTCTTAGCAACTCTCTGCTTGGTCTAGTGTGGAA
950	Gga_rs13746405	GGA1		24917652	Mapped	TTTTATTTTTCCTAACCTGTTTCATTTTGATTGAACTGGGTTAGGGAACAATTATGAGCA[T/G]GTATCAGAGGAGGAGCATGGAGAACAAGGGGGATAACCTTCAGAAAAGAAAGGGAGAAGC
951	Gga_rs14799560	GGA1		24985021	Homozygous	TATCCTGGATCTGTGAACATACAGACTCTCAGATATTTAAGAATCCTTGAAAAATGGCAG[C/A]AAAGCAGTAATTCAGAAGGCGATTCATAAGAGGAGTAGCCTACTGCTAAAATTGGCAGAG
952	Gga_rs13838376	GGA1		25063362	Mapped	TCTAATTATGCATAAATCTCTGGAATTATGTTCAGTATGCATGGAATAATCAAATATCTA[T/C]GGAACTAGTGAGAAAGTGAATGGTAGGGTTCTCAGGAGCTTCATAACTGGAGAAGTCTCA
953	Gga_rs15209845	GGA1		25153968	Mapped	CCTTCATAACCCCCATTGTACAGTCCAGCTCCTCCCTCCTTCATGAACCAAGCCCCACTT[T/C]TTCTGAGAAATGAAAGCAGTGTTTGAGAAGAACCATCACTGTCAGCTCATGATTGCAAGT
954	Gga_rs13838617	GGA1		25230317	Mapped	CAGACAACAGTTTCAAGTTAAACATGGCAATGCACCACCTACCTACAGACTTCAGGCTCT[T/C]GGTGTAAAACAATAAAGACGCTTTTCAGAAGCCAGCACTAAAACTGCAGCATATGATAGC
955	Gga_rs14799859	GGA1		25294185	Rejected by Beadstudio	AGAAAAGGGAAGAAGTGAGATTTGGAAGAGGAGGTGTGCAAGCATCACGTCTGGGCACTG[T/G]CCTGTTTGATTGTGACTGAGAAGTGAAGTAATATACAGGAGTCTGAGGTGGGAAAATGTT
956	Gga_rs13746611	GGA1		25362894	Mapped	CAAAAAATTCTGCTGTTACATTTTGCAGTGGTTCTGTATTCTCACAAGGATGGGCTTACA[T/G]GTATGTCTGCACATATTCTGCAGTAAAAGTTACAGTTCTTTCTTTGAACAGCTGTTTTGA
957	Gga_rs14799999	GGA1		25431402	Mapped	TGACTTGGTTATGTCTCTTTTTAATTTGCACCTTAGGTAGGGTTTTTAAAATCATAGTGA[T/C]GGTAGTTTCATAAAGTTCAACGGTTAAGATGGTATCACTGGAAATAAAACAAGGCCAAGA
958	Gga_rs14800054	GGA1		25499779	Homozygous	AATTTACCCCTTCTAGAAGTATCTTAAAATCACACGGCTTCTTCCAGGATCATTCACTAA[A/G]CCATATCATACATTCTGATACTTCATCACTATAACCTTTGAATTCCCCTATGCTTTAGGG
959	Gga_rs13838947	GGA1		25524087	Mapped	AAATCACTGTTCTTCAACAACACTCCTTCCACTGTGAAATGCTGCCAGGGATACAAAATA[A/G]TGTAAATTCATGATAGCATGATAGTAAGAGAGCTGTTCTATTTCTCAGTTAGACAAAAGT
960	Gga_rs13746685	GGA1		25594705	Mapped	ACATATATATGTTGTATGCGTATATACAGACATATATGTTGTTTGTTTGGAGATATTGTA[T/C]CTTAATTACAGAGACAATCTTGTGTAACTGTAACAGCTGTACAATTTGGGTATATAGTAC
961	Gga_rs15210684	GGA1		25692437	Mapped	TGGAAAAGACCTTAAAGATCATGCTTGAAAGTTCATCCTCTGGCTCACACTTTCAACTTT[T/C]TATATCCCCTGCATCTACTTGCCTCCTCCTTCTCTTCTGTTTCCGTTTCCTCTAGACAGG
962	Gga_rs14800198	GGA1		25761324	Mapped	ATACTGTTTGAAGAGCGTAGGGAAAGCCTCACATCAAAGTCAGAAGAATTCAGTATGCAC[A/G]TTAACAGTAATTTTGTATACAGTGGTGGCTATCTCATCACCTCATGTGAAGAGAGATTAT
963	Gga_rs13839272	GGA1		25828806	Rejected by Beadstudio	ATTACTATCTTTCTTCTGCTGAATGGAAGACTGAATGGAATTTTGAGCTCAGAAAGTCAG[T/G]CATATCCTCAGCTACATCAAAGGAAGCAGAGCCAGTAGATTCAGATGCCAGCAGTTCAGC
964	Gga_rs14800402	GGA1		25959156	Mapped	AATATTTTTTCAGAGTTAGATTATACTAAGTACCTATGGAATAAGTAGCTTGATGTCCCA[T/C]GTGTTTTTATTGGGATTTAAATCAGCAGTTATATGTTGCCGTAGACTGCCTTTGTAGTCA
965	Gga_rs13839470	GGA1		26026119	Mapped	TAGCTGTAGGTTCTACTTCTCTCTGCCTGAGAAGTCGGTGTTTTCTTTCATTTCTTTCAA[A/G]ATGCTGCCTAGAACTTTTGGGGAATAAATCTACTCTGTACTAACCCACTGCTTGGAGTTG
966	Gga_rs15211404	GGA1		26102539	Mapped	CATGATACAGAAGCTGTTTCACAGAAATACAGCCTCCTGTTTTGCAGACTCTGAAATGAC[A/G]GACTTGAAAAAAGAGATACCTCAGCCTCTCTCAAATAGTGGTGATCTTCAGGAGGAGAAG
967	Gga_rs13839639	GGA1		26130208	Mapped	GTGACCTATTGCATTGGAATTCTAGATTTTCTTATTAACTGTTGGCCTGTTGAGCATGTT[T/A]AAGATGAAGCAAGCCATAGCTATGCTTTTCGTGTACAAGCGTGACAAATAGATTCATAGT
968	Gga_rs14800705	GGA1		26264033	Mapped	TTTCAGCAGCTTACTATAACCATATTGTTGCTCCAGTTTCCTAGCTGCAATTACAAAACA[T/G]GAGCATGATAAAAAGCAAATATTAGGCTTGGCACAGTCAGACACCTTTGAACAATTTGTC
969	Gga_rs15211790	GGA1		26344437	Homozygous	TGGAATTTTTTTGTTCTTTGAATGATTTTATTATTTTACTTGAAAACTTACAATAGCTGG[A/G]TGAGTCGCATGGCCCACACTGGTCAGATAATCCTTAGTCAGCAGGGATTGACTGTGTCAG
970	Gga_rs14800841	GGA1		26421836	Homozygous	ATTTAGCTGGCTTGCAATTTCCCTTCTACAGACAAATCATTAGCAGTTTAATAGGAAGCG[T/G]GACATTTTCCATACTACACTCCATTCTAATGGGAACAAAGCCTTGCATTTCTGTAACTTA
971	Gga_rs13840180	GGA1		26489138	Mapped	AACCTCTTATATAGCAATGTCCTTATGCCCTTTATCTAATCTTCAGTAGTAATAGGGCTG[T/C]TCTGTTAGTAATATTTTACTGTATCAACCTGCGACATCAGAGGTGGATGTTGATGGGATG
972	Gga_rs13747106	GGA1		26561932	Mapped	AACCTGATTGCTCTTTTCTTTTAAAGTAATAATTCCATTGTAAGTCAGTGTTAATAAATG[A/G]TATCATTCCAGACAAATAACATCCAACAAAGCACCAAATGCCAGGTGAAAACAACACCAA
973	Gga_rs15212585	GGA1		26633103	Mapped	AGGACTCACCCACCAAGGCTGTTTGAGCAGTCAGTGCCCTTCCAATTAGCATGTTATTTC[A/G]TTCCTGTCTGGATGCCTACCTGTGTGACCTATTGTAAAGTACCTGCTTTAGCAGGGGGGT
974	Gga_rs14801088	GGA1		26698874	Rejected by Beadstudio	CCTGCTTCAGCAGAGATAGGAAGTTGCAGGTCTTTGAAGGGAGGCTCAGTGGGCTATCAT[A/G]GCAGCAGCAACTGCAAAGAGGTAGAGGCAACAAGAAGGTGATAAGGGTGAAATGCTGCGC
975	Gga_rs14801141	GGA1		26768547	Mapped	CACATCTGCATCCTAGTGACCTACTATTCCTTCCAAGACCATTTAAAGGAAATAAAAAAC[A/G]CTAAGGATTTTACTTGGTGATGGTGTCATTAAAGCTAGTTAGTATGCTTATTCTCCTGGT
976	Gga_rs13840561	GGA1		26836201	Mapped	CTGCAATCTACAATTGCAAGGGGTTTTGTCAGAGTGCTGCAGTCTTATACTTCAGGGAAA[T/C]GAGGACGATATGAGCAGAAGTGTTAGCTGCACTATCGCTGTTCTATGAATCAGTGCTGAT
977	Gga_rs15213327	GGA1		26906996	Homozygous	AGACAAGTAATATAATAAAGAGTTTGTAAGTGGCTTGGTTTTCTGGAATATCCCTTAAAT[T/G]CTTGATGACCTGTGGAAAGGAAAATCCTTTATGTTTGATTTGTTTAGCTGAATCTGACTT
978	Gga_rs14801354	GGA1		26986066	Mapped	GTGTACATCTGAGTACAGGATGGAATCAATTTTCCCCATAAATGGAATCATGGGAGAAGC[A/G]GCCCAGATAGGTCAACTGGAATTCTGCCAGAAAGAGATTTCTGTGTGCCTACTGCCATTA
979	Gga_rs15213678	GGA1		27057571	Homozygous	TATAGGACAAGCAGATGCTAGACTATTAACTAGGTCTTGTACCTATTCTGCCTAAAAACA[T/C]GTTCCTTGAATTGTTAATCTTAGGACTGACTCTCTGATGATCTAGGGCTGACAACATATT
980	Gga_rs14801443	GGA1		27114402	Mapped	TGTTCTTAAGTACCTTGTATATCTGAGCAGGTACAACTGTTTCCTGCACTATTACAACTC[T/C]TTATCCTCCAGAGCAAAAACAACTGCTTGCAAAGAACCTCTTATTCCCTCCTGAGCTGTT
981	Gga_rs13840901	GGA1		27180327	Mapped	GTATAAACATCCCAAGTGTTCAGGCCTCCAGGAGAAGCTCAGTTCTCTGCTTTTCCTCAG[A/G]CATGTGAAATTAGGAGTAAAGTATTTTATAAATAAAAAGTGCATAAAAATCAAAAAGTAC
982	Gga_rs13747315	GGA1		27252020	Mapped	CAGCTCGCTTGCCTTCCCATAATTGCTCTGTCATTGTCAGTTGGCAGTTCGGGCTCATTC[T/C]TGGAAGCTGTGCCGTACAATTGGATACAATTACTCCCATTTACCACCACTATTATGCCAC
983	Gga_rs13840961	GGA1		27322695	Homozygous	ACATTTCTTCTATGTAAAGAGACAGAATAGACCCCTTAGTGGCCCCAAACTTACAGGCAT[A/G]AGATTTCTGAACCATCCTGCTGTCCTGCTTCTGCTCCATCTTCCATTCTCTCACTAGCAG
984	Gga_rs15214048	GGA1		27403815	Homozygous	ACACTATAGCTTGCTGCATGTGTTTTTGAATTCATCAAAACATCATTAACCACCATTGAT[T/C]CTTTACATTTTTAGGGTTAACTCACAATATTGGTCTTAACTTGGCCTGCATTTTCTGTTC
985	Gga_rs14801618	GGA1		27480251	Mapped	TGCAGTTGATCCTGGCACTGCTGAGTGGGGTGTAATGTCAGTTCTGGATGAGGAGCTACA[T/C]TGCAGCAAAAATTCTGATCATGAATCCCATGATACCTTATCAGCATTTAGCAGTTCTGAC
986	Gga_rs13841026	GGA1		27513702	Mapped	CCTTCAGTGATACGTGATTATTCTAATTCTATCTTCTGCTTACCATATAAACTTTTGATT[C/G]CCACTTCAATATCTTCCTTTATTGTCTGCTGACACATTACTACACCTATCCTGGTCTTTG
987	Gga_rs13747367	GGA1		27583503	Mapped	TTTTTTTTAATTCCTTACACAACATAGAAATACTGTCAGTTTAAGCATCCACAATGAACA[T/C]TTTCAAATGTACTAAAAAATACTGTGCTTTTTAGGTTAATATGTTTTTAATCTTTAGCAA
988	Gga_rs15214395	GGA1		27609003	Mapped	ATTAGGTTAAATCTTTCGTCCTCTTTCAGCAGCAGACTATTCACACAAATAATGGTTTAA[A/G]GACTGAAACCGAGTATTGATATTGCCAAAAAAGAGCACCATTTCATCAACCATCTCTCAC
989	Gga_rs13747403	GGA1		27687789	Mapped	TAGCACTCAAATTGGTACATGGAGTTCCAGGAGTGAGTCCAGTGAAGGGCTACGAAAATG[A/G]TGAAAGGACTGGACCATCTCACATTTCAGGAAAGGCAGAAGGAGATGAGCCTATTCAGTC
990	Gga_rs13841164	GGA1		27749917	Mapped	AATCTAACAGTTGGCCTTGGCTGAAAGGAGAACGGAACCACACGATATGAGCATCCTGAG[A/G]GTCATTCTGGGGTGCCAAGTCTCAGTACCAGGTTAAGTGTTGTTTCAATTACCGGGAGAC
991	Gga_rs15214652	GGA1		27833947	Homozygous	TGCACTTGAAATATTTTGTTACCAAGGAATCACTGGATGCCTGGTTTCCTGTGTGAACAG[T/C]GTAATCTTTTCTGCACTCAGCTCTTGAGCAGACCCTAAAGGACAGCCCTGCTCTGTTTGA
992	Gga_rs15214782	GGA1		27913658	Homozygous	AGCTGACGAACTGATTTAATAACAGTCCTGAGCACCAGAAGGAACTACAGGGAAGAGATG[T/C]GAACAGAACGCATCATCATGAAGTCACATGAAGTCCAAGATGTGTGGACGATATTTAGGG
993	Gga_rs13841399	GGA1		27984447	Mapped	TGGCTTCCCTTAGAAAAAGGAAAAGATCTTGATTAGGTTATATAGGAAGTATCCAGCGTC[T/C]TTCTCAAAAAGAAACTGGGACAGATACAGTAAACTTCCACAAACGTACCATCACACCACA
994	Gga_rs13841474	GGA1		28040538	Mapped	CTGATGCCTAGTGATTTGAGGTTGCATAGAACATGTTAAATGAATGGTGGCAATTTGCTC[T/C]TTATGCACTGAGAAATGGATGTGCTTGCTTCTTATTAAAACAGAAAATTACTTTTTTTGG
995	Gga_rs13841556	GGA1		28111542	Mapped	AGATGAAGAGAAATTCAGCTGGAGAAAATTCTGCTGGTAACTGAATTTGGGGCAAAACTG[C/A]AGGCCTAGCAGTGACTTGAAAAAAATGGTGTCTTCCCTGTTCTGCTAACAGGGAAGTTTA
996	Gga_rs13841618	GGA1		28178879	Mapped	TACTTTATCCCAATACCTTCTGAAGTCAAAACAATACTTTTTTGTTATCTAATTATGTTG[T/G]TTTTTTACATCACTCATATATTCTCTACCTACTCTTCAAATCTTTAGGTGATCATCTTAG
997	Gga_rs14802339	GGA1		28250397	Mapped	TCTTGTTTTAAGCAACAACCTGATTGTCCTCACCGAGGACATGGAAGACCTGAATTCAGT[C/A]GTGCCCTGGCCCTAGTGGGGACCATCTGCCATTTTTCCGCATTACAGAAGACTGTTTTGA
998	Gga_rs13747575	GGA1		28391200	Mapped	TGACTTCTGTGACCACATTACATGCATGTGAGGAAACCTATGGTTATTGTCCCCTTAGCC[A/G]CTCCATTAAGTTCTCCCCTGCTTACTCACCTGCATGCCTGTTGCACGTTGCTATAAGCCT
999	Gga_rs13841822	GGA1		28456296	Mapped	GAAGGCCTGTGACTACCGACATTTACTTGAGAGGAAACCTCAAGAAACAAAAATGGAAAA[A/G]TAAGGCAGGATAAAACAGATCCACGTGATAAGAAGGGAGGGGACAGAGAGGAAGGAAGAG
1000	Gga_rs13747646	GGA1		28523800	Mapped	GAAGAGCACAGCGTTTGGTGGACATCTAAGAGTGCACAAGTAGCTCTTACATGGCTTAGC[A/G]TTTATCTTTGTAGATCAAACAGCAAACTCATTTGGCTGGCCTTGAAACAGTCAGGCTAAA
1001	Gga_rs14802647	GGA1		28592339	Mapped	TTGGATTTGGTATTTTTTGCTTCTTTGTGTTTTACCCAATCTTTAGTAAATCTTCTTGTG[C/A]TTCTGGCCTCTCTTGTCTGCCAGTGAAAATCCAGGAGAAGATGTTTCTCATCATGATTGT
1002	Gga_rs13747686	GGA1		28599598	Mapped	CTTCAGCCTTCTGTAACTTACTGCCATGAGGATCTAAATGGTCCCCTGTATGACTCAATG[T/G]GATGCACAGATTACATAATGACAAAATCTTCATTCAAAATTCATCATCTTCATTCTGAAG
1003	Gga_rs13842021	GGA1		28670988	Mapped	CTCAGATAGGATGTGCCCTGTAACACAAAGCATAAACTCAGACACATTTTTCTCCATCCC[A/G]AAGCTAATGATTATTTTACACCTTTCTGGAGTGCAGATTGAGATTTTAAAGATGACTCTG
1004	Gga_rs13842082	GGA1		28737182	Rejected by Beadstudio	CCCTCTGTTCTGGCCACAGTTGCTACAGCGGTGTACTTGTTTGTCACTTACTTGACTCTG[T/C]AGGCAAAGGCTTAAGTCATTCTTTCCCTCCGCATAGCTAGGGCACCTGAGCTTGTATCTG
1005	Gga_rs15216676	GGA1		28806149	Homozygous	AACTAAGACTGGTTGTAACTCATCGCTGAATATATTACGTATACATAATGTTATGTATTT[T/G]TATTTATTTCCCTTAATTTCTACACTTCAGTTAAACACCTTAGATTATACTTGCCTTTTT
1006	Gga_rs15216836	GGA1		28876965	Mapped	TGGTTCCTGATGTTAATCAGATCTCTGGACAGGATATGATTTAGAAACTCGTGGATGCTG[T/C]CAGGAATACTCACTGTCATTTTAAGTTGCGTTTGTGGGTTCTTCTGTGCTTTTTTTTTTG
1007	Gga_rs15217013	GGA1		28952747	Not Mapped	ATTTAACTTGTCCATTTATGTCCTCACTTGAAAAAAAAAAAAAAAAAGAAAGAATTGCTA[A/G]TTTCTGAATAGGCAGTTGAAGTAGTATAAAGTGGCATGCTGTATGCTTCTAAGTGATTCT
1008	Gga_rs13747869	GGA1		29051062	Mapped	ACTTAATTTTTTGAGGGGAAAGCAGTTTGTAACTTTTTTAAACAGTCTGGTATATTTGCC[A/G]TAGAAGGAATAAAGAATAAAGCTTCAGAGTAAAGCTTTCAAGTTTTAATTTCTAGTTGCA
1009	Gga_rs13842499	GGA1		29061162	Mapped	ATCAGTTCTTTGTGATGAAGTCTAGCTTGGGAATACAGGTACATGAGCAGGTGCACAGAT[T/G]AACCAGAAGACAGTCTAGCTGCAGTAACGGTGGTTAATTTTCCTAAGCAACAAATAGTGA
1010	Gga_rs15217338	GGA1		29138615	Mapped	TACACACCAATTGTCTGTTCTTCATATTCACCTTTGGATCAGTACAATTAACAAAACTAG[A/G]ACATATTTCCACTTGTGAGATGTTTGTTCATCGAGAAGTCTAAGTTTCTAAAGTCAAATA
1011	Gga_rs15217520	GGA1		29278768	Mapped	TAGTGGGAACACACAATGAGTCCTGTATCAGAGTAGTGCATAGAACCCAATAATCTGTAT[A/G]TCCTGGTATCTTTAATGGGTAATTCTTAGAAGGAAAAGTGGGATTCTTTACTGTGGCTCT
1012	Gga_rs15217578	GGA1		29345842	Mapped	TTCTCAAGAACTTTTGTTTATGATTAGCATTAAAAACCTCTGAGCTAATTGTATAATTCA[A/G]CTTCATCACTGGCCAACACTATGCCTCCAGAGGTTAACCAGTGAGATGGATGGGTCCATT
1013	Gga_rs13747958	GGA1		29416222	Homozygous	GATAATACAAATATTAATAAAACCTCATCTGAATTCAATTATATCAACGTAAATCTTTCC[A/G]TGGTGTGAAGGGAATTGTAGGTCAGATCTCTGTGTTGTGGTAAGCACTTAAATATCCAAG
1014	Gga_rs13842825	GGA1		29490436	Mapped	TGAAAAAAAAAAAACATCTGTACTACAGCTGCAATGACACTACCTTTATTTTTGCTCTTC[A/G]GTAAGAAATCAAATGTAACCATGTATTTGTTTATTTATGTTTGTATATTTTTAAATGGTT
1015	Gga_rs14803592	GGA1		29555658	Mapped	TCTACTCCACAGGGAGGATGTGAATCTATACAGCCCCAAAACTCCTTTGTCTTTTTGCAT[T/G]TTAGCATAAATAATCTAGATGATTGGAGCATTTCATCTTGTCTCCTTACCACCCATTTTT
1016	Gga_rs15217888	GGA1		29616233	Mapped	TCAGGGCTGTGCCTTAATGCACATCCATTGCTATTAAGAGATTAATTCCATGAGTGGTTC[T/A]GGAATTCCCCAGTCAGTTATCTGAACAGATGAAATAATAGGTTAGCTTGGGGCACTGAAA
1017	Gga_rs13748040	GGA1		29679974	Rejected by Beadstudio	AAGTTTACTTCATTGTTTATACTATTCATTTTGAGAATATTTACCAGGCAGTTGTGTGTT[T/G]CTTCCTGCATATCTGCTGTGCTAATCTGAACATGGCGTACAATTCTCAAAATGGAGAATG
1018	Gga_rs15218065	GGA1		29766549	Homozygous	CACATATGGTTTCCAATTATCTATACTGTGTGCCTGAGAGAATTTAGGCATTATCTCTCC[C/A]AAGACTTCTTCTAACAGTTATTTAACTATTTTATTAATATTTATAAATCTTTTCTTACTG
1019	Gga_rs15218217	GGA1		29849409	Mapped	AGAATCTATGATAAGTAGACTGTTACTGAAATAATGGTAAAATTTAAAGAATAATGGAAA[T/G]ATGTCACTTCTGTTCATAATCTTCTATTTAACCAGTGTTGGTGGTAGTGATGGTTTGTAG
1020	Gga_rs13748089	GGA1		29914884	Homozygous	TGTGCAGTGCCAAAGGCAAGGCCACAGAAGATTGTGTGGTAACCATGGGGTGAGTGAAAG[T/C]TCAAATTCCTGCAAAGGTGCATGACAGCCTCCTACCAATATGTTCGGAGATTCAGGTTCA
1021	Gga_rs15218366	GGA1		29981518	Mapped	AAAAGGGTAACCCTTAACACGTACCCCTAACCCAAAAAGGTAAGCCTTAGCCGTAAACCA[A/G]TAGGGTAACTCTTAACCCTTATGCAGATATGTTGTGGTTTTGTGATTTTTGTTGTCAGTA
1022	Gga_rs14803977	GGA1		30036198	Mapped	TAATATAAAGCTTAGGTAGTGCAGAAATTGAATATATATAGTAATTAGAGCTAGAGTTCT[T/C]CATGCACGGAGTTTTTAAAAAACCCATAAATCAAACCAGTTTTAAATTTTTGAGGTAAAC
1023	Gga_rs13843193	GGA1		30102000	Mapped	AGCATTGGCAATCTCACTTCAGCAGAATATTTTTCTTGAGAAGAAATGTCTTTTAGAGAC[A/G]CATCACAATTTTTTCTTTCCTTAGCACTTATCTAGTATCATTCTTTTTAACCCTCTCAGC
1024	Gga_rs13748159	GGA1		30185184	Mapped	TGCCCCTAGATACAGTGCAGGATCACACCTCACACCCAGGTTCCAAAGTAAATATGCTTG[T/C]CAGCTTGCTTCTTGCATGGTATGTCAAGCCTCATTTCTGCCTAACCATCTCTAGAGTCTA
1025	Gga_rs15218822	GGA1		30223977	Mapped	CCTGCAGAAGAGGTGCTGAGACTCATTCATACCAGGGAACAGATTCTGATGATGGGGTAG[A/G]GGGACATTGAGAGCAGGAGCAAGTTGCAGCAAAGTTACTCTTCAACTAAAATAATATGTT
1026	Gga_rs15219126	GGA1		30304517	Mapped	TACTGCACAGGAGAAGAGTAAACAGCTAGAGCAAGAAGGGTCTGAAAAGGATGAGGAGGA[T/C]GAAGTGAAAGAGACTAAGATTGCAGAAGAGAGGGAAAAACATCTGTCCCTTCAGAGAGAA
1027	Gga_rs14804228	GGA1		30372476	Mapped	TGTAAACTAAGCAGAGTGTGTACATGTACGTATGCTCAGGGTGAATTCCTGTTGGGTAGT[T/G]AGCCAGCCTGCCAAACACAACTTCATTACTAGCATTTTGCTTCTTAGTGAGAATAGGTAC
1028	Gga_rs13748256	GGA1		30455616	Mapped	AGTTGTGGAATCTGGAGAAATTTGGAAGAATTTTTTTTTGTTATTTAAATCATAAAAAAA[T/C]CTAAACAAACAAATAAGGTAGGAATTAATATTCCTCAGGATAGAATGTTTCAGTACACTT
1029	Gga_rs13843741	GGA1		30598175	Homozygous	TTCATAGTAAAAATGAAATGCTGTTAATGTATTGTTCTTTTAGAGGTTCTGCTCAGTGCC[A/G]TGCATGATAAATAAAGACTAATAACCAAACAATGTATTTTTTAAAAAGTTATTTTATTTC
1030	Gga_rs15220107	GGA1		30677470	Homozygous	AGAAGGTTATTTTGATTTCTTGGCATATTGCCATTCTAAAATAGCATCTATGGAAGAATA[T/C]GCTCGTATGTTACATTCAACAGAATAATTATCATCTAAAGTATATGTAATTATTTGAAGT
1031	Gga_rs15220233	GGA1		30755850	Homozygous	GGGATGGAGACCCTCCCTGCAAACCCTGTTCCATTGCCTAACATTTTCCTAGCATCTAGT[T/C]TGAGCCTCTTGTAGTCAAATGTGTGTCTTTTGTCACTCATCTCTCCTGCCGTGCACCACA
1032	Gga_rs13843952	GGA1		30763127	Mapped	TGGAGCATTACTCATTATCAGAGTAATGCTAACAAGACAGTAGTTGCTATACATCAGAAA[T/A]CAAAAAAAGTAACTTCTGTCTTGTAAAAGGACCTTGTAAATTCTTCTTATGCACTGCTTT
1033	Gga_rs13844049	GGA1		30839837	Homozygous	AGGCAAGCAGTAGGTTTTATCAGACAAACTAAGGCAATTGTAAAAGGTGGGCAAAATTTC[T/C]GTGAATCTGGCATAAGAGGTTTTATGTAAAAATTGTTGTTTATTTTGAAACCAGGGCTGA
1034	Gga_rs13844118	GGA1		30907918	Mapped	GTTTTTTTTTTAATCTAATAATTTAACTCACAGGAGGACACAGGTAGAGTCTTAAATTCA[A/G]TGGGAGTTCCAGTTCTTGAAAATACTTCCTTACCACTACTGTGGCAAAAGTGTCCTATTT
1035	Gga_rs14804894	GGA1		30985460	Mapped	ATTTTGGTGAGTCTCCCAGTCCAGACTGGGAGCACAGGGTGGAAGTAACAGCAATGCAAC[C/A]AGAAAAACCTGGGCTACCCCAATCCAGTAAGAAACCTTTTGGCTTTGACATGGCTCAGCA
1036	Gga_rs13844289	GGA1		31062759	Rejected by Beadstudio	GCTAGGAAATCAAGCAGTTTTCCGGTGAATCATATAATACAGTGGAGTAATGAAACTGCT[T/C]TCATTGCAGCTGCAAGTGGCCAAGTTGAGTAGCCTTAAGCTCCCTGGTTGGCCACAGAGA
1037	Gga_rs13748526	GGA1		31128029	Mapped	GACTAGTAATCTGGCAGAAGGTCACATCAGAGAAGTGCAATAATAAAGTGTCTGGGACAG[T/C]AGCCTGACATTTGTGCTAATAAACATTATCAACAACATCAGCAAGACTTCAGAAAAACTC
1038	Gga_rs13844498	GGA1		31207571	Mapped	TTTGTTTGCAGTGGCATTGTAATGCCCTCATAATCTTAAACCATAATGCCAATAAACCAC[T/C]GCTGACACTGTAATGGCTCCCATTACCATATCATTATAGATGTAAAAGTCAGTCCCGTAT
1039	Gga_rs15221376	GGA1		31276076	Mapped	CTGTTACATATGACAGTATTTACACTGGAATGGAGAATCTGGAGGACAATTTATCATCAG[T/C]GTTGATCTTTCTTCACACCTAAGATGGAGTTTCAGGCTTTATCTAAACCTCTCAAAACGC
1040	Gga_rs14805252	GGA1		31341942	Homozygous	ATAAAAAGGAGAGGGAAAAGAAGAAAACAGTGGAACAGCTATTCAATCTTTCAAGAGACC[C/A]ATATCAAAAAGTACTGCCTATCATAACACCATGGCATAATATGTCTTTTAAAAACAGCTA
1041	Gga_rs15221551	GGA1		31360645	Rejected by Beadstudio	CCTTCAAGACTGCCTCATTCCAACCGCTGTGCCGTGGGCAGTTACCACCCAGCAGCTCAG[T/G]CTGCCTACAGCCTCCAGAGATGGGACACCCACAGCCTCCCTGGGCAGCCCATACCAGTGC
1042	Gga_rs13844757	GGA1		31428747	Mapped	CCTGCTTAGTGTTAGAAGAACCTACTCTACTTCTGCAAATGCTTTTTGTATGTTGGTGTT[T/C]TCCACACTGTAAGTCATTACTAGTAAGCAGTATTATGTAGAATGAATTCCAATTTTTGTT
1043	Gga_rs14805378	GGA1		31501420	Homozygous	TTTGCTTATGTGAATGGGGATCCTTCTAATTCCTCTCACTGTAATGATGTGAGGAACTTG[T/C]TTGCCCACAGAAGTGTCTTACGGAGTCTTTCTTCTTTTATCCAGTAGCACAATTAGGAGC
1044	Gga_rs14805480	GGA1		31592810	Homozygous	GTTTAGGCAGGGAACACGTTGTGGGAATGGTCTGCCCCCTGGATCCCACTTCCCTTTTGT[T/G]TGCTCCCACCCGGTTGGCACTGCTCACCTTCCATGGAGCACTGGGGCACAGAGCGCTGTG
1045	Gga_rs13748804	GGA1		31659191	Mapped	TTTCAAGAATTAGTTAAGAACAGATCAGAAAAGTAACACTGATCACTAATATCCGTCACC[A/G]TATTTTCCAGTTAAGCTATGTGTTTCGAATTTGTTCTTCCTGGTTAAACATAACTGAATT
1046	Gga_rs15222544	GGA1		31734439	Mapped	AAAATTCTTCAAAAGTCTAAGCAAAATTCATGTTATGCTCTGAACAGAGGGCAGGCACCA[T/C]CGGAGCTCTACACTTCCACATAAAAGACACAACTGATAAGCCAGAATAGTCCCTCAGTGC
1047	Gga_rs14805616	GGA1		31800381	Mapped	AATAGCATCCTCTTATGAGATGTGTTGAAAGTAAGAGTGGAGTAAATGTCACATACCCAG[C/A]TGGGGTCCTGGCCAAGGAAGGAGCCTGGCAGTAGATGAGAGGGAGGATCACCTCTCGCAG
1048	Gga_rs15222979	GGA1		31860233	Mapped	ACTTCCCTTTCTTCCCTCTTATTCAAGGATGGCACTCCACCTATTTCTTGGAACACAAGG[T/C]GTGAAATTGCTCAAGGTACTGCGAATGGCATCAACTTTCTGCATGACAATAATCATATTC
1049	Gga_rs15223183	GGA1		31927981	Mapped	GATACTAAACCTGTCCTCCCCACACAAATTGGAATAATTGGATGTAACAAGAAATTCACT[T/G]TAGTATACTATTTTGTTTCGTTGGTTTTTGCTTTTTTTTTTTGTTTGTTTTGATGCAAAC
1050	Gga_rs14805816	GGA1		31956984	Mapped	TACTTTCGTTGCTCTGAAATATTCCATTTAGGCTTCATAAATGGCCTATATGTAATGGTA[A/G]CCAGTAAACAGAAGTGGAGACTTCTTTGTGGGAAAAAAAATGAAACAAAATAATAATTTA
1051	Gga_rs15223553	GGA1		32034169	Mapped	GGTAGGAATTCCTATCTTGAACCCTTGCTTAAGCATGCTCAGGCCTGGTAAAATCATTGC[T/C]CAAAATATGATCTGACTGACTCAAACTTCAGTCCCTTTGGAGAAACTTTAATGAGTCCAT
1052	Gga_rs13845380	GGA1		32102839	Mapped	TGACTGCTCTTGAGAAATTGCATGTCTCATTGGCCCTTCTTTGAAAGGTCTAAGGGTATA[T/C]GAAAAGAGCCAATGCTCTGGTGGCTACTAAGTCTTTTGGATAATGAAACACATATTCAAG
1053	Gga_rs13845446	GGA1		32179556	Mapped	AAAAGCTGCATCCAAACTCTTTGGGCTGTTAATTTGAAGACACAGTTTGATGCAGCAAAG[T/C]AGATAGATCTATTCTTGTAAGTCAAAAATCACCAATCTGAAAGACACATCAGTGAATATT
1054	Gga_rs15224002	GGA1		32260427	Mapped	AATGTTTAAATGGCAGTGAGCTTCAGTGTGCCAATAGCACCCTGTAAACAACAGCAGCAG[T/C]TCTGCTTGGTTAGTAGATCCTCCCAACACAAAGAAATAAATCCAGCCACTGAATTTACAC
1055	Gga_rs13845592	GGA1		32328395	Homozygous	AGTTCAGAATTTGAGGTACCTAAACCCTGCCAAACCCTGGGAACCCAACAAACGTCCTTC[A/G]CAATATTTCACAGGTGTGAACCACATATACTCTCCAATACCATGCATAGGAAGCACCTCA
1056	Gga_rs13845652	GGA1		32398815	Homozygous	GACTCATAGCTTGCGTGGGTCTTTAGCAGAAGTGGAGAAATAGAAGAACCATGCCCTGCC[T/C]ACAGTGAAGCTGGGGTGTGTTGTGTCAATGGAAGGGGCCTCTGCTAAGCACCAAATACCA
1057	Gga_rs15224581	GGA1		32467993	Mapped	GTATAATTATCTAAAATGACAATATAAAATCATTTTATTAGAGGAAATTCTGGAGTCCTT[T/C]TCAGCCAGTGTCCAGTAGTTGGATAAGCTTGAAGGTAAGAAGCTTGAAGGTAAGAAGGTC
1058	Gga_rs15224796	GGA1		32536726	Mapped	AGTTAAACAGTTTAAAATCAATGTTTTAAGTGCAATTTTAAAGTTATGTGCGACCAATGC[A/G]TTAAGTTTGAGATATTTTTTTCTTTCAGTTAAGCTTAACAGAGGAATACTTCTTTTTATT
1059	Gga_rs14806488	GGA1		32590562	Mapped	CACTACTTATTAGTGAATTAATTGAGCAGGAGGCTAGTTGACACAAAATGGTTCATGTCC[A/G]TACTCCTAGCCCTAAAAACCAGAGTAGCTATATCCAAATTCACTTCTGGGAATGGTCACC
1060	Gga_rs13845931	GGA1		32656995	Homozygous	CAAGTTCTGAGATAGTCCATTGTACAAAGTAAAGTTCCTGATCACATTCTAATCTATCCC[A/G]TATTCTTCATGCTGAAATACAGTGGAGCATCACTATAGGCACCGCCCCACCACGATGGCG
1061	Gga_rs13845970	GGA1		32677925	Mapped	AAAGTAGGCCTGAAACGTACCTTTATCTGATCTTCTAATGCACCAAGCTGACATACTGCT[T/C]GAAACGGTCTGCGATCAATAGGACATGAAGCCTGCGTCTGAAAAATTATTTTTCCCATTA
1062	Gga_rs15225293	GGA1		32752974	Mapped	GCCAGTTTTTACTAGAATTGACAAACAGAATTCCCTATCTGGATACAAGTTAGGTGCAGG[T/C]CTCTGAGCAGCTCCTCACCCTCTGCGCCCTGGGGAGGAGTGGCTGCTGCCTCTCATCATT
1063	Gga_rs15225424	GGA1		32822220	Mapped	CCCACTTTTTTTTTTTCCACTGATTTTTTCTTTTTCTTTCTTTCTTTCTTTTTTTTTTTT[T/C]CCAATTTTATGGCTTTATTTGTGAACACTGGTTTAGTTTTGATCTTTATCTGGCATCTCA
1064	Gga_rs14806725	GGA1		32889750	Homozygous	TAACTGCATGCTCCTAACTCTAGAAGTTAAGGATGTAAACCCTTTGCTGCTGGTGGCAAA[A/G]ATATCTATGACAGAGGAACAATTTTGGTCTCATCCAGTGGATGCTGGTGATACCATTTTC
1065	Gga_rs13749376	GGA1		32910974	Mapped	CGAGTCAATCAGCTCTGTGTAGTTGTCTTCGAGGCTTTCCCCGCTGTTGCTCTGCTCTTC[C/G]AGTTCAATGTTGACTTTTTGCTGCTCCATGAGATCCACGGAGTGGTCAGCGCTTTCCAAC
1066	Gga_rs14806783	GGA1		33003829	Mapped	AAGACATTTTTTGTTTCTCTTAAATATTCAGAAGTTTCTGTTTTTAACTGTTGAGTCATC[T/C]ACTTCCTAAAGAGCTGCCAGGAAAACCCCATAAGATGGAGAAATGAAAGGAAATAAAAAC
1067	Gga_rs15225889	GGA1		33046507	Mapped	GCTTGAAAAGAGCTGTTGATGGTGCTTTCAGAGCAGTTCAGAAAGTTGTCATGCAGTAAA[A/G]GCTGTTTGTTGTAACCTCTTGGATCTGATCTCAATAAACAGGTGTACTCACTTTTGAAGT
1068	Gga_rs13846402	GGA1		33124220	Mapped	GCTGGAAAACTGTATTTGTTGAACTCTCTTCTCAGATGGTTAGAAACAACCTTAAAGACA[T/G]ATGTTGGGGTTTTATAATCTTTAATCTTTTAAATCTTTAAATCTGAAATCAGACAGTTCT
1069	Gga_rs13846495	GGA1		33201383	Mapped	TTCATTTAATCAAGGGATTTATCCAGATACTAATTTATTTCTGAACTGATTAATTTGGCA[A/G]CTTTCATTTATGTTCAGAAGATCTTAATTTTTCATTATTAAGAGACTGTATGATTTCAAT
1070	Gga_rs13846564	GGA1		33271586	Mapped	AGCCATTCTGAGTCTTCAGGAAAGAACATACCAGTCTGTGGGCTATGATCCTGACCTTTC[A/G]CATATCAAATGGAATTGCAGAATTTCAGTGAAATGGGACATGAAAGTACTTTTTGGAAAC
1071	Gga_rs14807010	GGA1		33319139	Mapped	TGATTACCTTCCCAATTTCAGACAATTCTGGGAAAATAAATAATGTTACAGCCATAGTGA[T/C]TGAGTTACTCTCATAAGAGAAAGGTTTCTGGGAAAATATGGAGGAAATCTAATTAGAAAT
1072	Gga_rs14807068	GGA1		33388063	Mapped	GAAATTCCCATATCCAATTATTTTTTCTGAATAACTCACAGGGACACATTCTGTATGAAC[A/G]ATTTGAATTTCAAAAGTATTTTAAACTTGTAGGTAGTAACATAGTGTAGTAAAATAGTCC
1073	Gga_rs15226469	GGA1		33460003	Mapped	CCAGTGGAATTTCCAGTTAGCATAGAGAAAGCAAAACTAGATTGCATTTTTTTTTTTTTT[T/C]CCAACAAAAACGTTCATTCTTTGGAAGACGTTAACAAACAGCAGTCTAAATTCCTGGACC
1074	Gga_rs15226570	GGA1		33550700	Homozygous	ATCATGCTGATGTGTACTTGATGTATACTTATATACTACCTTTACACAAGCACATACAAT[A/G]GACACCTTAAGTCAAAAATCACTTCCACTCTTTAGAGTATGAGTTTAAGCAACCTGGATT
1075	Gga_rs13846784	GGA1		33554815	Mapped	TTACAAAGACAGAAGAGTTATATTTGCAGAGACTGGTCCCAGATTTGGAATGATCTCCAG[T/A]TCATTGTTGTTCAACTTCCTATTAATATAAAAATCAAGTTAATGTTGAAGTAAATCAGAA
1076	Gga_rs13846865	GGA1		33626724	Mapped	TGAGAAGAATGCAGATATATTAAAAATTTCAAAGAGTCCTAAAGAGAATCTTGAGAATTT[C/A]AAGCCTGTAACTTAAACTAAAAGAAGCTCAGTTTCTGTGAACTTCTTAGAAGTTCATTAG
1077	Gga_rs15226846	GGA1		33694823	Mapped	TTTTTTTATGGTCAGTTTTATTTCTGAGCAGAATGAGCTGCAATTTTAATTTCAATTTAT[A/G]CAGTTACTCACTTAAATAATTACATTTCACAGTATGTCAGGAACCTGAAAATTGTAATAC
1078	Gga_rs14807288	GGA1		33763588	Mapped	ATAATCATAGACTGAACCATTTCCAGCTTCATCTGCTTACTCATCCTCCTTCATTGTAAG[T/C]TATCTCCCTATACACACACACACACTCACTACACCCTGCCTCAGCTCGATAATGTTATCA
1079	Gga_rs15226963	GGA1		33833846	Mapped	AAGACTTACAAGAGTCCTGAGTATCCATGGCTAATATAAACTACCAGAGTACGTCCTACA[T/G]AGAACTCCAAGAAGGGTCACAAAAAATTATACACTTCAAGAAGTCTTTTTCTACTGCACT
1080	Gga_rs15227075	GGA1		33900263	Homozygous	ATTTAGCCAAGGGCAAATTTCACTTTGGTTGTTGTTGTTTCTATTTTCAAAAATAGCTTT[T/C]TAGATGTGATGCCAGGTTATAGAGATAAGCTTGAAAACTGTTAATTCCTCCAAACTGCAA
1081	Gga_rs13847029	GGA1		33906725	Mapped	AATTCTTTTATTAGGAAACCTAAGTAATATTCTCCTCACCAGCACATACATTAAATCCCT[T/G]CAGAGGCAGATGTATTTCACTGGATCATTTTAATATGTTCTGGCTGAAGATCAGCATAAC
1082	Gga_rs15227109	GGA1		33982213	Mapped	AGATTTAAAATTGAAATGATTTTTTTCTGTGAAAAACACTCTAATAGGCTTCAACTAAAG[T/C]GGGATTTTCCTGTAAAAGGGAGTTAATGCCACAGACTCCTTCAGTGGTTTAACAAACTGT
1083	Gga_rs13749685	GGA1		34119015	Mapped	AACTATAGCAGTAACTCAAAATCTTGCATTCAGCATTCAGTACTGTAGTGGTTTGGTTTT[A/G]TACCTGAACTGTATCACCGTGTTATTGCCACCTAGGGATTTTTTTTTAATTTTTTTTTCC
1084	Gga_rs13749711	GGA1		34221784	Mapped	ATCAATACATTTCACATTCATAACTGTTTTTACGAGGGAAAAATAAGTCCTTAACGTTGA[T/C]TAAATCTGACGTTTCTACAGACTGTTAATTAACTTGTGGCATTAGTTAGTTTCCAAAAGT
1085	Gga_rs13847334	GGA1		34309748	Mapped	ATCCAGGACACCAAAGTCACTAGTGTCTTAAGAAAGGAGATTGTGCCTCTTTCTATACGA[T/C]AGTTTCAGTTCAGAACTGGGATTCTGCATTGCAGCTCAGTCTGGAAGGAACTTCACCACA
1086	Gga_rs13847411	GGA1		34378197	Mapped	TATATGCTCATATTATAATACCATGCAAACTTGTGCAAGTTCACACTCATAGTAATTTAA[A/G]CCTGGGTGGGCTGCTACACAGTCTCCTTCAGCAGTGGCCTGACAGATTTTCAGACAAACT
1087	Gga_rs13847439	GGA1		34448810	Mapped	TGTATTACAACCAAGATTCCCAAAAGGCTGCTTGAAAACCTTCCAGAAGCAGATGCTACA[T/C]GCAACGAAAAAAAAAGTAAATTGAGATTCTTGACTCTCCTTTCCTGTTAACAGACCAGTT
1088	Gga_rs13847466	GGA1		34494596	Mapped	GTACAGAAAAGTAGCATAGATAGAATAAAAGGAGCTTTTTAAAGAAGTCACAGGGGACTC[T/C]TGGGGTAAAATAAGCATATTGCTAACTAGGTACAAGGCTTATCTAGTGCTGCTCTGGCAG
1089	Gga_rs13749814	GGA1		34568541	Homozygous	CAAAGATTAACTTAAAATTTTGTGTTGTCAATGAAGGTGAAGTCTGGATTTACAACTTAG[T/G]TATTTATTCTGATGATTCCATGTTTACCACCTATTACAGTGATTGAATGAATGATGACAC
1090	Gga_rs15228046	GGA1		34642044	Homozygous	GACTTCATAATTATTTCCTCTGACTTATGTGGAAAGACTCAGCTCCTACAGCAGGGCTCC[C/A]AAGAACCATTGTCATAAAGAAGAATGTTTATTTTAAATAGGACATTAACACACTATGATG
1091	Gga_rs15228240	GGA1		34734339	Mapped	AACCAAGACTATTCACAAAGCAAGAGAAAGCATTTGTCCCCAGTAACCAGGTAATGCCCC[C/A]AAACCAAGTAAGATAGATAGAGAAATCAGAAGAAAGACACAGAATGGATCAGTGGTCCAG
1092	Gga_rs15228646	GGA1		34879203	Homozygous	AAAGAGCCCAGGTAAAGGGAAAAGGAATAAGTTATTGCTATAGAGAATTAACAGCTTCCA[A/G]ACAAAAAGCTTCAGCTTTTTTGTTTCTGTTTTAGGTTTTGTTGTTGTTATTATTCTTGTT
1093	Gga_rs15228926	GGA1		35020314	Mapped	TCCAAATATCAAGGGGTCCTCTGTCAAGAATTTCATTAATTTGAGTAGAATTGATGGAAG[A/G]TGCCCACACAGCACCTCCTTGTCCATTATAAGCATACCATAATAACTGTACGAATACCCA
1094	Gga_rs14808254	GGA1		35065954	Mapped	TATGAACTTTTCATTACATGAAAATGAAAAGTGGACATTATGGGGTTAGTGGACCGTACT[T/C]TGTACTAAAGACATCACACATTTTTCTACTCACTGAAACTGTGCTTCTCAAATGCCTCCA
1095	Gga_rs13750037	GGA1		35136993	Mapped	ATGTTAGGAAGCATCCAGCCAAACTAATGGAAAAGAGGTTATAAAGTTTGGTGGCAAGAC[T/C]AATCAGTAAGAGTGAAGTGAATGCTCAGGGGTATTGGTTTGGTTTCTTCTTAGAAAACGG
1096	Gga_rs13848215	GGA1		35207268	Mapped	CTGCAGGCCAGCTGTGCCCTTGCCCACTCTCCAGGCTGTGCTCTGTACAGACGATGCTAA[T/C]GGTAAAGCAAGTAGAGTCAGCCTCTACCAGCAGTCCTTTCATTATGAATGTTAGCCAAGA
1097	Gga_rs14808450	GGA1		35293551	Mapped	CGTGCTGACAAAGCTGTCACATGAATTTGAACACGGCATGTTGGGCTGTACACAACACAC[A/G]TATAGAAAGTTACCTAATCGCATTTTTTCCTGAACTCTCCTTCAAACAACAGGCCAAGAG
1098	Gga_rs13750139	GGA1		35368960	Mapped	ATTTCTTCCTCCTCACCTCCGTGTCAGCCTCTGTGGGGTAATTGGACAGCTACCCCACTC[T/C]TTGCTTCTGCTGGTTTTGAGTACTGGTAGGTAGGAGCCAGGTCCAAAGGCATACTAGAAA
1099	Gga_rs15229887	GGA1		35416955	Mapped	AGCGTTGATACTTCATATATCTTGCAATAAGGAAGACATTCTAGGCAAGATTTTTCTCCC[A/G]CTTCAGACTTGGAACCTGTCATACTTGCATTAGCTTCTTTTTCTGTGCTGATGTGGCCCT
1100	Gga_rs14808742	GGA1		35486806	Homozygous	TAGTTAAGTGTCTGGGCTTTAAGTGTACATTCTCAGTGTTATTGCTTCTCCATTATCCTG[C/A]GCTTATTTAAAACTTGGTGCATTGCTTTTACAGCCGGACCAGCAAGGCTTTCAGCAATAA
1101	Gga_rs14808824	GGA1		35554240	Mapped	TGCAATTTTAAAAATATGTATATATTTAATAAATACACGGTTTGCATTTATAAAGGATGC[A/G]GGATAATTACGCATGTTCAATATGCAGCGATACGTCACTTTAATAAATAACTTAAGCATA
1102	Gga_rs13848719	GGA1		35620367	Mapped	ATGACCATGGATGGAGGACTAGGCTAAAAATGATAATTGACGTAAACAGGGTTTCTGCTT[A/G]TCACGTGTAGCACTTTTCTTGAAAGGATTTGGGTCTATTCATTAATGCTTTAAGTCCAGT
1103	Gga_rs13848872	GGA1		35771379	Mapped	GTACGCTGCTGCAAAGGCAGGTAGAATGCAGTTCTTAAAAAACAAAGTCAGATGAACAGC[A/G]TGAACCAGGCTGGAATGCATACATATGCCCTTCAAATTGTTTTCTACCATATCTTATGGA
1104	Gga_rs13849102	GGA1		35905013	Homozygous	TTAAAGCAGTGGTCAGAACAGAATTTGTCTGTTTATATTCTCATTGAATAAATGTTTAGC[T/C]GCAAGATATTTTTGAAAAATATATGCATAGGCTCCCTTCCATGCTATTATCTCACCTTGA
1105	Gga_rs14809226	GGA1		35975085	Mapped	CGTGAGATTTCCAGCCTTCCTCAGTGAAAGTGTGTTCGTAAGCATATGGCAGAGGCCTGG[A/G]GCCCAGAGCCACGCATAATGTGGTGTACAGGGTGATCAGGAGGAAGCTGGCTTGCAGCCC
1106	Gga_rs13750406	GGA1		36040133	Homozygous	GTAAAGAAGGACAACGTCCACGTATCAGAGGCTCCTATTAGCCCCATACTCTGGTCTATC[A/G]TTTGCAGGTGTTGCTGGGTAAAGCTGCTGTAACACTGCACCTGTTATCTCCATTTTTCAT
1107	Gga_rs15231516	GGA1		36118974	Mapped	TTTGCTGCTTGTATTAGAATCACACACTGCTATTTCTACTGTTTCTGCCAGTTGGCATCT[A/G]TCCATGCTTTCTGTTCATGCTCAAGCAGCCAGGAACGCTACGGAGGGAGAGGAAGCCCCT
1108	Gga_rs15231600	GGA1		36192695	Homozygous	GAAGACTTCTGTTTTAAAGAGACCTTAGGAATATGAGGGAAATTGCTGGCAAAAAATGTA[T/C]CTAATTGACCCATTGCTGTGTATGTCTTTTTACCGCTATTTCAGCTCTGCAGCTTATAGG
1109	Gga_rs13849470	GGA1		36263198	Mapped	AAAAAGAAGAATGTGATGCATTTGAAAAATGTAAGCATTGAAGTTCCTTTGCCTGAATTT[T/C]CACCCTCCTTTCCACTCTTCTCAAGCCTTTTTCCTATCATTTCATATAGCTGTGTCCCTG
1110	Gga_rs15231873	GGA1		36370271	Mapped	ACTGTGACGTGCTGAGCCACTGTGGTTTCCTATTACTGTTATTATTACTACAATTAAATG[C/A]GTAAGTTTCAAAGGAATGGGTTTGAATACATCTACTCTACTCCACATCTTAACTTCTATC
1111	Gga_rs14809681	GGA1		36438653	Mapped	CCCATGAAGAATATGGAAAAATAACTGATGTTTTTGTAGGGACTAAGTGAAAAGAGGCTG[T/C]AGATTACACTGGACAAAGAAAATCTCCATGCAGAGATGCAATGAAGAGAAGTCAGCCTTA
1112	Gga_rs13849822	GGA1		36509463	Homozygous	AAAGAACATAAGAGAGAGAACCGCAGTAAAAAAATCAATCGCTCTATATTAGTTTACTTT[T/G]GGAGATGGGCAATTGTGGTGCTTTTAAAACAAGAGGAAAACCTCCAGCTTCAATGTTTTC
1113	Gga_rs13849905	GGA1		36581946	Homozygous	AGTCTGTTCCAAGAAACACTTAAAACCACAGCCACGTACAAACATGTCACTAGCAGAGAA[T/C]GGAGAGATGGAATTTTTGTTCAATTAATTTTTGTTAACAGTTCTCAATAAGTAGGAAGAT
1114	Gga_rs13849993	GGA1		36671391	Mapped	TCAGGTTATTCATCAAGACTTTTTGTTGAACTTTGTGAAAACATATTGATGTTATGTCCT[A/G]TTCATATTGATAGCTCTTGAAATACGCCGTGCTATGCTTTTGTCATATATAGATTACAAC
1115	Gga_rs15232952	GGA1		36736781	Mapped	ATTCAAATATTCAAATATTATTCATTTGCAGTACAGAAAGTTAGACTCATTACCGAAATA[T/C]GGAACTGTTTAAGGTTCTGCCTATCAGACTGTTTCCTAGGTGGGAAGATAGCAGGATGTA
1116	Gga_rs14810021	GGA1		36802753	Mapped	AGATCACTGCAGATATGGTTTTGCTTTCTGGAGGTGGCTCCTCCTTCCCTTTCTAGCCTG[T/C]GTCCATTAGCCAAAATTACTGGCATATGGGTAGCAAGAGGTAGCTGTGTTGTTTGGGACA
1117	Gga_rs14810075	GGA1		36851757	Mapped	AGGTAGTTGAAGAGAGTAATAAGGTTGACTTTTATAAGTTGACTTTTGTGGATCACGTTA[A/G]TTAAATGGGCTGTCACACAGAGGCGGTAAGTTCTGGCATGCTTTATGGCAGGTAGGGTCG
1118	Gga_rs14810161	GGA1		36994272	Mapped	TAAAACAAACACATCAACACTGCCATTACACCAGTTTTCGCTGAGCTTGAGGAAACTGAT[T/C]TACATTTCTAGGCCTTAACATGTAAAAATACATTTACTGTATATTAATTTGTATTTCAAG
1119	Gga_rs15233650	GGA1		37064631	Mapped	ATCCAGGAGCAGGTAATAATTCCTTACCCATTAGCCCTCCAACTGCAGAACTGTACACTC[A/G]TTCAAAGCAGTTCTTCAGCAGCATGCACCATCCATCCCATCACAAGGACTCCGCACAAGG
1120	Gga_rs14810347	GGA1		37132051	Mapped	TATAAGACTTGGTTTCAAAATGGGCATAAAAACCATTCAAAATGCTTTACACAGAGCTTA[T/C]GTGCTGTTTTCTAAAGATTGGTGGACCGGGGTGATTTTTGCTCTCTATAAATTGTTGTAG
1121	Gga_rs15233991	GGA1		37213165	Mapped	CAATAAGGTTCTTGGTACAGGCTTTGTTGTGTACTTTGCCATTTATGTATAAGCATGTCA[T/C]ATGAACACATTTTCTAAATCTGCCCTCATATTTATCCATGGTAAATCACACTTGACTGCT
1122	Gga_rs13750993	GGA1		37283187	Homozygous	GGCGCTAATTAAATCCGTCAAATGAGGTTTTGTAAATGGAGTTAAAAACAGTTTGCTGGA[A/G]CTTAGCTTGGAAGCTGAATTCCAGTTATGGAAAATTGTTTGAAATTGCAGTAAGCACAAA
1123	Gga_rs14810568	GGA1		37305405	Mapped	ACTTTCACTTATGTAGTTGATGCCTTTATATTTTGTGTGTTTGGATGCAGGAAGTGATTC[T/C]TACTCTGTTATGTAGATATTCTATTTAACACTTGTACTCTGCTGTGCTTAGCCTTTCCCC
1124	Gga_rs15234281	GGA1		37381471	Mapped	TTACTGAGGGTGATGTATCAATATTTTTAGATGTTTCTATATAGGCTGTGTAGTCCTGGG[A/G]TATCAGTAGGAGATGTATTGTTGATGCTTATGAAGTGGGCTCCCAAAGGATAGGAATACT
1125	Gga_rs13850906	GGA1		37448188	Mapped	TGACAGTGTTTTTTTTTTTTCCTAGTACTGCTACTACATAATGTGTAAAGCTTTTGGTTC[A/G]TTTCTGGTTAAACATTTTTTCTTGGAATTTAGGCCAGTCCTTCATTCTGGCATTTGAGAA
1126	Gga_rs14810807	GGA1		37531663	Homozygous	ACATGTGAAACACAGGATGCTGGATTTTCCTTGGGAGAGAAACAGGGCCGTGGGGAGAAG[T/C]GCTGGCTGGTGGTGGTAGCCAAATGTTCCCACCAGGAATTCAAACTGTCCCCCTGCACAT
1127	Gga_rs13851122	GGA1		37672492	Mapped	TTGGCATCCCCATGGCCTTGTGACGTCCTTACAGAGCTGTGTTGCTCTCCTCACCCATGT[A/G]GTTTTATCACTGCAAATTGAAAAATCTTCCCATGTTACTTGTACTGTGTTGGCTCTGCAG
1128	Gga_rs15235187	GGA1		37742155	Homozygous	CAGTTTTAAATCTAGTACAGCAGGGTTCCGTTCATCTTCTCACTCTGATTGTTCAGAAAC[T/C]GATGATTTCAATGTTCTACTGTCCCTAGTATCAGGGAAATTTGGTTATGCAGCCTTATTT
1129	Gga_rs15235273	GGA1		37809433	Mapped	AGCAATGTAGACAAAAAGATTAGGATTTATCAATGAAGATGGATAGGAATAGAGTGAGAG[A/G]TACCTTGGCAAAAATGGCTATTCCGGTGGAAAATCAAATACTGTCCCAAAAGCACAGGAA
1130	Gga_rs13851198	GGA1		37814344	Mapped	GTGCTAATACACACCAGACCTTTTGATTTCTGCCAAGGAGGGTTACAAAGCGCCTGTCAA[A/G]GAGTAACTGTGGTGCACATCGGCAGTGAGCTTTGACTGAAAATGTGTCTTGGAGTCAGCT
1131	Gga_rs14811108	GGA1		37855143	Mapped	ATTGCCAGAGAGTTCCTCTGCTTGGTTGTGATGGCCTGAGGCCAGTGTTGATGTCCACAA[A/G]GGGCGTGTGAACCCAACTCGAGAGCTTACCTAACTTTAGTTATCTAAATCACCTCCAAAG
1132	Gga_rs14811172	GGA1		37921158	Mapped	AAATTTGAGTTAGGAAAATCAAGGACAATTTCTTATCTGTGCTATAGCATTGCTATGCAT[T/C]GTTGGGAACTGCATTCTCTGCCAAAGTGTGTCCACCTCAGTAGGCAGTGAGGCAATACAT
1133	Gga_rs14811222	GGA1		38000184	Mapped	GGAATGTACCTCCCAGTAAATCCATCGCAGAGCTTTTAAAGGCTTTTATTTATGCTTGGA[T/C]GGAATACTGGGTCTCATGAGACAATTAAAAAAGACTGATGGTGCATTTATAAAAGTCCAG
1134	Gga_rs15235831	GGA1		38067054	Mapped	TTTCCAACTGAATGAAGAGACTCAGCAAACACACCAGTGTCAGGCTGCTCCATTGACCCC[T/C]GCCCCATTCACTGTCCACACATGGCAAATGAGTTTAGTTTATTTCAAGGATGGAAATGTA
1135	Gga_rs15235973	GGA1		38133859	Mapped	TGATTCCTGATTCAGGTAGGTTGCAGCTCTGCAGGCCTAGCTGTGGCTGTCAACCCAGGA[C/A]ATGCATGTGGTATGGCACAGAACTCAGCTGTGTTTTTTGGGAGATGTTATTCTTCTTCTC
1136	Gga_rs13851641	GGA1		38199731	Mapped	GGAAGAGCAAAGCACTCCTCTGAAAAGACACTGCAAAGGGGTCTTGAACTGTGTAATGAC[A/G]TGCTGTTAGGCAGCCAAAGCATATCTGTCCATATCCATTACATCAAACTTCACCAGCACT
1137	Gga_rs14811425	GGA1		38216369	Mapped	AGATTTCTAATGGATTTGAATGTTGCTGAAAAACTATGAAGCTGCTGCACCTTCATTTGT[A/G]CTCTATTGAAGCTACCTTGGAGCACCTCTACATCTACAAACCACTCCCACTGCAGAATAG
1138	Gga_rs15236245	GGA1		38231869	Mapped	TACAAACATTCTGCCAACAGAACGTTGAATTACTTCATTGTGAACACTGCAGAACTTTCA[C/G]AAAGCCATTCTACTGGCTTAAGACAAATATTTTTTTTCACTTCCCTATTTAACATACACC
1139	Gga_rs14811554	GGA1		38308299	Mapped	TTACCGATATCTGTACTGAAAAGCATTTTAAGGACCGCTCTGCAAAGGAAAGGATATGTA[C/A]GATTAAATGCATTTCAGAGTACAGCAGTAAGTTTTGTATCGGTGGTAGTGATTGAACGAT
1140	Gga_rs15236615	GGA1		38353912	Mapped	AAATGCCTTGAAAATCATGTTGTGCTGAGAGAGTAAGTACCAGACAGTCTTATTCTGATT[T/C]AAAATTTGGATTATTGGTTTACTTCTTTGATTCTTCAGCTAGTTTCAGATTAATGCTTTC
1141	Gga_rs15236933	GGA1		38421021	Mapped	CAAGGTGCACTATAAGCCAGAATGCTGAGGGAGCACTTCCCTTCTGCCAGCCCTTGCTGT[A/G]TTGCACATGCAAGTAATATTCTTACTTTAGTAGGTTTTGTTAATGCAAAGTCTTCATTTG
1142	Gga_rs14811717	GGA1		38491777	Mapped	TATTGAAGCTTCTGGCAAAGCTCAAATTGATTTTGAAATTTTACTCTGCCATAGTTATAT[T/G]TACTAATGCATCATGGTGTGGGGCAAAAAAAGTGGGAATAAAAAGAAAATAGAGTGAAAA
1143	Gga_rs13751589	GGA1		38562388	Homozygous	TATTTTAACTAACCTAAACATAATATGTTTAAAATGTTAGTGCCCTAATCTTTCAAACAC[A/G]TTGCTGGTAGAAGCCAATGGGTGATTTCTATCTCCAGTGGTATTAAATTTATGTAAGTTT
1144	Gga_rs13751608	GGA1		38633620	Homozygous	TGCAGCCCTTCTTGTAGATAACTTGTGTCACTGTATTACTTTTCTAGGAAAGTTTTATTG[T/C]TCTACTACAAGACACCTCTTAAAGTTATCAGTGTTTTTATTTTTTTCTTGTATCAAATAC
1145	Gga_rs14811801	GGA1		38712484	Mapped	GTTGTTCTTCATATAGGATACCACGTGTTAAGACAGATTTGGGACAACCAGTTATTTTGT[T/C]CCCTGCTTTCTTTAATTTAGAATTTGCTCTTATGTTTCTTTCCAGTATATTAAAACCTAA
1146	Gga_rs13751659	GGA1		38781331	Mapped	TCCCAGATGTGCGTACAGAATGGGAGAAGAACTCATTGAGAGAAGAGAGTCCTTCTCCTG[T/G]GGAGAAGGACTTGGGGATTCTTGGTGGATGAAAAGCTGGACATGAGCCAATGGTGTGTTT
1147	Gga_rs13852240	GGA1		38850333	Mapped	GTTGATTACAATTTTTGCAGTTAGCAGGTACTTTCCTGCAGAGCAGCTATTTCCCTCATA[T/C]TTCACAGCCCTGAGTCTTCACAGGGCTGATTGTTCTTCTTAACCACAAAAATTTACAACT
1148	Gga_rs13751673	GGA1		38917445	Mapped	CTTCAATTACATCTGTCAGTTACCTTTGCCTTCTTCCTTGCAAATCACCCATGCCTTAAG[T/C]TTAACAAAGGAAAAGAAAAGATAGTTTGGTGATTATGCAGAATAAGAAAGAATCCTTTTC
1149	Gga_rs13852308	GGA1		38986861	Mapped	GGGTCCAGCTCTCCAAACTCTACAGTCATGTCAAAGTTACATTAACTGTAAATGAATAAA[T/C]TGCTTCTTCTGTCCAGGCAGAGAATAAGATGAAGTTTATAATTTACTGAGGTCATGGGAA
1150	Gga_rs14811930	GGA1		39060798	Mapped	ACAGTCAAATATGTGAAATTTTATGAGATTATTTTTTCTTCAGAGAAATCTTAAGCACCA[T/G]GGAGCAACTCAATTCAAATAGCTCAGACACTGCAGAAAACCACCCTTATCCTAAAACACC
1151	Gga_rs14811976	GGA1		39133298	Homozygous	GAGGATATATTTTGAGTTCTGAAAAAAAAAAAATCTCCAAGAAAAACTCTATGAAGTAGT[T/G]GGTTAACACCTGCAAAGAACCTCTGTGGGCTGGCATCCAAGTCTGTCACATCCAGTGATT
1152	Gga_rs14812024	GGA1		39248960	Homozygous	TGCATTGGAAACTGATGTTGCCTCCTGTTGATATGAGACTGACAAGTACCTATGTACACT[C/A]TCAGGCATATCTCTGGCTGAAAGCAAGATTCTTTTCCTGACTCAGCTCTTGTAGAGGGTT
1153	Gga_rs13852425	GGA1		39251354	Mapped	ACTTATTCTCCACAACAAGAAATCATTCAGTAATTTCTTGTGCTGGAGGTGTGGCTTGCC[A/G]TAACTTTTTTGCTCCTGCAGTATCAGTGCAGATGTTAAAGTGTTTTAAGAGTGAGGCCCC
1154	Gga_rs15238298	GGA1		39288673	Mapped	TCCTTTATCCTAGAAAGTCTCTTTGAGGGGAAAAGTTTCCTGTAGGACTTTCTTCCTAAT[A/G]TTTTGACCTGAAGTAAAAGCTCTCCTTTCCCTACATGAGCCTCTTATCGACACGTTTGCA
1155	Gga_rs13751754	GGA1		39371028	Mapped	GAGCCTAATTATGTGACAGGCTGTTGTATTCTTGTTTTGCTTGGCAAAATTAAAGCTGTA[T/C]GGTAAATGAAGAGGCCTGTCTTCCTTTTTCACTTTTCATAGCTAGCACTGACCAAAGAAA
1156	Gga_rs13852646	GGA1		39443170	Mapped	TGGGGACACTTAGACTTCTCAGTTAAATGGATGCCATCTTTTTTCTTAACATTAGCAAAA[T/C]GTCTTTCACTATTTCTTCCTTCATGAAATATTAACAGTGCTTCTCTCATCTTTTTTCCAA
1157	Gga_rs13852835	GGA1		39579413	Mapped	AAACTATGAAAACATGAAACTCAGAAATATTAGTAGTAAAAGGACATCATTTTCTACTAT[A/G]AGGGAAGTTTGAAATATGATAACTTTACTCTGTATGTGGTCCAAACTCAGCTCCTACTCC
1158	Gga_rs14812421	GGA1		39644453	Mapped	TTGCGGTCATTACACTCAGGTAAGAATCATCTTCAGTAAAATGTTCTGTGTAGTTAATAG[T/C]ATAGCACCTACCAGATAAATCAGGCTCTGTCAATAATACAGAATTGTGAATGTGGTTTGT
1159	Gga_rs13751958	GGA1		39736315	Mapped	GAACAGTTGGCCATTATTGACCAAGAAATGGTTCCCTCTGAAATACAACAGGACTTCTTC[T/C]AGACAAGCATCACACTACTCTGCACATAGACATAAACCTTTACTCCTGTTCTGTACTCTG
1160	Gga_rs14812548	GGA1		39791125	Mapped	GTGCAACTTCAAAATTCCCTTATATTCCTTCCCCAATTATTGCTGCTGGGTTCAAGAAGA[T/C]AAATCTGCCGCCTTTCAGTAGGCACAGGAGGCCAAAGCTCCAGAGTTACTATGCATTTGA
1161	Gga_rs15239724	GGA1		39880522	Mapped	AAGCCCAGGGACTTGCAGGAGAGGGCAGGGATTCATCCACTCCTGTCAGCTCCACCCCAT[T/C]TTGCCTTTCAGGCTGAGGACCTGAGCGTTAAGACTGCAGCTACACTGATAGAACGCGAGG
1162	Gga_rs15239858	GGA1		39917266	Mapped	AGTATCTTACTGGTTTCTTATTTTAGCCTAAAAAATATAAGGAAAGAAAACCAGTGATAG[T/G]ATTGACTCACTCGGATAGGAAGTCTGCATGGTAGTAGTAATCAGATAGCTTGTCAAGGAA
1163	Gga_rs14812793	GGA1		39982546	Mapped	CATGCTTAAGAACAGTGTTTGCTTTACAAAGGGTAAAGGTTTGCAGGCCACGCTGAAAGA[A/G]GAGCCGCATTGCTCTGCTCTCCGCAGCACACCCCACCTCACACAGAACAGGCCTCCTGCC
1164	Gga_rs13853446	GGA1		40003031	Mapped	GTGCATCCATCAAAGCCCTGTCAGGAGCCAGGATGCACAGACAAGCTTGAAGGCACGGGC[A/G]TACACTTCCATGTGAGAATCACGCCCTATGTCTAATGATGGATGTGACCACCATGCACTA
1165	Gga_rs14812935	GGA1		40069531	Mapped	CTGTATTTTAATTGATGCACATATGTCTGTTAACTTAATTTCCTTGAACAGTGATACTTT[T/G]GCTTAAATTCACATCTTAGTGTAATATATGCAAATTCTAGGATGTATTCCTTTACCATTC
1166	Gga_rs14813032	GGA1		40138633	Mapped	TGGTTTCCATCTGGTTGGTGGCCATTTATGAGACGAGTTGTTTAATGCCTTCATTAACAA[T/C]CTGCTTGATAATGAAATAAACCATCAGCAAATTGGTAAAAAATATTTAATAAGTGTAAGT
1167	Gga_rs14813100	GGA1		40211637	Mapped	CTCAGTCAGGTCTCTGGGAGCTGATAAATAGCAGACAGGATCCTGTGGCATAGCTGAGAA[T/A]TATGTGCCTGTAACCCCAAAGGACCCCAAATCTGACCTTGCTCATAAGTGCTTCAGCAGA
1168	Gga_rs14813199	GGA1		40281441	Mapped	CACCTGCTGTGTCAAAACATCAGCCCTAGAGTGATCATCCTAGGGTGGAGAATAGAAAAA[A/G]CTGTCTTGGTACAAGCTGGCATTTGGAGTCAGGATGACTTTGCTTTACTCCTACTGTGTA
1169	Gga_rs14813334	GGA1		40360331	Mapped	TCTGACAAAGCTGAGTACAGGGATCTTTCTGTTCTTGAGTGGCAGCTCTGTACACATTTC[T/C]GTGATCATAATCCACTGATTTGCATGGATAAGCTGATCAAGAAATGCTCTTCAGTTCATG
1170	Gga_rs15241234	GGA1		40430821	Mapped	ATAGGTTGTTCAACCCAAACATAAGCATTATGCATAGATGCATGGTGAGATGATAAGCCA[A/G]CTGGGGTAACCCCTAACTTTAGATTTTCTCACTCCTGAGCTTAAATTCACAGTTTAATGA
1171	Gga_rs15241493	GGA1		40511463	Mapped	ATTTCCTGTGCTGAATGCAATTAAAAAAAAATAAATGGAGTGTCTCACAAAAAAATGCAG[T/C]GCAATGATATCTAATTATCTCTCTTTTAGAAATTAGTCCTGACATAATGCTTCTGTACAT
1172	Gga_rs15241614	GGA1		40582814	Mapped	CGTACTCAGATTGTGCACCTTGTAAAACAAAGTTCTGAGTTACAAATATTTGATTGCCCT[T/C]CAGTGAGAGTATGGTAATTGATCCTGAAGGTTATAACCTGCATATTGGACTAATTTCTTA
1173	Gga_rs13854352	GGA1		40662020	Homozygous	CACAGACTGCTGCAAATGTGATATGATATTCTACATATTGTTGTATGGCAGGTATCAGTT[A/G]GTAAAAGAACAGTACTCTTTGCAGCAGCTATGGATATGATGAGTTTCTCTCTTCACTGAT
1174	Gga_rs13854434	GGA1		40729926	Homozygous	CTTCTTGCCCATCTATTACTGTATTTTTTTTTCTCTTTTTCTCACAAAGAATAACTGCAT[T/C]GAAGAACTGCAATGTTTCTGTGGAATTTTTGTTTGTTATTGGGTTTTCTTTTTCATGATA
1175	Gga_rs15242090	GGA1		40765470	Mapped	TTTCCAGTACACTGATTCTTATTTTGTGTTACAGAATGGTTTCTTCTCTCACGCTACATC[T/C]TTACTTTCCATTAGAATCCCACTGGAGTGAGATTCTTCTGTCTGCCAAATGCTTCCTAAA
1176	Gga_rs14813719	GGA1		40793920	Mapped	CAACTGTGGATAGTTTTTTTCTGTGAATTGTAATAGTGAAGAAGTGTGAAGTTAGGTGAA[T/C]ACCTTTTATTGCCAAGCAAGAATAACAGTGTTTTCTGAGATTTCTATTGGTCAGTTACAT
1177	Gga_rs13854559	GGA1		40871019	Mapped	TAACTATTGCTAGACATTCATTCAAAGATGACAATTCAGATTTCAGCCATGATAATCAAC[T/C]CTCCACTTGAAAACACAAAAACATAAGATTCTGAACCTAAAAAAGCCTATATGACTATTT
1178	Gga_rs13854631	GGA1		40948762	Mapped	CCTGGAATTAGGAGTGAATGGATACCTAGTTACCAGCAAGTCAGTGATTTTCCTTTGATC[A/G]GAGAACACTCCCACTGTTAGTAGGCTGTGAAAGTTAACAAAATGTAAAGAACTGGATCAA
1179	Gga_rs14813905	GGA1		41032899	Mapped	TGCTATAAAAACTGGCCATTCAGAGTTACTATAATAAAGACTATGTTGGCTATCTTATCT[A/G]AAAGATGCCACTTCTATCTCAAGTGCTTTCATTGTCTTGTAACTTTAACTTTCTAGCAGA
1180	Gga_rs13752661	GGA1		41099737	Mapped	CTTTCAAATAGTTCTTACTCTCTGTTCAGCTCTTTTCTTTTTCCCACACCTCCCTGCCTC[A/G]TTTCTTCCATGTCTCCCTTTTGAGAGTCCTCTTTGCTTTTCTAATCATTTTCAGTTATCT
1181	Gga_rs13854873	GGA1		41171815	Mapped	ATCTCATTCAGCTCATATGCCATCCACTGTGAGACTTTCTTATTCTCATCATACTTTTAA[T/G]CAAGACTTTATTGTGAGAAATAGAATTCCATTGAAATGCCCATAAACTATTGCTTGAAGG
1182	Gga_rs15242931	GGA1		41242874	Mapped	TATTTAGTACAATGAAATAAAACCAAATCTGTGGTATGAGGCAGTTTGTCCAAAGGGCCC[A/G]GTGCCACACTGCAAACTCTGTAGGGGTAATGCTTCAGACAATGTACGCTCCCATGGGCTG
1183	Gga_rs13752723	GGA1		41312787	Mapped	AGTAGGAGCACAGCCCAGGTGCTGCTCTGCTTCTGGCTGATGGAAGCAGCTGCCCAAGGA[A/G]CCTCAAGGTAGGAGTGGTTGCTCTGTGGTATCCATTCTCCTCGCTTACCGCTCTGCTTTC
1184	Gga_rs15243306	GGA1		41391781	Mapped	CTGAAGGCACCTCATTGCAGCCTTCCAGTACATGAAAGTAGCATACAAGCAGTTAAGGGG[T/G]AACAACTTCTTACATGGTCTGATAGTAATATGACAAGGTGGAATGGAAAGGAAAAAAACT
1185	Gga_rs14814275	GGA1		41447937	Mapped	TTATGTTCCTATGCCATAGTTAAGTTTTATACAGATTTCACTTCTGAAGACCCCTCAAAG[A/G]ACCTCATATGCTCCATCCTCCCCTTAGAGCTAACTGTCTTGGCTTGAATCCTGTTTACTT
1186	Gga_rs14814380	GGA1		41518828	Mapped	CCTCAGTGGAACAGATGCTGAATCCAGTGTGTACCACATGCCAAATAAAATTCCTAATGC[A/G]TGGTAATTTCTTACATAACCCTTTCCCCTTCCCCAAGTTTTGCCTGAGCTGCAAATTCTG
1187	Gga_rs15244012	GGA1		41657196	Homozygous	TCAGTCATTCACAGTAAACAGATGCTTCAGAGAGCAATTGAACAGAAAACTAAGCAATGT[C/A]TTGTTTCCTTTTTAAAAAGGTCTTATGACTAAGAAGCAATTATCATAAATAACAGGAGTT
1188	Gga_rs15244146	GGA1		41707406	Homozygous	GAAATTCCAAAAACAACAGTCATGAAAATGAGTACCACAAGCCCACCATTATCAAAGACA[A/G]AAAGTACCTCATTTACGACTTCAGAATTTAAGTACGTAACCTCATTTGAAAGAACTGTAG
1189	Gga_rs13855596	GGA1		41775312	Mapped	TAATGCGCAATAGTGTTAATACAGCCATACTAGAAAGCTGTTGTTTGCAGAGGAATGTTA[T/C]TCTGGCTTATTGTTTGCTAGAACATTCTTCTTTTGTCTGACACGGTTTGATGTTGCTGGG
1190	Gga_rs13855665	GGA1		41846792	Mapped	CTGGCCTTGATAATCAATACCCAATTACCAGGTTGATTGTTTAAAAAGTAATATTACCTG[A/G]TTTGGATTCTGCAGTCTACACTGCATCTTGATCAGAATTACTCACCGAAGTGTAAGCAAT
1191	Gga_rs15244589	GGA1		41882419	Mapped	ACCCCAGCGGAGCAGGCAGAGGGGCCGAGGGACAGCATGATGATGGACCTTTTCGAAACC[A/G]GCTCCTATTTCTTCTACTTGGACGGGGAGAATGGGGCCCTGCAGCAGCTGGAGATGGCAG
1192	Gga_rs14814744	GGA1		41956693	Mapped	TCCCATCATCAGGAGCTGCCACATCAGGCCTGAGGACAGAGCCCTCTCCTTGGTGCCCAG[T/C]CTGCCTTGTGACAGAGCTCATGCAGCAGTATGCCCACTCAGCTCTAGAGGCCAGCCTTCT
1193	Gga_rs14814875	GGA1		42024829	Mapped	ATCAGTGTGGATGAGGGAACTGAGGGCACCCTCACTAAGTCTACAGACATTACGAAGTTG[T/C]GTGGGACTGTTGGTCTGCATGAGGCTGTAAAGACTTCGGAGAGAGATCTGGATAGGTTGG
1194	Gga_rs13855948	GGA1		42101670	Mapped	CAAAAAAAGAGAAAGACAGTCTGATTTGCCTGGGATAGTTCTCCTGAAGGAACAGAAGGG[C/A]AAAACTACAGGCAAAATTACAAGTAAGGTAAATATATCAGTGATCAATAATCAAGAGAAT
1195	Gga_rs13856005	GGA1		42169631	Mapped	GCCACAAGTATAGAGACAAATATTTTAAATTTCTCAGCAGGTTGCTCCAGTCAACACACA[A/G]TTTACAAATCAAAGGCAAAGCAAATTGTAACAGTGCTGTCTCAGAGTTTTTCCATCTGCT
1196	Gga_rs14815055	GGA1		42177425	Mapped	CTATCAGTATTTTAGAATTTATTACAGGTGGCCACATATTAAACAGAAGGGCAAGAGAAC[A/G]CAGCATTTCACAATCTCTGAAGGTACTCCAAGATATTTGAGCAGCTACACAACACAGATC
1197	Gga_rs15245179	GGA1		42255627	Mapped	AGAGGTAGGACATAAACATGAAAAGAACAGATGGGCAAAAAACTGAAATGCTTTTACTAC[A/G]TGATTAAGAGTTATCTTGTATGATAATTAACATGTAGCTATACACTTCAGCAGTATTTCA
1198	Gga_rs13753137	GGA1		42321810	Homozygous	ATAAACAGGCATTGATAGGCTTTTTACACTAGGGGGCACTTTGCTTATTCCCTTATATTT[T/C]ATGGACTACGTGCACTGTAACCTGAATATGGGGTTTTCTACTATCTGAATTCCAGAAGCT
1199	Gga_rs15245342	GGA1		42389411	Homozygous	TTCTCAGCAAGATTGCTGTAAAGCAGCACAGCGTAATTCCATAAGGAAAATCCTTCCTAT[T/G]GTCTGAGTTGCATTACACACATATTCCTCCTCCTAGTTAACTCCTTACCTGCCAGCCTTC
1200	Gga_rs13856354	GGA1		42522838	Mapped	CCTTCCTGCCAATGGAAAGCAGTGAATGAATGCCTTGTTTTGCTCTGCTTGTGCACACAA[C/A]TTTTCCTTTACCTTTCCATTTTTTTCCCCCATCCTGCTGTGGGGCAATGAGTGAGCAGCT
1201	Gga_rs14815507	GGA1		42606229	Homozygous	CTGTTTGTACAGAGATTCTTCTATGCATTAAATGCACTTTGCCATTACTATAATGGATTC[T/C]TCTGGAGTTTTTCTTCACTGTTACTTCATCTGATAGTCAATTACATCAGAATAGGAAGGA
1202	Gga_rs13856561	GGA1		42726372	Mapped	ACAAAACAACCCTCAGAGAAAGAAACATGGACAAGCCTTTCTGTGCCGTCATAGACCATG[A/G]ACTGTGAAAGTGATGCAAGCTCAACTAGTCTTCTTGCATGTCAGTATTAAATTTGTTCTG
1203	Gga_rs15246167	GGA1		42814139	Mapped	CAGGATGCATTATCTAACCTTCTGTGCTATTATAACAGTATTGGTTTTGTAAAAAGCAAT[T/C]TTATTGGAAGTCTATATTTTATTTAAGGTAATGATGGAAAGCCTGGGCCTGCATGGATGA
1204	Gga_rs15246298	GGA1		42852363	Mapped	ATAGCAGAGCGTGTGCTGTATGTTCCTAGTATGGGCTTCTGCCTGCTGGTTACAGTAGGT[A/G]TCAGGGCCCTTTATGTCAAAGCCCAAAAACGCTTTCTGAAGAACTTGGTTTTTTGTTCCA
1205	Gga_rs14815780	GGA1		42926908	Mapped	TCAGAGGTAGTTCCTGTAAGGTTGAAGTACAAAAGCAAATAAATGTTTATTCATTGAAGC[A/G]GAGATATGTAAGAGTGTGTTAAAGCTCTTTTTTAGAAAACAAAAATAAAAGCTCATTACC
1206	Gga_rs13856724	GGA1		42930637	Mapped	ACCCAGCTGGTATGGTACAGATTGAGCTGACACAATCATCTACAGAAACCACGCATATTT[C/A]ATTTCTATACCATTTATTATTACCTTTAAAACATAGAAATGTAGAATGACTTAGGTAGGA
1207	Gga_rs13856783	GGA1		42996514	Mapped	GCAACTCCCTACAGAGGTCTAGAAACGCTTAAAGCCCGAAATAATTATAAACAGAAATGA[T/C]GCTGATGTGGCTTCCAGGCTTTGTTTTCTGAAAGGATTAATTAAAAAAAATCTGCATTCC
1208	Gga_rs15246652	GGA1		43080592	Mapped	AGTTTGTATGGCTGACGGTTATTTTATTTTATTTTATTTTATTTTATTTTATTTTATTTT[A/G]TATTCATTACTAGCATGTTTAATATTGAAATCATTGGAGCATAGTGAACAGAGAATCTCT
1209	Gga_rs13856909	GGA1		43149424	Mapped	TGGATCACATCAAGCTTTTTGTCCACCAGGACCCTGAAGTCCTTTTCCACAGGCTGCTTT[T/C]AATGAGATCTTCTCCCAGTCTGTACACATATCTGAGACTGCCATGACCCAAATGCAACAC
1210	Gga_rs15246824	GGA1		43215411	Mapped	TCCTGCTACATGAACTTCTGAATTTCTGCATTAAAATGACCTCACAGAATAAATGCATTG[T/C]GTTCAGGCTGGGGCTTCTCAATTTCCTACACCAGCAAAACCGCAAGGAATAAATGTTCCC
1211	Gga_rs14815923	GGA1		43295298	Mapped	TTCTCCTTGTGATGGCTGAACTCTGACCTCAGTGCAGTAAGCTGATGATTTCACCTCTGC[T/G]GGACATCTATGCTATCCAAAAAGCTGATATTAAGCTCAGAATTAATGGACAATTCCAAAT
1212	Gga_rs13857065	GGA1		43377025	Homozygous	GAAGTTAATTTATTGGTCCCTTAGAGGTGCAGTATTTGGGACACAGTAGGGGGATGAGAG[T/G]GAGGATACAAATAAACAAGAAACTCCTGGTCTGCATATCAGCTTTGGATGCTTTAACTTT
1213	Gga_rs14815974	GGA1		43406820	Mapped	TATCATTACTTTCAGTATGTCAGGGACTCAGAAACAAAAGTACACTCTGGGGGCAGTCTG[A/G]CACAAACGTGAAATTTGTTCTTTAGCTAAATAGAATCTATCTGGCTGCCTCCTTGCTACC
1214	Gga_rs15246965	GGA1		43484147	Mapped	GAAGAGACTGAGGAGAGATAAGCACAGATCTGCAGTGAGGTGCTTGCGGAGATGAAAAAC[A/G]CTGATTTCTTTTATAAGTACGAAGATCTACAGCCAAAAAATAGTGCTGATTCTGTGCATG
1215	Gga_rs14816032	GGA1		43559121	Mapped	TAAAAGGCAAGCAAAAGAAACCAAGTGCATCTCAGTCCTTCACCCTTTCTGAGCATAATC[A/G]CACTGAAGTAAAGAGATGTAAGGGATTGGATTCCTCTGTAAGATGCTGTATATTAAAGTT
1216	Gga_rs14816068	GGA1		43620624	Mapped	GGATGACCACATGTGAATCTTGGTCTAAAGTATATGAAGAAAACCAAAGAAAAATACCAA[A/G]TATTAAAAAACGGTCAAGGAAAACTTCAGTTAGCAAGATGCCTCCATTAAGTATACAGAA
1217	Gga_rs13857290	GGA1		43694079	Mapped	ACTGTAACATTACCTATATTGACTGATTCAATTAAGGAAGTAAAACATCTGCTTTTTAAC[T/C]AAATACTATGTATTAATATTTTGTCATCAAACATAAGCCTTCTTTTAGATATTCATGCTG
1218	Gga_rs15247100	GGA1		43760495	Homozygous	AACACTCTTCTTTCTTCTGTCTCTCTTAAGTGATGTCTCTCTTCATGTTCATGACTTGCA[A/G]AGCAGAAATGACTTTGAGTCTCAAAAAGTCTATGTCTTCCATATGTGCATTACGTAGGTT
1219	Gga_rs13857319	GGA1		43859049	Homozygous	AGAACAGAAATGAATTGAGATGGTCCAATATCACTCAATTTTCTGCTGACAAAGTAGATG[A/G]TAGCATAATAGGACACCAATCTTGGTATGTGGATATCTATAAAATAGGGAGCATTAGTAG
1220	Gga_rs15247209	GGA1		43932717	Mapped	GCTGATATACTTAATGTTGATAATGCCTAGAGAAACCTGATCTAGTTGGAGCCAGACTAT[T/C]TGACATCCAGAGATCCCTTCCAACCTCAACAATTCTGTGAGAATAACACTGAATTCTGTT
1221	Gga_rs13857335	GGA1		43997410	Mapped	GTTCCCACTGCTTTTCTATATTTTGTACTACCTTAGCTTCAGCTGTTTTCCACAATGGAA[A/G]TGAAAGGAAAGCATCGGACTTTACCAACACGAAGTGCAAATTGGGCTGCTCTTCTCCCCA
1222	Gga_rs15247293	GGA1		44071698	Mapped	ATTTTTCTCAATCCTTCACCCCTTAGCAATATGTATATTTTCAACAATCAAAACTATTGT[T/C]CAAACCCACATCCCTGGAATGGTATGAAAGGATGGAAAAGGTATGAAATCAGATTGTTTT
1223	Gga_rs15247334	GGA1		44144803	Homozygous	TAGAATAGAAAATATAATTTGAATGATATTATACATAAAGGAAATTGTTTGATGTATAAA[C/A]TGTCTTGCTTTGTTTCAGACACTTGAATCAGGACAAATGTCCATCATGGTAGACTTATGC
1224	Gga_rs15247376	GGA1		44209838	Mapped	TGTTTGATTGCTTGCTATTTAAAATCTGTCAACACAGCCCCACACAGGGCTGAGGTCCCT[C/A]CTAATCATACAACTTATCTACAGTCCTCTGCAAATGTCTCTGATACCCTACACCATCATA
1225	Gga_rs13857390	GGA1		44222802	Mapped	ACATTTCATTCTCTCCTGAGCGTGGTACTTTAGGATAAAGTGTCTCAACTATATCATACT[C/G]CATTTTCACCCCTGCCTTCTTAAGAGGTAAGTACTTCAGAAGATTAAGGGGAACAAAAGA
1226	Gga_rs13857405	GGA1		44300441	Homozygous	CCTATACACTTCGGGAAACTGATTTAGGCTTATTCTCATTTTAGATTTAAGGAGGCTTAT[A/G]AAAAGTCAGAACAAAAATGCTAGACAAGGCATAAGCAACCTTTAAAAACTATTAATTAAA
1227	Gga_rs15247517	GGA1		44375876	Homozygous	AATGCGGTCTCAGATTCAACAGGACCTTAGCTGGCATAATTCAATTTCTAAACCACTGGA[A/G]AACTTCTTTTTCCTGCTGGATTAGCTTTCCATCAGGCTTGTGCTTAGAGTAGTTCATGGA
1228	Gga_rs13753462	GGA1		44579565	Homozygous	AAACTGTGCTATAGAAATCAGGGTAGGAGTGAGCAATAATTACATTGAACATGTAGGTAC[A/G]TTTTGGAAAATAGTTCCAAGTCTTTTTATGCTTCCACAGTCTTCTCAGCACAGTTTCAAA
1229	Gga_rs15247697	GGA1		44651501	Homozygous	TCACAAACTTTTAATAAAATACAGATGGCATCACTGTTAATCTGTTTACTATCTAGTATG[T/C]TTCACCTACACTACATATCTGATGTGCTTTTAGAAGTACCATCTGGAAAAATATTAGCAT
1230	Gga_rs14816387	GGA1		44695035	Mapped	ATATGTTAACTAAACAATGATGCTTCAGATAGGTACTTCTGATCCAAACACACTAAAATA[A/G]ATGCATCATTAGTCTTGAAATATCTCCTAAACACAAGGTTTATTATTTTAAAATACATTT
1231	Gga_rs15247892	GGA1		44769191	Mapped	GATGTTAAAACGTGCCTTCTCATTAGCAGCATGACAAAGGCAGCATGATTACATTGCGCA[T/C]ACCTGAGAGCTGTACAGAGGGGAGAAGTGAGGGTAGCCAATCTCTAAGAAATGCTAAGTG
1232	Gga_rs14816489	GGA1		44840814	Mapped	CAGGCTGCAAATGACTTCAGAGAAAGCTGAATTTAGCACGTGGTGGGAAGAATGAAATAT[T/G]CCTCCTGTAATGCCCTCTGTTGCGCAAGGGAAAATGCGTTGCCACAGGGTATGCCATCAA
1233	Gga_rs15247969	GGA1		44910264	Mapped	GAGGATCAAAGATTGAATGAAGAAGGGACAGTCTGCCCACAGTAATGATCATCTCTTAAA[A/G]ATCAGGCTGCTATCAGAATGCACGGTGAGGTGTTTCACTAGAAAAGCCCCATCGGTTTTA
1234	Gga_rs15248018	GGA1		44980091	Mapped	GTAAGAAAAGGTAGTAAATTCTAAGATCTTCTGAAGCACAGAGATAATACACTCAGCACT[T/C]TATCAGAATAAGTGTCAGTACTTGTTTACTGTTTTTATCTTTACAGAGATATCATGATGA
1235	Gga_rs14816589	GGA1		45057625	Mapped	GGGTCCCTGCTCCTTAACATGCCACTGCTAAGAGGTGTTTTTGCATTCTTCGATGAGCAT[T/C]AATAATATTAGTAGAAAAACAGCCTCTAAAAATAGGTTGATGATGTCATGCTACAGAGGT
1236	Gga_rs14816632	GGA1		45120271	Mapped	AGCACAACTTTAACTCCCCTGCTCCCTGGCTCTCCTGACCTTCACTTTTTAGGAGATATA[C/G]ACAGATTGATGTCGGTGAATGAAATGGTAAGGATGAAACAGAAGCAACCACTTTTGAAAC
1237	Gga_rs13857936	GGA1		45189671	Mapped	TTTGGCTCCATCAGTCTTGCTGAATTTTAAAATCAAATGCCAATTTGAAGAATTAGGATA[T/G]TGATAGACTTCATCATGCTGACAACCCCTGCTTGTTGGCAGAATATGCAGACTCAGCTCC
1238	Gga_rs15248443	GGA1		45272728	Mapped	CAAACAAAAAAAAAGATGCATTTATTTTTATTACCTGAGTAGTCCACCTATTTAAAAGTT[C/A]CTTTACCCTTCTTAGCCCCAGGAAAAGCAGTAAAAAAATCAGCAGGATTTGACTCTTCTG
1239	Gga_rs13858146	GGA1		45352976	Mapped	CAAGTCTTTTACAGCTTCTGAAAAGGTTTTGGTAAGACCACAGGGTAGCTGTCAGCTTGC[T/C]CATCCTGGAACAGAGTTGTTGGAAAACAATGGAAAAGAAAAAATAAAAAAGGTCACTGTT
1240	Gga_rs14816763	GGA1		45496010	Mapped	ACTGACAGTCACAACAGGATCTGCAGGAGATCCATGCACTACTGGAGCTGGACAGAACAC[T/G]CCATAGTGTTCCCCATCTTACTAAACACCTTTCTAAGGGCATGTAAATTGATGCTTTAAT
1241	Gga_rs15248955	GGA1		45637672	Mapped	GTAAAACATAAACACAGAAAGAAGCTTGCTTCTTTACTGTTCCTTCAAAAAATGCTACTG[A/G]TGTGATTATGAGCAACTGCCAAGTCCTCTCTTTGCTTAGACTCATTTCTCATAAAGCAGC
1242	Gga_rs14817017	GGA1		45669855	Mapped	TGCAAGCTATACATTTAGGTGAAGCTGTAAGTTAAAGCCCTTCAGGGGCTGCCTACTGCC[T/C]GCTTTGCCAGTTCCAGATCTCTAGAGAGTGTTTTTTGTTACCATCAGTAATGGTTGGGTC
1243	Gga_rs13858385	GGA1		45745208	Mapped	TTTTTCAGCTCCAACCAGAGCCATACTCCAGGACATGGCTTTGTTGTGTTTGCACTTTCT[T/C]ATACAATATCTATTAAATACCATATCTTGTTTTCAAGAGGCAACATATCTTAATGCTTTG
1244	Gga_rs14817149	GGA1		45815969	Homozygous	TTGGTGTAAATAGGAGTGAGGCACCTTGCTCCTTTGTGTAGACAAATACAAAATGTTCCC[C/A]TCTGTAGCTCTAACAGTAAGAAGCTTAAGCAGGAATGGAATGGTGGACAAATCTAAAGAA
1245	Gga_rs13650386	GGA1		45980488	Mapped	GCTGGGCTGAGAGTTGTTGAATAAGGAGGTTGTAACATGAGTGAACATCACGAAAGGAAC[A/G]ATACCAAAGAGACAAGAAGAGTGATCCAGGCAAAATGCTCCAGCAGTTGCAGAAGGCAAC
1246	Gga_rs13858596	GGA1		46048528	Mapped	GCTCTGCCGTGGGCTTCCTGATGCTTTCCATTTCATGTCTCAATACTGACTGCTTGACAC[A/G]GGCAATAGAAAGGGTAGCCTACCCCATCCCTTTACTTCTAAGATCTTTGTCTTTTCTGGG
1247	Gga_rs13858621	GGA1		46086451	Mapped	CTGAAACAAGATAGGACTGATCTGTTATGGAAATGTAAGTGTAAAGCAGTAATTGAAACT[T/G]CTGGATATAATTTCCAAATACACAGAGGGCACCTAGCATATGTCTGGAGCTCTCACCTTT
1248	Gga_rs14817402	GGA1		46154481	Mapped	CACAGATTCCAATGCAAAGAAATGCAGCTTGTGCTCAGAGAAGCTGCTGCAGGGTGAAAA[C/A]CAAAGGCTTAGAGCATGGACAGAGCAGAGTTAGGATTTGTAAAATGCGATCGTGCTAACG
1249	Gga_rs13858696	GGA1		46219994	Homozygous	AGCTGTGTAACATCACAAGTACAACACAGAAATAAGCTGGCATTAGAAATGCAAAGGACT[A/G]AATTATGTTATCAACTATGGAAAGAAGATCTACCAGCCAAGAAGCAGTCACAGTAGATAG
1250	Gga_rs15250146	GGA1		46439923	Mapped	AGGCTTGTTAGCAAAAAGATGTAATAGCTGGGTGTAAAGGAGGGGAATGCAGTTCTAATG[T/C]AATAGCAGGGGAGCTGCAGCAAGGTGTTCTCACCTCTGCTTCACCTTTAACAAAATCACA
1251	Gga_rs15250278	GGA1		46507351	Mapped	TGAAGTATGTATTGCTGACATGAGGCTGGAATAAAAACAGTAGGATTTGGTATTTTAGAA[T/G]CAACAACCCAAGGGATCATGATTGTTTGATTAGGAAGAGATGCAGTGTCTTTAAAAAGTT
1252	Gga_rs14817663	GGA1		46520225	Mapped	AACAAACCTTCCTGAACACTTCCTTCTTTGCAGCCTTTTAAGACAAGTTGCTACTGCTTT[T/C]ATTTAACATTGCAATGAGACAGCACAGCCACAATTAAGCATATATTCCCATCATCCTTTT
1253	Gga_rs13859099	GGA1		46598180	Mapped	ACTTGGGTACTGGGGAAAAAGAGCAAGTATCAACTGGTGCTTGAGACTGCAGCAGAGATG[T/C]AGCCCAGCATTTTGTCCATCCTGCCCAGCAAGGCCTTTCAGCACACACACTGCTGTGATC
1254	Gga_rs13859171	GGA1		46637773	Rejected by Beadstudio	TCTGCAGCCCAACTGAGGGAAATACGTGAGCAAGCTGATGGTGAGTGCCAGATTCAGAGC[A/G]GAGACACTTGGGAAAAGGACACTGGGAGCAAGAACAAAATTTGCTCAAGCTCTCTCAGGG
1255	Gga_rs13859242	GGA1		46705174	Mapped	TGGAAGACCCGCACAGCTGGTGCGGGCTCGGCTCGGCTTGGCGCTGGTTAAGGTGGGTTC[A/G]GGGCGTACATCAAACGTGTGGTAACAACGGTGTCTTCTGACGAGTTGCTTCCTGAAAAGC
1256	Gga_rs15250888	GGA1		46738867	Mapped	TGATGAGCCAAAGCTTTTCTTAGCAATACAGGTGGCCTCAAGTAGAGTGACAGATGATAC[A/G]GAAGGGACATATGGCGCAGCTGACATTCTCTGTAGCTATTCTTCTACGAAGGCATTAAAC
1257	Gga_rs13859409	GGA1		46814084	Mapped	CAACATTGCCACCATTATCTTCAAAGCACTGAAGTTGATATTCAGCTCTCTATGCAGTTC[T/G]CTGGTCATAATCTGCCGATGAGCAGAGAGGAGCTGATGGAGATGCTCTTCATTTTGTGGT
1258	Gga_rs15251160	GGA1		46879796	Mapped	TAAAAGCTCACGGCCTAACTGAGATGAGCTGCAGGCCAAGGGGAATCGGTCAGAAAAGGG[A/G]TGATAAGGGGTAAAACAAGAAACAATGCAGTATATCTGTGATGTGAGAAAGGGAAAGGGA
1259	Gga_rs15251282	GGA1		46946032	Mapped	CTAATAGGATGAGAGAGTGAGAGCCCCCTTCTCTATTCCTCCCCAGACAAAAGCAATTTG[A/G]AGGAGGAGAAGAAATAATGAATTCAAGGACTGATAAAACATGAGAAAGAAGCAAATAACA
1260	Gga_rs13859565	GGA1		47067725	Mapped	AACTGAACAGCTCTGGGTTTGACAATTTCTTCAGGAGAATATTGGTTAATGGTTACACTT[A/G]AGAACTTAAGACTTGGAGTCTGTTCCAAGGATTAAACTGGTACTGTAGCCTAATAGCTCT
1261	Gga_rs13859660	GGA1		47134846	Mapped	AAGTGATTCCGAAGTGCATCTCTAATTGATACGGTCTTCAGTTGGATCACTCAGTTCTAC[T/C]AGCCTTCAAAGGAGACAGAAAGTTCTCTGAGGAGCAGGACTAAGGTCAGGCTTCTTGAAC
1262	Gga_rs14818109	GGA1		47215984	Mapped	AGAAAGACAACTTTTCAATTGTCACTGAGAAATCAGTTCTGGAAAGGACCCAAACTTGTC[C/A]TCATTTCACAATTCATGATGAAATGAGTAAACTCCAAAAATAACTATTGCTTTACTTGGC
1263	Gga_rs14818221	GGA1		47290329	Mapped	ATCAGCTATTCTGTCTATCAAAAACTTTAAATTGTACTCAACGACTTAAAAAAAAAAAAA[A/G]AAGAATGTTACAGAAAATTGGCTGATTATTGAAGAGAAACTTTCAACATCTCTCAGGGCT
1264	Gga_rs15252431	GGA1		47361748	Mapped	AATACTTCCCTTGGGAAGGAAAAATCAGATTAACAGCACAAAGCTGAACAGTTGGGTAGA[T/C]AGTACTACTTCAGAGAAGGATCTTCATGTTGTTGCAGAGCATAAATTGAAAAAGTCAGTA
1265	Gga_rs13860147	GGA1		47428955	Mapped	AGACTTATTCAACATGTTAAGTGGTGAGTGAGTCCTTGTCTGCCTGTGGGATCAGAGCAC[A/G]TTGGGAGACCTTTGGGTTTGAGTCCTCTGTAGTGGTTTTATACAGGGAATGATGAGATAT
1266	Gga_rs14818384	GGA1		47498697	Rejected by Beadstudio	AGCTTACCCTCCATTTGGTGTCACTTCAGCACTGTGAAACAGAGTAAAAATATGTTTTGC[T/G]TTCTTCTACTTCTATCTTTCATCTCCCCTACGTTTTTTGGAGATGTGATTTCCATTACAG
1267	Gga_rs13650915	GGA1		47565137	Mapped	TGATGACAGCCTGCATCCTCCTCAGCAGCTGTGGTTTCATTATAGTATCATATGACCCCC[T/C]GCTGGCCTCATTTTTCTCCTGAGCATTTCTTACACCGCCAATTTTTCTGTTTTTTCCCTC
1268	Gga_rs15253232	GGA1		47631357	Mapped	GATGTGGCTATTTCAAGTACAAGTAAGTGGCAATACGGCAATGCAATTAAGGCAGTCGTC[T/C]GTTCCAGCCAGCAGAGCGCAGGCAGGCAGTGGGGAGAGTCAGCTGAAGGAATTACACAGC
1269	Gga_rs15253509	GGA1		47719960	Mapped	CAGTATGGAAGAATTCTCCTTCTGCCATTCACAAAGAAAGACTTATTATTTGATAACCCA[A/G]TAAAAAGATACACCTAAAAAGGTATATAAGAATTTATTAATATTCTTTTGAATTCATATA
1270	Gga_rs15253716	GGA1		47786369	Mapped	TTTTAGACCTCTTGCGTGTGACTTATGATTGCTTAAACTTCCAAACAAAAAAAAGCTTTT[T/C]CTAAAACCCACATACTGAACACAGATCAAAATGTATTATCTGCTCTCTAACACACAAGGC
1271	Gga_rs14818694	GGA1		47860269	Homozygous	TTGCATTATTGTCATCCTTTCTGAAATATTTTAGTTGCTCTTGGTTACTTTGTATCCTAG[T/G]GGAAGAATTCTGAGTAATTACTGGCTCATTAATGTCCTAATCCAAAGCCCACTGATTCCA
1272	Gga_rs14818820	GGA1		47958236	Mapped	GACAGTGCCATAGCAGGCTGCAGGGCCACACAACCGGAGTCTGCTACAACGAACGTCAGC[C/A]CCAGGGAGCAAATTAACATCCCTGAGGGGCGACGTTTTAAGGGGTCAAACTCCACAGGGC
1273	Gga_rs13860875	GGA1		48026875	Homozygous	ACAGCCTCTTCTGCTTTGCCTTTGCTGCTAGCCTTTCAGTGCTCAGTTTCTCCTCTTTGT[T/G]TCTTTTACGTTTTCTCTCACTGTCTAATTTGTGAGGAAACCTCTTACGGTCATCTCAAAC
1274	Gga_rs15254382	GGA1		48096890	Mapped	AACCCCTCAGAAATATTGTGTGGTACAAATAGTACGTTGTGTGCTTTAGGGCTGTTCTTC[A/G]CTATGGAAGCTTAATGAGCTTGAAGGAAGTACAGTGTCTGCCTTGCAGCCTGTCTATTCC
1275	Gga_rs14819061	GGA1		48171694	Mapped	CTAGCCCAAGGAGGGAGGCAAGTGGGACAGATCTCCACCCAGGGGTGCTCGTGGTCCTTA[A/G]CACAAAGTGTTCTGCATCAAACTACATGGCACTCCATCCCAAGTCCACTTCTCTCTGATT
1276	Gga_rs15254661	GGA1		48243344	Mapped	TTACTTTGAGGTTTACAGAGCACTGGAACGGGCTGTTGAGGAAAGTTGTGGAGCCTTCTT[T/C]TCTGGAGATACTCAAAACCCACTTGGATGCTCTCCTGGGCAATCTGTTATAGAGAGCCTG
1277	Gga_rs14819210	GGA1		48309295	Mapped	CCTGTTTACTTGCAGATCTTTCTTTCACCATTTGCTAAAGTAGTTTTCAGAAGTGTTGCC[A/G]AATACTTTTGGCTTTTCGTTTTTCCATTTTCCTTTTTTTTTTTCATTTGAATATTAACAG
1278	Gga_rs14819263	GGA1		48379210	Mapped	GTGTCAGAGGGAAAAGCAGATGGTGTGAACTCGTTTATACCAGAATTACCCCACATGAAG[T/C]CTCCTCAAAGGCTTCTCAGTAAGATGGGCACATCTCCATCGCCTTTGTGTTACCTGAAAA
1279	Gga_rs13861120	GGA1		48452210	Mapped	AATCCCTGTTCTGAGTTTTCCAGAAGTCAGAGAGACATGTATGGGATGACCAAGTCTCAA[A/G]CTGCACTAGAGGAGGTTTGAATTGGGTTTTAGGAAGAGCTTCTTCTCAGAGAGGGTGGTC
1280	Gga_rs13861228	GGA1		48532120	Mapped	TTCTCTGAGCCTCACTTTCTGATGTTGTCTGGAATATCCAGCTCTTCTAGCTGTACTGAT[A/G]TGTATTGTTCTGTTTGTTTTGTTGTTCTGGGGGGAAGCTGTTTCTCCTATTTCACACAGT
1281	Gga_rs13651288	GGA1		48609747	Mapped	ATTCTTCCCTTTCAGAGTTGTTTATTCGGGAGAGGTTCTTGCTATGTTAAACAAGTGAAG[C/A]CATATAACAAATATCTTGGTAATCAGGCCAGCATAAATTGTTCATAAATTATCACCAGGC
1282	Gga_rs13861394	GGA1		48676526	Mapped	CTCGGCCGTACAGTTTTCTCTGACAGCATTTGGTATGCTGGGTGAAATAAAACACATTTT[A/G]TCATGTGCTAGGATAGATGCTGTTGGCTCAATCCTGAATACGGTGTGTTATGATATGCAG
1283	Gga_rs14819612	GGA1		48742103	Mapped	GCTTACAGATGACCTGTTCTAAATCACTCCTCCACCAGTTTTCAGCATTCAAATACCCCA[A/G]TTCTAAAGTTCCTCCATATAAAGCCCTGCTTTCATGGGAATTCAGAGAAAATTCAGGTAC
1284	Gga_rs15255831	GGA1		48811311	Mapped	CTGGGTACTAGAAATATTTTAAGTAAGGGGTGATTAGTAACATTTTAAGATCTGATTCTT[T/C]ATGAGAACCGTGCTTGGGATTTTTGCAGGAGATACAAGTAATGGGAATACTGAAGCTGGT
1285	Gga_rs14819793	GGA1		48880904	Homozygous	TGAAGGCAAGCAGTTGCTGTCCCCTTCCACCTTCCACCTCTGGTCTTATCTCAGATGACC[C/A]ATGAGACTAGGAATGAATAAGGGGAAGAATGGTTCTTTTCCCAGTTCCCATTTACCTTGG
1286	Gga_rs13861684	GGA1		48947494	Mapped	CTTTTCCACTTCCCAGATGAAACTTTTTATACTGTAGTTACTGAATTAAAAAGTGGACAA[T/G]ATCACTACTACTATTACGCAAAACAAAAACAGTTCTGCTCTTTGAAATATCAGAGGTTGA
1287	Gga_rs14819951	GGA1		49018495	Mapped	ACCAGTCACTTCAGGAGGATCCATTTTTTTTTTATTTAAATGAAAGGTAAAATTATAGTA[T/C]GAGCAAAGTTAAATGGCCTTCTTGAGCTGATTGCCCCCGTTTTAGCAATATTAGTATACT
1288	Gga_rs14820030	GGA1		49087625	Mapped	GAAGGTATTTCAGGCTTAGGCACCTCTAGAAGCACATCTCTTCATTCCATTTCTACGGCT[A/G]GAACACCACTGATGAGCAGATGCTTGCAATGCAGTGACATCTCCCCCAAACCCATAGTAA
1289	Gga_rs15256618	GGA1		49159315	Mapped	ACAGGACTCTGCCCCCAGGAGTTTACCTTGGGGTAGCTGAGGTGCTGGTGGGGGGTAAAG[A/G]GGGTGGAACAGGAGAGACCCAGGAAGTGTCCTGACTCTGGGCAGTTTCATTTGCAATATC
1290	Gga_rs13861974	GGA1		49235667	Homozygous	AAGGAGACTCTTAGTCACAGCCCACTTCTTCCTGCCCTGCTTGCTGCCAAGATGATGTGC[A/G]GTGTGACACCCTGCCTGGGGAGTACTAAAAATGTCTGTAGTTGGCTCTGACTTCTCTCAC
1291	Gga_rs14820264	GGA1		49313077	Mapped	TCAAGTTCCATCCTTTGCTTTGAAAAAGTGTAGAAGTATTAACAACCGCATCCAGTTCTT[T/G]CACAGCTCTCGCACTGCCCTTTGCTGATACCTGTCTGAGCACGTGCCCTTGCTGCATCAG
1292	Gga_rs14820346	GGA1		49378542	Mapped	ACAGCCTCAGGGACAGTGTATGTAAAGTACATGAAAACTTGAATGTCTTGTCACAATTCC[A/G]TATCTTTCCTTTTGAGTATTACTGAAAACTTGATAAAAACGCTGATGCAACAACTACCAA
1293	Gga_rs13651601	GGA1		49450393	Homozygous	TTAATATGATTTTAGAGGTGTTTTGCATTATGAAAAATTAGAAGGAGTTCACAAGAGGAG[A/G]AACGTTCATGTCGAAGCCTTCTTCTAGAACCAATGTTAACATATTTTTCAAATCTTTCTC
1294	Gga_rs14820467	GGA1		49533283	Mapped	TTTGACCTGTACTGTTGGCAAACCTTTTATCCCCAGAGGAAGCTGGAAGTTTATGAAGGG[A/G]ATGCTGTTGCGTTAGCAAGCAACAGCATTCAATAAACCCAATGTCAACTCAGTATGAGGA
1295	Gga_rs13651632	GGA1		49571856	Mapped	CTGCCCAGGCGTGCGGCTTGTTCGTGGAAGTGGAGGGGGTCATGTTTGAGCGGCGCCTTG[A/G]AGCTGTCCTCACCTTAGTTGAGAAAGAAATCAACCCAGTTCAGTTTGAAGACGTAAGTCA
1296	Gga_rs15257936	GGA1		49656910	Homozygous	AAGTATAGGCAAGTTATTCATCTAATATTACTGTATTTCCAAGCCGTTAAGTGCTCCTTT[T/G]CCCCTGGTTAACAAACTGACTTGGCTACTCTGTGGTAAGAGGTAAGCATTGTCACTTTTG
1297	Gga_rs13862573	GGA1		49745507	Mapped	GGAAATGGGGAGGTTCCTTCCAAGAGTGAGTACAATCTGGGAGCAGCCCTCCAGAAGCAG[T/C]AGATGGTGGAAAATCCCAACCCACTGTAACCTGCAGCTCAGTCAGGTGACAGAGCATGAA
1298	Gga_rs13651731	GGA1		49817621	Mapped	CTGATGAGCTTTGCCCGAATTACCAAGAATGTAATCCAGAATGCCCTTCATTATCCAGGA[A/G]CTGTTGGTTTCTCCGGGATGCACTCTTGCAGTTAGAATCACAGCCTTTCTCTTTGTGTCC
1299	Gga_rs13651776	GGA1		49886045	Mapped	TGCTGCTGCAGGGATCAGGCTTCTAGTGCTCGTGGCCTCAGCACAAGTGCACTCTACAGA[T/C]GGCCTCACAGCTGTCACTTGGAGACCAGTGCACCCAGTGCAGGATGCTCTATCTGTTTGC
1300	Gga_rs14820757	GGA1		49888878	Mapped	TCAAACTGAAGAAGTCTCAGCTGCCAGCTCTGGCTATATTCCACACACCAGATGAGAAAC[A/G]TGATGTGTTGCCTCTGGAGGAAGTCTCCATTGAGCGTGTGAAGGACTTCTGTAATGCTTT
1301	Gga_rs15258892	GGA1		49965703	Mapped	AAGTGCCAAGGGAAGCATTGCCATGTTTTGGGGAGATTGAGAGATGTTTGTGTTGATTAA[A/G]TACTGCTTTGTTAGTGACTGGGGAAGGGTTCATTAATAAGAAAAACTCACTTTTATAGAT
1302	Gga_rs13862913	GGA1		50031263	Mapped	GAAACTATTGAGTACGATTGCTCCTTCCGATCTCAGTACGGTATTCCAGTGTGGGTACAG[T/C]CTCAGATACTGCTGTGCTGTGTACACAGATAGCATTCCTGTCCAGACATACGCACCATCA
1303	Gga_rs14821101	GGA1		50113311	Mapped	ATGCCATAATTCTGGGGCTGGATTTGCTCCAGAAGAGTTTGTCATAACAGCAGGCTGAGC[A/G]ATGGCTATTCATGATAAATCAGCTTGTTGACTGTGGGATTTTGGAAAACAATTGTGTTTA
1304	Gga_rs13863160	GGA1		50192813	Mapped	AAACCTCCAAATTTTCAGAAAGCCATGCAGTACGAAAAGGCACGTTCTTCTGTACACACT[T/C]CTCATGCTTCTGTTTGACTTCCTCAGAGCCTCGAGAGAGCTTTCAGCAAAGTGCCTGCAA
1305	Gga_rs13651933	GGA1		50271780	Homozygous	AGCTGGTCCTGAAGACTTCCAGCATTTATTTTTTTTAAGTCAAGTTATTCAGGCTGCAGC[A/G]GGAAGTTATTAGATGATCTTTTAATAGGTGACATTTCTAGGAGCATTTGCTCCAATTTGA
1306	Gga_rs13863319	GGA1		50340621	Mapped	CAGTAATAAGAAGAGCAGAGTGGGCAAATAGCCAGCATAAGTCATTCTGAGGGAAGAGGC[A/G]CTGAGATGAAATTGGAGAATCAGGATGTGTAAGATGGGAAATAAGTAGATAAGAGGCCAG
1307	Gga_rs14821463	GGA1		50418039	Mapped	GGGAACACTGAATTGCAGAAGGAAATGACTGTAAATACTTCTTCTAATGCACAGAAAGAC[T/C]TCAGACCAGCCCCATATGTCTTCTTCCGTAACAGAAAGGATAGAATCAGAGAATCATAGA
1308	Gga_rs15260246	GGA1		50489044	Homozygous	TCATAATCATTTCTGTTCTACAGACAGGCAAACTGAGGCATTGCGCAACCAAGTGGTTCA[T/G]AGATGAGCCAAGAGCAGAAGGGATCTTTTCTTGCTTTGGTTTTTCAGCAGCCCTCTGCAT
1309	Gga_rs15260365	GGA1		50555024	Homozygous	AGCATAGTACGATGACACAGTTTACTCTCACTAGCTGGGGCTGACTTTATTTTTTCTCCA[A/G]TCAACTAAGATGAATGAACCACATAAAATGAAACAAATAGCATCCCTGATGGGAAATTGG
1310	Gga_rs13863600	GGA1		50632933	Mapped	TTGTGTCCTGAGATACTTTCTGCAACTGAGAAAGTCAGACCTGATTATCTATGATGCAGA[T/G]GCAGGAGCTGTAAACTCTTGCTGCAGCCAGATTTTTTTACCCATGTTTACTTGAGAAGTG
1311	Gga_rs13863753	GGA1		50698529	Mapped	GGGTTTTGGAACAACAGCCTGTGGAATAATGAAAGCACTTCAACATCTACAAAACTGGTA[A/G]AAGACTGATTAATACTTGAGCAGACGAGCTAAAAGTATTTCTCTCCTAGTAGGTAGTGTC
1312	Gga_rs13863783	GGA1		50746082	Mapped	CATACCGGTAAGCAAAGCACATCACTGCAATCATGTTAAAATTCAGAGGAGGACACTTGC[C/A]ACAGCTCATGTAATGGATGATCGTCCCTGATTTGATTGTTTCTTAATTAAAGTGTTCTTC
1313	Gga_rs13863880	GGA1		50817601	Mapped	ACTTCCTGTCCAATTGTGGATCGCTGAGGCAATTTTGAAGTTTCTTTGGTAGCTTTCCAA[T/C]GGGTTTGATTCCATTATGGAGACCAACACACTAATGTTAACATACTGAGGAGCAGTATGA
1314	Gga_rs13652120	GGA1		50895086	Mapped	TGTTGTCATCAGCTTCACATAGGGTAAATTACAGTTATCCATTCTGGAGATGACAGATAC[A/G]CAGCTGGGCATGCATCTTTAGAGCTGTGAGCTGAAAGTGAGGAAAGGTTAATTCTTCCCT
1315	Gga_rs15261077	GGA1		50960225	Mapped	GTAGTATCATTGCTTAAATTGGTTTAGGTCAAGACTTCTGCAGTAAGAAATAATATTATA[T/C]TGATAGTAACTCCTGCACTATTTTTTTACTTTTTCTCTCTCAATCTTTTTCTTTTTTTTT
1316	Gga_rs13864066	GGA1		50966266	Mapped	CCACTGATGTGGATGGCCAGAAAGATATGCCATACCATATTGTGTTGTGCTTAGCAATGC[A/G]ACTGTGGTAGCAGAAGAATGGAGAAGGTGGTCTTCCAAGGTGGCTGCTACTCAGAGAGGC
1317	Gga_rs14821894	GGA1		51037592	Mapped	TACGTTTTTGTCCTGTAACTGCTGAGGCAATTATTGAATTAAAACCTGGAGCTCTGGCTT[T/C]CACTCCGGCCCACAAAAGCAGGAAGCTGTTGGGCGGGAGCTGGAAATACAGGGCAAGAAA
1318	Gga_rs13652196	GGA1		51114702	Mapped	GAGTGCAAGCTTGAGCTTGCTATTACAAATCCTAAAGCTTTTTCCTGTTGCCATCATCTC[T/C]TAACGTTTGGATTTTATGGGTTCTACTTCCTAAAGACGATGACAGTGGTAAGGTCTTTCC
1319	Gga_rs13864399	GGA1		51210344	Mapped	AATGCAGCCATGCTGATGCCTTTCTTGGAGGAAGAGAAACAGTCTCGCTGCCCTTGCTTT[A/G]CACTTGCTTAAAGATTTAGCTGTCCCACCGTGAGTATCAGCTTCAGTCCCTGGTTGTGTG
1320	Gga_rs13864484	GGA1		51279542	Mapped	TTCTGTCCCTAGAGCGGTAACATCATTGGATGCTTACAGACAATAGGTTATTTTGAAGAC[A/G]TTTTGGGGGACCCATTGGCATTACCATGAATAGTTAATATATTAAGCTGGCTCTGGGTTA
1321	Gga_rs13864585	GGA1		51349323	Mapped	AACTGTGCGTGGATAAAAGAAACCTGGGCCAAATTGCACAGTCTCTAAGACTAATTGCTA[T/C]AAGTGGCATTCCCAGAGGAGACCAAAAGCAGTGTTTCTCTTTTGGCTTCTAGAGATGAAG
1322	Gga_rs13652288	GGA1		51419789	Mapped	TCATCTGATCACTTTGTGACCCAACACCTTTGAGCATTCAGCATGAGAGCATGGAGGGAT[A/G]ACAAGCCATTAATCCCATTACTGGGCAGAGATGTACAAATGGCAGACTGTGCTCATCTGA
1323	Gga_rs15262092	GGA1		51489034	Mapped	TACAGAGCTGGGAAAACCACACCAAGGTTTACGCAGCAGCACAGCGGTCTTTCCCATGCC[A/G]TATTTTGGCACAAGACCTCCCCGAGTACAATGCCATAGAAAGATGGATCCAAACCAAAAC
1324	Gga_rs14822245	GGA1		51576378	Mapped	GAGGCTGAGCCCGTGTGAAAGGGAGTGCAAGGTAGACGCCTACTCACTTGAGGATTAGCA[A/G]AAAAGCTGTTGCAAAGCCTTGTTGCCCCAGGTAAATCCCCTCCCACCTCATCTGTGCTGC
1325	Gga_rs13864808	GGA1		51642848	Mapped	TCCCAGAGCTTTGGGAGATGCTCCACAGCTCAGCCAAGGGGAGAAGCTTCCTTGTGCTGG[A/G]ATGGAACGGTGTCTTGCTTCTGCCTCACCGCCACTTGACCTGGGACAGCCTCATTCACTC
1326	Gga_rs13864885	GGA1		51718009	Mapped	CAGTGTAAGGAAAGACAGAAAACCCAAGTCCTTCCAGACAGGTGTGCGTTGTTTATCTGA[T/C]GGTGAAAACAACACAGCAAAAATACTCTGTTTGTCAGATAATAACTCTGAGTGACTTCTG
1327	Gga_rs15262880	GGA1		51788132	Mapped	CCTTCCAACCTAACTCACGACATAACACCCTCTCCACTTTTTTTTAAAGGAATGCACTGG[T/C]TCTTTCTGAGAGTACACAACTGCGTACCTCCGCTGTCACTCGTCCAGCTATTTTCATCCT
1328	Gga_rs15262881	GGA1		51788250	Mapped	TCCTTTCAATCTCTGCAGGAGATTTGATCAGCCGAAGGTTTTGCACAAGATGCCGGATGC[T/C]TTGGATGTGATTTTTGCTCCGAGCTTTTAGCTCAGCCAGGGGCTGCATATAGTCAGAGTG
1329	Gga_rs14822468	GGA1		51929416	Mapped	CCTCCCCGTCCCTGCTGGCCACCCCTCTCATGATGGAGCCCAGAAATATGCCGATCAATT[T/G]GAAGAAGTCCAGAAGAGAGCAAATGAGCAAAGGTCTGGGAAATGTTCTCTGTAAAGGAAG
1330	Gga_rs14822504	GGA1		51960951	Mapped	CCGCAAACAGCAGTTGGTTGAAATACAAAGGAATGGTAAAAACAGAGCAGCAGAGGCAGA[T/C]GGAACTCAGAGCACTCACTTTGGATAAATTGTTGACAGTGGTGCTGGAGTTGAGCAGCTG
1331	Gga_rs14822580	GGA1		52039015	Homozygous	TCCCTTATTCTCCATAGGGTTTGGTGAACTTAAGTTCAAGGAGTTAGTGTTTCCATTTTT[T/G]GGTCCATCAGTGTTATGAATTTGAGCCTGTTCTCTGCCAGAGACAAAGTTAACACCCGCA
1332	Gga_rs13865157	GGA1		52118350	Mapped	ACTGAAGTCCCTCAGCCCTTTTGTTCAGCTGAGGTCTTCTGAAAATACTAGCTTCAGCAT[A/G]AGTGAAAAGCACCCCAGTGAAAAGTCTGACAAATAGCGTACAGGTATGTCAACATTCACC
1333	Gga_rs13865206	GGA1		52184170	Mapped	CTTCCAACTCAAACAATTCTCTGATAAACTGAGAATTACTTTCAATAAAAAGAGAAAACA[A/G]TCAAAGCCAACAATCAAGGAACTTGTTCTCAGGCCTTTGTATCTGCAGTACAGGGGATCC
1334	Gga_rs13865289	GGA1		52261414	Mapped	CTGCATCTAACTGAACGAAATACAATCTGATCGGATAGCCCACTAATCATCTGCTGCAGC[C/A]CTGTCTAACAAGTCCCAGGGAGATAACAGCTCTTCTCTCATTTTAATACTTATACTGAGT
1335	Gga_rs15264077	GGA1		52345956	Homozygous	CAACTGGGCTTTTTTAGCAGTAAGGATGACTAAACACTGGCAAATCATCTCAAGGGCAAC[C/A]ATAAAAGCCACTGCCGCTGGGTGCTTTACACTGACTGGCTGTATCACCAGAAGGCATGGT
1336	Gga_rs13652591	GGA1		52412231	Homozygous	CTCAGGAAGAGTGGTGCTGCAGTGGCACAGGCTGCACAGGGAAGTTCCCTACAGTAGGTC[A/G]CATGAGAAAGCATCCACATGGGTCTTTAACATCTCTGGAGAAGGAAATTCCACCACCTCT
1337	Gga_rs13865472	GGA1		52477955	Mapped	ATATATTTTGTGTGTGCTTGTGTGTTTTTGTAGTTCAATGTGCTCTCGCTTGGTTGTCTG[T/C]GATATGCCCAAGAGTTTCCTCTCCAGCTCTTGGATCGGGAAAGGAGTACTGTGTTAGCAC
1338	Gga_rs13652624	GGA1		52543249	Mapped	TTATATCAAGTGACCGGTTGATTTATACCATCCTGAAATCATATCCTGATTTCAAGGAGC[T/C]GGAGAAAGATATGCACAGCTAAGAGCTGGCAATTTACCAGTCCTAATGTTCTCCTCTGGA
1339	Gga_rs14823004	GGA1		52690716	Mapped	ACTCATTACTTCAATTCAAGGAGGTTAGGTTTTTATTAATTTTTAACCACTGGGTACGTT[C/A]GAGCTGCACGGGGGTGACCTGGGACAGCTGCTCTTTGAGGGGTCCGAATTGGAGAAGGAG
1340	Gga_rs15264713	GGA1		52824315	Mapped	GCTGTCACTGTAACGTCAGCAGAGGTGATGCTTCTGTTTTGAGCCATTTTTATACATGCT[A/G]TTTTATGTTTGGCCACTTACAACTCACCATCAGAACGCTGCTGTGATCTGCTTACATGAG
1341	Gga_rs14823158	GGA1		52890414	Mapped	GTACTTCCCCCCAGTGATCAACTTGGGAAAGGGAACCAGGTAGAGGCAGAGTTGTTCCAC[A/G]GTGCTAACTGGGGTTGGGATACAGCTACAGTTCCATCAGTATACTGATGCAACATGTGGA
1342	Gga_rs14823271	GGA1		52955737	Homozygous	GCCAAGCAGTAATCTCTGCCATTAGTGTATCACTTTCCCCGGTGCTCTGTTTGGGCACAC[T/C]GCCCCTTCCCACATGTCCTGTCTATCTGTCTCCTTCTGGAATCCTACTCTGTCTCCTCTG
1343	Gga_rs15264984	GGA1		53041241	Mapped	AGTTAAGTCTCAGCAGTCCCTCGCAAGGCGTGGAGCCGGTCAGCCCAGCTGCACCAGGCA[A/G]CGGATGGTCTCTGGACATCCTCAGGAAGCCACTCTGGCAGACACAAACACAAGCAGCAGC
1344	Gga_rs13865869	GGA1		53110548	Mapped	CCCTCCTGCTTACGGCCCCCATGATGGTTATGACCCAATTGCGGGAGGGGGATGGTCCCA[A/G]CAAGCGCATCTGCATCCCCACATGGACACCAGCGGCCTTCCGGCTCTACTTGACGGTGCT
1345	Gga_rs13652742	GGA1		53172817	Mapped	ACCTTTTCCTGATGTCCAACCTGAAACCCCTGAAAAACAGGAGGGGATCTAGTAAGTAAC[T/C]GGTTCACTGCAGCCCAGCAGCCTGCATTTGGGCCATCCCTTGACTTTGGACTCATCTTTG
1346	Gga_rs15265250	GGA1		53250091	Mapped	TGTGTGAAGCTTTCAGAGCATTTCCTTTTGTTGTTGCTACCTCCACTGTGAGGGGCACGC[A/G]TGGCTGGCATAGGAACTTGCAGGTGTGAGTTGGTCATGAGGAAACGCAAGTGTTGGGGCA
1347	Gga_rs14823586	GGA1		53335118	Homozygous	CAGGGACACCTACAGCTAGATCAGGTGCTCAGAGCCCACTGACCTTGGATGTCTCCAGGG[A/G]TGGGGTATCCACCACCTCTCTGGGCAACCCACTCCAGGATGGACAGTGATGGACAGGACC
1348	Gga_rs13866063	GGA1		53401153	Mapped	GATGTCTCACAGGACACTTGAAAGAAGGCATGTGGTGTGAAGGGATGGCATGGGGCAGGT[T/G]TGCTAGGACAGGAGGCTCAGCCTCAGGGAGCTAAAGCTGAACTCCCAGTTTGTCCCAGCC
1349	Gga_rs14823664	GGA1		53478782	Homozygous	TGGCTCGTAACACCATGATGATGTTACTGAGTTATCCTATTGGACTCCCTGTCAACATCA[C/A]ATGAGGGATTGGTTTGTTTGGCTTGCTCCACTGGAATTGCTGCAGTCCACAACCCATCAG
1350	Gga_rs13866122	GGA1		53498131	Mapped	CAACATTCCTAACAGAAAGCGGCCATGAGAAGAGTATTGAGGAGATTCAGCAGATGTTCC[A/G]TGAGAAGAAAGTGGATCTTTCAAAGCCACTGACTGCCACGTGCCGCAAAGGTGTCACGGC
1351	Gga_rs14823728	GGA1		53596927	Mapped	CCACTTTATCTTAGGAACTTCCCAGGCTGGATGTGGCCCATATAAGTTTGGTAACTCTCA[A/G]TGGAGCTCTCTTTCATGAATCTGCCTATTCCCCTCTCCCATGCACTGAAGCTCTCATTAT
1352	Gga_rs15265745	GGA1		53670101	Mapped	AAATCTTGTCGCAGGGTCAATCCAGTGGGTCACGCTAGGTTATCGTGGTGATTTTGCACT[A/G]GTTATATCAGGTACTGCTGTGTCATACAGGTTTTTGCTGGGTCATGGGATCATGCAGGGT
1353	Gga_rs13652862	GGA1		53755865	Mapped	GCAGAAGAGGGTGAGTGCTGGCATGACTGCACGTCAAGTCTTCTTTCTGGCCGTAGAGCC[A/G]TAGCCCAACAGAATGGGCCCAAAGCTTGGCTTTGACCGGACCGACTTTGGTTTCTGGCAG
1354	Gga_rs15266088	GGA1		53835587	Mapped	GAGGAATAGAGTCTGGCACCTGGAGCTCAGCTGGCAGGAGGGAAACAGAAGAAATGAGGA[A/G]GGTTGGGCAAGCTGTTGAATGTCCCTGACCTGCTCAGGAGAGAGGCAGATTCCAGTAGAA
1355	Gga_rs15266180	GGA1		53911440	Mapped	AGCCGGAGTAGTGTAGTTATGGCTCGTTGGTGATGTGAATACAGATGGAGCAATTAGCAA[C/A]TGCAGGCCTTCCTAAGTGTCTACACCTGAATGTGTTCACAGCTGTATTTTGGTTAAAACT
1356	Gga_rs14824021	GGA1		54011960	Mapped	TGGAGATAATGGATGGAATTAGCTTTTGGATTTTGGTGGCTTATATGGAGGGTCAAGTCT[T/C]ATGGAGGCACTTTTCCCAGCACAGTTACAGCAGTCGGAAGACATGCGCTCTAAGCACAGA
1357	Gga_rs13652953	GGA1		54078027	Mapped	CCTTCGTGGTGCCCCTCCCTTCAAGCAATGCTGGAAAGTTAGCGTTTAGGAGCCACTCAG[T/C]TGCAGGTAGGTATTATGCTCTGAACAGTGCATAGATGGGCAAACACAGTGCTGCCCCTGA
1358	Gga_rs15266681	GGA1		54153387	Mapped	TCTTCCCTGGGCTTGACTATAGAAGAGAGATAACTAACACAGCCTGAGCAGTAGATCACA[A/G]TTGCTACAGAACGGATTTGAGCAACAAAGCCCCTATATTACTCATATATCTTCAGAGCAG
1359	Gga_rs13866601	GGA1		54179450	Mapped	GGTCTCTGCTCTGACAACAGCAACCTTTTAAGCTAAACTCTGAAAACATCATTTACTGAT[C/A]TTTTGCTGTTTGGTGCAGCAGAAATCCCATCAGTCAGGTGTCTGACTACTTGGCCTAAGA
1360	Gga_rs14824271	GGA1		54222058	Mapped	AATGTTACACATTAAGAAATTAGGAAGAAAATATGTCAGTGTAGCATTTGTCCTCACAGG[T/C]TGTCGATGGGGGACGCGGGCAGTGCAGTAGCTGGGAGTGATCACTCTGTCAGGTCAATGA
1361	Gga_rs13866722	GGA1		54288304	Mapped	GTGAGAAGACTCTCCTGCTGGTGAGGCTGATGTTGTCCTTTGACACTACCAAGATGTCTT[T/C]TTTGCGGGCTCTGTACTTGGCACTCATGAGGCTGCACCTCAAGTGCAGTGTTCAGTTTTG
1362	Gga_rs15266998	GGA1		54355036	Not Mapped	AATTGCATCAAAACAAATGCCTTGTGATTTATAGGGCTAATCTCAAGTGGCACCAGGTTC[A/G]CCACTTGAGTCACAAGGTCTTCTCTTGCATTTATACTCCATACTGGTTTTGTATGAGTGG
1363	Gga_rs15267173	GGA1		54421507	Mapped	TAAATCTCTAAGCCTCTTCCAGAGCAGTTTATATAAAAAAAAGATCTGCTATCATTACCT[T/C]GGTATATAAGGTGTCAATGCTAAAAATAGTGTTACTTGATTAAAGAAAAGATAACTGAGA
1364	Gga_rs14824534	GGA1		54478951	Mapped	GGTTGACTCCTTCATGTATGGTCTACCTCCAGAACAGACTGAGTGCAGACCTGTGGGCAA[C/A]TTTTAAGACACTGTGTTTCCCCATCACTTTGTTGAGCTCACTGACACCCCTTGATTTGGC
1365	Gga_rs13653133	GGA1		54548479	Mapped	AAAAAAAAAAAAAAAAGAAGATAACATGAGAAAGATTTTGCAGGTGTCACTACTGCCTCT[T/C]ATTAATTAGCCTGCCACTCTAATTGGTAGTTTTTCCCAATAATATTAAAGGAATCACCTC
1366	Gga_rs15267639	GGA1		54614210	Mapped	GGAGCTTAAACCTGCCAATTGTAATTAAGAGTTTGGTGATGCTGTATGTGCCTCAGCCTC[T/C]GCCTGATAAGAAATACTCCTTACCTCAGGATGATCTTTCACATTACAAGGTTGCTGCAGC
1367	Gga_rs15267829	GGA1		54691200	Mapped	AACTCTACTTAATGGGGACACATTTGGCCAGTGAGCAGCGATTTCTTGATACTTATCTAG[A/G]TGTTTAATAGTGAAAATTATGAGCTTGTGGCAAAAACAAAGAAACAAATGGACAGCAATA
1368	Gga_rs13653211	GGA1		54751074	Mapped	GGAGCTCTGACTTGTTTGCCTTTAAATGCAATTGACTGAAGCTCAGCTTCCTTGCTGACT[A/G]AAGTTGGCAGCAATTTTGGATGCAACTTTGTCAATCAAATTGGGCTAATCATCTCTGTCG
1369	Gga_rs14824909	GGA1		54823793	Mapped	TCCATCCTGTTACACATGCAAGGCAGTTGTTTGCTCTACTCAAGGTAGTTTGTAATAAAA[A/G]GTAATAGATTTTGTGCTTTCCACTCTTTAACCTGCCATTTATCCTTTTGCTGCTCAGAGG
1370	Gga_rs15268411	GGA1		54928794	Mapped	TTCTGCTGCAGTTTCACTTTTTCCTTTCTTCCATTTTAATGCTGTCCAAGAGAAATGTGG[C/A]ATATCCATATAACATTAGGCTGAGCCAGAAATGTACACTATGTAGTATCTGAAATGCAAT
1371	Gga_rs14825193	GGA1		55068889	Mapped	AACAAGGAATGTCATTACACAGTCAGGCAAACAAATACACAAAGCATATTAGTGATCTGC[T/G]GAAAGCCAGAAAGTAAGTCCATAGTAAAACAAAATGTACAGAAAAGGACCAGTGCTTTTT
1372	Gga_rs14825433	GGA1		55215498	Mapped	CCAGATGGCTTTGCACCATTAACTTCTCATGGGTGGAGACCAAGGTGCAAAAACAGACAG[A/G]CACTCAGACCTATATGTGCTAACCCCTGTCCCCCTCCCTAGAAAGGTCTGGGAACAGAAA
1373	Gga_rs14825458	GGA1		55252063	Mapped	TGGGTATGAGAGAATAGAGACCTTTTGGTCAAGCTGTTTCCTCAAACTCTTTTGTTCCCT[C/G]TTCTTCCTGTGTGTGTGAGGTAATCAGAAGTCTCATAGAGTTGGACAGTCCCACATGAGA
1374	Gga_rs15269489	GGA1		55327787	Mapped	TGGACTCAAACTGAAGATCTCCTTGTCTAGTGTCCCCACTCTGACACTCGTAAGGGTGGC[A/G]TGATTGGCCTCTCACACTCAGCCTTGCTCTGTGGTGTTAATTTATATTAAATACTAAGAG
1375	Gga_rs13653431	GGA1		55395248	Mapped	TTAGGATGACGCTTCCTCATGCTTCCCGTACTTGCATGAGAAGATAATAAAACATAAAGC[T/C]CACTGTGCAGGGGCATGTCGCAGGTCACTCCTTATGGAGCAACGTTTGCAACATCTCAAG
1376	Gga_rs14825790	GGA1		55475485	Homozygous	GCAGGCAAACGGTGGCAAAGCTTAGGACACCCTTCATTCACCCCACTCTATCACAGCAGA[T/C]GAGCAGTGCCAAGCCTTGCATGGGGATGCTAGCAACATCACTGAGAACAGAAGCAAGTTC
1377	Gga_rs15270212	GGA1		55546219	Mapped	GCCCAGGTGCTGCATCTGTACAGCACATTATGAAGCGCTACCTACTTCAAAAGGTTGTTA[T/C]GCAGCTGAGAGTAACACCTTTGGTGATGAAAGGCACCAAGTGTTTTATAAAGGTCAATAA
1378	Gga_rs15270320	GGA1		55614108	Mapped	GAGGAGGCTCAATGGAGGCCTTATCACTCTCCATAATGACCTGAAAGTTGGTGGGGGCCG[A/G]ACTCTTCTCCTAGGTCACAGAGATAGGATGAGAAGTAACAACCTCAAGTTGCACCAGGGG
1379	Gga_rs14826013	GGA1		55685924	Mapped	TGAGGTCCTTTCCAACCTGAGTAATTCTATGATTCTATGATCACAAGATCCTTACTGTTT[T/C]AGGATTTTCCACTGTTAAGAAGTTATTGGATTCAACAGCACCGACAGCAGGTAGAGCCCC
1380	Gga_rs15270744	GGA1		55753868	Mapped	AGTTTCTGAGCATTTTGCAACTTTATTTGCTCGTCTAAGGAAGACGAAATTTCCTATTTC[T/C]GGTATTCCAGTGGCAACATCTTTGTTATAAGTTACAGTAAAGAAAATAAAACAGCATATC
1381	Gga_rs15270910	GGA1		55822291	Homozygous	AAGCACTGTTGCTTCAGATACAGTTGGCTATTTTTACAACTTTATGCCCAATGAATGCAC[A/G]AAGGATAGAAAGCTTTGATACCTAAATGAGGTAAAACCACTGTATCATTACACTGCACTG
1382	Gga_rs15271059	GGA1		55896921	Mapped	CTAACTACCCATCTGTGTATAAACTACTGGTTATGACACACTTACTAACTAAAGCTGAAA[T/C]AGAAGAATTGCTCTTTCAGATGATTTTGCTATAACATCTTCAACTACATAAAGATTGATC
1383	Gga_rs13868388	GGA1		55905039	Mapped	GGATGCCCCTTACTATGCATCTATTAAAAACAGGTACTAACAAAAGCCCAAGAGCCTTAG[T/C]TCTGAAGTAAAAACCTACCTGCCCTGCCAACTCCAAGCGTTTATTTCCATAGTAGTCTCT
1384	Gga_rs13868430	GGA1		55921640	Mapped	GCAGAGAAGTGGGGTGTTAAAGAAGTCAGTAAAGAAGGGAACAGCCACAGAAGGACAAGA[C/A]AGACTCTCGTAATAAATCTGAATTTGAGTTCTAGGTAGGAAGAGTGCACTTGCTCATATG
1385	Gga_rs14826429	GGA1		55997604	Mapped	GATTAAGGCCATCAAATCACTCAGTACCAATCCCCACAGGGACCATCAGGCGCTCTAGTT[T/G]TGAGCTCTGACCTTGATGCTTGTGCACGTCTTTAGCTTTACATGTGTGAGCTCTCCCACA
1386	Gga_rs13653769	GGA1		56066364	Mapped	AATTAGAAGATATTTCTCACCAACTTACATACATCCTGCATCTACTGTAAGGCTTAACAA[T/C]TTACATACTTTAAACCTTGGAATGGAAGATAGCTCATGGAATGAATGGCTGGTTTGTTCT
1387	Gga_rs14826577	GGA1		56133962	Mapped	ACGTGAAAATGTGCACTCACATAGGCTGATGCACATCTGGCACAGCTCTGCTGTAATCAG[T/C]GGTGTTAGCCTGTACTTGCATCCCTCTACACAACAGCTGCACCCGACCCCAAAATCGCCT
1388	Gga_rs15271665	GGA1		56214448	Mapped	TGCTCACATCTGCTTTCATGGCATAAGAAATCTGCCAGTCCCTCTGCAGCGAGGGCTTTT[A/G]CAGCACAAAGCTTCCACTTCCCCACGTCTGGTTCCTTTCCCTCTCCAGAAAGTCAGTCTG
1389	Gga_rs13653876	GGA1		56296270	Mapped	CACCCAAGCAATTTGGTTCACAGTGTTTCTTGTAACAAAGATTTCCCTACAACATCCTCT[T/C]CTACTTGAACATTAAGGTTTCAGTTGCATTAAGAGTTTTGTCCAGCAGACAAAGGCTTTC
1390	Gga_rs14826792	GGA1		56357799	Mapped	TCATGCTAGATATTATGTCCTGATCAAGGCTGGTATGCTTGTTTGGTAGCACAGCAGGTG[A/G]CACAAGTTCAACATTTCCTGACGTACCTTTAAGGTGCACAACCAAGAATACCATTCACCT
1391	Gga_rs13868974	GGA1		56438157	Homozygous	GCTGGGCCTTGAAGGGCTTGGGAAGGTGTCTGACAGAAGCAGCCACCCTGTCCTGAAAGG[A/G]CTGACAGCAACTGAGTTAAGCAGGGAAGCAACACAAGCAGTGGGAGACTCCTAAGCTCAG
1392	Gga_rs15272569	GGA1		56505855	Homozygous	TTCCAAGACAATTACATGTCTTGGAGCTGGTATTTCACAACTCACCAAAAGCAGAGACCA[A/G]AGCTTTTGAAGCTTTAGAAGGCAATATCTCATTTTACCAAAGAGAACTATGGTGTCCTCT
1393	Gga_rs13869120	GGA1		56574517	Mapped	CCCTGAATAACATTTCAGTAGAAAGGAAAGGAGAAAAGCAGTCAAGCATAGGACAAAAAT[T/C]ATAGCCAAGAGCAACCAGTGGTAAACCACAAACAATAACAATATTAATGAATAACGTGTC
1394	Gga_rs14827207	GGA1		56644212	Mapped	ATTCCAGTACTAAGGCTAAACTGTACTTCTAAAATTATATAAGATTCATGAACTCAATCC[A/G]TTTAAAACAATTAAAAAATAACCTGTGGTATATCAAAGTTGATCCTACATTGCAAATTCA
1395	Gga_rs14827326	GGA1		56728139	Mapped	AAAGGGGGCAGTGATGTCAAATGTAATTTCTCAAAACTGCTGCAACAGCTGCATGCAAAT[T/G]TATAACTCTAGTTTTGCTAAATTAGACTTAACCTTTATTATCAAAATAGGACTCTTCCTG
1396	Gga_rs13654160	GGA1		56798655	Mapped	CTGCCGGGCAGGGCCACCAACCTCCCCATTTACTAGACTAGGTTTCCTAGGGCACACAAC[A/G]CTGTCAAGCAGGAAAGCAGCGTTCATGTGAATATTGCCATAGTCTTGCATGTTTTGCCTT
1397	Gga_rs15274334	GGA1		56970984	Homozygous	TCAGCTTCAAAGGAGGATTGGTGTGAGGCCGAATGCCAAGTGCTTTGGAACTTTCTCCCA[A/G]TAGACTGAGGGCAACAGTTTATCTCAAATTATTACTTAGAGAGTGCAGAGATTCATCATG
1398	Gga_rs13869635	GGA1		57036058	Homozygous	ATTCTTTATTAATCAAATCCCTTATCAGCTGCTGCGCTGTTTTGCTTGGGTTTGATGTCA[T/G]GCTGACAGGTCTATAATTACCTGGGTCGTGCCATTTACCCTTTTTAAACAGTGGCACAAC
1399	Gga_rs13869681	GGA1		57106419	Homozygous	CTTAATGCTGCATACAACATGTCCATGGAAGAAGAAAATCTTCTGCGAACTATTGAATAC[C/A]ATAGAATTGCCTTTGGCTGTCGTGATCCTGAAGGACTGCCTGGAAGGTAGTATCACAATA
1400	Gga_rs14827781	GGA1		57174192	Homozygous	GTCTTGTCTTGTGAAACTGTTTCCAAAATTAGACCTCCCAATGGTTATCACAGCTCCCCG[T/G]GGCTGTGACCTGAGGTCAAGTAATAATGGAACAACAAAATGTAATTGAGAACAGTGCAAT
1401	Gga_rs13654276	GGA1		57252387	Homozygous	ACTAGATGTGATCAAATAAAAACTTGTTTATTTGTTTATTTATTTTTTTATCCAAGAAGA[T/C]GTGTTTCAGTGAGTGAAGCCTAGTTACAGTATCCTACAATGCAGCATATATTTCACAACC
1402	Gga_rs15274824	GGA1		57317593	Homozygous	AGGTGTGCATCTTGTCCACATCCTGAGTCTTGCGTCACAACCTGAATATGCATACTTCTT[T/C]ACTGTGGTTTCCAAAGAAAGGCAGTGTGCAAGTTGCTCACCCTGTGAAGTATAAACATAG
1403	Gga_rs14827912	GGA1		57400158	Homozygous	AAATAGTCTGGGAGAAATATAAAGAAACTGTTCAAATGTGCACAGACAGTTAGGAAAACC[C/A]AAGCCCAGCTGGAACTGAATTTGGTGAGGTACGTCAAAGACAACTAGAAGAGCTTCTGAA
1404	Gga_rs15275074	GGA1		57467368	Homozygous	CATTTAGTTGAAAACTTAAGCACTCTGAATGTGACTTTTCTGGTGTGTACAGTTAATTTC[A/G]GTGTTAGGTTGCTGGCAGTAACACAAAATCTGTAGTTACGGATGAGGTCTCTAGAAGCGG
1405	Gga_rs13869913	GGA1		57536981	Homozygous	AACTAAGTGATTTTTTTTTATTTTTTTTTAACAAAATATAGAAATTGCATTCATCTATGT[A/G]CATTGCAGCAACACACAGGACTTCAATGATTGCCAGGCTTCATCAAGCCATTGCTGTCTG
1406	Gga_rs15275522	GGA1		57615108	Homozygous	GAAGTTAATGAGGAAAAGGGATAATGTCCAGTTGCTGCTCCAGAGGCCTGGTGTAAGGTA[A/G]GGTCTGTAGGGGGCAATGGGGAAGCAGCTCTCATACCAGTGCCACCAGCAGCTGAAGATT
1407	Gga_rs13654388	GGA1		57681029	Mapped	TTCACCACTATTAAGTATTGATGTTTATGAATTAGAAGTTTGCTTTGCCCATTGACCACA[A/G]GATTCTTATGCTACATTCATAAGGCTATATAGTATTTATCTTATAAAACATGTCAGTTGT
1408	Gga_rs13870138	GGA1		57731984	Mapped	GGTAGAATGAAAGAAATACAGGCAAAAAATTTAACATTGGATTACGTCATCTTCACAACA[T/C]GGAGAACAAAAACATGAAATGCAATTTGTCATGGTCTAGGAGAAGACAGTGAAGGCATGC
1409	Gga_rs14828171	GGA1		57797600	Homozygous	CTCCTATTGTTTTAGCAGGTGTCAGCTTTTCCTGTTCTACAGTGTTCTGAGGCTTCTGTG[T/C]GTTTACTAGATGGATTCACTGATGGCTGTAACATGAACATTGGCTGTAACTGCCAAGTTT
1410	Gga_rs15276027	GGA1		57864596	Mapped	GCTAATTAACTGATTTCAGACTTCAAGTCATTGTGTGAAGAACTGCAGAAATATAACTCA[A/G]TAGCATTCAGTCTCTACATGTTTAAAAGCATGTTTTTATTTGTTAACAACAAAACTGATT
1411	Gga_rs14828267	GGA1		57939720	Mapped	TTTTCCTCCCCAAGGCTTGTGGACACTCATCGCTTGGCTGCTCTGCAGGGCAGGAAGGAG[T/C]ACCATCAGCAAGCAGAGGTTGCCTGCAGCCCCTACCTTTCCAGTTGCTGGACCAGAAAGA
1412	Gga_rs13654544	GGA1		58005620	Mapped	AGGACGCAGTCATGAGCAGGCACTCCTAAAACATATTTTTTTAAGGTCAGTAAAAGATGC[T/C]GGATGATTACCTTGAAAGATGGACATTATCACAGAAATAGAAATGTGGAAATGGAAGAAG
1413	Gga_rs14828429	GGA1		58081816	Homozygous	GGCTACAAACACGGAAGCAGAGCCACCTGTGTGTGACAGTTGCACCGGTATCGTGCCCTG[T/C]ACAATGCATGTGGCTCTAAGGCAGGGTGTGCTGTGAGCCTACAAGGCTCCCTGTGCTGTT
1414	Gga_rs13654580	GGA1		58149549	Mapped	GCCCTCCCACCTCCATCCCGCGTCTGCCCTGCAGGACATCCTTTCTCCATGGAGATGGCC[A/G]AAGTTACCCTGCTGAATCCTTCACGAGGGCAGCAACACCATGAGGAAACAAAACCTATAG
1415	Gga_rs15276927	GGA1		58246799	Mapped	AGAAATCGAGGTAACAAATAAATTTATTGTCATTAAAAAGACCACATATAGTAAACTTAG[A/G]AGCCACCTTCATCTATTCTTGCTTATTAATGGGAGGAGTGGGAAAACAATCTAAGCCATC
1416	Gga_rs14828672	GGA1		58312990	Mapped	GCTTCTTTTTGTTCCGAGGTGAACCAGGGGGTGTACATTCAGAGCACTTGCTCTACCATC[T/G]CGTCTACACAGCCTCGGGAGTTGTAATACATCTGTGTAAAGAAGATGCTTACTGACAGTA
1417	Gga_rs13654686	GGA1		58384305	Mapped	GCAGGGCCACTCCTTGCTGCTTTGGAATGGAAAGCTCTGTGCTAGAAGGCTCGCTATTGT[T/C]CCCAGTCAGTGGAATTGTTCCCTTGGACACACTGTACCCTGGTTGTGTCCGGGCTGCTGG
1418	Gga_rs13871039	GGA1		58470780	Homozygous	GGTGTGACATGAACTGAAACTCTTTCTTTGCAGTCCAAAAACATATATGCTGCAACTTTA[T/C]ACTCTTCAAATCCACCAAGTAGAAGACAGACAGATTTATAAAGTTCTTCATAGATATTAT
1419	Gga_rs14828914	GGA1		58537760	Mapped	CCTGTGTCACTGCAGAACCACTCCTTCTAACCAGAAATGCTTCTAAAATCCAACATGAAC[C/A]TCCCTTGGTGCAATTTGAGGCTATTACCTCTTGTTCTGTCACTGTTATCTGGGAGAAGAG
1420	Gga_rs14828972	GGA1		58603822	Mapped	ACGGGTTGCCTAGGCAGGGAGCAGCCCCAGCAGACAAGCTCCAGGAGGTGCAGGTCAGGT[C/A]TGCACAACCCTCTCCTTAACTCTACGTCTCCAGTATCACCATGTTATCTGCTGGAATCTC
1421	Gga_rs14828994	GGA1		58642667	Mapped	CTCCCCACTTATTGCCACCTTTCCACTGAGATCAATACAAATGCCCTACAGCCAAATTAT[C/A]ATCATAGATGTTGATCTACTGCCCACCAAAACAAAACAAAAAAAACGCATCACCCAGCAG
1422	Gga_rs13871247	GGA1		58713809	Homozygous	AAAGCCTTTGTTTCATCAGCGTTTCTTAATATAATGTCAAGCCCTTTTATTATCAGATCA[T/C]CGAAGAGCCAAGGATAACTACTGCTATCAATTGTAAGACAGAGGCCAGACAGTCACTGAT
1423	Gga_rs15278494	GGA1		58780616	Mapped	CAAGTAATCAGCACAACCCTTCACATATGAAGCAAAGTGCTCCACTCAGGAATTCAGTCT[T/C]TCTACTGCAGCTCACACTCTCATTGCCCTTCACTATTTTCCCAGTCTGACACACCAAGGA
1424	Gga_rs13871478	GGA1		58848307	Rejected by Beadstudio	TAGTGTTCAGTGTGCTAAGGGGAAGACAAATCGAAGTACATAGGAGCAGCTTAGTGACTG[T/C]GTGGTCGCATGCATCTGTGGGTGGGAAGGTAAGGATGTACATCACAAATGGGACTGGAAA
1425	Gga_rs13871531	GGA1		58915668	Homozygous	CCTACATTTCCTTAAAAAGCATTCCACACTCTCCTACCTAGAGCAGGTACTTCAGAGATG[A/G]AAACAATGTGAGTTTAACACAGCTCTCTTCATAAATCCAAGGTGACTATTTCTCACTACT
1426	Gga_rs14829427	GGA1		58981171	Mapped	TAAAATGGAAAATTGCTTTCCAGTGTGGTACTTCCCTCTGATTTAATTATAACATCATTT[C/A]TTTTGCCACGCAATGCTGTTTATCTGTACTCTCATCACAAACAGTCTTGATCTTAAGAAA
1427	Gga_rs15279258	GGA1		59049409	Mapped	ACAGCCAACGCTTATTCCATTAATTATTTCTTCCATCCAGAACAAACAGAAATGTTTTTC[T/C]TGTACTCATATTAGAAAGCCTTGATAAGATGCCCAAACCTATTACTAATTACAGCCATTA
1428	Gga_rs14829516	GGA1		59066408	Homozygous	ACATTCGTTTATGATCTCGACACAGAACACCTCCTTTACCATACACGTTTGTGTCTGCCT[A/G]CTCTAAGGTCTAGCAAAGAGTCCCCTTGTCCGCCCTCCTCTCACAGCTACAAACTCAGCA
1429	Gga_rs13655018	GGA1		59133825	Homozygous	CCCAGGGGCCATTTCACCTCAGACGCATGTAATCAGGTTGAGTTGATTTGCTCATAAATA[T/C]CCACCTGAGGAGGGCTGGTGCTTGCGCAGAGTGATATCTTAGGGCAGGCTTGATGTGTAG
1430	Gga_rs15279632	GGA1		59199688	Mapped	AATACCCCTTAATTATGGTCCCATTTCAGAAACTCCCCTGAGAGATGCCCTGCAGAATGT[A/G]TATGAAAGCAGTTTTAACAGCTGTGGGAGTTGTGGCTGATGTTTTGCTATCTCAAGTGCA
1431	Gga_rs15279750	GGA1		59268275	Mapped	GATAATGTTACAATATACTAAGTGAGCAACATCAGCTCAAATCCCTATTCCCACAAGCTG[T/C]GGATCCAGGTCTGAATCTGGAGAGAATTCTTTAAGGTCAGTTTAGGTGAGGAGAGGCAGG
1432	Gga_rs15279876	GGA1		59337334	Homozygous	GGTTTTGTGTAAAACCACGTGTAACTCTCAATGTTGTTCCACTATACAGAGGACTCTCTA[A/G]CTATATATCTGGTGCTTCACTCAAAGCAACCATATACTCAGGAGCAAAAAGAGGTCTTTT
1433	Gga_rs15280112	GGA1		59400659	Mapped	GGCAAAGGTCCCACCCAAAGGCTTCAGACATCTGAGATTTACTCCTGGTGCTGACTTGGA[T/C]GACTCTACCCAAGCTTCTCTTGTCAACATCAATCCCTTTACACCAGAGTCATACCGACAA
1434	Gga_rs13872197	GGA1		59472182	Homozygous	ACATGGGAAGGTCAAGGAAGCAGTCAGCCTGCCTTGAGGTGGGTCAAGAGAAGGGCCGGA[T/C]GTTGGCCAAAATGCACACACAGACCTGTGCTGCAAGCTCCAGCCCTGGTTCAGAGTGGCT
1435	Gga_rs15280607	GGA1		59538504	Mapped	TATGCAACTCAACAATAAAAACAACAACCCTGGAGAGGAGAAGAGGGCAGCCTTTCTCTT[T/C]CTCCTGGGTGCCTTTTCCCTTGTTCTGTTTCCCTCTGATGGCATTTTAAGTGCACCCTGC
1436	Gga_rs14830212	GGA1		59619164	Mapped	TTTGTCTACCCTCAGTCTGACTCCTGAAGTAGGGCAATGAAAGTCTATGAAGGTAACACT[A/G]CACATTCACTTCTGTGGTCAGTGCAGTCTTTGTGATTTATCATGCTTTCAAGATCACTTT
1437	Gga_rs14830262	GGA1		59686572	Mapped	TTGTAGACAACTAACAACCTACACTTTCTCCTGAAATGCTGGTTGGCCCCCAGATTGTCC[T/C]ATTGAATGAGTTTGCTTCTCTCCAGGTTCAGAACTTTCCATTTGCCTTTGCTGAACTTAC
1438	Gga_rs14830292	GGA1		59751895	Mapped	TTTGTCTTTACCTTCCAAGCCTGTAAAGGAAGATAGACCACTTTGCTGCTGAGTTCATTA[T/C]CTTACTTGCTACCTGCATTAGCCTGTTGCCTTAGGCTGTCCCTAGGGATAATAAGGGTAA
1439	Gga_rs13872583	GGA1		59827314	Homozygous	AGAGGGCTCAAGGGGAGCAAATGAAGCAGACAGCCCAGACCTGTGCCTGGAGACATAACT[A/G]GAGAACCAAGCAGTGTGCCCTGCTGTTGCAGAGAACAAAGGTGAGGACTGCTGCCAACCT
1440	Gga_rs14830350	GGA1		59831736	Rejected by Beadstudio	TCCTTTCCTACAGTCAAGATAAAATAAACCAAACCAGACTGACCAAAGAAGGGAAGAATG[A/G]AGAAGTTTTTTTTCTACCTAGCTTCCTCCCTCCCCTTATCCACCCCCTATTCTCTGCAAC
1441	Gga_rs13872640	GGA1		59897530	Mapped	CCCTTTCCTTTCCCTGTAATGTGCCATTGTAGTTGGAAGCTGACTGAAGTTCGTCACACA[A/G]GTCTACCTGAACAAGATAAGTTTTATCTGACTCCAGCTATCTTCTCCAAGCACTGTGTTA
1442	Gga_rs15281167	GGA1		59967433	Mapped	ATAATGTATATCCCCAGGCCTTGCTTCTTTCCCTTGTCGTTTTTTTTCTTTCTTTTTTTT[T/C]CCCCAGAATTATGTAGAAAATGCCACTGAAATATTCATCCAGAGAAAAATTTCAACTCAC
1443	Gga_rs14830426	GGA1		59973130	Mapped	TACTTAAGGAAGGATCTTGACATAACTGTGAACAATTCACTGACAAAATCTGTTTAATCA[T/C]GGCAGCAATCAAAAAAGGCAAAAAGTCAACGAATAAAAACAAATGGAGTAAAAATGCCAA
1444	Gga_rs13872779	GGA1		60044954	Mapped	TTTCCATGCACGTGAGTTCTACTTCAGTTAATCTCCCACTAAAGGAAATCACTCATACCT[T/C]CGATCATTCTTACCATCATTCTCTATACCTTTTTCAGTGCTTCTGTATCATTTTTAGACT
1445	Gga_rs14830558	GGA1		60115507	Mapped	TCACTGTAAGGGCAGAACAAGTCCAAGACTGTCTCATGAGACTGAACATATGCAAGTTTA[T/C]GGGGCCAGCTGGCTGACATTATTGCTGAGCTGCTCTCCATCATATTTGAAAAGTTGTACT
1446	Gga_rs14830644	GGA1		60213743	Homozygous	AGGTGATGTCCATTTAAAGATGACCAAGGAGAAAGAAAACAAAAAGCAGAAGAACTACAA[T/C]GGAAAATATCCAGGGGAAAAAAAAATAATCCAGTAAGAGTTGACTAGCAATACAATCTCC
1447	Gga_rs15281463	GGA1		60279348	Not Mapped	TAGTGCAAAACACATTCCAAGGAGAATAAATAGCAGCTAAGCTCTCTCTGATAACTCTTC[A/G]TTTTAAGAAGTAAAAAACCACCATGACATTCCCCAAATATGTCTCCATGCATTCCCCCCC
1448	Gga_rs13655418	GGA1		60346118	Mapped	TTTGTCATCATACCAATGTCAATAGTGGCAGCATCTTAAAATAGGTTTCCCCAATGTTAT[A/G]TGATTTGAAAAGAGGTACATGAGATATCAGACCTTAGTGTTTGTGTTTTGGCAAACTGCT
1449	Gga_rs15281703	GGA1		60414428	Mapped	AGAAGATGCCCTGGAAGCCTGAGCAGAAAGAAGGATCAGAGCTGAGAAGAAAGCATCTTG[A/G]AAGTACAATGGTTCAAAGCAGTTATAAGAGCCCTTCTGAACCTAAGACTCAATCCATGGT
1450	Gga_rs13728900	GGA1		60498405	Homozygous	ATTTATTTGCCTGAAGACTCATACAATTAGAGTTTTAATTGTTGCACTATGTATCATTCT[A/G]GAGAAAAGGTGATATCTGATGGAGCAAAGTGTACGAAGTATAATGATTATTGCTAAGGGA
1451	Gga_rs13873256	GGA1		60574826	Homozygous	GGAGAACATCTTTAACAGAAGTTCAGGAATTTAAACCTGGATCCTTCTCACTTAAGACAC[T/G]TAATCAAGCCATCTGCATTTAGAGTTTAATTTTTCTGTGTTACTAGTGAAATCTGTGAAA
1452	Gga_rs14831037	GGA1		60789676	Mapped	TTTCCCATATATTCTCATGCTGTGCATACCTGCTGGATGGTGGAATCTAGGTGTGCCTGA[A/G]TAAAAGGACAAGACAGTCTTGGATTTGCTCACTAGTTTGAGCATGAGTGACATATTTCCC
1453	Gga_rs13873404	GGA1		60858085	Mapped	AGTGCAATTCTTAAAAGCCATACTCAGTCAATGTTGTCAGTGTGCCTATCCTGATCAGAA[T/C]TGTAGAAGAATCACAAAATCACCAAGGTTGGAAAAGACCTCCAAGATCATGCAGTCCAAC
1454	Gga_rs14831118	GGA1		60926041	Homozygous	AGATAGATATTTGGGTCAGAAGGCTAACCAGAGCTAAAAAGGGGACATACATATCATTTA[T/G]TTCCCTCTGGACTCTCATGATCTCATGTTAATAGGATTAAGTACAGAAAAATCATGTTTA
1455	Gga_rs14831264	GGA1		61007105	Mapped	CACTTCTCCCAGCTTATGCTCAGAGCATAAAAGGCTTTGTGCAAGTTTAGCTCATCTGAC[A/G]GCAATACTGAAAACATGCTCTAAGCATTTGGGAAAATTATTTCTCTTATGGCCAGAATGA
1456	Gga_rs14831337	GGA1		61077658	Mapped	CAACCTCGAGTTTCCTTCACCTAGAACTGCCTTTTTGCCAACACGGATTAGGATGTGTTG[T/G]TGGATGAACCAAATTCCTTCTCTGCAGGGAAGGGCACTGAAGCTCTGAGCAGCATAAAAT
1457	Gga_rs14831437	GGA1		61143562	Mapped	ACAGAAGTCAATTATTTTATACCAGCCAATAAAATTAGCCCTGACAGATAGGAAGTACTT[T/C]CCATATCCAGCTGCTGAGGCGGTCACAGTGTGTCGAGCCAGATGTGACAGCCCAAAACCA
1458	Gga_rs13873885	GGA1		61210791	Mapped	GGAACTTGATGATCCTTGGGATCCCTTCCAACCCAAGCCATTTTATGATTCTGTGATTCA[A/G]CTATTCCAAAATCTTAATTTGGGCTCAGTCACAGCTATGTGCTCATGATTTTGAGCACAG
1459	Gga_rs14831632	GGA1		61276072	Mapped	GTTTGCCCAGACCCACTGCTGGAGGAGCAGAGCTGCCCTGCAGGAGCCCTGGGCACCAAG[T/C]TTGGTGAAGAGCACAGGGTAGGCACAAACTGCTAACAGTGCACTTCAGTTAGAACATTTT
1460	Gga_rs15283737	GGA1		61345261	Mapped	AACACAGCCAAACACTCAACTAGTGAAGTCCCTTCCTACCGGTCAATTTACACCACATAG[A/G]TAACATCATTAAATTCAAACTGTTGTCATTTTCCTTTGATGTATCCTTTCCAGAAGAGCA
1461	Gga_rs15284063	GGA1		61421369	Homozygous	CTGGGGCAACTGCCAAATGCCAGTTTCAAGGCATATGTATCAAGCTAAGACAGAATTGAG[A/G]GATTTTGACATTCCAGCGCACAGTAAACTGCATCACAAGAGATGACAAAATAGATCGATA
1462	Gga_rs15284260	GGA1		61490457	Mapped	TGACTGGCAACATTAGATGAGGCAGAGGCAGCAGGCACATCCCTGGGTTCCGTACCTAAA[A/G]ATGGAACATAGACTGGTGAAGGAAGATCATTTTTTGTTAAGCTGTATAATTTTATTAATA
1463	Gga_rs15284494	GGA1		61557615	Mapped	CGTAAAGCAAGCTTTTCTCCCCTCTTAGAGCATGAACTTAGCTTTGCTTTGCAGCCATAT[T/C]GTTCATCAAATTGCAGTAGTTCTGGGAGCTGGTATTGATTTTTGTTGCTGCTGTTTAAAC
1464	Gga_rs15284704	GGA1		61626140	Mapped	GACCTACCAATAACAAGTAAGCACGCTTTTTATTTTCTGAATTTGAAAGCAGGTTTCTGT[T/C]CTGAAAGATCCACGTCAATAGACGGCAGTGCAAATTTGGGATGGTTTTTGACCCGTCTAA
1465	Gga_rs15284824	GGA1		61691428	Mapped	CAAAGCCAGTGGAAGCAACGGCATTCAGAGTAAAGAGCGCTGACAGCGTGTGGGAACATC[T/C]CTCTCCAGATCCAGCTGAGGCACTGGAAGTAACGAGCATTCCTGTGCTGAAGTTGGAGCC
1466	Gga_rs15284965	GGA1		61759119	Homozygous	AATTTGTATTAGTATGCTCAGTGAGGAATATTTAAAAAGTAATTTATCTCAACAATACAC[C/A]AAACTAATTCAAAATTATTGTGTTTATTTATAGGAGACTTTGCAAATTGATGAAGATGAT
1467	Gga_rs14832321	GGA1		61816151	Mapped	TCTATTCCGAATACGAAACCAAGTGTCAGTATAAAATTGACCCTACATTATAACTTCAGA[T/C]ATTATGCCTTTTTGCATATTATGCTTCTAAGGAGGTGAAAAGCGAAGGACACCACCTTCT
1468	Gga_rs15285369	GGA1		61886861	Homozygous	TTTACCTGAGACCTTCAGGGAAGAAAATAAATTCAGCTTGACACAAATGCCTGGAATGGA[A/G]AACTTTCAGCCTGAATGAATAAAGCTTGTCAAAAGAACAAGCAGAAGAAAAATAGGGGGT
1469	Gga_rs14832523	GGA1		61952921	Mapped	AAGATGTGGTAACAAAAAGCAGGCATGCTACATCTCTCCAGCTCAACCAGTTGCTCATTT[T/G]TTTTTTCTCTAGCAGAAAAGAATTCGTGCAGAGCGTCTTCGAGTATCATGCAAGGAGGTG
1470	Gga_rs13874807	GGA1		62033643	Mapped	ATAGGTAAGTTAGAGCCTACATGTATATTTGTTACCTCAGCCCTTCACTGGGATTCAGTG[A/G]TAGACATACACACACCTCCAGAAGGTTTGGGGATGTCCTCACTGCATGAGGAGGAGCACA
1471	Gga_rs15286126	GGA1		62178448	Mapped	CTCATACTACTCTTCATCTGTCCTTATTTCTGTCACCTAGACTGTCCTTTGTAGCTTGCT[T/C]CCATGCTCACTTGTAGTAGGCCCCCTGCTTTCCTTACTTTCTTTCTAAGGCTTTCTCTTT
1472	Gga_rs14833107	GGA1		62400357	Mapped	AAAGAAGCATCAGAAAAAAATCCTACAGGATCTTAATAACACAGTGACACTTCTACACCA[T/C]GCAGGAGGAAAGAGGTCACACTGGCACTGTCCCTTGAGATTGGTTCAAAGCAGAATTCCA
1473	Gga_rs14833217	GGA1		62490983	Mapped	CAATGATGCTTTCAAAGACTGAGAGCTCCTGCAGGGACTGGCAGTGATGGGGTTCACCCT[T/G]TTCTTACCTGGCTCTGCTTCCCCTTAACTTAATAAGGTCGAAAATTCCTGGTAGGGTAGA
1474	Gga_rs15287193	GGA1		62568261	Homozygous	GTGACTCCTTCAGACTTTTACAAAGGTGACCCTGAAAGAGAGAAGGGAGCTTTAAAGTAC[A/G]TTCTGGAGCTGCAGCTGTTAGGAGACCTCTGCTTGGGAAAATAATCTTACCTCAAAGGGA
1475	Gga_rs15287303	GGA1		62642121	Homozygous	AAGGACACTTGAATATCATTCTAGAATTGACCTCAGTTTTTTGTTTTTTGTTTTTAAATT[T/C]AAACCTGTATAGACATTATGGTTGAAAAGGGTATCTAGCTGTGCTTACATGAGGCTCAGA
1476	Gga_rs13875409	GGA1		62712787	Mapped	AAGTAGTCATGGTGATGAAATCATGGAATATGGCGATAGGATCAAACAAACGTGGAATTT[A/G]GAACTGTATAAACAATAATGAATTAGTCTCTCAAAGCATCATAGTGCCTCCCTGACCTGG
1477	Gga_rs15287570	GGA1		62780978	Mapped	ATGATTGTACTAATTTAAAATATTGGATTCTTAGGCTCATGCATTTTTTGGAGCACAGAT[T/C]GTGAAAGAATTTTATTAGTGAGTTTGATATTTTTGTCAGCTATCACTGGACGTATTCTGA
1478	Gga_rs13875565	GGA1		62846409	Mapped	TCTCATGTACAAGAGCGGATAATTTTGTGAACAGAATCATTTATCGCTCATTTATACCTA[T/C]GGGACTATGCTGTCCCAGACACCACTCCATTTTTCTGCTATCTTTCTCCTTCAAATCAGA
1479	Gga_rs14833634	GGA1		62860365	Homozygous	TCTATAGCCTTCAGATGTCAAAGACTGCAACAGGTTTCTGTCCTTAATAGAAATCAGACT[A/G]TGGTCTTTCACTTATATTTTTTCCCTGGCCTGACTCAATCTGTGCATATGTGTGTAAAGC
1480	Gga_rs15288047	GGA1		63016316	Mapped	TGTGGTAACAAACTCTTGAAGAAGCAGTCACCTCACACCAAGGAGCATCTCAACACCAGT[T/C]CTCTCCATTGACGCCGAGAGCTCCCGCAGCCAGTGCTGCTCCAACTGAACCTTCCCTAGA
1481	Gga_rs15288176	GGA1		63087330	Mapped	TCACTGCTTTCTCCTTGCAAAACGCATGCTGGCAAAAGGTCAGTTGACAGAATGGGTACA[T/C]GGGAATCCCTGAAGAGAGGGATCTGGCTAACTGAAAAGAATGTTACAGGACTGCAGTCAG
1482	Gga_rs13656530	GGA1		63159090	Mapped	AATCCTGACTGCTGAATTTTCATTTTTCCAGCCAGCATGAAGTCGTAACTGCAGGCAGAG[T/C]TGCAAAAAACCCTTGCTGTGTTTCCATATAGCAGCTCTGCCAGGGATGGAGTGCACCCAG
1483	Gga_rs14834021	GGA1		63247555	Mapped	TTTTTATTACTTTATTTTTATTCTATTTATTAAAAAAAGTGTCAAAAACTGGATCCCATG[T/C]TGCTTCAATAGTGACTGTAGCTGTGTCAGCACAGCTACTCCTAGGCAGCTTCAATCTTTC
1484	Gga_rs13876085	GGA1		63313881	Mapped	CACGTGTACTCCCTAATGCATTTCCAATGCATCTTCTGACCTGAGCTGAGGGTCGGATCC[A/G]CAGATATTCCCCTTAACTTCCCAGGTATAAATACACCAGTGATTGTGGACACTTCACTTC
1485	Gga_rs13876139	GGA1		63365729	Mapped	AAAATGTTGATGTAGGACCAGGATGGAATGAGAGCTTTCTGCTAGATGCAAAGTTATTCA[T/A]ATCAAATTAAAATATACTGATTCAACTTCAGTCATTGTAGGGAGTCACTGTCCTGGAGAC
1486	Gga_rs13876189	GGA1		63432909	Mapped	TATCATGTTCTAAGTCTATAAAAGAGTGGGTGAGAAGACTTGTCAGTAAGTCACACCTCT[T/C]CCATTTTATAAGCTATATTTTTAGTTGACTGACTCAGATGGACTTCTGCTGCTAGAACAT
1487	Gga_rs14834317	GGA1		63502291	Homozygous	ACTAGCATTTCTCCACGTAATCATTGTGCTTAGTCATTAAAATCACTAGTGGTACCAAAA[A/G]GGGATATAAGAAATTACTGTTCACCATCTCCTCCTGTGCAGGAATCATGGGAAATGAAGG
1488	Gga_rs15289333	GGA1		63550753	Mapped	TGTAAAATGAGTGACAGATAATTAATTATTGAGTTAATGATGAATGATGATTCCTTCCCC[A/G]GGGTGCATGAGTGGTTAATAAAGGTAGCAAAATATTAGCAGCAGAAGGGGTAACACCGGC
1489	Gga_rs13876316	GGA1		63570648	Mapped	TAGCCTCTCATAAGTGCTTTCTATAAATTTTGTTCTCTTGCTGATAAGTGCTTCCTTCCG[T/C]TCTCTCTGCAGGTCTCCAGGTGGTTTTAAATTCAATTATCAAGGCCATGGTCCCTTTGTT
1490	Gga_rs14834459	GGA1		63642972	Mapped	TGATTTTATATTGGATGAACAGTGTGGGAAGCTTTCCCACAAAGAGGCTTCCAGCTGTCA[T/C]TACTGTTTTAAGCTCTGCATTTGTGATTGCAAGTATCATAAAGCCATAGTGAAAAGCAAT
1491	Gga_rs15289674	GGA1		63720866	Mapped	CTCATTGGCTCAAAAGGGTTGTTTCAGTGGGCTCATGGCCATGCTGCACTGAGCAAACCC[C/A]GTTTTTCTCTCCCATCACTTTCATGCTGGCCTAACTCCACTGGCTCATAAAGAGCAGCTT
1492	Gga_rs13876556	GGA1		63799476	Mapped	TCTGCTATTAGCTTCACTTGGTCAGTAATGAGGCTTGCCCTGGGGGAAGAAACTCATGGA[A/G]AATACATCATCTTCCTCCCTTCCCATACAGCAAAGCTGAAATATCGAGGGGACTCAGAGG
1493	Gga_rs13876622	GGA1		63871266	Mapped	ATCATAGCTGCTTTCTACGGCTTTACTTGCAGCCATCTAAACCCACCACTGCGTGAGCTA[T/C]TGGGGCAGAGTGCAGCATTCTGTTTGCCACCTCAAGCTGGCAGCCTCAGTAGGGTTCATG
1494	Gga_rs13876697	GGA1		63949523	Mapped	AATGGCATCTTTCACATTGGGTGATGCGGAGATTGCAGCTGGGGATCTGGCCTGAGGAAC[A/G]CATCTATTGTTAATGATCCTTAAGTCTCCTGAGTAGTTCTTTCCAAATCTCTCATGTTGA
1495	Gga_rs15290284	GGA1		64001599	Mapped	GTTTGGGAAGCCCCTCTTGGATAGTAAAAAAGCTGTTGCTATACATTAATGCAGAGCATA[T/C]GAGTCTCACTGAGGCTCACTCAAAAGCAGAGAATGCACTGGCAAAGAGAGGCAGTTATTT
1496	Gga_rs15290417	GGA1		64068667	Mapped	AATACTAACGGTCATCAACTGTCCATGCTTTTTTGATAAAATGCCTCATCTTTCTCTCTC[A/G]GCTTCCAAGGCCCCAAGCCCTCAGGGAGCCTGAAATACTCAGCTATACTGGGAAGACACC
1497	Gga_rs14834989	GGA1		64134150	Rejected by Beadstudio	TCTCCTGCATGTAATGTATCCATGGCCACCCTCCTCTTTGGATAAAAAGGGAAGCCAGTC[T/C]GATCACAGGGAAGTGATTTTAAAAAACAAGGTTGTTCTCATTTAAAGAGACGTTCTGCAA
1498	Gga_rs14835041	GGA1		64201327	Homozygous	CCCACCCAGCAGCGATGACTCTTTTGCCACATTTTTCAGAGAGACAAGCATGAGTAAATA[T/C]GTGCCCCGAGCTATTATGGTGGACTTGGAACCAACTGTAGTAGGTCAGTATAGAATTAAT
1499	Gga_rs14835188	GGA1		64339765	Mapped	CAAAGAAACTGTGCTGAAAAAGAACATAGACCTGTTTGAAATGGTAAGGGCATTTACTTA[T/C]GAGCGATAAATTAAACATATTCAGTTTCAGAACATGAGCTAAAATGTTCACTGTTGTACA
1500	Gga_rs14835282	GGA1		64405619	Mapped	TCCTCAGAGTTATAAAATCCTTCATCACTCACTACTGTCCCACTTGATTTACACTAAGGC[A/G]AGCCAGCCTCACTCAAGTGCTATGATAGCCAAATATGTAACAATAAAAAGCTAAAAAAGT
1501	Gga_rs14835386	GGA1		64488279	Mapped	CTGCTATGCCCATAATGTTGGAGTGGATTGAAAGTGTTCAAGAAGTTGAACTGCAAAGAG[T/C]GAGTGAATGTTAGACGAGGAATTCTTTCCTCCCTGCTCTTCAGATATCTGATATATTCTC
1502	Gga_rs13877443	GGA1		64607132	Homozygous	TTTTTTTTTTTTACACTTTCTTCTTTGCCTTCATTTGTGAAGCAAGAGCTGTGCTATGCT[T/G]ATGGATGATTTTTTGTCAGCTTGGAGCTACAGAGAAATGGAATTGACTTCCACCTCTTCC
1503	Gga_rs14835569	GGA1		64679324	Mapped	GCTCTTGCAAACCACGGTACCCTTTAACACTGCATCTGTGGGAGTAGAAAGCCTGCTATA[T/G]AATTTTTCATGGCTGAATGCAGGAATTTAACTCAGCCAGAATAAAGAACATTATTTAATA
1504	Gga_rs15291883	GGA1		64756266	Mapped	TGAAATCTGGGTGGACTACATCAACAGCCTTTCCCTCATCCATCAGGTAGATCACTCGAT[T/C]ATAGAAAGAGGTTAGGTTGGTCAAGTAGGACCAGCCTTTTGTGAACCCATACTGGCTGAG
1505	Gga_rs13877547	GGA1		64824793	Mapped	GGGAAAAGACACAGAAATAAATGAACAGCAAAATACCGTTAGCCTGCTTAAAGAAAAACT[A/G]CACAGATTTATACTACAGCTACCCTAATGACTGATCAGCAGAAATTCATGCATGGAGAGA
1506	Gga_rs15292135	GGA1		64925361	Mapped	TGTATTTCATTTACTAACTGCTTATGAACACTCACAAACCACCTTGTTTCTAATTCCATG[T/C]GTTAACATAAGATATCTCTGTCTCATTATTTTTAAAACTTTGTTGTTTTATTAATAAGAC
1507	Gga_rs13657230	GGA1		64972226	Mapped	CTTCCCAGTAAAAGCTGGTAAGTTGTTTAAACAAACTGGTCCTTGCTAATTGTCAATTTT[T/A]TTAGGGATGAATTTTCATCCTTCAGCAAATGTGTTAAAAAGATAATATTGCACAAAACAA
1508	Gga_rs14835888	GGA1		65018605	Mapped	AATTATAAATGGTGAAGTGTGACATTTTACATACTCTTTGAGTTCTAATAACCCCAGGAA[T/C]TGTTAGTAAGTGAAAAACTTGAGCATGATTTTTATCTGCTGAGTGTCCTTTTAATTTCAC
1509	Gga_rs13877749	GGA1		65101905	Homozygous	CCCTCCATACAACATAACTTAGGAAGAATTAAAAAAATCAAGAGCAGCATCCCCAGCACA[T/C]TGGCTGGACAGTAGTTGTACACTTATTAAGAGACCACAACTTTTCAAAGCTAGCTTAATG
1510	Gga_rs14836022	GGA1		65169248	Homozygous	CTGCTGTCTGCTTCCTACTTTTAAGTCCCTGATCCTCTTCCTAAGTGACGTTGCTGGAGA[T/C]GACCAGGCAAACTGCCAGCTTGGAACCACAAGATGAGTCCTGACTCACTGTGCTCCTGCC
1511	Gga_rs14836106	GGA1		65248915	Homozygous	ATGTTGATGCAAGGGAATCATTTCCTAAAACAGCTTCCTTTTTTGTTATGTTGTCTGAAT[A/G]TTGGTTTTGTTTTTCTGAAGATGGAAAGCCTATGCTACGTCAGGGTGACACAGGAGACTG
1512	Gga_rs15293251	GGA1		65310954	Mapped	GTCTTCTCATTCTAGAAATGGTACTGCTGAAAGAGAAATTCTTATGTATTATTTCCTGGG[A/G]AAGAAAAAGCAATTGCCTATTACAAAGTCTCACTTTTTCTAATTGATTTTATTTTTGTGC
1513	Gga_rs15293465	GGA1		65378065	Mapped	CAGGAGAACCTCCTCAGAAAGGGTCTGTTCCACCTGAGGGAAATGCTTTCGGTGTATTTC[C/A]GAGAAGCCAGCAACCATCACAGAAAGTGCAGCACATAACTGACCTGCAACTGGGTTAAAA
1514	Gga_rs13878085	GGA1		65517731	Homozygous	TTTGCCAAATTAGAGCACAGAAGCTTTTTCCACCTAGGTACCCTTTGTTTTATTTCAAAA[A/G]CAAACTTGTGCATTGCAGAATTAACTTGACATTGGAAGTATGCTGACATTCATAACGCTG
1515	Gga_rs14836303	GGA1		65535880	Mapped	AAGATTCCCAGTGATGGAGCTGGGGAGGGACAGATTGGAACCAGGAAGCATATAGGTTTT[T/A]AAGAAGTGACAAGATTTCCTAGAAGGCTGCTACAGAAATTACCAAGGATTTCCACTTCCC
1516	Gga_rs13878105	GGA1		65602059	Mapped	AGAAGATCTTTCTACATATAGTGCTATGTAAATAATCATTCTACAAAACTTCTATTTTTG[T/G]CTGGAATGGAACTCCAGAGTTCAAATTAGGTGATTTGTTTTCAACTACTGCATTGTAAAA
1517	Gga_rs14836389	GGA1		65669766	Mapped	ATGGTGGACATCTCAATTAAAGTCTCTGTCTTCAGATTCCAATCTGAAAAACTATGATAG[T/C]GGTTAATTTGCTACACCAAAATAAAGAAAAATACAAATTAATAAAGTGATAATGCTTAGT
1518	Gga_rs13878172	GGA1		65745475	Mapped	CATTCTGCTGCTGGAGATCTATCATTTTTAGCTGAAATTGAATGCAAGGTCTGACATATC[T/C]TTGCTGGTTTGGGTTGTTCTGAGTCCATTGAACATAGCAGTCTCATATTTATTTGTTTAT
1519	Gga_rs15294096	GGA1		65812141	Mapped	ATATCTACATGAAATTGTAACCAGCTCAGCACGCATACATAGACTTGGATATCAGAGGGG[A/G]AACTGTGTGGATGATCTTTAAAATAATCATATACTAAAATTTCTAAGCAACCATCTTAAG
1520	Gga_rs13878288	GGA1		65885214	Mapped	AGGTGATATGATGCACAGAGTCCTGAAATAAAAGACCAGATGTATTGGCCCCTAACAGAA[T/C]TGGAGCAATGCAGAAACTTGAATGCAGAGTATGTCATTGTTATAACATCCACAGAACAGA
1521	Gga_rs14836554	GGA1		65966211	Mapped	TTAGTTATATGTCAAGGAGGGAGGAGTGTTGGTCTCTTCCATTCAATTTAGGCTTGATCA[A/G]CTTTTTCTTACTCAGAAAACACTTATTTTCTAGTATTTTCTGTAATATATCCTTTTTAAA
1522	Gga_rs13878351	GGA1		65977984	Mapped	TTGTCCTTGTGGTTTGTAAGACCACTGGATCAAGGTGACCAGCTTGGTGCTCATTCTCAT[T/C]TCAAATCCTCATGCTAGATCTACCCTCTGCAATTCCCTCACTGAAGCTGTCTACTTAAGA
1523	Gga_rs13657570	GGA1		66048778	Mapped	ATACATCATGCACTTCCTTTGCAAGCTAGGTTGTTGATTGCCTTTTCAAATGTGGCAGAG[T/C]CACTAACACACTAAGTACAAAAACACTTAGCAACATGTAAAACAGTCTTTTAATACAGTT
1524	Gga_rs15294711	GGA1		66052470	Mapped	ATTTCTGGCAATTATTTAAAACATACTGCTGTAAGAAAAGAGAATGAAGACCATTGTTCT[T/C]TTAGCTTTGGACAGAGTGAAATGGGTTGGTTGTAATTTTTAACAGTTTACCTTAGTGTAT
1525	Gga_rs15294922	GGA1		66120483	Mapped	GTCTTTCAGTTGTGAGACCTACTTTGTGTCCAGCTGTCAGAATATTTTATGGATCATGCT[T/C]GTAATTTTTCACTTGTCTGAGTTTTCGCCTGTTTAACCCTCAGTTCAGTGATGAGGGCTG
1526	Gga_rs13878575	GGA1		66175418	Mapped	GATTATGTGATTGAAGTAGCTAAAGCAATCTGCAGTGTCCTCTGCTTCGTGGAGACCAGA[C/G]AAATTACCAGTGCAGTCAAGAAACTACATGCAGTGCCGTTGGTGAAAACACAGGTAAAAA
1527	Gga_rs15295181	GGA1		66250382	Rejected by Beadstudio	TGTGAAAAGAAGAATGACCAGGAAATGGAGGCTCCACGTGAACCCACAGGATGGCTGTGA[T/G]CTGGGGCTCTCCTGGCTAAGCGCAAACTTACAGGACAGGAGGATCAGTGCCAGCACTGAG
1528	Gga_rs13878693	GGA1		66288081	Mapped	TTGATTCAGATCTTATTTGAAACTGTATTTTCTGCTAAAATGCTTTTTGTGAACACACTT[A/G]AACACACTATGACCAGTTTGTTACTGGTCATTTACAGTATTGTTATATACATTCACATTC
1529	Gga_rs14836885	GGA1		66355023	Mapped	TTCTTAGCCCATGGATCCATATCAATAGGAAGGCAAGTGTATTGAAATAGTTCAATTTAT[T/C]TGGAGATATTATCCCACTTAACTTATAGGAATTAGCTTCTCCACTAGAGCCAGTGAAAAT
1530	Gga_rs13878782	GGA1		66420626	Mapped	TTGTATTGAACTTCTCTCTTAAGTCTATTTTAATTTTTAGAGAAATAATTTTTGACAATA[T/C]GATTTAGGGAGAAGTGTTTTGGGGTTTTTGGTGTTTCCACTTTTCTTTTAGTATCGTACT
1531	Gga_rs13878841	GGA1		66492340	Mapped	TCCAAGCACCGTCCCACCATATGACTGCTTGTGCCTGCCTGCTTGCAACTCCTGTTCCCG[T/C]ATTCCTTCTGCTATTTGCTCTTAAAGACCATCCTTGCATTCAGATAAAAGGACAGTTTGC
1532	Gga_rs13657762	GGA1		66558596	Mapped	TTAATGCCTGATCCTTGTCTCTATAGCTATCTTTCCTGCAAGAATCACATTGCAACTAAC[A/G]TGCTGGATTTCAATAGCCATCTTGTATCTCAGGCTATTAGGGGCTTTCTAAGCAATCCAC
1533	Gga_rs13878998	GGA1		66625106	Mapped	ATAACGTGTAGATAAAAGCTGTTCTGATGGGAAACAGATTTTAAAAATCCGGAAATGCAA[T/C]GTAGCAGTACATTTTAGCAAAGACCAAAATTCTCCAGATAGATAGCTGTTCAGTGCAACA
1534	Gga_rs13879065	GGA1		66697583	Mapped	TGTCAACAAGCTTTTGCTAACCTGCTGGTTTTGGGGTTTATTTTTTTCTTTTCTCTGTAC[T/C]TTGTTGAGGAAGTCTTCCATGTACCACGGATTACTGAGTTTTGGCATAACTACATCAGCT
1535	Gga_rs15296303	GGA1		66767470	Mapped	AGGAGCCTGGGGGAGACCTTATTTCTCTCTATAGCTCCCTGAAAGGAGTTTGCGTTGAGA[T/C]GGGGATCAGCCTCTTCTCCCAGGTAACAGCAATAGGATGAGAGGGAATGGCCTTAAGTTG
1536	Gga_rs14837303	GGA1		66838187	Rejected by Beadstudio	ATAGGATATTTTTCTCTAGTAAAGAGGCATGATCAGATTTTTGAGTTGAATATCTGATTG[T/C]GCCTCTATACATTCTGTTTGAAAATTGACAGGTGATGTATTTATGTCAACTGAAAATGGA
1537	Gga_rs15296530	GGA1		66908430	Mapped	TCCCTCAGCTTTCTACCATGACAGCTTGCTTCTATGGTTGTGAGAGCATAAGCTGCCTGT[T/C]CTGTCTCAGATGTGCATCTGACCTTGATTTCAGAGGCAAAAAGAGAATGAAAGGAGATTT
1538	Gga_rs14837371	GGA1		66926453	Mapped	AGAAATTGCTTTTATTCCCTAGAAGCTCATCAGGTCTTTGGGGGACGGACTACACTTCTG[A/G]AGCTCCATTCTAACCTCAGATCACAGTTCTTCTCACACCCCCTTCATGTTCTTGAGCAGT
1539	Gga_rs15296769	GGA1		66999253	Mapped	ACACTGGAGAAATTGCCAACACTCACCTCAACACAACCTCCCTTCGAGTAGTTATACAGA[A/G]TGATGAAGTCACCCCTGAACCTCCTTTTCTCCAGACTGAATAAACCCAGCTCCCTCAGTC
1540	Gga_rs13657859	GGA1		67064322	Mapped	TTTTGGACTCTGCAGAAACCATAGTCAGGATGCTTTGACTGTGCATGAAGCATAATTACA[A/G]GTGCTGCTCTGATTACTGGATGTTAATTGCTCATTTACTGAAGAGTTTTTCTTTTGAGCA
1541	Gga_rs14837544	GGA1		67132184	Mapped	TGGATGTAGGGTAGTTTTTTGTTTGTTTGTTTCTGTTTTTTTAAACAAATGGAGCCAAGC[A/G]GTTCACAGTGGTTAATAAGCTGTCCATGTAGGAGAGCATCTCCCCAAAATTCCACTGTTG
1542	Gga_rs13879221	GGA1		67208748	Mapped	AACTAGTTAGAACGTGTTCCACTAGTATCGCTTGTTATGTTTCAGTAACACTGTTGACTT[T/C]GTAGAGTGTTTTTGGCTGTTATCATGAGATTAGAATTTAAGTTAGTCTTTTCTGTAAATT
1543	Gga_rs15297136	GGA1		67280501	Mapped	GGTGTTCCTCAGCTCAGCACTGCTGTAATTAGTCCTTGAGTTGTGGCATACAGGGAGAGA[A/G]TCAAGAGTGGCCATTCATGGGAAAGAGAAAAGAGAAATGTAATACAATATGAAAAAAAAC
1544	Gga_rs14837725	GGA1		67299780	Mapped	CCTGAGCATTCCTTGTAAAAATGTTGTGGTAAAAACACATTGTTGTCTCTCTTGTGATAT[T/A]TCCAGGATGTGAAAAAGCAGGCTCTTCCATGTGGATCTATGTTTTCCTGGGAAATCTTTT
1545	Gga_rs13879350	GGA1		67374939	Mapped	GCGACAAGACAAGGGGCAATCATAGAATCGTAGAATCATAGGTCACCCGAATTGGAAGGG[A/G]CCCATAAGGATCATCAGCTTCAACTCCTGGCTCCACACAGGACCACCCAAAAATCAGACC
1546	Gga_rs15297811	GGA1		67466066	Homozygous	TTTGTTACATGTTTCTCCTCCTCTTTTGCAGTCAGATCATATTCCTTGTCTGAATTCTGC[A/G]GGCAGTGAAGTGTGTATGCTAAGTCTGATATTCTCCATCTCTCTGTCTTCAGGAAGCGAG
1547	Gga_rs15297923	GGA1		67502457	Mapped	GTGTAGTTTCAGTGTAATGATCTGGTCTTTAAAAAAAAATAGTAAGTAGATAGCCCAGGG[T/A]GGAGGGGGGACTTACTGGTATTGATATGATCCAACAAATAGCTTTTACCAGCAAGAGGGT
1548	Gga_rs13658057	GGA1		67571867	Mapped	TGGTTAGTTTGAGTCACCACAAATCACTTCTAATTGCAGTCCTGAAACATCTCAGCATCA[A/G]AAAGAGTTGAAGTCAGTTCTAGCACGTTCTTGAATGTCTTGTGTGACAGGGTAGGTACTT
1549	Gga_rs15298341	GGA1		67637166	Mapped	GGGCAGCGGATGGGCTCTGAGCACTTCTTTTGGTGTGAATGGCTAAACTGATAATGAAGC[A/G]TTGGTATCTGGCAGTGCCTGTTATCTAGAGACCAGAGCATCTTTGCCAACACTTACCGCC
1550	Gga_rs14838202	GGA1		67672135	Mapped	ATCTTGAGGCATTACTGACTACTGTTGCAAGGCAGGCAACCTTGGGGATGAAATCTCCTT[A/G]TAATTGTGTAATTGTGTATTTAATTGTGTACATAATCTTGACAGGGGCATTACAGACCTC
1551	Gga_rs14838265	GGA1		67746220	Homozygous	GTGTATTTATTGACAATGTTCTCTATCAATTAAACAGTAATTTACAACAGTAGTCTTATT[T/G]GGAACTTTTTTGAGCAGATTGTAATAGAGAACAGAAGACTGAAACAATATTCAGTTAAAC
1552	Gga_rs14838390	GGA1		67813353	Mapped	ACAGATTTTCTTTTGGCACTTCTGCTGGTTCCTAGGAATAATAAAAAAAAAAGTAAGCCA[T/C]ACCAACTCACTTTCCATTCAGGTTCCAAACTGTCTTGAAGACTTACTACTTTGCAGCCCT
1553	Gga_rs14838477	GGA1		67874448	Mapped	GAGAGCTGGCGGCAGGTTGGCTCGGCTCTGAGAGGTGAGACTGGCCAGGACCTGCAAGAG[T/G]TTGGGCTCAGTTTCCTGCTCCTTGGCAGGCTTCTTTGTGTTACTGCGAGCAAGCTCTTTG
1554	Gga_rs15299019	GGA1		67942755	Mapped	TGTATTTTATCTATAGTTCCTCTTTTTCTTTTTTCTCCCTTATCACCTTCCTTTTCACTC[T/C]GTTTTTTCCTTATTTCTGATGATTCTAAGGAAGATTTAGTAGTTTACGGTGAATGTTAAA
1555	Gga_rs15299188	GGA1		68010510	Mapped	GTTGATATAAACATTCAGCAGAGCTTGAAGCAGGCCCTGAATGAGTTCTGTCTTGGCAAG[T/C]CTACTCCCTTGCCAAAATAATTTATGAATGATAACTGCAAGAACCAAGATCTGTGTTATT
1556	Gga_rs14838655	GGA1		68077444	Mapped	TAGCTCTGTAGGAGAATGAAGAGGTGTGAAAAGGGTATGGACTGAGGGAGCATTTAGAAG[T/G]CAGAAGAGGGACCAGTAAAGCTGCAGAAATTATGAGTGGATTTACCTTGTGTCCTGTTGT
1557	Gga_rs15299465	GGA1		68144561	Homozygous	TGCCCCAGCTGCACCCAGCATGCTGGCCAGCGCGGTGGATTTGCAGGTACAGGCCTGAAC[T/C]TCGCAGCCTGGGCCCACACCTAATTAAGTTTGAATGCAGCAGAGTGAATTGCTGTGTGGG
1558	Gga_rs14838799	GGA1		68210380	Mapped	TGTGATTCTTCACTACCTTTTCATCCTGTTTGGTTAGTTATAGTTGTTCTACAAAATAGC[A/G]TTCAATCACCATGTCTTCCTGGCATTTCATTCCTCATTTGCATGGATATTAGTAATAGTA
1559	Gga_rs13658329	GGA1		68242008	Mapped	TACCTGTCCATCTTAGAGCAACAGTGGGTTAGACTTATGTCTCCCAGTGCTTTCAAAGAG[T/C]GTGTGTGGTAGGGTTCCTCACTCCTTGTTTCCCAATTAAGTAATGGCTTAATGAGAGAGA
1560	Gga_rs15299778	GGA1		68316556	Mapped	GCAGCCACAAGAGCTAATTACTTCCTGAGATCTTGTTATTATGTTTGCAAAATCACATGC[T/C]CCCAGTAGCTTGGGTTTTAAGCACGTACATACATGGTCACCAGCATCAGTACAATACCTC
1561	Gga_rs13658393	GGA1		68381982	Mapped	TTATTATGAGGGAGTGTGTGTGGAAATGAAACCACTTAAGTTTTAACAAAGCATCCCATA[T/C]GAAGGTTTCCTTGGTCCAAGATACAGGAAAAGGAGGAGTGGGAGAGGAAGGGGGTAAAAA
1562	Gga_rs15300036	GGA1		68448326	Homozygous	GCACTTCATTCTGATTCACAAAGAAAACTTGCCTTAAAAGTGGCCCACGTTCAAGAATTC[A/G]AGAATTCAAGACCTTCTTAGGATACCATCCAAATTAACATAGGTAACAAGGCTGGCCAGG
1563	Gga_rs13658436	GGA1		68520735	Homozygous	ACCACTGCCTGATTAATCATTCACAAACAATATAGAGGCTTCTTTTTCTTAATGATTCCT[C/A]ATATTTTGCCTCATTATTAAAACATCAGTATTACTAACAATAGCCTCTCCTCACCTTAAC
1564	Gga_rs14839139	GGA1		68586735	Mapped	GAACATGGAGCAGCCCCAGCTTCTGTTTCACTCAGTCTCAGTTCCCACTTCCTGATGGGG[T/C]AGGTAGCCTCAGAATTTCTCCCTTCCCTCAAGCCACAAGTCAGTGGTAGCCAGTGCACCC
1565	Gga_rs14839209	GGA1		68665415	Mapped	TAAATGATATCCAATTACTAGCTGAGAACATGACATCAGCTCCAGTTGTTTGATTCTCCC[A/G]GTAGGTAATTGCATACATTCTCATGTTAGTGAATATTTATTTTATCCAATTTCTTTCAAG
1566	Gga_rs15300724	GGA1		68733602	Mapped	TGTATTCTGTGCATGCTCAGTAACATAGGCCCGTGTCATAAATGTCTAAGATGTGTTCCT[T/C]CTCATCATTGTGTTCTTTTGGGAAATAGCTGCATCCTTCTGCCACAATTTCTAGACATAG
1567	Gga_rs14839368	GGA1		68802419	Homozygous	AGTAGCCTTTCTGCCACAGTTCATGAAAGTTCTCTTTCTAAAAACATTTCCTCTGGAATT[A/G]TGCTTTTAGGGCCTTTTTCATTTCACTAACATATGTCTAACTACCATTTACTGGCGCTGC
1568	Gga_rs13880779	GGA1		68868346	Mapped	AGGAAACAAAAGCTTGTGTAGTTGGAAAACTTGGGATAAAACAGGAAAGGGGATGAATTT[A/G]TAGCACATTAGGTGCTTGTTTCTGGCTCCCTGTGTGGACAAGTAGAATAGCCAACCTTGC
1569	Gga_rs14839544	GGA1		68934899	Rejected by Beadstudio	CACCTCCTGGATTTGCTGCTCACACATTTGCAGTTAGCAGCAGCCATCAGCAGCTCCACG[A/G]CTGTCCCCTGTTCCTTAGCTCATGCTCTAAAGTCAAGGAAGCACCACCAGTTTAAGCAGA
1570	Gga_rs14839620	GGA1		69000574	Homozygous	AAGAGTTTTGACGCTGGAACTGCATGTGAAAATGCCACATTTGTGCACACAGCTCCTACA[A/G]AATAAAGAAAGAACATCATCATTAATAAACATATTTTCTTCATTTACAGATGATCTATAT
1571	Gga_rs15301677	GGA1		69065756	Mapped	GTTGTCATTTTGTCCCGTTTTGGGTCTGCATTAAACAGCAATGCTTTAGGAGGTTTTAAA[A/G]GTCTGTTCTGATTTTGTTCTTGTTCTGCCTCTGTCTCTTTGTCTCGAATGACAGAAGGGC
1572	Gga_rs14839731	GGA1		69135263	Mapped	CACATCTTACTGTAACACCCTGGGTCACTTTAGAGGCATAGGCCTCACCGTGCCTCACTG[T/C]CATCTTGAATGCATTTCACAAAGGCACACACCTTCTCCTTTGCATAAAATTCAGGCAAGG
1573	Gga_rs15302152	GGA1		69217610	Mapped	TTGCAGACAGAGAAGTAAAATAATGCACTCCTGCCTGCTTGAGAAGATGCAGATAAGCTC[T/C]GTGAAACCAAGCTGCTAGGTCTGATAACAATTCTTTCAATGTCACACAAGATAAAAGACT
1574	Gga_rs13881116	GGA1		69286898	Mapped	TTAAATTGCAAACTAAATGTTACCCACATACCCAAAGAGTTTCACTCACCTTCATACCTA[T/C]TGAAGTAGCAAACCTTCAGTCTTCGTTTCCTGGAATAGTGTGTCACAAGATCTCCTAAAG
1575	Gga_rs14840084	GGA1		69391465	Mapped	ATGCTTGCCAGGGAGGGCTCACCTGCCACCACTGCTGCTGATGCAAGGGGCATGAGAAGA[A/G]CGATCTACTTAACCAGGGCACATGGATGGGGCAAGGGGGAGAGTGAAAGCCTGATGATGT
1576	Gga_rs13881285	GGA1		69457838	Mapped	AATCTCAAGAGCTCACCTGGCACAGAGTCGGGCCTTGATGACTAGCACCAAGCCTGCCTG[T/C]ACAAACTGCTCCTGTCATTGTGCAGTGTTAGTGGTCTGCCCAGGGAGAAGTGGCAGTGGG
1577	Gga_rs15303041	GGA1		69526479	Mapped	TACAAATGCCTCCCCTGCTCTTGCACAGTAGCAATAGGAAAAAAATATGAATTATCAGAG[T/C]TTGTATTTTGTCAGGCTTCGCTTTTTTTTTTTTTTAAATATATATATTTTAGCATTATTT
1578	Gga_rs15303414	GGA1		69670963	Mapped	ATGTAGTTGCTGAATTGGTCTCTTTTCCTCATACAAAGGCAAATTTAAGTTTAATGCCTC[A/G]GAGCAAAGAGGTTGGTGGCGGTTACAAGAATTTTCAGCTTTTTGATTCTCTCAGAACCTG
1579	Gga_rs15303593	GGA1		69741032	Mapped	CCCTCTTATTTCAACTTCAGTTCAACCACTTCTTTCAAAGTGATGCTATTATAAGAGGCA[A/G]CCTAAGTCCTTTCCCAACTGCTACGTGGAGCATGTTGTAGCTGATCAGTGCAAATGATTG
1580	Gga_rs14840557	GGA1		69807227	Mapped	CCCCTTGAAAGGAAATGAGTGGACGTTCTTTGAACAGGGCTGAAAGAAAATAAGAAGGTA[T/C]TTGCAGCCACCTGGAGAAAAGCCATCACAGGGCGCAATCCGCTCAGTGTCAGCTTGGCAT
1581	Gga_rs13659104	GGA1		69893608	Homozygous	TATATTCCTATTGATATCCTAATTAAAGATGCCAACAGGTAGCACAACAGAACAGTAAGT[T/C]AAATTTTGTGGCAGCTGTAGGTTAAACTGGGAAAGTAAAAATTAGCATCCTATATAAAAA
1582	Gga_rs15304159	GGA1		69987866	Homozygous	AGCCTCATGATGAGGGTAGGAATAAAGAAAAAGAGAAATGGTCCATGCCAGAGAAACTCT[T/C]AGACTGACTTCCCCTTTGGTCTGATCATACTCTTCACTGACTAGCAGTTGCTACCCTACA
1583	Gga_rs13882064	GGA1		70069055	Mapped	CAGTAACACTTTGCCACTGATAAAAAATAGCTCGCAGAATAAAAGCATATCCACAGCCTC[A/G]GTGGTTTGAAAAACCATTCCCCAGGCAGCCAAGATGGTCTCCGATGTCACAGTTTACTCA
1584	Gga_rs13659175	GGA1		70139436	Mapped	CATTTTTAAGCCTAAAACCAATGAGTGTCTTACATCTTTCCTTTGTAATCATTCAGTTTT[A/G]CTTTCTTTTCTTAAAGCATGACTAGTGAGTATTGCTGTACAGTATCTCAGAACAGTAGCT
1585	Gga_rs15304526	GGA1		70140573	Mapped	AAAATAAAAACATTCTATTTAGCCTACAGAACAGCAAAAAGTATGAAAAGAAGTATCTCA[T/C]AGAAACTACATGAACTCTTGAGATTCATTTGATCAAAAGAACACAGAATCCCAGATGGTA
1586	Gga_rs13882158	GGA1		70151653	Mapped	CTTAAATGTCTCAGCGCCAGAACCATAATTAACAAAAAGAGCTGTATAGAACAACTGATT[T/C]GGTCCATACTTTGTGTTTGGTATAAGTGAGGAGATATAAGTACTGCTTCTATAATGTAAG
1587	Gga_rs13882222	GGA1		70218294	Mapped	GGAAAGCTACACAAGCAATTACAGAGGAGCAGCACTTGCCTCATGAGGCCTGACATTCAA[A/G]CACACAGACATTCTCTCTATGTGTGTGAGGTAATGCTGTCCTCCAGGGCAGAATCACTCT
1588	Gga_rs15304798	GGA1		70309826	Mapped	TGGAGAATGAGACTGACACCCTCCTGGTAGCATCCTTCCTTCAGGTACCTTTAGAGAGCA[A/G]TGAGGTCTCCCCTCAGCCTCCTTTTCTTCAGACCAGACAAAATAGCTCCAGTTCTCTTAT
1589	Gga_rs15305118	GGA1		70374884	Mapped	AGGGAGTGGTAGCCACTGTAGGTGATTATTTCTGTAGCGACCTTTCTGGCACCCAGAACA[T/C]GCAGTGTCTAATAAAAAGCAGAATAAGCTACTTTGAGACTGGCCATTAAAGTGTGGGTTG
1590	Gga_rs14841361	GGA1		70443869	Mapped	TTTTTAATACATGTAAGCTGTACTTGCAGAAAACGAGCAACATCTTGGAGATGACACGTT[A/G]TTCTTAGAATTTTGTGATAGTAATCCCGAGTCCTGAACTTGTTCAACTGAAGATCTTGTC
1591	Gga_rs13882556	GGA1		70567038	Mapped	AAAACTAAGAAACCACCACCACAATGCACCTACTTGGTTTGCAGCCAGTTCACATTCTTG[C/A]ATTGCACCTCTAAGTGGTGCCATGGATGCTATCCTCACCAGGGAAACGGAAAGAGCCAGA
1592	Gga_rs13659452	GGA1		70723605	Mapped	GACCCCTATGATTGTGTGACAGAGCATTTGCTTGAGTTAATGTAGATGTAGTTTTTTCTG[T/C]AATACATGGCTATTCCTCTCATCTGCAATACCAGACACACAGCTATTAGAAACTACCAGG
1593	Gga_rs14841945	GGA1		70769289	Rejected by Beadstudio	GATGACCATGCTCATTTAGCCTGACCTCCTGCATTTAAGCAGCATCTAGCATTTTTGTTT[T/G]ATAACCTATGAAAGCATTTCAATTCCAGAAAGGATAGGCTAGGTGTTTTACTGAGCTAAC
1594	Gga_rs13659549	GGA1		70846709	Not Mapped	GTTAGGAATCCCTTCCCTTCCAGTTTGCCTAAGACTTAGAAAGAAAATTCCTGCTTTTTT[C/A]ATTTCCTGACTGGACTGAATAGGTTGAAAGTTAAACTGCAATTCCCTCTTCTGCATGATT
1595	Gga_rs13659587	GGA1		70912704	Mapped	TGGTTCAGTTCTTTCTCAGGATATAAGAAGCTTGGATAGTACAACATAAATCCTTCTGGA[A/G]AGCAGAGGTGAGCCTTATTGTTGCAGCTGGGAAAGAATTATCAGCATCTTTAGGGAATGC
1596	Gga_rs13883105	GGA1		70983901	Mapped	TGCACAAGTCTCTAATTCTCAATCAAGAATGAGGAACACTAGCCCACACTCCTGCAAGTT[T/G]AGAAGGAATAAGAAATGCTAATTCTTGCCTCTTGTTGATAAGAAAGTCAGCTGAACTGCC
1597	Gga_rs13883152	GGA1		71060630	Mapped	GCTTTTGCAAGGGAAACGTTCATAGGCTAACAGAAATCTACCCTCCTGCCTAACAGCTTG[A/G]GACAAATTTTCCAGAAATAATGAAGTTATGCAGGATAACACAGTTTAAACTGATTGGACA
1598	Gga_rs13883247	GGA1		71112258	Mapped	AAAGTACATGTTGACATTTCACTACACTGTGCTGACTGATAAGAAAAATCCTAAGCTAAC[A/G]GTCTGACCTAAAGGAATGTTTCCTTTCTTTCTAAATGATTTATATATACCCCGACGCAAC
1599	Gga_rs14842356	GGA1		71179864	Homozygous	AAATTGTGCAGAAAGGACTGAGACGACAAGGCTATCTGAAAGTTACTATTTGTCTTCTAT[A/G]TCAAAATCCTTTAATCATGCAGAGTCCCAGTGCTATGAAACCTTAGATTTCAGTACAAAC
1600	Gga_rs14842422	GGA1		71245706	Homozygous	GTACAACTGTTTGGTATCCAATTCTTCCCTTCTCCAACTGGAAGAAATGCAGAAATTTCA[A/G]ATCTCTGATATTTAAAGAATGAAATGAGCTAGGACTGCCATCATAAACAGCTGCATTTGT
1601	Gga_rs15307852	GGA1		71288188	Mapped	AGGGCCTTTGTGAGCTAAAGTTTGAACTGTAACCCTCCAGACATTGAAAACGTTGGAAAT[T/C]GAGGCACGGGGAAAATTGATTTAATCAGTACCTTGTTTTTCATTCATGTTTTTTATTATT
1602	Gga_rs14842510	GGA1		71324176	Mapped	ATGTTTTTTAGTGTTAAATTTCTCAGAGACATTTAGGTAGTACATAATGTAAGCATTTCC[T/C]TTTTTTTTAATAGCCTGTACCCATATCAAAGTATTTCCACAGCTTCTTTGTAATTCTTTA
1603	Gga_rs14842775	GGA1		71482956	Homozygous	CTGTGGCAAATCCTGTCCTTCTGCACCATTATTGCCAACAGGGTATGTGTTACGAAGATG[T/C]GAGCTGTGCTTGATCCTCAGGAAGAATGGAAATATTAGAAAACATGTTATTTTTGTTTGG
1604	Gga_rs13883708	GGA1		71525249	Mapped	AAAAGAAAAGTGAAGTAAAAATTAAAGGAAATAGAGATGAGGCTTGTGAAAGAGGAAGAG[T/G]ATTTTCCTTGTTTGAGGAATCAGGACTGCATAAAATAAAAATACTGCCACTGTTCCTACT
1605	Gga_rs15308763	GGA1		71602172	Mapped	TCTCTTCCTTAGCTACCACTGTCTAAATGCACAGTTCATGTCCTGTATAAGACATCACTA[T/C]GGGATCCATCACTTCCTTTTCCTGATTCCCAGGGTACCCTTCTACATAATGTACTTCGGC
1606	Gga_rs15308925	GGA1		71668777	Mapped	AGAGAACTCAGTTCTTTCTTGTTCTCCAGTGCATTCACCAGCACAACTCACAGCTTCTGC[T/C]CTCAGCAGTTTGCTCATAGCTTTCTTCTCTGTGCTGACAATCAAGATTCAGGAACAAAGA
1607	Gga_rs14843164	GGA1		71735892	Homozygous	AAAAAGTCTAGACACTCCCTGCTGTTTTTATTAGTACTTTATCTATTTATACAGGAAAGA[A/G]CATCAGATTTCCAGTTATCTGTTTTCTGATAACTGAAAGCTTGGAAGTTTTTTTTACCCT
1608	Gga_rs13884024	GGA1		71802020	Mapped	TCTTTCTGAATGTTGTTTTTCTTTTCATAAAGTTTATGAAACTCATCCATTTAGCAGGTA[A/G]ATAGAAACTGGAAAAGAAAGTGTGTTCTACAAAATCCTCGGATTTACAGATTTGCTAAGT
1609	Gga_rs13884167	GGA1		71868628	Mapped	TATTATCTTTGACATACTGCGAGATTGCATTACTGTTACTCAGCAGTTAAATTTCTACTT[T/C]ATTGAACTATAATATTTATTTGATCTTTCTCATCATTGCAATGTCATATAGAATGCTGTG
1610	Gga_rs15309582	GGA1		71934145	Mapped	ATGTGTGTCAGCACCTTGATGTGTAGAGGCAGCTGGGTTCCTCCTTCTGCAGAGGGGAGG[T/C]TGGGTTATGGGAAGAATGGATCATTTCAGAATCTTTCTTGGTATGTTGGTTTGAAACTAA
1611	Gga_rs14843451	GGA1		71963307	Mapped	TTACACCCCTTGGTGGCTGAGTCAGTCTGCCAGCTGATGTCACCCAGCATACCTTCGCTA[A/G]CTGTGATTAATATTCAGATTTGGGCTGAATAATTGTTGCCAACAGCCCAACCTTCCTTTG
1612	Gga_rs13884341	GGA1		72028369	Mapped	CAAATGAAAACTGTTTGTTGATTAGACAATTGCAGCTGTGGCTGCCAGTATAATTGTAAG[T/C]GCTAAGGAAATATAAACGAATGCATTTACTCATTCATTCAGATTTCACCATTAGCAGCTT
1613	Gga_rs13660287	GGA1		72095555	Mapped	AAGCCTGTGAAAGCACTCCATTAACCAAGGAGATTTCTTTGGTCTTTGGTGGCTTCAGCA[T/C]TGAATTGCCATGGAGACGAAGAACTTCCAAATACTACCAGAGAATGTAACCTTTTCCATA
1614	Gga_rs15310140	GGA1		72182637	Mapped	ATTTTCCTAGGAGATGGTTGCCTCATTAAAACAAACACACAAACAAACAAACAAAAAAAA[C/A]CATTATATTAACTGATGGTGTGTAAATAAAACCCATTTCAGTTACACTAAATCTATATTC
1615	Gga_rs14843711	GGA1		72260842	Mapped	AACTACTGCTTCTCTTTTCACTACTAGTACTAAAACCATCCTTTCCCCCAGCAAGACATC[T/C]AAGAATCTGATCTCATTTTGAAAACATGCATTTTCTTACTTTACGCTTAGGAAAATGGAT
1616	Gga_rs14843830	GGA1		72326144	Mapped	GTCTGCCGAGTGCCTGAGCATAATGCAATTCAGCCTTGCCAAATTTCACCTGGAGCTGTG[T/C]ATCAGATGATAAGCATTTCAGCCCCAAAAGAATTTCAAATATTTTTTTTTCCTTGATACT
1617	Gga_rs13884776	GGA1		72393503	Mapped	GCTTTCCAGAAACACTGAAAGAAGAGAAATTCTACTTCAGTAATAAGGGCTCATTACCTC[A/G]AAAGATACGTAGTAGATAAAAGTAGCAGTGCCTGTTTGGGTGTTAAATGTGCTATATGAT
1618	Gga_rs15310617	GGA1		72460873	Mapped	GCAGTGTGGAAATTCAATCCAACTCTTTGTTGGACTACCTCTCATTAGTAAGACATAACA[T/C]AAAGGGGAAAGATAGTCCAAAGCAAGAGGCAAGAAAATGAAAACAGTAAATGTTGAGCTA
1619	Gga_rs13885173	GGA1		72597218	Homozygous	GGAAAAATGATACGTGACAGGGAAAAAAAATCAAGCCAACTGATTCAATGTTCTTATCCT[T/C]CAATCTGATTTTTTTTTTCCTTCTCATCATATATCCATCTATACATCTTCAAAAGGATTC
1620	Gga_rs15311275	GGA1		72664011	Homozygous	TCCCTCAATTTTTACACTTTGGCTGTAGGCATGGGTAATAATGGATAATTCTACTTCTTC[A/G]GGGTTTTTGAATTACAACCTCTCTTGCCTTAAAAAAAATGAATGCAAAATTAATAATAGA
1621	Gga_rs15311516	GGA1		72734831	Homozygous	TTTTAAACCTAACCCCATCCTTTCAGAGTACCTGATTTCTGCATGAAATTCAGAGGCAGG[C/A]CAAACCAGGTTCCAAAGCTACTTGAAAGCCCATTGATTTTCTTGAATAGAAGTATGGCGT
1622	Gga_rs13885386	GGA1		72800471	Mapped	AGATACTTGAATTCTTTGCCAGGTTTGAGATTTCCCTGCACATGTGTGCAAGTATTTGGC[A/G]GACATATTTAGAAAAAGTTTACTCAAGTTAGGCATGAGCATGGACAATTTAAGTTAATGC
1623	Gga_rs15311860	GGA1		72869520	Mapped	AATGATAATGATATCCAAATACGTTTGAAAGCAAGTAGTTTATGCTAAATCTGTGGCTTA[T/G]ACTTGCCATTACTTTCTAAGAATAACTTTGCCTTTAAATGAAATTTTGGCTTATTTGTAA
1624	Gga_rs13660639	GGA1		72935370	Mapped	TCCCAATGATCAGAAAGGAAATGTGCAGTCATTCCAGTCAGTTATGACAATTGCTGTGAA[T/C]GCAAATTATCTCCAGCTTTATAGAAAACTTTTTCCATTGAATGCCAAGAATGCCTTCAGT
1625	Gga_rs15312131	GGA1		73003127	Mapped	TTCTTCAAAAGAAATGAAGTGAAAACAGAAATTGCCTGGGTTTGTATTTTTTTCTAAATA[T/G]CAGTTGCGCATGCAACTTATGCAGACACACCCAGCCATGTACTTTGCTTTCTTTTTCCAG
1626	Gga_rs15312323	GGA1		73079576	Homozygous	AAGAAAGGAACCAGATAATCAATGACATTCTTGTCTGTCCATATTTAAACATTTATGGGA[T/C]AGATGTTGACAGATGATCTGAACATCTAAGCTCCCTTTGTAGTCGATGGAAAGTCGAAGG
1627	Gga_rs13885753	GGA1		73145803	Mapped	TTTGTGCATAATTCTAGAGGAAACTATTTTTTGTTACTGAATGTATGTAATCATTAACAC[A/G]TGATGAGGCCACTGTAAAGGCATAAAGGCCGAAGCACAAATGCTTCCAGCACCCAAGAGG
1628	Gga_rs14844774	GGA1		73215682	Homozygous	CTGTTCTTCCCACCACTGGTACATCATGCCAGCCTAACTGATGTCTAAGTTACTGATCGC[A/G]AAAGTTACACTTAGAAGTTACACCTAAGACAGTGTATTTTGCATATAGTGCTAGTTATCA
1629	Gga_rs13885943	GGA1		73286782	Mapped	CGAATTGAGAAATAGGTTTTAACAAATCGAAGCGCTTTCCATCCTTAACGTGCTGCCAGG[A/G]AGGGGGGGGGGGGGGGTTCTAAAAGGGGCACAGGTGTACTGCTGAGGACACGGTGCCGGC
1630	Gga_rs13886011	GGA1		73380613	Mapped	TATACAAAAGCCTTTTCCAGGGAAGGAAATTATCTAGTGGGTGAAAAAGCCTTTCCCAGC[T/C]CTGTTGTTAAGGGCTGTACTGATCATTCAGGAGCCTTCCAGTGCTGTGCAATTGATAAGG
1631	Gga_rs14844875	GGA1		73452365	Mapped	GAGGAGCTCTGCTTGAGCAGGGGTGGGACCTGGAGGCCCCCAGAGTGCCCTGCCAGCCTC[A/G]GCCATGCTGTGATCCCGTCACTCATTTTCCATTCTTAAAATTAAACTATGGCATTGCACT
1632	Gga_rs13886118	GGA1		73542116	Homozygous	TCCATTCATGCTGGCCAAACATGAGGTAGCCAAAAGCCATAAATATAAAAAAGTACACCA[T/C]CACAACAAAGGCCATAGAGGAGATTCCAGGAAGGGCTGCCAAGATCGATCTTTGAGCCAG
1633	Gga_rs16021551	GGA1		73611039	Not Mapped	ATCTGATAAGTTTGTTATATAGAAAAACATTGTATTGGACACCTTAATTAATCATGTGGT[T/C]CTTTGCTGCAAGTAAAGCTTAATTTTTATTTGTGGTGCACAGCATGTTTTTTCCTAACGA
1634	Gga_rs14746163	GGA1		73697391	Mapped	CTATCCGATTGTGTTTGGGCACAGGTACCTGTAAGTTTGCCTTCCAGACTGTTCCCTTCA[T/C]TGGCACTTGTACCAGCCCTGGCTGTTCAGCTGGAGCCTACAAACCCCTGGGTTTTTGCAG
1635	Gga_rs14725463	GGA1		73766578	Mapped	TCTGAAAAGTTGCCTTTATCCACTTAGAGGTTGTGTTGAACACAAGGATACAGCAGCATG[T/C]ACTCTGTCTGTACTGAGTTACTTTTGCACTGTTTGGACCTTCGGGAGAGGCAATGTAAGG
1636	Gga_rs16731860	GGA1		73847209	Mapped	TGTGGGAAGTTTCTTGTCATTCTGATTACAGGCAGTTCTGTATCTTTTTAAAAGACGTAC[A/G]GGACCCACTGAGGTGTCTCTTCCTGCCCATCACGCAACTTCTCTGTTCCCTATCTGATCA
1637	Gga_rs15859638	GGA1		73926347	Mapped	GCGTGTTATGTTTTATATCTTTACTGATGATCTGAATGAGGAGATTTAGTGTACCCTCAG[T/C]AAGTTTGCAGATGACACCAAGCTGCTAGGAACTGCCAATCTGCTTGGGGGTAGAAAGGCC
1638	Gga_rs13819552	GGA1		73974022	Mapped	CTACACTACATCTCTACACTATTTATAATATATGTATAATATACACTATTCACACCAGCT[A/G]ACCAATCACCAGCAGGATTCATGCTGGTGCCACAATTTGGTTTTATGTCATTATTAAATT
1639	Gga_rs13819560	GGA1		74028293	Mapped	GTTAAATGCAGCATACCAAAGTGAGAAGAACAGTGGTGCCCGTAATACTGCAAAAGAGAA[A/G]TCTCAGTTATGTCCTAACAGGAGGGAAAGCAGAAGGAGGTGCCGGGCTCTGCTTCTGCTC
1640	Gga_rs13816424	GGA1		74105699	Mapped	TCCTGAAAGCCATAAATACCTTACTAAGACCAAGAGCTAAAAACTGGCCACCTTATGCTT[T/C]GGAAGCAGAGAGAGCTGTGGTAGTTCTGGAGAAGCCAGCAAGGCTGTTTCAACTGCCATG
1641	Gga_rs16017455	GGA1		74176005	Mapped	TACAAAGACTTCTCAGATAATGCCTTGTTAACTTTCAAGCAGAATTGAGCCTTCTGGTTC[A/G]CAGACTTAAGCAGTGGCCAAAATCCAGGGAAAAAAGGATAAGAGTTCCTTGGGATATAAC
1642	Gga_rs13815133	GGA1		74251173	Mapped	ACAAAAAATTGGCCTGTGTTTACTTTTATATTCACAACTTTTGTTTCAAGGTCCAAGTAG[G/T]GTTTATCATCCTAAAGTACTGGTTTAAGCTGACCAGCTTAAACCAAGCAAAAGAAATCCC
1643	Gga_rs14844935	GGA1		74399059	Homozygous	ATTTCAGCAGATATTCAACTATTACTTGTATTACTGTTAGCAGCCAGTTGTGGAAGGTGG[T/C]CTAGAATGTGATCCCATTGCCTAAGGTTGGTATTGCAACTGTGGTTGCCAAACAGATGTC
1644	Gga_rs14844983	GGA1		74472508	Mapped	TTACAGGAAAGGGGAGGACGGGAGGGGGCTGGCCATGTAACTTCGAGAAAAGGCACAAAC[A/G]TGGTGATGAACAATTGCAGAGACAGCAGATCCTCTCCATCTCACAGGGCACATGGAGGTA
1645	Gga_rs14717147	GGA1		74590393	Mapped	CATTTTAATTGTTGTAAGAAAATAAGCTACTCTACCCAAATAACATATGGCATCTTTCTC[A/G]TTTCAGTCTTCTCTGATTTCAGTATCTCTGTGACAGGCTTGATAGTTGCAGTGGGACAAC
1646	Gga_rs13997206	GGA1		74659619	Mapped	TGAGCTAGTGAATAGTCTAGTACTTCCTGAAGTTGTGTTTGTCCTCTTAGCCAAATGGTT[A/G]TCCAGCAGAGAAGTTGATTCCCTGGAATATGTGCTGCCTTTTGTTTTTACAACCGTCAGG
1647	Gga_rs15553240	GGA1		74729874	Homozygous	AGATGATATTTTCAAACCCCTTCAAAAATATCTGTGCTTATGCTGGCTTCAAATGATTCC[A/C]AAATTTTGAGAAACTCTTATTATGAGAGAATTGAGGAAGGAAGTCAGAAATAACAGATAG
1648	Gga_rs13997147	GGA1		74811883	Mapped	ACTATTAAGTCTGATGCAGTCTCCCCTCTAACCGTTGATATTAGAGCTGAGAAAAAGGGG[A/G]AACCCCTTTGCTGTTTGAATTTGCAGAGCACATGCAAACTAGGATCTTGGAAGAGCAGAA
1649	Gga_rs13726025	GGA1		74897883	Mapped	TTTCTTATGGATGATGTTGTCCTGAATACTTAGGATTGGGCAAGGAATCCCCATGTGCTC[T/C]ATGGATTGTGGTCTAATAGTCAAAATGGTACACTTGAGAGGTAGATCTCTAACTCAGGAA
1650	Gga_rs13997089	GGA1		74940305	Mapped	TGTTACCTTCGCAATTCTAAAGAGGCACAAATCGCTGCAGTCTGTTGGGACCTGGCCCAC[A/G]CCTGCCAAGCCCTGTTCAATACTATTCAGCGCCGTAAAGAGCAAGAAATCTCTATATTTG
1651	Gga_rs13997041	GGA1		75070101	Homozygous	AACAGAGCACGGGAAAACCTGGTGCTCTAAACTTGTCTAAAACCTGGGAAACTGAGTTCT[G/T]TTATTTTCTTTGGCTCATACTCTATGTATAGTTTATGGAATATCCTATTTTGGTTTACGC
1652	Gga_rs13997011	GGA1		75140793	Mapped	TTCCCAAGACCATCCTCCCATCCATTTAGGGAAGGGAAGTTAGCTTTTTCTGTTTAAATA[T/C]AAAACCAGGTTCACCTCAGACCATTCATATTCCCTAACAAATGGTCCTTGTATGAATTAT
1653	Gga_rs15552948	GGA1		75213931	Mapped	GTTTGTTCAGAAATTGGGTTGAAAAGATCTTTCTGATATTTATCTTTAGCAGCTGAAATG[A/G]GAAAACTAGCATTTGTGGTTGAGTAGATAGGTTGTACATCTCCTCATTTTTTCTTCTTAA
1654	Gga_rs13996937	GGA1		75280786	Mapped	TGCCCAATTATATCTTAACTTGGCAGTTGTCTAAGCTAATGTATTGTGCCCTCAATTCAG[A/G]GCCTAGAACAGTTCTCTAACTTTTGCTTGTGCCTGCCAGGGAGTGTCTTGAGTATTATAT
1655	Gga_rs15552838	GGA1		75372077	Mapped	CTGGGGAATCAGTATAACCAAGCGTGCAAATACTACCCAATATGTGTCCCTATAAGTGGG[A/C]AGAGGGGCTCAGCACTCTGATTGCAGAAGTCAGAGGTGGTTCATGTCAGACATCTGATTG
1656	Gga_rs15552671	GGA1		75438333	Mapped	CGTTTTTGCAAATGTAAAGCATAATCCTATCCATCAAAGACAATGCCACAAGGAACACTT[T/C]AGAAGACACAAAATGAAAAGGCTGAATGTATCCCCCTGCTGTTTCAGAAGATACCTATGG
1657	Gga_rs13996781	GGA1		75507229	Homozygous	GCTCACATCTGTGTGTGGCTCTCAGAGAAGGCAGAGAACCACAGTCTTCTGGACTACCCT[T/C]GGAGAGAAGGGAAGCTTTAAGGGAAGTTTCCTCAGAGCAAGCAGGAAGTCTCAGAAGGGT
1658	Gga_rs13996753	GGA1		75577629	Mapped	AATAGAATAACTGGCAGGGCAAAGGCAATCCCATCAGGGCCACTGAATTGTGGAAAGATA[T/C]TGTTACCCAGGTAGACAACATTGCTATAAAAGCATGTCACATAAATGCCCACATACCCAA
1659	Gga_rs13996673	GGA1		75672147	Mapped	TGTCTGTCTCTGTCCTTGGCAATAAAGGAGATGAAAGGTAGCCGATTATTTGGAGGCTGA[T/C]TTAAAAGTACAGTAGCTATCTGAGGCCCTGTCCTTATCAAAGTCTGCGACAGCAATAACA
1660	Gga_rs13996660	GGA1		75706478	Mapped	TTCTTAGCACTGGAAATGGTCGGAGTGTCTGCATCTGGAGTAGAGTCATCCTTGGCTACA[T/C]AGAATCTGTCTCCTGCTTGGGGCTGCTCTGCACAGCTGGAGGAGGAAGAGCTGATGATTT
1661	Gga_rs14937626	GGA1		75745289	Mapped	TAAGAAAGTGGTAACAACTGTTGAGAGGGTTTTATAGCAAGAAGTAATGTGGTAGAGTGG[T/C]GAAAGGGCACAATATTCTAAGTGTTTAAAAATGGTAAAAACTACATACTTTGTTATCCTC
1662	Gga_rs13996613	GGA1		75814504	Mapped	CTATAGCTCTTAGTTCTATCCAAGCGCAAATATGGGTGCAATCTATGGCAGTGGCAATTG[T/C]AAGAGAAAGTGAAGGAAGCACTTTACCAACTGAAATTCGAACGGTGAGTTAGGATAATGC
1663	Gga_rs13996539	GGA1		75933163	Mapped	TCAGAGTTACTCCCTTGAAGATATTGAAGTGTTCAGAGACCAGCATTGGAATAGGAGGAG[T/C]GTGCTTTCTCTAAGTGATTCTAATTCATCCTCTGTTATACAGAGTATTAATCAAGACTCT
1664	Gga_rs14937529	GGA1		75999542	Mapped	TTAACTTTAGATGTTGGGAGCTGCTTTGCTTGTTTATTGAGATGGGGAATGGTGTTAATA[A/G]TATGCTTAGAAACTATCTGCAACTAAGTGGACAAAGTACAGAGTCCAGTTGCTCTCCAGA
1665	Gga_rs13811040	GGA1		76112168	Mapped	ACTGCTTTCCTAACATTTTTCCAGTGAAATGCAGGAACCATCTCTTGTTATTTCACAGTG[T/C]ATCCTCTTCATCCATTTTTCTTTTAATGGTCAAGTTATAAGCAATTGTCTTTGTGTGTTG
1666	Gga_rs13996421	GGA1		76190406	Mapped	CATCTTGTAACAGTCCTGGCTAACCAGGGATGTGCTGGATAACCAGAGACTGGTAAATGT[G/T]ATGCCTATCTTCAGAAAGGGTCAGAGAGATGATCCTGCTAGGTACAGACCTATTAGTCTC
1667	Gga_rs15551342	GGA1		76263662	Mapped	CTGTTAAACAGTACTACTGTTCCACTAAATATTTTTATGTTTATGGGTAGATTTTTGTTG[T/G]TGGTGGTGGTGGTGGGTTTTTTTTGTTTTTTTGGTTTTTTTGTATGTTTGTTTATTTTAA
1668	Gga_rs14937340	GGA1		76337398	Homozygous	ACACTCTCTAGCCTCCATCAAACTTACCTCCAAAGTTTAATGAGAACGGAGACCTTATTT[T/C]TGTTAAGAGATTTGTTTCAGACTATTGCACAAGAACTTAAGGTACAATCTCCCCATGAGG
1669	Gga_rs13996280	GGA1		76358877	Mapped	TTGCATCTCTGCTCTATTCTTCCCTAGAGCTTTCCATGCACGTCTCTTGAAATAGTCATC[A/G]TCTGCTTCTGAAATATGTGTAATAGTAAGGGGGTGCTTTGTGTCTGGACTTACAAGTATG
1670	Gga_rs13996301	GGA1		76433367	Homozygous	TCTATGATTCTATGAAATTGCCCTGCCAGCTCCTCAGCTAGAATCAGTTTCCTCCTTTGA[A/G]ACAGGTGAGACTCATCTGCAGGCATCAGGCCTGGTGCTGAGTAAATCACTCCTTGGTCAA
1671	Gga_rs13996341	GGA1		76504138	Mapped	ATTAACTTCTAATATAGCAAATACTTTATGCCTCCAGATATTCTCTTTTTCTTCACCCTT[T/C]CCTTTTCCATTTCCCCACAATTTTCCCTCCTTACTTACATTCTTATTGTTTGAATGTCAA
1672	Gga_rs13793692	GGA1		76582093	Mapped	CAAAGAGATTTGGACTTTATATCAATATACTTTACCCATAAATGAAAAAACAGAATGTAT[T/A]GGTTAAAAGTTAGGTTAAATGAATAAAGGGCACATGTTTCCCCTGGGGATGTTGAGAGAG
1673	Gga_rs15551603	GGA1		76604401	Mapped	ATTTGTCTTACATTTTGTGCATTACATGAACAACTTCTTCACCATTTTTCCATATGAGTG[T/C]ATCCCTTCAGCATAACAGATACACAGACCAGTGATCTAATGCCATGAAGCTAAAATGCCA
1674	Gga_rs15551632	GGA1		76679886	Mapped	TGCCAAACGTTTCCCTGTAAACAACCCAGTAAATAAATTACCAGGGCAGCTGCAGCCATC[A/G]ATGCATTGTCCATGACACACTTCATTGATATTCAGGCTCTGGCAGGTTTTAGCACAAGGA
1675	Gga_rs15551656	GGA1		76745422	Mapped	AAAAAAAACCTGAAAAGCACATGCTTGCCACAAACACAAGTCCTATGTCAAAAGGAACCT[A/G]GAGTCACACAGGCAAAAATGATATGTCCCAAAGCTAAATATTACCTAAAGCTTGACTGTG
1676	Gga_rs14937455	GGA1		76815148	Mapped	CATGACAGAAAGCAAGGGAAGTAAAATCTCTCTTCCCAAATGTACTCCCATATCGAGAAC[A/G]GGTCTTCTGTCTTTCCTCTGCCAGTCTTGGTGAACCTGGCTCAAAGAACAAATCATTGCT
1677	Gga_rs16064443	GGA1		78375116	Mapped	TATTTCTGAAGAACATATGACCAACATATACTTCCTCTGTGGGAAAAACATAACTGAACA[A/G]TGTTTCAGTTTACAGGCAGACACACCTGAGATTTGGTGATAGATGCAGACCTAATATCAT
1678	Gga_rs16735680	GGA1		78456923	Rejected by Beadstudio	AACTGCTTCTGTCAGTAAACCAGGTGTCTTCTGCATTTTATAAGGGTTCGTGCTGGTTCT[T/C]CAGGAGTTTCACTAAGGAAGATGCTGGGTTGACAATATTAGTTTCTATATCATCCTATTC
1679	Gga_rs13886740	GGA1		78487399	Mapped	CCTCTTCACTGTCCCCCTACTCAGCCCCATTTGGAGGTAGATATTGATGCCAACATTGTT[A/T]ATTAACAACCTGGACAGTGGGATGGAGTGCCCCACAGCAAGTTCATGGACAATACCAAGT
1680	Gga_rs13886698	GGA1		78560317	Mapped	TGCTACATGGAGACAAGGACAATCCACTAAACAATGCTATTCTCCATCACCTCCATGCAT[A/G]TACATGTTGATACAGATAAGTCTGAATAAAAATATGTACACACATATATATGTATGCATG
1681	Gga_rs13796308	GGA1		78706688	Mapped	ATAGAAGACAAATGGATTCTAAGAACACAAGCTCACTCCCCTGCCTTAATTGCACTGTTG[T/C]TTATCTTTTTAATGGTTCCATTATCTGAACCACCAAAACAGAAAATCACAAAAATTCTTT
1682	Gga_rs15313747	GGA1		78778786	Mapped	GTTCTTGTTAAAATTCATAGAATTGGTAGTTGTCCAGCCCACTAATTTGTCAAGATCTTC[T/C]TGATAGGCGTCCCTGTCATCAGCTCCTCCTAAGTTAGTGTAATCCACAAACTTAGTGTGC
1683	Gga_rs13886661	GGA1		78785092	Mapped	GGAAGTGGGAAATGCAGAGAATTCAGTTCAAACAGACCAATTATTTCAATAAATGTTTTG[T/C]GCATGTTAAAAAAAAACATTTAATTGCAAAATTTTGTTGAAAATATCTACTCCCTGCTGT
1684	Gga_rs13886635	GGA1		78858064	Mapped	ACTTGAATGCCACTTCCCTGAAGCAGGCCTCTGCTCTCTCTACGTATCTACTGTTTGATC[A/G]ATCATTTGCTCTATGCTAACATTTACCTGTGCTGCTCATGTTACTGGATTTCAGCATGGG
1685	Gga_rs15313691	GGA1		78934760	Mapped	AAAACAGAGGACCCAAACTGCTGTCTTCTGGGCAACTTGAAAACCAACCCAGTGAAGGGA[T/C]TGGGGAAAGGTTCGTCTTCTACATCTGCTGCCACATAACCAATCAAGTTTGGAAGGATTA
1686	Gga_rs14845171	GGA1		79010140	Mapped	AATGGGGATTACGTGCCAACTGGATGACTGTAATTATGCTTGTGCAGGCCATAAGTAGGC[A/G]CACCATCTAAGAGTCATTTTATTCCTAATATATCTCATGAACCAATTAGCACATACTTCT
1687	Gga_rs13886391	GGA1		79100072	Mapped	GATACCCAGGCAAGTCAGCAGTGCAGGTCTAGCATGCTCTGCTGGCTCCTTCTACAGATA[A/G]AAGCTTGGATTTCCCAGCATCTCTAGCACCTCCCTGCTCTCCTTCTTCTGGATACATGAT
1688	Gga_rs14845093	GGA1		79167004	Mapped	CAAACTCTTACCAAATGGTTGTAGGGAGGGTAGACTGGGGTGTTAGCTCATTACTGTATG[T/C]TGGATCAACACTTACAGACACGTAAGAAAAAAGGGAGATACCTGTTGATCTCTTAGCATT
1689	Gga_rs14845078	GGA1		79203968	Mapped	TGAGTCCTGCACCCCTCACCATCCTCACAATCTCTTACTACCCATTGCACTGTGCACAGC[T/C]GAAAGCTAGGAATGAGGTGTTAGAGAGGGGAGAGAGGTAGGCGTGACTGCCATAGCCAAG
1690	Gga_rs13737326	GGA1		79285749	Mapped	GGACTGTATCTCCTGTGAAACTATATTACTGAGTCTGATGAAGTCTTCTTTCCAACGTCA[T/C]CTGAAATCCGGGAATAAACTCACTAACTCCGAGGTGGTATAAGTAAATAGGCATTCTTTA
1691	Gga_rs15248605	GGA1		79363246	Mapped	AAAATGGAAGCCTGCAAAGGCTGATCTTTCTATCCCAGCTTCTCACTTAAGACCAGAGAA[A/C]GTGAAGAATGGAGGAGAGGGTGCCTACTGACAGCAAAGGACGGGCTGTGGGAGAACAGGA
1692	Gga_rs16054714	GGA1		79446360	Mapped	CACTAATTGGTTTAGAATAAATATAGGACATTCTTTCTGATACCCCTCACTCCTCCTTTG[T/C]AGCACCCAAAAATCCCAGCCCTGGGTTCCCCACACAATTCTGCCAGCACCCATCACTCTT
1693	Gga_rs16054723	GGA1		79518387	Mapped	GGTGGGGTCCTCAGACATTTCAGCATTCCAGAAACTGCTGCCTTTGGTCTCCAGCTTTCT[A/G]AATGCAATTGTGAAAAAATCTTGGCAGGGGACATGCATGTATACCGCTCCCATCTCAAGC
1694	Gga_rs14845304	GGA1		79678406	Homozygous	TTCAAGTAGTTTAGCCCCATAACAGAACATGGTGGTATTAGTTTTGACTAATATGCTACC[C/A]AAGATTTCCTAATATTTTACATTATGAAGAAACAGCAATACATAAGAGAAAAAAATAAAA
1695	Gga_rs13776652	GGA1		79752617	Homozygous	CAGGGACTAGATGACCTTTAAAGATTCATTCAGCTCAAACATTCTACAATCCTGTGATTC[T/C]ATGATGTGATCTCTTCACATAGATTCTTAGTGAAAAAAGTAAAATGGCACACTCCTAGCA
1696	Gga_rs15314285	GGA1		79828706	Homozygous	AGTAGAGCTAGTTCTTTTTGTTTCTGTGGTTCAGAGATTTGACTTCCTCCAAAATCAGAC[T/C]CTCCCATAAACTACAAAAGAGCAGTGGGACAGTATGGCAAGGGCTGAGGACATGGGCTCA
1697	Gga_rs13776664	GGA1		79869493	Mapped	CTCTGGTTTTGCCAGTCTGATAACCGGTAAGGCTGGGATGTTGGTTCTCATGAGGAAGGG[C/G]TTGAAATATTTTTAGATGGATGTACTCATCAGAAATTTGGACCTGGAAACAAGAACAGCA
1698	Gga_rs14845372	GGA1		79936434	Homozygous	TAATCATATTCTGTCATTAAATGCATTTGCACAGCATCTCCCCATTATCATTATTAAAGG[A/G]AAAGTAAATAATTTTTTCAGAAATTAAAATACTTAATAAAAAGGTACTTTAAGTAATACA
1699	Gga_rs13887007	GGA1		80014447	Mapped	TGTCCTCCCTGGAATGGAGGAGGCAGCACCGAGGCAGTGGTCGCAGCCTTTTCCGATACC[A/G]TGTGGGGAATGCAGGCCTGACAGCGCAGCCAAAAGTCCACGTAGATGTGGAGCAGCTGCT
1700	Gga_rs15314440	GGA1		80057360	Mapped	AACCAGCAGGGTTGCTCCTTCAGCCCATTCCAGTATACAGGTCTGTAATCTTGGTGGACA[A/G]TGCAGAGCTGTGCGTGTTCGCTGTAAGGGCAGGCCGACAGAAAATCCCCTTCCCCGTGTC
1701	Gga_rs13887036	GGA1		80126892	Homozygous	CAAAAAGAGTATGACTGCACAGCACCAGGACCAGTAGGAACTGCAGTTGCAGTCTGGAAG[A/G]CCAAGAACCAGGAGATGGATGCAGGCCAATTAATGGAGCATCAGAACAGGTTGCCCAGAG
1702	Gga_rs15314560	GGA1		80197571	Homozygous	TAGAGCAGTTGCTGCAGAGCAGCCCAAGAGCCAGATTTCAGTCTGCTGTGCTGATAAGCC[T/C]GTGACAGCTGAAGGCAGTCTCTGCCGGCACTCAGAGCCTGACTGCTCAGTTACAGCTGGA
1703	Gga_rs13887118	GGA1		80264578	Mapped	GGCATCTGAGCACCACCTGAATCAAGATGTTTTTTTGGTTGGAGTGTAAAAGGGGTTTTG[T/C]TGTTGTTTTTTTTTTAAATAAGTAAGCTCCTATTTGCTCAGCATCCACCTAAAGAAGAAA
1704	Gga_rs14845522	GGA1		80333751	Mapped	GTGCAGGTGCTCCTGCAAAAGAAGCTGTCCACGTCTTAACACTTGTCAACAAAATACTTG[A/G]AAGAGGAATGGATTTGGGGTGGCCAAATGGATTTTTGTGTGGAGGAGAGAGCAGCAGTAA
1705	Gga_rs13887203	GGA1		80400112	Mapped	TGTGAAGGCAGATATTTTGTTTATAATTTTCCATGCTGATATAGAGACAATCTGCTGTCA[T/C]TGCCCAGGGGATTAGTGTCCAGAGATGAGATTATATTGTAGCCAAACAGGAATTGAATGA
1706	Gga_rs15315129	GGA1		80467568	Mapped	ATTGTTGACAGCCATTTTACACCACCCTTCTTCCTCAACTTAAGTACCCCTTCTAACTCT[A/G]TGTTTAATTTTTGGTGTTCTGCAGACAGTAATTGCATGACCTCAGCTTTCATATTGTAAT
1707	Gga_rs15315291	GGA1		80537708	Homozygous	AACTAACAGAGATGAACAGCCTGTGAAGAACTCTCTAAGACAGCATGCAGAGGTAGGTGT[T/C]AGGGGGTTATATACAATGGTTTTGAGCCATTGCACAGACAGGTCTTTGGGGGATTTCTCT
1708	Gga_rs13887330	GGA1		80554268	Mapped	TATCCAGCCAACTCTGGCATTTCTCGCGAGAAACTGCTGGTAGTTGCACATATTTCAAAT[T/G]ATTTGAAAGAAAGTTTTTTTCCACACCAAAGCCACTCACGTAGCCCATGTACCCATCCAT
1709	Gga_rs14845807	GGA1		80636630	Mapped	AGAAGGAATTTGCTGTGAGGAATATTCATGCTTTATACAGATAAGGTCTCTAAGGCATAG[T/C]ACAGAGGAGGTTGGATAACTCTGTGGAGTCAGAATTATACCGTTGTTTTCTGCTCTTCTT
1710	Gga_rs13887580	GGA1		80705243	Mapped	CTGCTTAACTTGGCAATTTAATAGTGCGAAAACTAGCTCATGTGTTAGCTTGTGTATGTT[T/C]ATGCACAGCATCAGTCACTGGGTTGCAGATTGGAAAAGGCAGTGCTCTTCGTTTGTCATC
1711	Gga_rs14845987	GGA1		80773039	Homozygous	ACAAAACAAAGCAACAGCCAATAGCAGATTCAGCCACCGCTATTACAAATAACAGGCTCT[C/A]CACACTTTAGTGCAGTTTTTAGTACACTCAGTTGGCCTACAGTAGTGAGATTTGATCCTT
1712	Gga_rs15316216	GGA1		80864395	Mapped	AACTAAGTAAATAAAGTTCATACAACTGCATGGCCAGCAGTGTTAAGTTGATCCTGCCCC[T/C]TGTGGTCTGTTCATCTTCCCTGTGTGTTAACAGAAGTGAAAGATTTGTAGTGAAAAATAC
1713	Gga_rs13887890	GGA1		80930346	Mapped	TAGCAACCCTCCAATTCATTCTCCAAATCCCTCAGCATACACTTTTGCATGTACATGTGT[T/G]AATGCAAAATAAGGACTTCAGTACACCCTTTGTGATGCTGCGCCATGCTTGCAGACAGGA
1714	Gga_rs13887893	GGA1		80930564	Mapped	CATACCTGAGCATAGAACTCCAGCGTCTTCTTTGTGTTGGCAGTTGTGATGACCCCATAC[C/A]CTAGAGGGACATGCCCAGATATTGGATTCAGACCCAGTGCAGTTCACATCATCCAGCCAG
1715	Gga_rs15316699	GGA1		81012257	Homozygous	AGAATGAGAGCTGTAATGAGCCCTCCTCCCTCCCCCCACTGCATAACAATTTAGAGAGTC[T/C]GTCTGAGGTATTGGCTTGCAGTTGTTTGAATTGCCCTGGCTGCCCAGGAAAATAGAGATT
1716	Gga_rs15316861	GGA1		81079256	Mapped	TGCATTTTCAGCCTTTTAGAAACTTTTAGAAGTCCAAAGCTGTTTTACTTTTTTTCCCTG[T/C]GTTTGCTCCATGCTGTTTCAAAATGTTTGTTCCTTATGTTTTTAGAGCACAGGTAGTGTT
1717	Gga_rs15317044	GGA1		81154619	Mapped	GACAGATGTGAGAGCAGTGAGGCAGAAGTGGTGGCTTGAAGAAGAGATTTATGTTGCAAA[T/G]AAGATAGAGATGACCTGAAAATGAATGGCTGGGTGGAACAATTTGCTGAGTCGAGTGAAA
1718	Gga_rs14846455	GGA1		81200026	Mapped	ACATCCTGGATTTATTCTCGATCTGGTTCACTGTTCACCTTTCTTGAAACTCTACTTGAT[T/G]TGTGCAGGTGCAGTGAGTCATGTCCTCGGTAATGAAAACACTGCCTGAGTTGTGGTCACC
1719	Gga_rs15317145	GGA1		81249634	Not Mapped	TAATACCTAAAGCAGGAACACGTATTTCTAGAAATGCAAGCTGACATTGCTTGTCCCTTG[A/G]TAACATCTAACACAGGTGCCCTCCATTCAGTGGCCTGCCTTCCTCCAGTGCCTCTGGAGC
1720	Gga_rs14693411	GGA1		81383630	Mapped	TTCTGTTACTTTTGTTTTTGCCTAACAAGAGCAAGCAGCATCAAGTTTATCAGAGTGCTG[T/C]CTGGTGTTCCCTGGGTCTCCTTTACCTCAACCCAGAAGTTTCTCAAACATCAAAAAGGAG
1721	Gga_rs14693408	GGA1		81383835	Mapped	TGTTTGGTCAAATGGACATGCATGAGTATGCACACACACATGGACACATATATTTAGATG[T/C]GTATGTATGCACATACATCATATCACACAACACAATTGCTTACTCATCATGCTGCATAGA
1722	Gga_rs13888258	GGA1		81438497	Mapped	CATTCTCCTAGCCTGCTTGTCAAGTAAAAGACAAATGAGGATGGAAATTGACATTTTGTA[T/C]ACCACCAAAACGGTGATCAGTTCCTCAAATACAGACTGAATGAGGTGGAACTCTGAAGGG
1723	Gga_rs14846508	GGA1		81531300	Mapped	ATATATATATATGACTTGTTGTATTGCCATAATGTGATGGAAAGCACAGCAACAATAGTG[A/G]AGCAGAACAATCACAGGCTTCAGCAAATAAGAACAACCTGAATACAGCAAAATACAGCAG
1724	Gga_rs13887935	GGA1		81608958	Mapped	GTGGGTAAAAACTGATACTAAGCTAAGGCAGATAGGCAGGGTAGGGAGAGCCTTATATAC[A/G]TCATCCTCATGTCTCCTTTGAAAAATGAAAAACAACAGGTGGGTGATAGACCGTATGTGG
1725	Gga_rs15317448	GGA1		81678283	Mapped	AAGTTAGGCCAGCAGTTTTGCTGCAGTAATGGGAGCTCAGTGATGATTAAAGACCCTTCC[T/C]GAGACACTGAGGAAATACTTGAGTAGGCAGCCCATGCCGAGGCAAGCGCCTCAGTTGTTT
1726	Gga_rs16066479	GGA1		81769167	Homozygous	ATCCTTCAGGGAATGTGCATTTCTAACATCTTGGTGCAAAGTGAGTCTTTCTGAGGCTCA[T/C]GATTTGAGTAAATGTGGGGAAATTTTCACAGAAATAAGCAAGCACACATTCCTGACATCA
1727	Gga_rs13888504	GGA1		81817921	Mapped	AAGGCTGATGCTATGGAGCAGGCAGTATCACAGGATTCAAAAGGAAATTACATCCATTTA[T/C]GGAAAGTGTGGATACTAGTAGGACTGGGCCAGATATAATAGCTTCTGATATTCCCAGCTA
1728	Gga_rs13888569	GGA1		81925370	Mapped	GGTACAAACACACTCTATTTTAATTCCTGGCTATGAGAAGAAAATCAGCTGCTGACACCC[A/G]GCACCAGCAAGGAGGGCTCCGGGGCTGGCTATAGCAAACTGCCTTGGGGTTACAGGAGAC
1729	Gga_rs13888629	GGA1		81996566	Mapped	TGCCAGTTATTTGCAGCATAACCTTTCTAAAGAAACCTCAGCTGATGTCAGGTAATTATT[T/C]GTCACCCGAATCTAATACTTTCAGCCCTGTGCCAAGTCATTTTCATGGGATCTGCACAGT
1730	Gga_rs16717701	GGA1		82061646	Mapped	ACATTTAAGGGAGGAGGGCTTCAAAGCAGTGGTTTCCACACATTTCTATTCTACCGTCTT[T/C]TTCTCATCAGCTCTCAGATGCTGCAAAGGAAGTCCAGCTTCCCATTTTCTAACCCGATTT
1731	Gga_rs16058597	GGA1		82134101	Mapped	ATCTGACTATGCTGTTCCAGTCCTCGTGGTAACTGAGGTCTCATGATTACTCAGATCTAC[T/C]CAGCCAAAATGCCTCATTATGGCTGACATAGATCCTTCTCCTCTGTTATCTTCATCCTAT
1732	Gga_rs14846920	GGA1		82215959	Mapped	TTATTGTAACAGTACTTACAGAAGATTAATGACAATTTTTGCTTTCTATAGAAGGGAGAC[A/G]TATCATGATTTATTACTTTAAAATTTTAGATGTAGAAGCAGAGAAAATAAAGAAAAATGA
1733	Gga_rs15318153	GGA1		82282387	Mapped	CAAGGAATTCTGCTCAAAGACAGAGCTTATCAAGCTGGTTGTGCTGACAGAACCCTGCTC[T/C]GGGACCTGGATTGGAACTTCTCCTGCTTGAACGCACAGATTTGCCTTGACTAGCCTGGGT
1734	Gga_rs14846971	GGA1		82360290	Mapped	AGTACATTGACTGTGGATGCTTCTTGAGGCTTAGACTTCGGTCTTGTTTCTGGATTGCTT[C/A]TTTTTTGTGGGAACAAATAAAGCTGTTTAGGAGCCCCTGAACTTATCCAGCATTCCCTGA
1735	Gga_rs15318316	GGA1		82435181	Mapped	AAATGAAAATTAAGCTAGTACGAATTGCTCATGGGTGAGCCTTAACAGTAGCACTATCTG[T/C]AGAAAACAGACAGTGTTTTCATTTTCCATATATTTACAGGAAACTAAGATCTGGTGTTAC
1736	Gga_rs15318600	GGA1		82612912	Rejected by Beadstudio	CCCAGCCGTTGCGGCGAGTGGTCGCCGTGTTGGTGTCAGGGGAGCACCAGCAAGTGCAGC[A/G]CAGAGCTTTGGGAGGGTGGAGATGGATGATGAGCTGCCCACCCCACATAGCTGTGCTCTC
1737	Gga_rs15318723	GGA1		82683643	Mapped	CAAGCCTGGAAAAAAAGTGGCTGAGTGGGTACAGGGGACAGTGTAGGGGAAGGGATCCAG[A/G]GACAGCAGGGATAAGATTTGCAAAATTACTACAGTCTGAGATGCTGTTTGCAGCCTTTGT
1738	Gga_rs14847180	GGA1		82751838	Mapped	TGATTGATTCTGAAGCTGTTGGAGACAGCACCAGGCAACAAGCTAAGCAGGTATATTTCA[A/G]GAAAAAAAAATAATCATCAGCTTTCTGGGCAGAAAGGTGTGGTGTTCAAAACATTGGGAG
1739	Gga_rs14847210	GGA1		82837981	Mapped	CTGACATTGCTGTCTGTTTTTTTTTTCTTACTACTTTTGCATTAATTTATCACATTAATC[A/G]ATCATTGCATAAGATCAGAAAAAGTCAGCCAGGCCCACTACCTATTAGGGTGTGTATATA
1740	Gga_rs13889172	GGA1		82921305	Mapped	AATGAAGTCTGCAGCACTGTCTCCATTAAGGCCTTCTCACCCCAGATGCATATGAAATTC[C/A]AGGGGGTGATGAAAAGATCTTCTCTGACCTCTGCAATGTTGTTTTTTATAACAGAAGTCT
1741	Gga_rs13889234	GGA1		83044475	Mapped	TATGGTCTTTAATGGGAAGCCCTACATAAGGCCATGGCAACTTCTAAAACAGATGCTGAA[A/G]AGAAGAAGCAATATTAAGGATGCTGATGCACTTAATATAAAAACAAATGTACAATCCCAG
1742	Gga_rs13889249	GGA1		83053663	Homozygous	AGTTTCCAGTTGATGTGCTCCATGTTTACAGGAGGTGTTTACAAAGGATGCTAGGTGCAC[A/G]ACGCTGTACTTTATACTGTGATCATTCCGCTCATTTTTATTACTCCAGCATTCATCTCAC
1743	Gga_rs13889337	GGA1		83125245	Mapped	ATCACACACAGTGACAGCCTGCTCCTTCTTCTCTTCTACCTCCATTTTATTTCCGCAGTG[T/C]CCCAGCAAGGAAAGCTGCTCATCACAACTGAGTTTGGGAAGATGCTAGTGGAGCCCAATG
1744	Gga_rs15319501	GGA1		83195324	Mapped	TAGTCGATGATAAGGCCATAAAGAGCTACTATGCTTTGCGTCTGCTGTCCTCTTGCCTAA[T/C]GCAGCCCATATATCCAGTTTTGTGATTAATTCCCTTTGCTCTGGACTCTAAAGCATGTCC
1745	Gga_rs14847683	GGA1		83263879	Homozygous	GTCACCACTTCCCTGCTTTGTCTCCTGGAGGATCGTGAAGATGTCCAGCCCCAATCTGAA[T/C]GTTGTGACCCTGCTGGGCAGTGGCTTGACTTACACTAGTGCTTACCTCTTCGGGATTCAG
1746	Gga_rs14847685	GGA1		83266147	Mapped	AATGGGAGAGCAGCCTCCATCACTGTGGGTATGTAGCACTTCTTATCTTCCAAGGCATTA[T/C]TGTTCTCAGCCCTTTGTGAAGCCACTCAGTGTATTATCCCGCTTTTACTGGCACGCAGCA
1747	Gga_rs13889595	GGA1		83332666	Mapped	AATTAACCTTTCACAAAAATGTGCAGGGAATCCATTTTACTCATTCAGATTACCTATCTA[A/G]GTATGAGCCGTATAACCGTGATGTGGCTGCGGGCGCTTAACCAGCTATTGATTTGATCAA
1748	Gga_rs14847836	GGA1		83399190	Mapped	CTTTTGTGTAACTTGCCAATTGAATGTATTACCCCGGAAGCGATTGCCTAAACGAGTTCT[A/G]GGGGGCTATTTCCTTTTGCTGTTAATTTAAAGCATTGCTTTATGGGTTGATATTCTGTTT
1749	Gga_rs13582852	GGA1		83466770	Mapped	CTTGCTTGGTGCTTAAGAAAAACTGGTTTAGCGATTATGCTGGAGTACTGGATTTAAACC[T/C]GGATGTTTCTGGCTCTGCTCATGTCTATAGGACTTCCCTTGCTATAAAACGGTGAAAATA
1750	Gga_rs13582859	GGA1		83481116	Mapped	GATAGCGGATAATGCTAAGTACACAGATTTATTTGCCAAACACATAATGCACCTGGTTTG[T/C]GTCATCACCTGTTAGCGAATGTTAAGTGCTACTGGATGAGTTCATTATAGCTGAGAAGTC
1751	Gga_rs15320404	GGA1		83547006	Mapped	TTTTGTTTTTTTGTTTGCCAGTAAGATTTATCTCTGCCTCTCTGTAAAGCAAACAGAGCG[A/G]GAAATAGATTTCGCTTCCATAAAACTGTCAAGGTGTTGAGTAAAAAGATGTGTCATGAAT
1752	Gga_rs13889945	GGA1		83616551	Mapped	GTGTGCACAGATGTGCTTAGGAGTTGGGGCACACGAGGGAACCCAAACAGGCCCTTGGCT[T/G]CTTCTGCTCCAAACGGAGTCATCAGAGTAGCAGCCAGGAGCTGGGAAGGTCTGGATGATG
1753	Gga_rs13889971	GGA1		83641309	Mapped	CAATGACATAAGTGGAACACAAGAAAAAGCTTATTTCAATCTGCCCAGAGGAATGAGAAC[A/G]GAGGAAAAACTAAACATGCTCAATGTTGGTCCAACTGTGTTCATGGAAGAAGTTTCTGTC
1754	Gga_rs13890107	GGA1		83728683	Homozygous	GCCACAAGCATTGGGATCACCCATGAACATGATCTCTATATCTTTACTTTTCAGTACCAC[T/C]AGTCCCAAGTTTTAGTTCCATTTCAAGTCAAAAATCATGCAGAATTCCTATGTGTGCATA
1755	Gga_rs13890218	GGA1		83796490	Mapped	CCCTCTTCAATCACTTATTTTTCAAGACAAAGAATTTTCGTTAAGTCAATCTCCACAAAA[T/C]AGAGGCCATTCCAAACCCCCTTCTTTACCACTGCCATGTTTCCACGTGACTGTTTCAGTT
1756	Gga_rs14848279	GGA1		83863026	Mapped	CTTGCCTCGTTTCCTTGCTTTTTACCCACCAAGATATTTAGGGGATCATTCCAGTGTCAG[A/G]TTATGAGCCAAACCAAACCTATTCTGAAAGGATACATGAGTGTGGGGATACCCCGTGTTG
1757	Gga_rs13890418	GGA1		83931300	Mapped	CCAGCAGCTGCCAGAAAGGAGGGGATTGCTGAGCTGCATCATATCTTTACCATCCTGTTA[T/C]GAGATCCCCGTGTCAGCAGATTTGTTTTGCCATGTGAGTTTTTAGAATATCCCACTGATG
1758	Gga_rs13583058	GGA1		84002094	Mapped	CCTGCATTAGGATCACGAATGCACCAAATGCTCCAAGTCTGTGCCCGTCCAGGGACATGT[A/G]TGTGTACCTGTATCACTGCTACTCAGCAAGTGAAGTTGGTGTTAACACCCCAAGCAAGCC
1759	Gga_rs15321542	GGA1		84070216	Mapped	AGCTTCTGACAGACCCATGTTTAGTACGTCTGAGCCCATTCAGGATGGAGCTGTCATTGC[A/G]AGGAGTTGTGCTGACCTTCGTGACGTTGCAGAGATGTTTCCCACAGAAACAGAGGGAAAA
1760	Gga_rs13890696	GGA1		84144662	Mapped	TGGGTCATGAGAATGTGCCCAAATCTTGACTCATCTTGTGTGAAGAACTGCTAATGTTGG[T/C]TTATCTCATCTGTAAATGATGTGCTTTAACACAGACTTTATTTTCGGTCGGGCTAGTAAC
1761	Gga_rs14848832	GGA1		84239146	Mapped	TGCTGCATCTTCTGCTTCCTAGAGTTTGGAAAAGATTTTAACATATTGTGACATGAGTGC[A/G]GAAATACATATTAGTACATCCTACAGTAATGAGAGCTGGGCAAGAAATTGGAAGAAGCTT
1762	Gga_rs15322198	GGA1		84306427	Mapped	ATGCACTCATACCACTGGTGTGTGCCTGCAACCTTAAATTCACCTTAGCAACATTCTCCT[A/G]TGCTCACGTGCATTAGTTATTTATTACTTCTAGAGCACGGTGGATGCCCAGGGGATTTCA
1763	Gga_rs13583256	GGA1		84373878	Mapped	CTTACCTGCTCTTTGCTGGACTGGTCCCATTACATCCAGAGCTGGGTAGAGGGAAAAGAT[C/A]CTCTCCCTTAACCTGCTGGCAGTGTTCTTCCTCCAAGGAGGCTGCTGACTGCCTCTGCTA
1764	Gga_rs13891071	GGA1		84435488	Mapped	TCCACATTATCACAAACTTCTCTCCAGATCCATTCCTGGCTTCACTCTCATTAAGTAAAA[T/A]TTTTTCCACAAGGCCTAGATAGCTTTCTGTGTCTTTCAGACCCATGATCCCAATGGAATG
1765	Gga_rs14848905	GGA1		84449358	Mapped	AGAAGGGGCTGTGCTGCTCTGCTTAAATGGGCAGCACAGCATGTGTGCTCTCAGAGGGAG[T/A]TCAGGAAGCAGCAGGTTCCTTTTAAGGAACACAGAAAAGAGGAAAGAAAGAATTTATTTA
1766	Gga_rs13583321	GGA1		84522408	Mapped	TTTTAAAAAGTTGGTACTTGTGGAAAATAGGGTACATTTGGCCTCCTCTTGGGTTACACA[T/C]GGCTCTCTAAACAGAGTTGCTACCTCTACTGTGTCATTTTCAAGTCCCTCATAGATAGAG
1767	Gga_rs14849028	GGA1		84587814	Mapped	CTCAGTACTTTGGGGCATGAGTACTGATGCTTCAGGATTCCTCACCTTCCTGAGGAGATC[A/G]GTGTTAAGTTTCTTCTTTTTCTTTCTTAATTTCTTTTTTTCCTGTCTTATTTTATTTCGG
1768	Gga_rs15323119	GGA1		84663305	Mapped	CTTTGCTTTCAGAAAGATTTGCAGACCATCTGCCCTTTCGTTTGGCTCAGCCTCAAGCGG[A/G]CAGTAGTGGAGGTGGGCTAAGGAAGAGACCACGCATCTCTTGATGGCCGTGCCTCCATTC
1769	Gga_rs13891422	GGA1		84741877	Mapped	TCTTTGTTCTGATATAAATGAAGTATAGAGGAAGTGAGCAAATGGAGCTCCCGCAGGAGA[A/G]TAGATGAAGAAGCTTGAGTCAGCAGAAGCAGAGCAGGAGGACCGTGATGGTTTATGCAGG
1770	Gga_rs14849258	GGA1		84820226	Homozygous	ACCACCGTACCACATGCTATCCAAATTTAACATGCTCAGACTGTTCTGTCACTGGCAGCT[A/G]CTCCATTCCTTAATAGCTGTCCCCAGAGTGAAACTGCTTTTAAAGAATACAATGGCTGCT
1771	Gga_rs14849314	GGA1		84862070	Mapped	AAACTTAGTAAGTTTTTCTTTATAAAACAGGCTACCTTATGAAGCTTGGCTATTCTAGGG[A/G]AAGGAAGGGGAAATTTGAACAACACATTGAAACAGACATTTTATACAAGAAGGAGTAAAG
1772	Gga_rs15323757	GGA1		84931098	Homozygous	TAAATCAAGCTTGTGCTGACAATGCATGGCTTGACATTTAGATTATTTTCCCCAGTACAG[A/G]GAGGCCTGGTCTGACATAGCTGCTCTTCCTGGTTTTTGATGGGATGTGTTCACATGCCTT
1773	Gga_rs13891784	GGA1		84989359	Mapped	AGAGAACTCAGATAATGAGCCTTGAGCTTGTGTAGTGTTAAAAATACGTTAAGCCTGAGG[T/C]TTATCTATTTGATTCCTAAGCCTTTAGGATGAAATTGGTTCACGTTGTTTTAGGTTTTTA
1774	Gga_rs14849409	GGA1		85058050	Homozygous	GTCATGATTCTTTAGTGTTTGACTTATTATCTTTGAATACTGAAAGATGCTACTAAGGCA[A/G]ATTTTCTTTCTTAAACACTTTTTCTCTGACTAACTTCCCATTCCAGCAGCTTGGCATCTA
1775	Gga_rs15324096	GGA1		85124923	Mapped	CCAAAATTAATTTGGATATTTAGGGAAATAGAATAGCAAATCGTGCTTTCAGCTAGCAGA[A/G]GGACTGTATCTTGAAAAGAGGAGTAAGGTGTTGTGCAAGCGGAGCTTAGATTTTCAAACA
1776	Gga_rs13891940	GGA1		85192326	Mapped	TTGAAAAAGCCAGAGGCCCAGTGAAAACATGCGTACTAACATCTTATGTCTTGGAAATGC[A/G]GCAGGCATTTACCAGATCATTCTCTATGATTCTTCGGTGCTTAGTCACTAATTGTTATTC
1777	Gga_rs15324415	GGA1		85257346	Homozygous	CTGAACCTGGCCTGAGTTACATGGACATCAAGTTCAGCTGGAAGGGTAGGATTGAATACA[C/A]CTAGCACCTGTGCCTGTTTAAAACTAGTTTAACAGCTAGTTTTGCTTGCTGGAAGGCCTC
1778	Gga_rs15324559	GGA1		85326605	Mapped	ATCAGCTGTACCCAGTGCTGATGTACTATCTGCTGACGTGCTGCATGCAGTTTTGGGCAA[T/C]ATGCCTTAAGGAAGAGGTAAACAAGCAAGAGAGAGCTCAGAGGGGAGCAGAAGGTTTTCC
1779	Gga_rs14849747	GGA1		85342654	Mapped	GTGACAGTGAAGCCCGTGCACCAAAATAGGGATGATTGGGTCCAGCTTGAACCCTCCCTT[A/G]TTTCCCTGATAAACACAGGAGCAACCTCCAGAATGAGGAATAGTCCACAGGCACATCCTC
1780	Gga_rs14849776	GGA1		85395293	Mapped	TTGGTTTTGGATGGAATTAAAAAAGAGAAGCAGCAGAATCTCTCAAAGGGAATCTGCTTC[A/G]TGGCTTCCTCTCTCAAGGCATTATTTCACGATGGTATTTCAGGACTGGCTTCAGATATGG
1781	Gga_rs14849846	GGA1		85461652	Mapped	CAAATGGGATTTACTGGTTCTGTGTAACCAGTAGAGTAGCAAACCATTAAGTTTTCCTAG[A/G]GCAGTTACACTGTGAAACCTCTATGAAATCACCAGGTATTTCATTCTCAGTCTGACTTCC
1782	Gga_rs13583746	GGA1		85528786	Mapped	ACGGGATGTGAAATGTGGCTGAGGCAAGCAGGCAGAGGGGACACACGGAAGGCCCCTCAC[T/G]GCAAAGGAGTTGCCCCAAAAAAGACAACACAGCTGGGGGACAGCCCTTGTGAGCAAGGAT
1783	Gga_rs14850015	GGA1		85595286	Mapped	GGGAGAGAACCCAGCTTATCTTACAGCAGAAGGCCAGGCAGCATACTTGCCTCTTCTGCC[T/C]TAAGAAATCTCTTGCTGTGAAAGGGGCAGCAGCTAGCATCACTAATTCTAGTTTTAGTCT
1784	Gga_rs13892590	GGA1		85689207	Mapped	ATACAAGCAATATTTATTGCCTCTACAGAATGCATTAACCCTTAATACATTGGCTAGGGC[T/C]CCGGGAACAGCCATTTCTTTGCAAGTTGTGTCCAGCAACAGAAATACAAGATTTGGCTTC
1785	Gga_rs13892743	GGA1		85754969	Mapped	AATCAGCACAGATATGGTGGGAACTACGTCACGTATCCTAACATCCTCCTGGCTGCATTT[A/G]TGTACGTTGTCTTTTCCTTTGCCGAAAGAGCACGGAGTTGTGGCTGCAAGAGAGCATGTG
1786	Gga_rs15325405	GGA1		85835810	Homozygous	TGAACACATAAGGTTAGAGGTGGCACAGATGATAAATTTCTTGAAGACTTCAATCAAGGG[C/A]GTTTTGGAGAATGTGGATGTTTGGATATCTCCATTAAAAACAGAAGAAAAAAAGCTCCCC
1787	Gga_rs13892878	GGA1		85901562	Mapped	CTATGCTTCTTTATGTGTATATGTATGTATACTTCTGCAGTCTTTTCCACAGAACTCACA[T/C]GGCTGTGCTGTGTGTATATGTACGTAATTGAAATGATGTGTAAATACTGTATTCATAAAT
1788	Gga_rs13583931	GGA1		85971025	Mapped	TACAGTGACAGAACTTTTCCCAAATAACTCTGAGTCTGCCCACATCCATATGTATTCCCT[T/C]GGTGTGGCTCCCCAAGGAAGTGAGATTTCTGGAAACCCCTCTGTTTGCGTACCTGTCTCC
1789	Gga_rs13892965	GGA1		86052043	Mapped	AGACGCTCTTTCCACCTGCCCCCAGTTTGCCTTATTCTTTGCATTATTCAGCAGAGGCCG[A/G]TCTTCCAGCCTGAAAGGAAGACTTTCCAGAGAGTTATGGGCAAGCAGTCTGAATGGGAAC
1790	Gga_rs13583965	GGA1		86090778	Mapped	CAATACAGTACATATTTATAATGCCAAGTACCCTGAGTGGTACTCCATATACAGTAATGG[T/C]AAGCAGTCCAGTACCATGGGGAGATGGGGTCACTGGGGAAGACTCAGCGCTTTTTAGCTC
1791	Gga_rs14850451	GGA1		86162841	Mapped	GGTGTTGTATTGACCAAAATGACATTACTGAGATTTCTGGTACACTTTCTTCAGTGTGGC[T/C]ACAATCTCATCAAAAGAAAGTGAAAGTTGCCTCTATGGCCCCTTCTTTTCTTTTTATTAG
1792	Gga_rs13893077	GGA1		86249886	Mapped	GCAGGCCCTGTTTGACCTACCCGTTCTTGACCCACCTTTTGATTGAGGGAAATGCTGTGG[A/G]TGTAATTAATCTACCTAGACTTTAGTAAAACCTTTGACTGTCTCCCACAGTATTTTCCCG
1793	Gga_rs14850499	GGA1		86315923	Homozygous	CTTGGTGATGTGGGAGAGACCTTTCTGGTTCCTTGCCCTGGGGACTCTTGTCAGTTTCAA[T/G]AAGTTTTACCCCGCAGTTGTGGGCAATGCCAATCAAACAGCACAATAAGGACTACTTTTT
1794	Gga_rs15326212	GGA1		86339344	Mapped	CCCAGGTAAAAGAAAATCGATTGAGGCATCAGAAGGCATTAGAGCTTCAGAGACAAGAAA[A/G]GGCTCTGAGGAAAGCCATTCTGTGTGAGGCCAAGCTTCAAATACAAGAGGAGGACAGAAG
1795	Gga_rs15326393	GGA1		86414681	Mapped	AGGCATGCATCTCAAATCTAAAAAAATAAAGCCAGTAGCACAGTTGTCTCATACGTATTT[T/C]AGAGCTTCAGAATGCCAAGCTTAGCAAGTCCTTGCTAAGTGCAAGTCCACTAAACTGACC
1796	Gga_rs15326483	GGA1		86513664	Mapped	GCAAATGCTCTGCCCAGATGAAGCAATGTCACATCTGTAAAATGGCAAGTCACAGCAACA[T/G]CCACAACTCTGTTTAGAGCATTCAGAAAGTACAGAGCACACTCCAAAGAACAGAGTTGAT
1797	Gga_rs14850674	GGA1		86516413	Mapped	CTCCCTGTCCTGTATGCTGCCGTGTTCTTGGTGGGCATTCTCGGGAACTCCATCCTGATC[A/G]TAGCCTTAGTCTTCAAGCGACGGGTCCAGAGGCTGATTGATATCTTCATCATCAACCTCG
1798	Gga_rs13893477	GGA1		86593008	Mapped	TAACATATTAATTACCAGGACTGAGTTATAAAAGCTAACTTTTGCTTTAATGCTGGCTTT[A/G]ATGCATTAAGTTTTACTTCTGGAAACAAAACGTATTGATTGAATATAAAGAAAAAAGATC
1799	Gga_rs13646228	GGA1		86607009	Mapped	GTGGATGTCAAGACATTCTCAACATGTCTCAAGGATTCTGTAGCTCAGAGGGATGTGGGT[A/G]AAGGATGGCCTGCATCACACCCACCCATGTGCTCTCTAAGTCCCAAGTGCTCTTCATTAG
1800	Gga_rs13893536	GGA1		86698266	Mapped	GCTCTTTCCAGATCAAAATCTTTCAGCAGCGTGAGCCCCAAATCCATCTTGTAACTCTCT[T/G]CTTCTCCTTGCAAGGAAACCAGACCCTTCCCCAGAAATTGCCTCCCCTCTGCTTTCCCTT
1801	Gga_rs13646291	GGA1		86777347	Mapped	CTAAAGCATATCACTGAATGCTTCACCAAATGTTCCTTGAACGCTGACGTACATGGGGCA[T/C]CAACCACCTCACAAGGAAGCTTGTTCCAGTGTTGGGCCACTCTCATGGTAAAGAAATCTT
1802	Gga_rs14851033	GGA1		86846795	Homozygous	TCCTAGTCCAGTGGTTTTGGAATGTGAAAGTGTTTTCTTCCCATGAAGACACAAACACTC[A/G]TAAGGCAAATTTAAAACTACAAAAATCAATTAATTTCAGTTAACTTGGGGGTAGGGGGTT
1803	Gga_rs15327274	GGA1		86912779	Mapped	GAATAGTTTAAAGAAAGCATCAAACTAGTATAGACAGATTAACTATGTAATAAGTATCAG[A/G]GGAATATACAACTGAAATAGTAGTAGTATTGCAGGAATTGCACGTTGCTTTCTTATGCTA
1804	Gga_rs14851100	GGA1		86946740	Mapped	ATTTGAAAAGGCAGTGCTCATACTGCAGATGGCTCAGCCATCTTTCTCCTTGCCTTGTAG[T/A]CTCAGAAGAGAAGCCAGAGTCTGGCTGTGTCTAGAAGGCTACTAGATATTATTAGACTTT
1805	Gga_rs13894086	GGA1		87016889	Mapped	CTTCCAAAGCCTGCAGTTGAGTGAGCTGTCCCAGCTTTGTTCTCCTCCAGTCTCTGAGGC[T/C]GTTCTCAATAAGTGCTCAACAGTACGGGTGGGTTGAGGTTTCTGTGGCTGCTGTCCTTAG
1806	Gga_rs14851227	GGA1		87096165	Mapped	TGAGGCTGTATATACAGTTGTACAGAGAATTAAGTAAGCTTTTTGCATAGGTTTATAGAA[T/G]CAAAGAATTAGAAAAGACCTCTAAAATCATCTAGTTCAACCATCGACCCATCACCACCAT
1807	Gga_rs13894202	GGA1		87099070	Mapped	TCACAAGAGTCCCCACCTTTACAGCAGGCAAGTGTCCCTCCTGACATGTATGATGCATAG[T/A]GGCAGTGGTCCTGGGGACTCAATGGGTTACCTCGGGTCCTTGTGAAAGGAGTGCTTGCTG
1808	Gga_rs13894276	GGA1		87157142	Mapped	TCTGCCTGCAAACACAAAGCTCTAGCTGTTGCTTGATCTCATTTCTGTGACATTTCAGGC[A/G]CTCTTCCTGCTGACTTGTTCCATCTGGTTATTACCCTTTGAGTGAGAAGCAGTTCTGCCT
1809	Gga_rs15328099	GGA1		87245976	Mapped	CAGAAGAAAGCACGTATTTTTATTGCCATTTGCTTCAGTGTGTCATATCTGACATCTTTC[T/C]ACAACATACAGATCCATTCCTATCTCATAGGCTCCAGAGAAAGAAATTCATGATAAAAAT
1810	Gga_rs14851557	GGA1		87328043	Mapped	CAATTCAGACTGTACAATCAAAACAATCATACTTATCCATGGTTTTATCACAAGCTGCAA[A/G]TGATCTTTTCACACCAGCAAGCTTTGAAAGCATCCTACAATAAGTGAACCACACAAGAGT
1811	Gga_rs13894635	GGA1		87399434	Mapped	TGGTTTCCCTGACCTGGTCAAAATTGAGAATGATTTGTAGAACAGACCAGCACAGACTTG[C/A]AGGAAAAGTAAACCGCACTGGTTTGATCTACTGAATTTGCCTCAAATATGGAGCTAAACA
1812	Gga_rs13894805	GGA1		87552017	Mapped	ACAGAGCCCTGACAGAGGTAGGCAGTGGAAATATGCATACAGAATGGCTGTTCAATAGTA[A/G]ATGATGTGTGTGTGCCTGTGTAAGATATACAGGGGGTAGAGGAGGAGGAGCCCCTTTTCC
1813	Gga_rs13646704	GGA1		87557572	Mapped	CTCAGACCTCCCATTCCGTTTGTGTTTTGTTCTATTGGGTACGCATTGACACCTAGAATG[T/C]GTAATATATAAATGGGAGTCCATCTGAAGGCTGGCTAAAGCCTTAGGTATTAAATCCAGG
1814	Gga_rs13894848	GGA1		87587115	Mapped	AAAAGCAGAAAAGAAAAGCAGCTCGTAAGAAGGGATAGGAGAAGAAGGAAGCACTTCCAG[A/G]AGGCAGAAGCCACAGCTCACCAGGGGAGGAAGCGGCAGGAGGCTGGCAGACATCAGCAAA
1815	Gga_rs14852006	GGA1		87657602	Mapped	GAATTATAGACTTTCACAGCTGCAGTTAACACAGAAAGCCAGGTACTTTTGTTATATTCA[T/C]AGAAGTGCTGATAACTTTGAGAACCTCTTATGGAGGACTTGAATTAGTCATAATGAGAAA
1816	Gga_rs14852088	GGA1		87725946	Rejected by Beadstudio	GTATTCTTTATCAAGCTCTATCATTTTAATGGTACTACATAAATTCACATCTCAGATTCT[A/G]TTAAATCATTCCTGAACTTTGTAGCATTCCTGTTCTAAACTCATAGGTACAAGGAAAATC
1817	Gga_rs15329856	GGA1		87793593	Mapped	TTTATCAAGTAAGCTTGAGACTACCACTGTGCAGCTCAGTATTCCACTTACTTTCCCTTT[A/G]CTTTTCCCCGCCTCTTTTCACTGAACTTGATTTAAATGCCTTTTATTGTCCTCGGTGCCT
1818	Gga_rs15330095	GGA1		87874885	Mapped	GAGGGAGACCATTTGCACCCTGAAAATCAAGCATGGGCGTTTAGCTTTGGCCATATATAA[T/C]GGCTTACACTCTTAAATATTTCCTTATGCATTTGCATTGAGACTATGATTTTAGTGGACC
1819	Gga_rs13895221	GGA1		87946544	Homozygous	GGAGTTTGCTTGGAAACAATGGATCAATCTGATAAATATTTCCTGATGCATTTGCTAATG[T/G]CTGTGTACGTCATTTCAGAGGCCTAGCCTCAATGAAACTAAAGGTGTAACCAAATGTTTG
1820	Gga_rs13895369	GGA1		88016732	Homozygous	GTCCAAACTTGTTTAAACTAGACACGGCAATAGTATTATTAACTCTGTAAAGGTCAAGTA[T/G]GGGAGCAGCCTGGCTAGAACTGCAGGAATACAATGCAGGTTTACTACCCATAACCTATGA
1821	Gga_rs15330787	GGA1		88087867	Mapped	CTGATGGTCCCACAAAACAGTACCTTAACTAATTTTGCTAGATGTTAGATTCAGACTGAT[T/G]GAATTAAATGACTTTCTCCACACAGGTAACAAAGTATAGAGCCATCAGGCTACTAAACAT
1822	Gga_rs14852561	GGA1		88156019	Mapped	GACACTTAACATTGGTATAATTCATTCGCATGGGAAAAAAAGATAGTGTTTTTTCCCTTT[T/C]GTGATAACAATCTGAGTGATAAAATTGAGAATTATTTTTCAAATGCATGTCCTTTTTTAA
1823	Gga_rs14852787	GGA1		88300359	Mapped	TTTTCAGATACAGTGATTGCATATATAGACTCAAATTCTTCATTGAGCTCTCTCTGAGAT[A/G]CCTCATGACCTCCACCACAGCCTTGCATACATCCAAAAACATGGGCTGACTTACATAATT
1824	Gga_rs14852796	GGA1		88302374	Mapped	ATGTTCTGGTCCTTCCTTTTGCCAGTAGCATTCATACTTCTCTTTAACATTATCATCTTC[A/G]TCGAGATCATTGTTTCTGTGATATGGAAGGAGAACAAGAATCTGACAAGGTAAGTTGGCA
1825	Gga_rs15331576	GGA1		88374084	Mapped	TGATACTTGTCTGGAAACAATGTAAAAGAAGTGGAGGTTTTTTGGGGGAACAATATCATT[T/C]TGTAGAGAAGATACTTCTCTGAGACATATCATTAACAAAGCATGCAACTGAAATACCGTT
1826	Gga_rs13895912	GGA1		88448160	Rejected by Beadstudio	TCAGAGCCTGGCCCCATTCACTTGACTCCTACCTATTACATCTGCTCCCTAGATGTGTCC[C/A]GACTTAAATCACAAAAGTGACTAAAAGCTGCAGACTTGTCAAGGAATGTGGACTGACATT
1827	Gga_rs14852988	GGA1		88527860	Mapped	ATAAATAAAGTTTATTCTTATTCTGTATAGTAGCTGCCTTACACTTGTAGAGCTGTGAAT[A/G]TACTTCTGAAGCTAGCTTTTTCTTTTCTTCTGACACAATGATTGTGTATATAACTCAGAG
1828	Gga_rs14853067	GGA1		88593350	Mapped	TTTAGAAATAATAACTTGAAGAAACTGTCCCCAGTCACACCTAAAAGCTTAGCTGATTTT[A/G]GTGCTGGATGGCATCAGGCAAAAAAAGTTCTTTTCTCCACTCCAAATTTCAGTTTATCAT
1829	Gga_rs14853165	GGA1		88660689	Mapped	TTAGCTTCGAGCCAGCGTGAGCTGAGGAACCTGGAATGGTCCAATGTGACCTGAGGTCTG[T/G]GCTGTTGTGGTTGTCTTAGAGACAGGCTTCTAGATCAACCATTCCAAAGCTTTTCGGGCC
1830	Gga_rs14853220	GGA1		88742152	Mapped	TGTTGTAAAATGTGTCCAATAAATGAGTATCTTCCAATCCCATTGACTTCATATCCACCA[T/C]TTGCAATGTAGGTTTTGTGGCAACAGATTTACTCCTAATGTCTTATTGCTCTAATTTGTC
1831	Gga_rs13647336	GGA1		88808397	Mapped	GAGCTCAGAATATGCTTGATAATGACAGATACTTTGCATAATGAGAAGGCTGTTAGACCT[T/C]AGAATGACAGGTCAGGATTGATTCTGTTGTCAAGTCATCTACATCAATCCCATGACAAAT
1832	Gga_rs15332915	GGA1		88873984	Mapped	ATGGTGTAGAAAGTCTGATTGCTCTCGGATCAGATTAAGCAGTTTCACTTCTGTGGCCTC[T/C]TGTCTCATCAAATGTGACAGACTATGCTTGGTCAATACTTGGATGGAAGATGCCTGGAGA
1833	Gga_rs15333136	GGA1		88934822	Mapped	TGCCATAAACAAAACATTTGGTGAATTTGGATTGCTCAGTTTAATGTGTATATCCAACCC[T/C]ACCAACAAAGCAACTTCTAATTCCTATAGTGGAGTTGAGGTGAAAATCTGTTGCTATGGC
1834	Gga_rs14853548	GGA1		89006168	Homozygous	GAGGAGTGACACATGGAGAGGATCAAAGAGGGCAGCATCTCCTTTCACTCTGTTGGGCAT[T/C]CCTGCACCTCATGGCTCCTTTGCAGCCTTGCTGCTGAAGTGGAGCTGAGTCCTCCAGAAA
1835	Gga_rs13647489	GGA1		89091733	Homozygous	CATTCTAGCACTGATGGGTAGCAGTCAAATTTTGATGCTAGTGAAATCTTTTGCATCAAC[T/C]GAGGCTGCTGACAACTGTACTATTTCTGCAACAGGCACTTGACCTTTAAAAACTAGCCTT
1836	Gga_rs13897016	GGA1		89158918	Homozygous	TCATACATTTCTGTGCAAGCAAAACAGGCAAAGCCAGAAGTGTATTTGCTATGATTAGGG[A/G]CATGTGGTTTTGCTCTTGAAGACATGCTGTTCTTGCTCTTGAACCAAGTTGGACTGCTCT
1837	Gga_rs13897132	GGA1		89224172	Mapped	CTGGTATAATTTCTTTTGCACCCTGGATAAAATTAGGAAATAGAGCAACCTCAGTCCTTT[A/G]CACTCTGCCAAGCCACATGTGTGAGCAGGCAGCTGAGAATTTAATGAGAAGACATCAGGA
1838	Gga_rs14853983	GGA1		89289227	Mapped	TACAGTGTATCTTGGCATTGTGTTATCATTCTTGATAAAAACGTACAGTGCATGGTCCTC[A/G]TTCAATTTTCAGTTAAATGGAGAATTTAGTTCGCTTACAAGCATAGAGAAGAGGATTTAA
1839	Gga_rs14854035	GGA1		89355794	Mapped	ATTTAATTTGGAAGATATTCACTACAAAAGAAACAACGTGTAGTGTTTGAGCTAAAATGG[T/C]AACTAATACTTAGTTGTTTTTGAAGCCTAACTTTGAATGCTTTGATCAGATATCAAAATA
1840	Gga_rs15334490	GGA1		89437079	Mapped	ATATAAACAGATAAGAGTGTATTAATTTTTATGTCTTGATCAGGACTGTTTAAAAGATGG[A/G]CTAAAAGGCTACAGCAGATTTGGGTGTGCCTGAAAGTCGAGTTTTACCAGCAAACCCAGC
1841	Gga_rs13647722	GGA1		89451070	Mapped	TGAAAAGTAAGGAGCATGGACTCCTAATGATCCAAAGGAATTTTTGTTCAGTTATTTAGA[A/G]TGGCTTCCTCCACCATAGTGTCTCTTATGTTTTTTCAGATATGGATTTAGACTACGATTA
1842	Gga_rs13897450	GGA1		89531286	Mapped	GGATAACTTCAAAAGCCTGGCCTTGAAAACAGTGCATCTTTTACCTCATGAAATGCTTCA[A/G]GGCAGATGAGTTGGTGCTAGCTCTACCAGTCTAACAAGTTTAGAAAGATCCCTTTGCCTC
1843	Gga_rs13897531	GGA1		89606989	Mapped	AGGTATTTTGGTTTCTGTTCCAGATGGAGTGTTATTAAGAAAACTACCCCTATTAAGAAA[A/G]CTACCCCCTAAGAAAACTACCCTAAAGAAGGAAAAGTAAAAGCTGGAATTCTTCTGACTC
1844	Gga_rs14854333	GGA1		89685702	Mapped	GTTCACTAATACCATATAACTTCATGTCTTGTATGAGTCTGTACAGCTGTGCGATTGAAG[A/G]CTCAGACTAGCTTGTCGGTCTCCCTGAAACGATGTGAGTTTCAGCGTGCTTTAGTACCTC
1845	Gga_rs13897715	GGA1		89753642	Mapped	CGATGACTTTGTCTGACAAAAGCTAATTCATAGGAGTCATCTATGTGAGAAATAAACTGC[A/G]AGAGTACTCATAAAAGATATTGTCCATGAACAAACTCATGGCAAATATAGTCTTAAGTTT
1846	Gga_rs13897807	GGA1		89824146	Mapped	TGTTCTACTGTAGAAATTACTCCTAGAACTAAGCATGTCCATCAAAGAAAAAGGCAGGTG[T/C]TATGCTATTTACGGCATGTTTAAAGTGGAAATCACCTAAAAAAGGCTGAGATTTTCTCAG
1847	Gga_rs15335376	GGA1		89890765	Homozygous	CATTAGCAGGAGAATAGCACTAGATCAAGAGAACTGGTTGTTTCTTGTAGTCAGTACTCA[C/A]TAGACCACATACTGCATCCAGTTTTGGACCTGTTGTTAAAAGATAGATGTCAATTAACTG
1848	Gga_rs13898002	GGA1		89945451	Mapped	GTGAGACGAAATGCAACAGGAGAATACAAGTGTTCTCTGATTGACAAAAGCATGATGGAC[A/G]CAACCACCATCACTGTGCACTGTAAGTCATTGCATTTTGTTTTTGGATCCTTTTGTGTAA
1849	Gga_rs13898119	GGA1		90012706	Mapped	TGAAATACTGAGCTGCTTTGATAAAGCAGCAATTAGAACAGAAATATGGATTTTTTTCTT[A/G]GGCCATCACCACTTGCTCTCTTTTCAAACCTAGGCCTCTCCAAGTACACAGTCTTGCAAG
1850	Gga_rs13648092	GGA1		90229312	Mapped	GAATTTTGCTGGGCTGATGGTGTTCAAAACCCAACTGGTAGAAAGCTCAGAACAGAAGCA[T/C]TGTGAGAATTTGTAAGAGGAAATTTGTGAGTTTCTTGTTTGTTTGTTTTTAATATGGGAG
1851	Gga_rs14854873	GGA1		90349762	Mapped	AGTTTTGAAATTGTCTGTGGCATCTAAATTGAAGCTCTAGTTGCCTGAAGAGCTAAATAG[T/C]TTTTGAAGTATCTTTAAACATACAGCTTCCCGGCATCTGTCTCAGATGCTGTGTCCGGGG
1852	Gga_rs15336410	GGA1		90372374	Mapped	CCAGCATAAGATTTCTAATGCCTTTGGGCATGATGGGATAGTAAGTAAGTTATTGTTTTC[T/A]GAGCCATTAAAAGAATGCGTTGGTTTTAGAGATGTTCTCACTTCCAGTGAAATTTTACTT
1853	Gga_rs14854970	GGA1		90443861	Mapped	CAGGAAATATCTCTGTATACTAAGATGGATGACAGATGAAACAGTAAAAATTGTAATCAG[T/G]AATGTATAATCGTAGGGGATTTTATACCAGTAAAACAACCTACAAAAGGCTTCTGCTATG
1854	Gga_rs15336720	GGA1		90513147	Homozygous	CAAGAAAAAGCTGAAATGTCATTGTTGTGTCTAGTGGGCCTCAACGTAGGTTTATGTGAG[A/G]TATTCCAGAGAATTTCAAGCAATTTAATTGATGACACTTTATTAAAATCACTAACCAGCA
1855	Gga_rs15336893	GGA1		90584022	Mapped	TAGCATGGAGCTGTGTACTCAGTAATTTAACTTGTATTGAGTAAGGGTGAATTAGTGCAT[A/G]TGGAGTGCTGGGCTGCTGCAGCTGGTTCTCCTTGTACTGGGCTGGTTGGTTTAAATTAGA
1856	Gga_rs14855191	GGA1		90654760	Mapped	ATGATTGTTTGCAAGCTGCCTGCTCACATGGGCTGCTTACTGTTGTTCTTGCTATGTAAA[A/G]GAAGCAGAGCAGATGGGGCCCCTTGCTCTCTTGGTCTTACTTGGATGCATGTTTGGCAAA
1857	Gga_rs15337342	GGA1		90723395	Homozygous	TACTCACTGTAACATTTGCAAACTGAAGGTCTTAATCTCCAGTGCAACAGAGGGGATGTT[T/G]ATAATACTGTGTGGCAGCACAAGCTAGCTAGCTTGTGGAACTGCCAAATAACACAGAAGA
1858	Gga_rs13899079	GGA1		90768342	Mapped	TCTTGGAAACGCCTCCTTGAAACTTAGTAATGTGACCTTGAGTGATGAGGGCCTTTATCA[T/G]TGCTATGTGGGAACAGAGAAAGCTAAAACAGAAGTGGATGTCATGCTGCAGGTGCAAGGT
1859	Gga_rs15337712	GGA1		90878934	Mapped	AGGAGCAGGGACTTCATGCAACCTGAAGCATCCATGACGCCCCGAAACGCTCCCTCAGAG[A/G]CGCGGACGACATACCACATTCGGACTTCCCGCCGCCGCCGCCATTTTGACGGCAGCGCCC
1860	Gga_rs14855506	GGA1		91013183	Mapped	GGAAGAATCCAACAAATCAAGTTTTCTCAATTTAAGCAGTATTTCAGAGCTACTGGAAAT[T/G]AATGAGAAAAAGAATCCCAGTTATCTGCCCCTTCTTATTTGGTATCACTAAGCCCAAGTC
1861	Gga_rs15338198	GGA1		91091141	Homozygous	AGGCAACAAAGGTGGCCTGCAGAATCAAAAAAATTACTCTTGCAGCCATCCATTCAAGTA[T/C]ATGAAGTACTGATGGACAACAACACTTATTTCCACAGCATCACACAACCTAAAGAAGTAC
1862	Gga_rs13899523	GGA1		91162540	Mapped	CCTCCCCCCTCAGTTGTTCCTTACTGACACAACTCCTTCTCCATTAATCTCCTGAAAAAA[T/G]AGTCCACAAGGGACATCAATCAGGTATGTAACCATAGGTTTTTTCATGATACATAAAAAG
1863	Gga_rs14855741	GGA1		91232642	Homozygous	GAAAAATATAAAACCCAAGAGCTTAACTTTCGACTTGTGGTAGGTAGTTGTTTTTCCTCA[T/G]TATTCCTACTCTAAATACCTGTGGCACTTTTAGAACCAGTGTGACAGAGAAGTTACCACA
1864	Gga_rs13899699	GGA1		91302172	Mapped	GAAAGTAAAAACATGAACAATTAAGTAAATACAGATATTTTAAAAATGCCGGGAAACTTA[T/C]CCAATATGAGGCTTTACATTCTTAATGCTACACAAGTATGTCAGATCACTTACTGTCACA
1865	Gga_rs13648531	GGA1		91368257	Mapped	AAAATAACAGTGAAATCTCAATTAAGAACATAGGCTGTTCCTTGATGGACTTTTCAGTTA[T/C]GCCTTTATTGAAATAGTGTGTTACCATAAATGATTTTTTTCCAATGTTTCTTCTATTCTT
1866	Gga_rs13899886	GGA1		91433339	Mapped	ACAGACTCATTCCTTTTCCAAAGTTGATCAGAGGTTGAAGTGAGATTACTTGGCTATGAG[A/G]CCTGAACTGGACTGGGAAGGAGACTGAGGTTCCCTGTGTGATATACGTTGTTTCACTAGT
1867	Gga_rs13899987	GGA1		91499212	Mapped	GATTGCTATTAAAGCCTCTGAGGTTTCAACATCAGGCTGTTAGCTGCTTCTTGTGCAGTC[T/C]GTGATGTTGTCAGCATCAACAGCTTCCCTTGGTGCTACACTCTAGGAGTCAGCAAAGAAA
1868	Gga_rs15339220	GGA1		91572013	Mapped	GAGCTAGCTACACTTAGCTTTTTCTTCAGATGTGTGGATGACTTTAAGCGTAGCTTCTTA[T/C]GGACTATTTATGTAGTTCATTATGGTTTTAGTTGCCATTAATATGTAACGCATACGCTAA
1869	Gga_rs13900165	GGA1		91638521	Mapped	ATTCTCAAATCTATTGCAAGTAACTTTGCTATGATAACAGTTCAGGCATCTTTCATGCCA[A/G]TGCTCTTTGGTGGCCATACTGTGAAGATGTTGATGAAAAAAGAGAGACCATTTTATATGG
1870	Gga_rs15339560	GGA1		91706260	Mapped	CTTACAAGTTGACAACAATATATTTGATGCCAGATAAAGTTGTTCTTCTGTTTGTTCCTA[C/A]GGCATGTATCAGTGTCACTTTGAGGGACCATAGCAGCAAGTGACTTCTCTAGACAGAGTT
1871	Gga_rs13648680	GGA1		91779248	Mapped	AAAGAGCCTCTTTGCGTTCCTTGCCCAGCTCCCTTGGAGCCTCAGAAATCACATCTTGCC[A/G]AAATATTTTCTGTGTTTTGGGTTGCATACCTGTTTCAGTGTAGGTTTCATCATGATTGCA
1872	Gga_rs13648707	GGA1		91844690	Mapped	GAGCTGTCTTGATGGTGGTACTTCATAGCTCTCCTTATTAGCTTGCAGGTGGAAGTCGTC[A/G]GTCAGCTTTCTTACTCGACCAGATCGACCAAATCTAGCCTACCGTAAGCTGAAAGGCAGG
1873	Gga_rs15340091	GGA1		91924979	Mapped	TTTTCAGCCTCAGAACCAATACATTCAAACTTCCTGGTTTACATGAAATTAGTCAGAGGT[A/G]TCATTTCAGAGGACTGAATGCTTTCTAACTTCTGTTCACAAGAAGGCCAGAGGTAACTTA
1874	Gga_rs13900588	GGA1		91931979	Homozygous	CTTTCAAATGTCTTAATGGAAAATGCTTGTTGAAACCAAATCCTGAATGTGATGGGAAAA[T/G]TGACTGCACAGATGGATCTGATGAAGTGAACTGTGGTGTGGTTAACAGTAATTTAAAAAT
1875	Gga_rs15340366	GGA1		92014649	Mapped	ATACTTTAGCTGTAGACAGTGCTGTTGGACAAGGAGGTAGAAACCTTTCTTACTCCTCTG[T/C]GCAAAAAGCAAGGATGGCAGGGGTTTTATATTTCATGTCTGCTAAATTTGTTAACTCTCG
1876	Gga_rs14856494	GGA1		92088826	Mapped	GATTTGATTTGAGCTGTAATTTTCTTGAACCTTGAGAGCAATAAACTTCTGATGAATGAG[A/G]GAGAATAAGAGAACCTAATGTGAACTTCTGAAAGAGAATACTGTAGACAGAGGAACGTTC
1877	Gga_rs15340573	GGA1		92099540	Mapped	TGCCTGAAGATGATGAGAACTCCAGTAAAGAGTCACCTATTTTGCATAAAGTGAATGGAG[T/C]TTTTTCTCCTCAAAAATATATAGATGCTATGGATCAAGAAGGAAGCTTGAAGTGCCCTGC
1878	Gga_rs15340812	GGA1		92170244	Homozygous	GGAAGAAAGAAAAACAAAAACCACAGCCCCAACCTATAGCTCAGTATGAAACTATTTTTC[A/G]ACTTCTATCAAACTAATATTTATCATCAACTGCTTTCTTTGGTCTGATATTTTGGCCAGC
1879	Gga_rs13901002	GGA1		92235346	Mapped	AACAGTGAGGGGGTGGAGCCAAGCTCATTTCTTCTGGATTCCTGATTTTAACTGGTCACT[T/C]ACTTTCTTAGTTTTTGTGGACAGCAAATTGTTTACTTGAAAAGTAAGATTATTCCAGTTA
1880	Gga_rs13901076	GGA1		92303851	Not Mapped	GGTACTGATAATGTACTGCATAGCCAAATAGTGAGCTTAACCTGAGGCAGGTGAAAACTG[T/G]TTTTTTTGGAGTTTATTATGTAGAACTTGCAAAACATCTTTTAAACCTAGATGTAGTTTT
1881	Gga_rs13901171	GGA1		92373007	Mapped	TGGGCAGCCTGTGCCAATGCCTCAATACCCTTTCTGAGAATAAATTCTTCCTAGTAGCCA[T/C]GGTGTCATTCATGGGCCTTGAGTGCTATCATATGGGACACACCTTTGAGATACTGGACAT
1882	Gga_rs13901185	GGA1		92390935	Homozygous	CAATGCAGGTTCTACTTATTTACTTATTTGTTCATTTAGGCTTTATCGGGACAGATACAC[A/G]TAAGGAGTGGCTTTCATACTTCTCTCTCGATAAAGGCAAGAGTAAAGACAACTGTGTTAC
1883	Gga_rs13901257	GGA1		92468858	Mapped	TAATAGTGCTTTGATGATTTTATCAGATGGGAATAGTGGAAGGTTGAATAATAAGTGTGT[A/G]ATATAAGTACTCATTTGGTAAAATCCGTGCTGAATTTTTCAGGTATTGTTATTTATTAGT
1884	Gga_rs14856935	GGA1		92545904	Mapped	GCAAGAAGAGTAGAGGAATATTCTCACGTAGCATCCCTTTGGAAATACCTTAATTGCCAA[A/G]ATGTCATCTGGTGTGTATGTATGTGTGTTTGAACACAGGAATACATATGCACATGGAGTA
1885	Gga_rs15341688	GGA1		92615958	Mapped	TCTGAAGGGGGAGAGGTTTTTATGCTGGTAATGTGCTAATGAAGTTATTATGTCTTGTGT[A/G]TGTTAATGGTCCAGACACCTTTACTAATTCACTGCGTGCCACAACAGAGTGCATGGTATG
1886	Gga_rs13649039	GGA1		92661010	Mapped	CTATGCTAGCCTGACAGGTTCTTTGTGAAAATTAAACTCAGTTGGAGCAGCAAACAGGTC[A/G]AAACAAAAATGTAGTGAATTTGCGTTGGATGAACTTTTTGTTTAAAAGTTCCCTTTTCTG
1887	Gga_rs15341977	GGA1		92728768	Homozygous	CCCTAAATGCAAAGTTCAGCACTTGGGAACACTTGGTGATTTTGTGATGATCCTCAGAGG[A/G]CTTTGAGTCTGTAAAAAGCAGAAAAAGGATTATATGGGCCCAGAAATGCATTACTGTACG
1888	Gga_rs14857096	GGA1		92795731	Mapped	TAATGTTAATGAATATTGAACTGCTATTAAAATAATATCCAGGAAAAGAATCCTCTGTAT[A/G]ATCTAGTTAAGCTTAATATTGTTTGACATTAGAGAAGAATGTGTTACAGATAAAGGATGT
1889	Gga_rs14857142	GGA1		92862386	Mapped	GCTAGTTTCCTTGCTTTAAATTACCCCACACATAGCTATTCAAAATTACTGTGTATCTAG[T/C]GTGCCTAGTTGGATATCCTTTGATAGGACACAAATATGTATTTAAAAAAGAGGAAGGGAA
1890	Gga_rs14857223	GGA1		92938700	Mapped	GAAGCTGATACAAAAAGTAATGAGAGTTTGATTCTTATATAATCTTTGCTAGCATCTTTG[T/G]ACTGAGTTTCATTGCAAGTCCTCCAGGTCTTAAGTGGTAGCAGCTGACATGCTCAGGTTA
1891	Gga_rs15342873	GGA1		93064920	Homozygous	GTAAAGTTAACTAAAATGATGTTTATAACTAAGAGGCACAGAAAAGAACAATATTTCAGT[A/G]CCGGTATGATGGCTTGACTTTAGAGTGTCACTGAAATCTGAATAGGTGTTGAATCTCAGG
1892	Gga_rs14857333	GGA1		93068728	Mapped	CTTTTTCAGTCCTGATTTCACTCCTGCCACAGTTGTGACTGCTGGACCTAGAACAATGCT[A/G]TGACTACTGTAAGACATATCACCTGCATTAAGTGCAACAATATTTCTAAAAATGAGCAGT
1893	Gga_rs14857366	GGA1		93160116	Mapped	ATTTATTGAACATGATTTCCTTTGTCTCTGATCCTATGCACAATACTCAGTTTTACCTTG[T/C]TGGTTCTTTCAGTCAAATTGCTTGCTGCTGTTCTAAGTCAAAAAACAGGTCACTCCGAAA
1894	Gga_rs13902044	GGA1		93167904	Mapped	ACTAAAGGGAACTTCCTGTCATCACAATGTGCAAGCTTTGCAATTAGAAGGAGTGTGTGC[A/G]TCTCTGAAATGTGCACTGCTGTTTTCTAGCAGCACCGACTAGCTGAGCCAGTGCATTTGA
1895	Gga_rs15343395	GGA1		93244823	Mapped	CAAATGATCCTGAGGTACGTCCAACCAGGCCTTTTTATTAACAATGAAAAATTAAATAAG[A/G]ACACTATTCTTTAAGTAAAAACATGAAGTGCAGGATTTTTTTTCCAGGAGAAGCTCTCAG
1896	Gga_rs13649292	GGA1		93313137	Mapped	AAAGGCATCCCTGCTTTCATTGGTATGGTGAAAAGAATACAGCAAGGAGAATATTTAACA[T/G]GTATTCCGATTCCTATCTTTGTTAGCAGCAGACTCCTTGTCAATGCTATTCCTCAAATTG
1897	Gga_rs13902341	GGA1		93387996	Mapped	CCACAAGTTTTGTATGTGCTTTTGCATGTGTATATTTATACAGTGCAGTTGTACAGCTCT[T/C]TATGATAGTTGTGTTTGGGTATTCTCCAGTCTGTAGCAAAAATTTTACAGTGAGGCAAGT
1898	Gga_rs13649309	GGA1		93457409	Mapped	TCAGATTTTGATTTTGTCCAAGTAAAGAATGTCACTTATCAAACATTTCTTCCTGCATTA[T/C]TCAGAAAAAGAAAAACAAAAAAGTGTCACAGCGAATGATAAGGTAATAGATCATTTAATT
1899	Gga_rs15343970	GGA1		93530646	Homozygous	AATAAATAATAAAAAAAAACAACACCAAAAACATGCATACAAACAAACAAACAAAAACCT[T/C]AACACTTGATATATAAAATAACTCCTGACTCATGGGAAAACAAGATTTTGATTGTACTGA
1900	Gga_rs15344172	GGA1		93624182	Mapped	GCAATTAACAGATTTTTTTTTTTCCAAAATAATATATATTAACCTACTACAGTAAGGAAT[T/C]GATAGTCATTCATCTAAACCACCATATTTTGCAAATGCTTTTGACACACACGCACTCACA
1901	Gga_rs14857683	GGA1		93693077	Homozygous	AAGTGATGCCTCTGTTTTATTATGTTGGCCCATGATGTCAGATCATTTAATTTTCACACT[A/G]ATCAGAAAGTACTATTTCATCCTCAGCATTTATTGTTTTTGAGGGTTTCAATAGTTGTAT
1902	Gga_rs13902872	GGA1		93774501	Mapped	TTGTATGATCTAAAAGACTGTGGAAAATGTTTAGCTTTCATTTCTATCATACTCTGCTAC[T/C]GTACCATGGAGAAGTTTTACACCTTTTCACAGAACTCATAGCCTTCATCAAGAATATCAC
1903	Gga_rs13649431	GGA1		93844807	Mapped	TTGTATAGAACTTATTGATTCACAGACAGAACAAGAGTCTGAAGAGCACAGGTTAGAACA[C/A]TGTAACCTGAAAAGCTTCGACAGTGTTGTGGCAGATTGGGAGGATAAAGGAAGATGATGT
1904	Gga_rs13903014	GGA1		93929405	Homozygous	TGGTAGCCACAAGAAAAACTACACCTTGTAGCTTTATTTATTCCTTGAACATTTTTCAAT[A/G]GCAAAGAAAGGGTTCAAGTTCAGATATATCTGGTAGAATGACATGTTCAAGCCCACAAAG
1905	Gga_rs13903098	GGA1		94000237	Mapped	GTCATATTCTTATTTGGATGTTGCAAACACATTGGGGCCCATTTGTGCTTGCCACTGTGT[T/G]TTCACAGATCTAAAGTATTCATACCCTAAACGAGATATAATTATCTGTAAATTAAAAAAA
1906	Gga_rs13903237	GGA1		94078059	Mapped	TAGCAATATAAGAATCTCTTAAGAGGTAACAGGCAGCCAATGGCCAGTACCTGACCAGCA[A/G]TCATTTTTGAAAGTATGTTTCATGGGTTTTAAAATAGGACCTTGAGGCTAGGTTATTACT
1907	Gga_rs14858031	GGA1		94150173	Mapped	TCTATACTATTTTGCTTGCATTCTTTTCCCCACTGATTTTCTTTCAGACTTATCAATTTG[T/C]ATCAGCTTGAAATGTGCAGTGTCATTTGAATTTCTCTGTGCATTACAATAAAAAGTCTCT
1908	Gga_rs13903401	GGA1		94215887	Mapped	GTAATTGTACTCAATAGACTTTAAATCATTGTGTAACGAGGTATAGAATTATATGCTGAA[T/C]TGTAATTTATTTTTTTCTTACAACTAATGGAAGGAAGGGACACCTCACTCCATAACTTTC
1909	Gga_rs13903523	GGA1		94288397	Mapped	TGAGTATGATTCATAATAAAGAGGAATGGGGGAGGGTGTGTAATGAAGTGGTATATGTTA[T/C]TGCAGTGACAAATAGGGAAAGGTGTAAACCGCTAAAAGAACCATATATATATATGGGGCA
1910	Gga_rs13903637	GGA1		94364562	Mapped	GAAAGTAGCCAACCTAAATACTGCAAGAGAAAGACTGGTATCCTTTAATCAAGTGCCTCG[T/C]GAAGGATACCTGTGTACACCAGAGAAACAACGCTTTAAAAATGCCTCTGTAAAATCCCAT
1911	Gga_rs15345662	GGA1		94430766	Mapped	TCCGTCACAGAAATGAAAGCACGAGGAGCCAGACAGGTAGTAAGGAGTCCAAGCTGATGC[A/G]AAGAGAAGTGTAAAGCTGATACCTGTCACCTAAATAAGCTCGAACTGATTTTCAGAGATT
1912	Gga_rs14858504	GGA1		94499451	Mapped	TCAGTTGACTGATGATTTTGAGCATCTGTAATTCACCCTTATATTATAAATGCAATGGCG[A/G]TCAGGCTATGATTAGGGGACATGCCACCTCTTCAGGTGAACCTTAGACTGTATTTCCACC
1913	Gga_rs16754737	GGA1		94606842	Mapped	GCAGCAAAGCACACGTGCAGGAGAAAACTGTATACAGTGGGGTGAAAAGAAGGTAACATG[A/G]CTGGCTGTGCAGCATCTGCCTTTTCTATACAACTGCAGACAGAAATGAGTCTGTATAGGA
1914	Gga_rs13903827	GGA1		94687875	Mapped	AAGAGAGCTTCTGAATTTTTGGGGTATTGGCAATGTAGTATCTCTCTGGGCTATTATACA[A/G]TGCAGAGTGGCTGTGCGTTACACAGTAACAGAACCACGGTAGAAGCTGAAAATGGACTGA
1915	Gga_rs14858519	GGA1		94708708	Mapped	GCAGCCATAGGCAAGAGAGAGGAAAGATGCAACTACATCCCATTGGTACCACGGAGAATC[T/C]TCCCTAGAAAATGAGTAATATTCATACCATTACTCTTAATAACATCCACACAGCACAGTG
1916	Gga_rs13903857	GGA1		94779323	Mapped	AATACCTCAGAACAAGAAGTCCACAGGGTACCCTAGTTCAGCTAACAGTTGAAAATGTGC[T/C]ATCTAAAAAATAAACCTTTGATTTTAGCTATTGTTACTATGAATTAAATCACTGAATGGC
1917	Gga_rs14858579	GGA1		94846706	Homozygous	CTACTCCCTCAACCTGGCAAGCATAAGAATGTAAATGCTTGTGAAGGCCCAGAGTTCCAC[A/G]AACAAGTATTACTGTTGAACTGCTTCATGTTCCACAGTTACACAACCAGTCATACGTCAG
1918	Gga_rs13904009	GGA1		94950669	Mapped	TGACAAAGTTGACTTTTCCTTGACAGAGCTGGGTACTGACAGTTGATGTTAGAAGGAGGT[T/C]AGTATGGAAATAACCACCAGAAAACCTATTGTGAAGGTGCTCCTCTGTAGAAGAAAATGA
1919	Gga_rs14858691	GGA1		95022618	Homozygous	CACCATTTCCCCTCTCCACTCAGATTTTTACTAATATAACTTTTATTGGCAGTATCTTCC[C/A]AGTAGAAAGGCGAACGGTCATTCAAGTGCAATATTCTTGAAAAGCAGCTACAGTTACAGT
1920	Gga_rs15346468	GGA1		95098646	Homozygous	TTTTTTTCCTAAGATCTTTAGAGATGCCCACAACACTTGCAAACCTGACTTAGAGATCCC[A/G]CAGTGCAGAAACACTGCCTGTTCCTCCTATCCCCCCACAAACCAAAGTGAGAAACTCCAG
1921	Gga_rs13904284	GGA1		95176270	Mapped	TCAGTGATGTCTTGCTGTGAAGCTATCAACAATTAATAGGAGACTCTGGAGTAACAGAGA[A/G]AATGAGGAAAAGTTTTAGTTAGTAACTATTCTGAAGAAACTCAGTAAATGCTATGATTTG
1922	Gga_rs14858961	GGA1		95253289	Homozygous	ATGCAATTGAGAAATGTAAAGATGGATTCCCTAGTGCTGCCATCTGGGTATGCTGGTCAT[T/G]CTGGGATGAGTTTGGATCATTCTTGAAGAATTAGTGAAAGAAGAGGGGGAGGAATATTAC
1923	Gga_rs13904513	GGA1		95318716	Homozygous	CTTATCTTGTTATTTGTATCTAGCTACTTTCTGAGATCACCTGTTGATTCCCAGTCTCCT[A/G]TTACAGGCAGAGGAAGAGCCAATTTCTTTGTACCTCGAGTGGCCAGAACAGACCAGTTTT
1924	Gga_rs13904618	GGA1		95397901	Mapped	GGGAGCAGCGATCTGAGCCTAGAGAGAATCAGCCCACTGGAATTCCGTCTCCGCATTCAC[A/G]GCTGTGAGGATCACGACTTTGGGAACCACTACTGCGTAGTCACCCCGTGGGTACGCTCTG
1925	Gga_rs13904693	GGA1		95466576	Mapped	AAGGCAAGGTGACTTAAAATACACAAAATGCTTCACTTTGTTGGTTTTTTTCTTTTGAAT[A/G]AGGCACAGAAAATTTGCTATCTCTCAGTCCTCAGGAATCGCCTTGCACAATGGAAGAATT
1926	Gga_rs13904756	GGA1		95532170	Mapped	TTCAAAGCACTTGAGGAGGTGGCAGCTCTTGAACTCTGTATTTTTGGGGAAGCAGCTGCG[T/C]GGCATCGATCCTTAACAAGTTAAAGCAAAAGAAAATGAAAGGGTTCAGGACGGGGAGATG
1927	Gga_rs13904829	GGA1		95602798	Mapped	AGTGGGATCATGCACGGGCATTTTTGTAAAGTGGCAAGAAAGATTTGGCTGAATCAGCTT[T/C]TGGGGACGGCAGCAGAGGTTGTGCGTTTGCATCATAGAATCATAGAGGTTGAGAGGAACC
1928	Gga_rs13904874	GGA1		95679873	Mapped	TGCCGTGGCTCCCTGTTGGTGTTTACACTACTTATGTACCATGAATAACTGGATGGCTAG[T/C]TTGCAGTGGGGAGGATTTCTATGGCTGTTTGGTGTGGTGGATTCCTTGGTACACATTGTC
1929	Gga_rs13686924	GGA1		95755628	Mapped	AGAAACCTCGAGAACAGCTCAAGTTCATGAGGGAACCTGAGGCTGAACTCCCTTAGTTCA[T/C]TTCAGCAGTGCTCGTACTAACAGCCCTGGGGCAAGAAAGTTTTGGATTTTTTTGTGTCCC
1930	Gga_rs14859635	GGA1		95830716	Mapped	TCAGTTCTTCATTTTCCCAGTCCCTTGCCTTTGCCTTCTCTGACATGGACAGTGTGGTGA[T/G]GGCACTTGCTGATGAAGGTTGAGGCAAAAAGTTGATGAATACCTCAGCCTTCTCCGTATC
1931	Gga_rs13905285	GGA1		95941539	Mapped	ATCATTTCAACGTTGTATATTTTAACAAGATATTGCAAATCATGTTTTCTTAGTGTTTAA[T/C]GTGAGTCTTTACTCTCTGAAGCTGAAGAATATTTTAACGCTAACTCTTCTGGAAAGAAGG
1932	Gga_rs14859863	GGA1		96026010	Homozygous	ATGGCACCTGCTCAACCCATAGAAATAGGGAGCTCCCAGGAAAACTGAGAGTTCAGTAAA[A/G]GAAAGCTGCAGGGAAGTTAATTCAGAGGACAGACAGATTCAATTTCTTGCTTTTGCATCT
1933	Gga_rs13687098	GGA1		96091764	Mapped	CAGTATAATTTAAAGGACACGCTATATCTGATCTGTGATTTCCTTAGGGCAATATATCAT[T/C]GAAAAGATGAATACTAAAGTAAAAAATCAGAATTGAACCAAGTGGGAGACTTTAAACATA
1934	Gga_rs14859978	GGA1		96165415	Homozygous	TCAGTGATTAGATTAATCTGATATTTTGTCTTAATTTCAAATACTGCAATGAAGAACTCT[T/C]ATGATATATGCAATTGGCAACTGCTCCTATAAGAAAGGAATAATTCAGGTAATGATCTAA
1935	Gga_rs14860012	GGA1		96213970	Mapped	GCAAATATTCAAATGTTCTCATCTCATGGATAAATTCACATCTGTTGCAAGTGTTCCTGG[C/A]ACTGTTTAGATCCCCAGGTAAAATCCGTAGGTACTAAACAATAGATATTAAAAATAGGTA
1936	Gga_rs13687172	GGA1		96287456	Mapped	ATGCTGTACCCCATGCTACTGCTCAAAACACCATATTAGGTCTGGAGAAACAAGTCCTGT[A/G]GCGACATGGCACCCCAGAACCCACAATTATTTTGTACAGCAAATTTTGAAAATGTGTTTA
1937	Gga_rs14860089	GGA1		96365013	Mapped	GTCACTAAATCACATGTCAAGGGAATTAAAACAACTGTGTAGTATCATTATAAGTCAGGA[T/C]CTTCTTACAAGAATGTGATTCACCATAATTTGATCTATTTTTTCTTGAAAAAAAAAAACA
1938	Gga_rs15349698	GGA1		96506909	Mapped	CTGCTTGCTCCCAGAGGAAGTCTCCCACCAGCTGTATTATCTGGCCAATAGTGAAAACTC[A/G]TGCTGATGTACATTTTTTTCAAGTTAAAAAAGTGAAAATATCAAGAAGAACTGAACTTAG
1939	Gga_rs13687242	GGA1		96573078	Mapped	TCATCGTTAACATGCTGGCAGTGGACACAAGCAGAGGTGCTGTGCTGAAGGCAGAGAGCA[A/G]CATACCTGTTAAACCCTGATGTTATCTGAAAACTCAGAATTATGATGGGGTTTAGCATGA
1940	Gga_rs13906086	GGA1		96644048	Mapped	AGGTAAATATTACCGAGGGGGGGGGGGGGGTCAGTTTGGGGAAAATGCTCTTTCTTCTGC[C/A]CGTGTACCCTTTTCTACTTCATGAGCAAAAATACGTATTCCCATCTCCTGGTTTCTGTGA
1941	Gga_rs13906106	GGA1		96715410	Mapped	GTGTTGTTTCTCTGTAATAGCAGGGGGTAAGAGCCAGCAACCACAGAAATTACTTTTCAG[T/C]CTGCCAGACTTGATATTCAATGCACAAAACATTTCATAGATAAAAATATACTGCAGCTTA
1942	Gga_rs15349997	GGA1		96784002	Mapped	ACAGAGTAAACAATGATGATTTTCCATTCCATGAATTTATCCATTTTACTGTTGAATCAC[T/C]GTATTTTACTACCTGTTGTATCCATTGACTGCAAATTCTGCAATTCTACCTGTCACTGTG
1943	Gga_rs13906172	GGA1		96789772	Mapped	ACTTCTTCAAGAGTTTTTCCTAGGTGTTATGTTTAATTGTTTAATATTGAAGATCTGGCT[A/G]GGGAGTTGGAAAGTGCTCCCATTAAGATTGTCATTGACACCAAACGGGTTGTATTCAGTA
1944	Gga_rs15350121	GGA1		96862353	Mapped	TCAGTCTGCAGTGGCAAGGGCTTCAGCCACTCCACCCAAGCTGCAGAAAGCAATGGTAAG[A/G]ACTGGGAGAAGGAAGATGTGCATGCTGGAAGTGAAGATCAATTTTGGGACCATCTAAAGT
1945	Gga_rs14860252	GGA1		96937408	Mapped	ACACACAAAAAAAGCATTCCATCAGCTGTTAATTGTTGTTTCCAATGCCATATTAGGTAA[T/C]TGCCTACAAGTAAAATGTTCTACCTCAAAGGGAGTAGGATCAGATCTCTCAGATCCCTCT
1946	Gga_rs13906279	GGA1		97009479	Mapped	CTACAGTCATTGAAGCATAGTGAATGTGTCAGCACGGAGTATGCCTGAGCAGGCACATGA[T/C]GCACAAGGTACAAAACTTGCTTTCATCACTTAGGGCTGTTTTTCAGAAAGAAAAATAGAA
1947	Gga_rs13906281	GGA1		97010650	Mapped	CTTTGTTATTCTAGGAGCAGCTAAAAACGTTGCAGATTTCCTTGAGAGCTTTAATTTGTT[T/G]AATTAATTTAATTTAATACTGTACCAGAAGTTTCAGTTGTTAAACAGTTAACAGCAAAGA
1948	Gga_rs13906348	GGA1		97085311	Mapped	CAGAACCTTCTTCATCTTCCTTTTTTCCTCTTCCCCTGACCTCTTTTCTCGTGGCCTTCT[T/C]TTCCACACACAGAAATTTAAGTGCTCTCCACCGATGTAAAGTGGTACGTTGCTGTTCAGC
1949	Gga_rs13906426	GGA1		97166688	Homozygous	TTTAGAGCAGGAAAGTCAGTGACTGCTTTAAGAATATCTTGACAAAGATGTACAGAATGA[C/A]GTCTCCTCAAAACAACACTGAAAAAAATTGGAGCAATAAAAGGAGCCATATAAGAAGGAC
1950	Gga_rs13906448	GGA1		97235242	Mapped	CAATACAATCTCAAAATTTGACCAGTAACAGAAGTAATATTGTAATTTATAAATATATTA[A/G]AGATGAACAATATTTCTCACAACACAGGGTTATAGTCTATCAGATTCTCTTTTTCCACTG
1951	Gga_rs14860431	GGA1		97317630	Mapped	GCACAGTCATTTTCCCAAGAATCTAGACAAATTCATGTACAAACTAATGTACTGCTGTCT[A/G]ATAGTCGATTTTCCCATAGAATCATAGAATTACTCAGGTTGGAAAGGACCTCCCATGTCA
1952	Gga_rs14860467	GGA1		97388869	Mapped	CTATCTTGAATTGTGCGTTTAGTCATATTGCATCTTACGAAGTATCTGCTTGTTTCCTGA[A/G]TACCAGGATTGGTTGCATTCCTACTTGGAGGATGTTGTCTTTAAAATTTTCTGAGCTCCT
1953	Gga_rs13906512	GGA1		97454843	Mapped	CCAGGCATTAGGTGATCACAATGCTGCATAGAATTGCTCTTGACTGCATGTGCCTTCTTG[T/C]ACCGTATGGTTTTCTAGTTTCACATACTTCAGCCGTTTATGCAGAGAAACCACTTTATAT
1954	Gga_rs13906516	GGA1		97459397	Mapped	TCTTCAATATCTGCTTGTTCCCATACTACAAGATTTCCCATACTACAAGAATATTTTAAA[T/A]TTCTGAAGCTAAAATACTATGAAACACTCCATGAATCTTTTAAGTGCTTTTAAATAACGA
1955	Gga_rs13687371	GGA1		97531344	Mapped	CACTCCAATGAAAAGAAGAGGGAGAAGGGTACTATGAAACTGTTGTCAGCTTTGGGGTAT[A/G]TGGAACTCATGGAGAGTTTATACTCACTCCGTTCCTATATAGCCAGTTCTTTAAAGCAGC
1956	Gga_rs15350896	GGA1		97605177	Mapped	TCTCTGTTCTCCCTTGCATCATTATTACTTCATTTCTAACTTTCTGAAAATTAGGTGCTG[A/G]ATAACCTACCTTATTTTGTACCTTTTATTTGTTTGTTTGTTTGTTTGTTTTATTCATTCT
1957	Gga_rs13906644	GGA1		97677882	Mapped	TCTAAAAACTGAAAAGAAATTTCTCTTCACAAAATTTCTTTCAACTAGATCCCCTTCTAA[A/G]GAAACATCAATATTTTGTAATACCACAAGTGCTTTATTGTTTCTGATTCAACAGTGCATG
1958	Gga_rs14860627	GGA1		97741267	Mapped	TAGCAGTTTTGCTGCCCCCACTCCTGACTTCACTGAGAATTGAGACCTCTTACATTTCAC[A/G]GTCACTCTGACCAAGACAGCTCCTGACCTTCACAACTCCCACCAGTCCTTCTCTGTGAAC
1959	Gga_rs13906727	GGA1		97813815	Mapped	AGTATTCTCATTTAAATGACAACAATGGGGGTCTGGTCATAATGTTAAAAAAACAATTAT[T/G]CAAGTGACCTGACTTGTGACCTTGGGTTGCTAATTATAAATCTCTCTCTGACAATGTCTT
1960	Gga_rs15351179	GGA1		97895120	Mapped	TTTACTACAATACTTATTGCTACATTTTATTTTCCCAGAAATATTTCAGGAAGTAGTCAG[A/G]AAAATTAAAATTATAGAGCCTAAGGGCATAACATCACTCTCATTGCTAGACCCAGTTAGG
1961	Gga_rs13906795	GGA1		97965562	Mapped	TAGAAACACTTCTCTCATCTAGACAGGTTCCATGTAAACACCGTGGACAATGTAAATACC[A/G]TGGTAGAATGTATGACATTTCAAGTGTACTGACATTAAAAATCGAGAAAATACTGATTCA
1962	Gga_rs14860765	GGA1		98045580	Homozygous	GAAAGCAAGAGGGGAATGAATAGCAATCCTTGTATTCTCTAGTAGTCAGCAGGGAATATT[T/G]GTGACCTGGAAAGCCACTGCTCTTGTGATTGGCATTATAATGCCACCTTTCTACAGGTCC
1963	Gga_rs15351292	GGA1		98131727	Mapped	AGATATGGAATAAAGTAGGAAACAAGCTTGTACAAAGAAGCATTAGAAAACCAATGAGTA[A/G]GGAATTATACCAAAACAGTTTTGAATGGCTACTGAGGGATCAATAATACCCCAATTTTAT
1964	Gga_rs13906909	GGA1		98199096	Homozygous	AGCCCTGCTAGCTCCTGCACTGGGATTCGTTGCCCCCTCTGAGATAGGTGGGTTCCATGG[A/G]TGGACAACAGGCCAGGGGCCTTAGCTCATCAGTGCCCTAATAGAGTTTAACAGTCCTGAC
1965	Gga_rs13906964	GGA1		98274265	Mapped	GACAATGATGCAGATATGTTTTTACTATTGTAATGATATTCAGTGTGTGCTAGCTTAATG[T/C]GGAGCTGACTCTGCACAAACTGTTCTTTTGTACCTTTTTCCACAACAGTCTCTTAAAGAG
1966	Gga_rs14860855	GGA1		98343476	Mapped	TTGGCTGTACATTTTATAACCAAAAGCTTCTGTGAAACTATACTGTTTTGCATAGTCAGC[T/G]TTTGTATTTCTTTTCAAAAGAAGAAATGGATATGTGTGGTATAACACATGTCATGCAGAG
1967	Gga_rs13687461	GGA1		98416083	Mapped	CCAGTTTACTCAGAGGAACAGCTCTAGGGATCTGGAGATATCTCTGGCATTTTTTTTTTC[A/G]GCTGAAGGAAACACTAATGCCAGAGCTGAAGCTAGTGATTTAATCATAGGATTGCTAGAG
1968	Gga_rs13907110	GGA1		98557013	Mapped	AAACATGAAAAACAAGCAGTTGCTTAGTAGAATTGTTTTTCTTTATTTTTAGTACGTAAA[A/G]CTTTGTTACAGAGCTACCAAAAATCATAGGCAAACATTGTCTTTTTCATAGAGATGAATG
1969	Gga_rs13687507	GGA1		98626865	Homozygous	TGAGAAATGTCTTTTAGTGGGATTTCTGTTGATCTCTTATTTGCCAAGTAGACTGCGTAA[A/G]GAATAGATAACCATACATACAATTTTAGAAGAATCTTTCAGAGTATTTGTCATTGTGGAC
1970	Gga_rs14861032	GGA1		98693097	Homozygous	AAATGTTCAAGATTTGGAAAGAGTATCTTTGCTGAGATAACTGCAGCATACCTGGTGCTG[T/C]TGTGCTAATTTTCAACCAGTTTGACTCAGGCTCCAGTGTCGTGCATTAGCAAGGAAAGCA
1971	Gga_rs14861041	GGA1		98704426	Mapped	GTTGTATACATTTTATTTCTCTCTTTCAACTGCTCATGAGAACACCTTTGTCCCACTCCT[A/G]CTCACGTTCCCCCATATGGGCATATTCTCTGGTTCCCTTCCTACCCTTCCCCTTTGATCA
1972	Gga_rs14861080	GGA1		98771543	Mapped	GATTGAATTGAAAAACCATCCCAGACATTTCCAGAATGATCTATCCAGTATGTTTACTGG[T/C]TCTTGCCATGGCAAAGTGTAATACTGTTTCAAAAAATGTGACATGGATTCTAGTAATCTG
1973	Gga_rs13907324	GGA1		98861240	Homozygous	CTTGCCTCAGCTCCTAGAGCTTCTGAAATGCAGCTGAATGTACTTTTTAACCAAAAGTAA[A/G]TAATTGGGATGAAAATAGTAGAAATGTAGCTTCGTATCTCCTGACTGCGTGCTCATCAGT
1974	Gga_rs15352335	GGA1		98943709	Mapped	TCCAAGCAAGAATAGCTTCTTATGGCTAGCTCTCACCCAGACACTTTATACTTTAACTCA[T/C]GATCATGCTCTAACTTACTAATAAAGTTGATATGCTCAAGCTTTAAACATATCATGAATT
1975	Gga_rs13687593	GGA1		99005416	Mapped	TACACAGTCTATACACAGAAATGTGTAGGTGGATCTATATTCATTTTTCACAGGTACACA[T/A]ACATACTCTTTGCATTAATGCTTTCAATATTTCAGTTATGTCAAAATCATTCAACTCTTG
1976	Gga_rs13907585	GGA1		99083159	Mapped	ACTTATTTATATTCATATACATATAGGAGTATTTTGTTAGAATTTTCTGTTTCTTATTAA[A/G]AAATTGTTATTAAAAAAACATACCTTGCCAAATGTTTCACCTTCTCAACTAGTTTCCAGC
1977	Gga_rs15352741	GGA1		99150824	Mapped	GAACAAGGGAGGATGCCAAGTGCTGGCCCCACACCATGAAATGAGCTACAAGTCAGAATG[T/C]CTGTTCTCCTCGGCTTTCCATGCCAGCTGTAAGGCTACTTTATTCCACAAGAGCAAAGAA
1978	Gga_rs14861375	GGA1		99229245	Homozygous	GCTCTTTGAAAATCATCTAGAAAGCATAAAACTATTCCTGTGTTCTCAAGCAAATGTATC[A/G]CTCCAGCAATAGTAAATAACACAACACATAGCTCAGGGAATTCAATTTCAATTGGATTCA
1979	Gga_rs13907712	GGA1		99316035	Mapped	TATTTATTTGTTTTACCTGTGGCTCTTATCATGCTAAACTCTTCAGCTGCTGTGAGGGCA[C/A]GTGTCATAGCGAGCTCCCTAGGAGCTAAAGTGAGGGAAGGGTCTGACTGTTGTTTTGTAA
1980	Gga_rs13907714	GGA1		99317991	Mapped	GGTGTATTTCTTATAAGACTTCACTATTAGGTAAACAAAGCAAGGTTTATCCTGCATTTC[T/C]TCTAATTCTTACCTCACGGAAGACTTTTTCTTATGCCTTGGATAGATGACATCTTCAGTA
1981	Gga_rs13907770	GGA1		99394575	Homozygous	AGCTGGGAGGGGAAAGAAACAGTACAGCTGACCTCAACAGGATAAAAGGATATTCAATAC[T/C]GTATGACAACATGTGAAAAAATTATAAAGCAGAGAGGGGTTGGCTGAAGGGACAGTCGCT
1982	Gga_rs15353343	GGA1		99479150	Mapped	CAATATCATCCAGTTCCTTTGCTGTGCAGGTAACAGAGCACTGGCACATGTTACCCAGAA[A/G]GTGGTGGAGCCTTCACCCTTGAAGATTTCCAAAAGCCTGGGAAACGTGCTCTGGGTGTCT
1983	Gga_rs15353584	GGA1		99553748	Homozygous	GCTTTTTTTTAATCAAAAATCTGCCACTTTAAATGGTGATTTAAATGAAAGTTAAACTTA[A/G]CACTTAAGCCTAAAGAATATCTTTAGATTCTCTTTGCAGAATAAATAACTATTTCAACAT
1984	Gga_rs15353627	GGA1		99593089	Mapped	AGCTCTGGGTGATCTTTCCTGAAGTATGGGTTGTGGTAGCAAAGTAACTGAAAATACAGA[A/G]GAGATCAGTAGCGATCAATTTGGGACTGAAAGACAGCGAGGTACAAAAACTTTTTAACTG
1985	Gga_rs13687799	GGA1		99752360	Mapped	AGTCTGAATCCTTCAAGGCTCTGGTACTTCAGTGTTTTCTAAAACTGAAAGCAGCATATG[T/C]GAATACTTGATTCTGGCTCAAAACCACAGTGCATTGTCTCAGAGCCCTGCAATAACAAGC
1986	Gga_rs15354109	GGA1		99822558	Mapped	TGAAATAATGTTTTAGAGGTTTTTGGTTTTTTATTCAGTTTATCATTAAAAGTGAATGTA[T/C]GAAGGCTATTTTAATAGCACAGAAGTTGATTCCTGTATTATGCAATACCACATTTAATTC
1987	Gga_rs14861977	GGA1		99896289	Homozygous	ATCATGCTTTTGTATGCTTTATCTGTTAGCTGTGCCCAAGTACCTGCATTATTCAGACTC[T/C]ACATAATGTTATTTACATTCTTTAAACATTCACTTGAAAAGGTTGAGATTTTCATAGGGC
1988	Gga_rs13687858	GGA1		99938741	Mapped	GTGATTGCAGACCGGCCTCCCCCTGTCATTCGACAGGGTCCTGTGAATCAGACTGTAGCT[A/G]TAGATGGTACTTTAGTACTAAACTGTGTGGCCACAGGCACTTTAACACCCACTATCCTCT
1989	Gga_rs15354387	GGA1		100008262	Mapped	TCCAGTAGAAAGAAAGGGAAATATTATGTAAAGTGGAGAATTGTGTCAAAGAGAGATTTG[T/C]ATTCAAGTAATAGTAAAACTTTTTAATAGGAAGTATGATAGATGTGGAAAAAAGCCTGTT
1990	Gga_rs13908440	GGA1		100076055	Homozygous	GAGACCCTAGCTCCAAGAGTACAAAGATATTCTTTTTCCAATTTAACAATACTATTCAAA[A/G]GCACTAGACAGTAAAATGAACTTAATCATTTCAATAACATTCTCCCCTCCCTGAAGGTAC
1991	Gga_rs15354492	GGA1		100143510	Mapped	TCCTGGGTATTTATAGCCTAAATCTCCAGACTTCTCCTTGATGTACATGATTTGTTCCCA[A/G]CCTGTATGCTATTGAGGTAGTATTTCAACTTTGAAAATACCTGTATCATGCTGAAAATCA
1992	Gga_rs15354638	GGA1		100284720	Mapped	CCCAGTGACCTATTTTAAACCTCAAATTCTACACAGATCAAACATAAAAGTGAACTTGTA[A/G]AAATCTCTAAGTCTGATGCTTCGGAGACAGCTTTCTCAGCAGAGGAAGACAAAAATAGAA
1993	Gga_rs15354723	GGA1		100351293	Homozygous	CTCTCTCTTAACATAAAAATCTTGGAGTGTAAACTAATATTTAAACTAATAAATTAATAC[C/A]AGCCCATGGGAAAGTATTTGTGGTATGTATTAGCTTATTAATTTATACTACCTCTCAGAG
[truncated: 15,797 more rows]
