# Supplementary material for: Regional differences in recombination hotspots between two chicken populations
Source: BMC Genet. 2010 Feb 8;11:11. doi: 10.1186/1471-2156-11-11 (PMC2834597; doi:10.1186/1471-2156-11-11)
Supplement: Additional file 2 — The complete linkage map. This file contains the linkage map of the combined and separate population. It includes the sex-average and sex-specific maps. [file 1471-2156-11-11-S2.XLS]

## Sheet: Combined sex-average
Combined sex-average
Chromosome	Marker	Position (cM)
GGA1	Gga_rs15742725	0
GGA1	Gga_rs14080307	0
GGA1	Gga_rs15013132	4.2
GGA1	Gga_rs15013215	4.2
GGA1	Gga_rs13778682	4.2
GGA1	Gga_rs13778825	4.9
GGA1	Gga_rs15744799	4.9
GGA1	Gga_rs14081485	5.1
GGA1	Gga_rs15745096	5.4
GGA1	Gga_rs14081598	5.4
GGA1	Gga_rs13825161	5.4
GGA1	Gga_rs15187586	5.4
GGA1	Gga_rs15187284	5.4
GGA1	Gga_rs14789557	5.4
GGA1	Gga_rs15186966	5.4
GGA1	Gga_rs13824679	5.4
GGA1	Gga_rs15186705	5.4
GGA1	Gga_rs13824475	5.8
GGA1	Gga_rs15186206	5.9
GGA1	Gga_rs15186020	5.9
GGA1	Gga_rs14789022	5.9
GGA1	Gga_rs16090619	5.9
GGA1	Gga_rs14788878	6.1
GGA1	Gga_rs15185407	6.1
GGA1	Gga_rs15185347	6.1
GGA1	Gga_rs14788760	6.1
GGA1	Gga_rs14788524	6.1
GGA1	Gga_rs13823450	6.4
GGA1	Gga_rs16089660	6.7
GGA1	Gga_rs16037391	6.7
GGA1	Gga_rs14714437	6.7
GGA1	Gga_rs15191631	7.6
GGA1	Gga_rs13827345	7.6
GGA1	Gga_rs13827307	7.6
GGA1	Gga_rs15191391	8
GGA1	Gga_rs14791312	8.2
GGA1	Gga_rs13621816	8.2
GGA1	Gga_rs13827029	8.4
GGA1	Gga_rs14791163	8.4
GGA1	Gga_rs14715991	8.4
GGA1	Gga_rs14791127	8.4
GGA1	Gga_rs13826929	8.4
GGA1	Gga_rs14791051	8.6
GGA1	Gga_rs15190760	8.6
GGA1	Gga_rs14791005	8.6
GGA1	Gga_rs15190652	8.6
GGA1	Gga_rs14790914	8.6
GGA1	Gga_rs15190419	8.6
GGA1	Gga_rs13826562	8.6
GGA1	Gga_rs13820518	8.6
GGA1	Gga_rs13826521	8.6
GGA1	Gga_rs15190195	8.6
GGA1	Gga_rs15190079	8.6
GGA1	Gga_rs13826448	9.3
GGA1	Gga_rs13826367	9.3
GGA1	Gga_rs14790801	9.3
GGA1	Gga_rs14740489	9.3
GGA1	Gga_rs14716167	9.3
GGA1	Gga_rs16718446	9.6
GGA1	Gga_rs16718604	9.8
GGA1	Gga_rs16718718	10.1
GGA1	Gga_rs16756550	10.3
GGA1	Gga_rs13826338	10.3
GGA1	Gga_rs14736830	10.3
GGA1	Gga_rs13826232	10.8
GGA1	Gga_rs15189424	10.8
GGA1	Gga_rs14790603	10.8
GGA1	Gga_rs13826119	11.1
GGA1	Gga_rs16692189	11.3
GGA1	Gga_rs16746086	11.7
GGA1	Gga_rs15189055	11.7
GGA1	Gga_rs15189059	11.7
GGA1	Gga_rs16079719	12.1
GGA1	Gga_rs14790473	12.1
GGA1	Gga_rs13825877	12.1
GGA1	Gga_rs13787633	12.2
GGA1	Gga_rs15188694	12.5
GGA1	Gga_rs14790338	12.5
GGA1	Gga_rs13825687	12.6
GGA1	Gga_rs14790267	12.6
GGA1	Gga_rs16722100	12.6
GGA1	Gga_rs13825609	12.6
GGA1	Gga_rs13825549	12.6
GGA1	Gga_rs13825534	12.6
GGA1	Gga_rs15188296	12.7
GGA1	Gga_rs13825444	12.7
GGA1	Gga_rs13825390	12.7
GGA1	Gga_rs13825373	12.7
GGA1	Gga_rs14790044	12.7
GGA1	Gga_rs13825268	12.7
GGA1	Gga_rs14789971	12.7
GGA1	Gga_rs14789970	12.7
GGA1	Gga_rs15187758	12.7
GGA1	Gga_rs13834371	12.9
GGA1	Gga_rs15203453	12.9
GGA1	Gga_rs15203387	12.9
GGA1	Gga_rs13715070	12.9
GGA1	Gga_rs13834240	13
GGA1	Gga_rs13834191	13.1
GGA1	Gga_rs13834163	13.1
GGA1	Gga_rs15203102	13.1
GGA1	Gga_rs13834098	13.1
GGA1	Gga_rs14796935	13.1
GGA1	Gga_rs13834043	13.1
GGA1	Gga_rs15202815	13.1
GGA1	Gga_rs13822840	13.3
GGA1	Gga_rs13833873	13.3
GGA1	Gga_rs13715018	13.3
GGA1	Gga_rs15202580	13.3
GGA1	Gga_rs13833791	13.3
GGA1	Gga_rs14796746	13.3
GGA1	Gga_rs16058547	13.3
GGA1	Gga_rs15202370	13.3
GGA1	Gga_rs13833629	13.3
GGA1	Gga_rs15202187	13.3
GGA1	Gga_rs13833534	13.3
GGA1	Gga_rs14696130	13.3
GGA1	Gga_rs14796563	13.5
GGA1	Gga_rs13833395	13.5
GGA1	Gga_rs13833305	13.8
GGA1	Gga_rs15201649	13.8
GGA1	Gga_rs15201874	13.8
GGA1	Gga_rs14796304	13.8
GGA1	Gga_rs13832926	14
GGA1	Gga_rs15200910	14
GGA1	Gga_rs13832838	14.1
GGA1	Gga_rs13832803	14.1
GGA1	Gga_rs14795878	14.1
GGA1	Gga_rs15200439	14.3
GGA1	Gga_rs13832501	14.3
GGA1	Gga_rs14795706	14.4
GGA1	Gga_rs13832402	14.4
GGA1	Gga_rs14795634	14.5
GGA1	Gga_rs13832237	14.6
GGA1	Gga_rs13832184	14.8
GGA1	Gga_rs13831991	14.9
GGA1	Gga_rs15199065	15.2
GGA1	Gga_rs15198940	15.5
GGA1	Gga_rs14794942	15.5
GGA1	Gga_rs13714295	15.5
GGA1	Gga_rs13831297	15.8
GGA1	Gga_rs13831216	15.8
GGA1	Gga_rs14794386	15.8
GGA1	Gga_rs13830946	16.4
GGA1	Gga_rs15197560	16.7
GGA1	Gga_rs14794063	17.2
GGA1	Gga_rs13830727	17.2
GGA1	Gga_rs13830601	17.2
GGA1	Gga_rs13830481	17.2
GGA1	Gga_rs13830384	17.6
GGA1	Gga_rs13830343	17.6
GGA1	Gga_rs15196405	18.1
GGA1	Gga_rs15196148	18.3
GGA1	Gga_rs15196016	18.6
GGA1	Gga_rs13829795	19.2
GGA1	Gga_rs13829775	19.2
GGA1	Gga_rs13829689	19.2
GGA1	Gga_rs15195488	19.7
GGA1	Gga_rs14792915	19.7
GGA1	Gga_rs14792852	19.7
GGA1	Gga_rs13829425	20.4
GGA1	Gga_rs15194942	20.4
GGA1	Gga_rs15194859	20.5
GGA1	Gga_rs13829190	21
GGA1	Gga_rs14792587	21
GGA1	Gga_rs15194078	21.2
GGA1	Gga_rs14700081	21.9
GGA1	Gga_rs16037656	21.9
GGA1	Gga_rs16736799	21.9
GGA1	Gga_rs15193729	22.3
GGA1	Gga_rs15193500	22.6
GGA1	Gga_rs16732880	23.2
GGA1	Gga_rs14720601	23.2
GGA1	Gga_rs16732840	23.2
GGA1	Gga_rs14713405	23.2
GGA1	Gga_rs16743304	24.2
GGA1	Gga_rs14735498	24.2
GGA1	Gga_rs16734180	24.6
GGA1	Gga_rs16734228	24.6
GGA1	Gga_rs14792295	24.6
GGA1	Gga_rs13828437	25.3
GGA1	Gga_rs13800257	26.2
GGA1	Gga_rs15192893	26.2
GGA1	Gga_rs15192806	26.2
GGA1	Gga_rs13828053	26.2
GGA1	Gga_rs14792064	26.2
GGA1	Gga_rs13827933	26.2
GGA1	Gga_rs14791771	26.2
GGA1	Gga_rs13827688	26.2
GGA1	Gga_rs15192112	26.2
GGA1	Gga_rs13800104	26.2
GGA1	Gga_rs13827618	26.2
GGA1	Gga_rs14791559	26.3
GGA1	Gga_rs13827582	26.3
GGA1	Gga_rs13800083	26.3
GGA1	Gga_rs13798876	26.3
GGA1	Gga_rs13834692	26.3
GGA1	Gga_rs15203952	26.3
GGA1	Gga_rs14797468	26.3
GGA1	Gga_rs13805169	26.3
GGA1	Gga_rs16737541	26.3
GGA1	Gga_rs15204270	26.3
GGA1	Gga_rs13834924	26.3
GGA1	Gga_rs15204378	26.3
GGA1	Gga_rs15204414	26.3
GGA1	Gga_rs13834998	26.3
GGA1	Gga_rs13835022	26.3
GGA1	Gga_rs13835067	26.4
GGA1	Gga_rs14797662	26.4
GGA1	Gga_rs15204769	26.6
GGA1	Gga_rs15204789	26.8
GGA1	Gga_rs15204986	26.9
GGA1	Gga_rs13835287	26.9
GGA1	Gga_rs13835308	26.9
GGA1	Gga_rs14797880	26.9
GGA1	Gga_rs13835384	26.9
GGA1	Gga_rs13799051	26.9
GGA1	Gga_rs14797961	26.9
GGA1	Gga_rs15205470	26.9
GGA1	Gga_rs14797993	26.9
GGA1	Gga_rs15205616	26.9
GGA1	Gga_rs14798030	27.1
GGA1	Gga_rs15205693	27.2
GGA1	Gga_rs14707323	27.2
GGA1	Gga_rs14697925	27.8
GGA1	Gga_rs13835806	27.9
GGA1	Gga_rs15205802	27.9
GGA1	Gga_rs13835736	27.9
GGA1	Gga_rs14692740	28.7
GGA1	Gga_rs14727166	28.7
GGA1	Gga_rs14732104	28.8
GGA1	Gga_rs13835913	29.3
GGA1	Gga_rs14798199	29.4
GGA1	Gga_rs13835996	29.5
GGA1	Gga_rs15206046	29.5
GGA1	Gga_rs14798322	30
GGA1	Gga_rs13836131	30
GGA1	Gga_rs15206368	30
GGA1	Gga_rs13836229	30
GGA1	Gga_rs13836249	30.1
GGA1	Gga_rs14798417	30.1
GGA1	Gga_rs13836309	30.1
GGA1	Gga_rs13836318	30.1
GGA1	Gga_rs13836341	30.1
GGA1	Gga_rs14798473	30.1
GGA1	Gga_rs14798511	30.1
GGA1	Gga_rs14798575	30.1
GGA1	Gga_rs14713020	30.1
GGA1	Gga_rs16693595	30.1
GGA1	Gga_rs13836549	30.1
GGA1	Gga_rs13836501	30.1
GGA1	Gga_rs13836571	30.3
GGA1	Gga_rs15206987	30.3
GGA1	Gga_rs13836827	31.1
GGA1	Gga_rs13836917	31.1
GGA1	Gga_rs15207592	31.1
GGA1	Gga_rs13837163	31.1
GGA1	Gga_rs13837291	31.1
GGA1	Gga_rs15208040	31.4
GGA1	Gga_rs14799213	31.4
GGA1	Gga_rs15208419	31.7
GGA1	Gga_rs13837722	32.3
GGA1	Gga_rs13837741	32.3
GGA1	Gga_rs13837795	32.3
GGA1	Gga_rs15208864	32.3
GGA1	Gga_rs13837936	32.3
GGA1	Gga_rs14799431	32.3
GGA1	Gga_rs13746405	32.3
GGA1	Gga_rs13838376	33.1
GGA1	Gga_rs15209845	33.1
GGA1	Gga_rs13838617	33.2
GGA1	Gga_rs13746611	33.2
GGA1	Gga_rs14799999	33.5
GGA1	Gga_rs13838947	33.5
GGA1	Gga_rs13746685	33.5
GGA1	Gga_rs15210684	33.5
GGA1	Gga_rs14800198	33.5
GGA1	Gga_rs14800402	33.5
GGA1	Gga_rs13839470	33.7
GGA1	Gga_rs15211404	33.7
GGA1	Gga_rs13839639	33.7
GGA1	Gga_rs14800705	34.2
GGA1	Gga_rs13840180	34.2
GGA1	Gga_rs13747106	34.8
GGA1	Gga_rs15212585	35.1
GGA1	Gga_rs14801141	35.6
GGA1	Gga_rs13840561	35.6
GGA1	Gga_rs14801354	36
GGA1	Gga_rs14801443	36
GGA1	Gga_rs13840901	36
GGA1	Gga_rs13747315	36.5
GGA1	Gga_rs14801618	36.5
GGA1	Gga_rs13841026	36.5
GGA1	Gga_rs13747367	36.5
GGA1	Gga_rs15214395	36.5
GGA1	Gga_rs13747403	36.5
GGA1	Gga_rs13841164	36.6
GGA1	Gga_rs13841399	38
GGA1	Gga_rs13841474	38
GGA1	Gga_rs13841556	38.5
GGA1	Gga_rs13841618	38.5
GGA1	Gga_rs14802339	38.5
GGA1	Gga_rs13747575	38.5
GGA1	Gga_rs13841822	38.5
GGA1	Gga_rs13747646	38.7
GGA1	Gga_rs14802647	39.2
GGA1	Gga_rs13747686	39.4
GGA1	Gga_rs13842021	39.4
GGA1	Gga_rs15216836	39.7
GGA1	Gga_rs13747869	40.4
GGA1	Gga_rs13842499	40.4
GGA1	Gga_rs15217338	40.7
GGA1	Gga_rs15217520	40.7
GGA1	Gga_rs15217578	40.7
GGA1	Gga_rs13842825	40.7
GGA1	Gga_rs14803592	41
GGA1	Gga_rs15217888	41
GGA1	Gga_rs15218217	41
GGA1	Gga_rs15218366	41
GGA1	Gga_rs14803977	41.3
GGA1	Gga_rs13843193	41.3
GGA1	Gga_rs13748159	41.3
GGA1	Gga_rs15218822	41.3
GGA1	Gga_rs15219126	41.3
GGA1	Gga_rs14804228	41.3
GGA1	Gga_rs13748256	41.3
GGA1	Gga_rs13843952	42.2
GGA1	Gga_rs13844118	42.2
GGA1	Gga_rs14804894	42.2
GGA1	Gga_rs13748526	42.2
GGA1	Gga_rs13844498	42.2
GGA1	Gga_rs15221376	42.9
GGA1	Gga_rs13844757	42.9
GGA1	Gga_rs13748804	43.3
GGA1	Gga_rs15222544	43.8
GGA1	Gga_rs14805616	43.8
GGA1	Gga_rs15222979	44.1
GGA1	Gga_rs15223183	44.1
GGA1	Gga_rs14805816	44.1
GGA1	Gga_rs15223553	44.1
GGA1	Gga_rs13845380	44.6
GGA1	Gga_rs13845446	45.1
GGA1	Gga_rs15224002	45.1
GGA1	Gga_rs15224581	45.1
GGA1	Gga_rs15224796	45.8
GGA1	Gga_rs14806488	45.8
GGA1	Gga_rs13845970	45.8
GGA1	Gga_rs15225293	46.6
GGA1	Gga_rs15225424	46.6
GGA1	Gga_rs13749376	46.8
GGA1	Gga_rs14806783	46.8
GGA1	Gga_rs15225889	46.8
GGA1	Gga_rs13846402	46.8
GGA1	Gga_rs13846495	46.8
GGA1	Gga_rs13846564	46.8
GGA1	Gga_rs14807010	46.8
GGA1	Gga_rs14807068	46.8
GGA1	Gga_rs15226469	46.8
GGA1	Gga_rs13846784	46.8
GGA1	Gga_rs13846865	46.9
GGA1	Gga_rs15226846	46.9
GGA1	Gga_rs14807288	46.9
GGA1	Gga_rs15226963	46.9
GGA1	Gga_rs13847029	46.9
GGA1	Gga_rs15227109	46.9
GGA1	Gga_rs13749685	46.9
GGA1	Gga_rs13749711	46.9
GGA1	Gga_rs13847334	46.9
GGA1	Gga_rs13847411	46.9
GGA1	Gga_rs13847439	46.9
GGA1	Gga_rs13847466	47
GGA1	Gga_rs15228240	47
GGA1	Gga_rs15228926	48.1
GGA1	Gga_rs14808254	48.3
GGA1	Gga_rs13750037	48.3
GGA1	Gga_rs13848215	48.3
GGA1	Gga_rs14808450	48.6
GGA1	Gga_rs13750139	49.1
GGA1	Gga_rs15229887	49.2
GGA1	Gga_rs14808824	49.2
GGA1	Gga_rs13848719	50.5
GGA1	Gga_rs13848872	50.5
GGA1	Gga_rs14809226	51.7
GGA1	Gga_rs15231516	51.7
GGA1	Gga_rs13849470	52.9
GGA1	Gga_rs15231873	54.7
GGA1	Gga_rs14809681	54.7
GGA1	Gga_rs13849993	55.2
GGA1	Gga_rs15232952	55.2
GGA1	Gga_rs14810021	55.2
GGA1	Gga_rs14810075	56
GGA1	Gga_rs14810161	56.1
GGA1	Gga_rs15233650	56.5
GGA1	Gga_rs14810347	56.5
GGA1	Gga_rs15233991	56.8
GGA1	Gga_rs14810568	57
GGA1	Gga_rs15234281	57.4
GGA1	Gga_rs13850906	57.8
GGA1	Gga_rs13851122	58.8
GGA1	Gga_rs15235273	59.4
GGA1	Gga_rs13851198	59.4
GGA1	Gga_rs14811108	59.4
GGA1	Gga_rs14811172	59.4
GGA1	Gga_rs14811222	59.5
GGA1	Gga_rs15235831	59.7
GGA1	Gga_rs15235973	59.7
GGA1	Gga_rs13851641	59.7
GGA1	Gga_rs14811425	60.4
GGA1	Gga_rs15236245	60.4
GGA1	Gga_rs14811554	60.5
GGA1	Gga_rs15236615	60.5
GGA1	Gga_rs15236933	60.8
GGA1	Gga_rs14811717	60.8
GGA1	Gga_rs14811801	60.9
GGA1	Gga_rs13751659	61
GGA1	Gga_rs13852240	61
GGA1	Gga_rs13751673	61
GGA1	Gga_rs13852308	61
GGA1	Gga_rs14811930	61
GGA1	Gga_rs13852425	61
GGA1	Gga_rs15238298	61.1
GGA1	Gga_rs13751754	61.1
GGA1	Gga_rs13852646	61.1
GGA1	Gga_rs13852835	61.1
GGA1	Gga_rs14812421	62.5
GGA1	Gga_rs13751958	62.5
GGA1	Gga_rs14812548	62.5
GGA1	Gga_rs15239724	62.6
GGA1	Gga_rs16038617	62.6
GGA1	Gga_rs15239858	62.8
GGA1	Gga_rs14812793	62.8
GGA1	Gga_rs13853446	62.8
GGA1	Gga_rs14812935	63.3
GGA1	Gga_rs14813032	63.4
GGA1	Gga_rs14813100	63.7
GGA1	Gga_rs14813199	64.3
GGA1	Gga_rs14813334	64.3
GGA1	Gga_rs15241234	64.3
GGA1	Gga_rs15241493	64.5
GGA1	Gga_rs15241614	64.5
GGA1	Gga_rs15242090	64.7
GGA1	Gga_rs14813719	64.8
GGA1	Gga_rs13854559	64.8
GGA1	Gga_rs13854631	64.8
GGA1	Gga_rs14813905	65
GGA1	Gga_rs13752661	65
GGA1	Gga_rs13854873	65
GGA1	Gga_rs15242931	65
GGA1	Gga_rs13752723	65
GGA1	Gga_rs15243306	65.6
GGA1	Gga_rs14814275	65.8
GGA1	Gga_rs14814380	65.8
GGA1	Gga_rs13855596	66.3
GGA1	Gga_rs13855665	66.3
GGA1	Gga_rs15244589	66.3
GGA1	Gga_rs14814744	66.3
GGA1	Gga_rs14814875	67
GGA1	Gga_rs13855948	67.3
GGA1	Gga_rs13856005	67.3
GGA1	Gga_rs14815055	67.3
GGA1	Gga_rs15245179	67.3
GGA1	Gga_rs13856354	67.3
GGA1	Gga_rs13856561	67.8
GGA1	Gga_rs15246167	67.8
GGA1	Gga_rs15246298	67.8
GGA1	Gga_rs14815780	67.8
GGA1	Gga_rs13856724	67.8
GGA1	Gga_rs13856783	67.8
GGA1	Gga_rs15246652	67.8
GGA1	Gga_rs13856909	67.8
GGA1	Gga_rs15246824	67.8
GGA1	Gga_rs14815923	67.8
GGA1	Gga_rs14815974	67.9
GGA1	Gga_rs15246965	67.9
GGA1	Gga_rs14816032	67.9
GGA1	Gga_rs14816068	67.9
GGA1	Gga_rs13857290	67.9
GGA1	Gga_rs15247209	67.9
GGA1	Gga_rs13857335	67.9
GGA1	Gga_rs15247293	67.9
GGA1	Gga_rs15247376	67.9
GGA1	Gga_rs13857390	67.9
GGA1	Gga_rs14816387	67.9
GGA1	Gga_rs15247892	67.9
GGA1	Gga_rs14816489	68
GGA1	Gga_rs15247969	68
GGA1	Gga_rs15248018	68
GGA1	Gga_rs14816589	68
GGA1	Gga_rs14816632	68
GGA1	Gga_rs13857936	68
GGA1	Gga_rs15248443	68.2
GGA1	Gga_rs13858146	68.2
GGA1	Gga_rs14816763	68.3
GGA1	Gga_rs15248955	68.5
GGA1	Gga_rs14817017	68.5
GGA1	Gga_rs13858385	68.5
GGA1	Gga_rs13650386	68.5
GGA1	Gga_rs13858596	68.7
GGA1	Gga_rs13858621	68.9
GGA1	Gga_rs14817402	68.9
GGA1	Gga_rs15250146	69.3
GGA1	Gga_rs15250278	69.3
GGA1	Gga_rs14817663	69.3
GGA1	Gga_rs13859099	69.3
GGA1	Gga_rs13859242	70
GGA1	Gga_rs15250888	70.7
GGA1	Gga_rs13859409	70.7
GGA1	Gga_rs15251160	70.7
GGA1	Gga_rs15251282	70.7
GGA1	Gga_rs13859565	70.7
GGA1	Gga_rs13859660	72.6
GGA1	Gga_rs14818109	72.8
GGA1	Gga_rs14818221	72.9
GGA1	Gga_rs15252431	73.1
GGA1	Gga_rs13860147	73.2
GGA1	Gga_rs13650915	73.9
GGA1	Gga_rs15253232	74.6
GGA1	Gga_rs15253509	74.9
GGA1	Gga_rs15253716	75.1
GGA1	Gga_rs14818820	75.7
GGA1	Gga_rs15254382	75.7
GGA1	Gga_rs14819061	75.7
GGA1	Gga_rs15254661	75.7
GGA1	Gga_rs14819210	75.7
GGA1	Gga_rs14819263	75.9
GGA1	Gga_rs13861120	76.1
GGA1	Gga_rs13861228	76.9
GGA1	Gga_rs13651288	76.9
GGA1	Gga_rs13861394	77.2
GGA1	Gga_rs14819612	77.2
GGA1	Gga_rs15255831	77.2
GGA1	Gga_rs13861684	77.7
GGA1	Gga_rs14819951	77.7
GGA1	Gga_rs14820030	77.7
GGA1	Gga_rs15256618	78
GGA1	Gga_rs14820264	78.4
GGA1	Gga_rs14820346	78.4
GGA1	Gga_rs14820467	78.7
GGA1	Gga_rs13651632	78.7
GGA1	Gga_rs13862573	79.2
GGA1	Gga_rs13651731	79.2
GGA1	Gga_rs13651776	79.9
GGA1	Gga_rs14820757	80.1
GGA1	Gga_rs15258892	80.1
GGA1	Gga_rs13862913	80.6
GGA1	Gga_rs14821101	81.1
GGA1	Gga_rs13863160	81.4
GGA1	Gga_rs13863319	82
GGA1	Gga_rs14821463	82.2
GGA1	Gga_rs13863600	82.4
GGA1	Gga_rs13863753	82.4
GGA1	Gga_rs13863783	82.5
GGA1	Gga_rs13863880	82.5
GGA1	Gga_rs13652120	82.8
GGA1	Gga_rs15261077	82.8
GGA1	Gga_rs13864066	82.8
GGA1	Gga_rs14821894	83
GGA1	Gga_rs13652196	83
GGA1	Gga_rs13864399	83.7
GGA1	Gga_rs13864484	83.7
GGA1	Gga_rs13864585	84.9
GGA1	Gga_rs13652288	85.6
GGA1	Gga_rs15262092	85.6
GGA1	Gga_rs14822245	85.9
GGA1	Gga_rs13864808	85.9
GGA1	Gga_rs13864885	86.4
GGA1	Gga_rs15262880	86.9
GGA1	Gga_rs15262881	86.9
GGA1	Gga_rs14822468	86.9
GGA1	Gga_rs14822504	86.9
GGA1	Gga_rs13865157	86.9
GGA1	Gga_rs13865206	87.7
GGA1	Gga_rs13865289	87.7
GGA1	Gga_rs13865472	87.7
GGA1	Gga_rs13652624	89
GGA1	Gga_rs14823004	90.6
GGA1	Gga_rs15264713	91.2
GGA1	Gga_rs14823158	91.9
GGA1	Gga_rs15264984	91.9
GGA1	Gga_rs13865869	93.3
GGA1	Gga_rs13652742	93.3
GGA1	Gga_rs15265250	93.3
GGA1	Gga_rs13866063	94
GGA1	Gga_rs13866122	94
GGA1	Gga_rs14823728	94.3
GGA1	Gga_rs15265745	94.3
GGA1	Gga_rs13652862	94.3
GGA1	Gga_rs15266088	94.3
GGA1	Gga_rs14823912	95.2
GGA1	Gga_rs15266013	95.2
GGA1	Gga_rs15266180	95.6
GGA1	Gga_rs14824021	95.6
GGA1	Gga_rs13652953	96.7
GGA1	Gga_rs15266681	96.7
GGA1	Gga_rs13866601	96.7
GGA1	Gga_rs14824271	96.7
GGA1	Gga_rs13866722	96.7
GGA1	Gga_rs15267173	96.8
GGA1	Gga_rs14824534	96.9
GGA1	Gga_rs13653133	96.9
GGA1	Gga_rs15267639	97.1
GGA1	Gga_rs15267829	97.1
GGA1	Gga_rs13653211	97.1
GGA1	Gga_rs14824909	97.5
GGA1	Gga_rs15268411	97.5
GGA1	Gga_rs14825193	98.1
GGA1	Gga_rs14825433	98.1
GGA1	Gga_rs14825458	98.1
GGA1	Gga_rs15269489	98.1
GGA1	Gga_rs13653431	98.2
GGA1	Gga_rs15270212	99.4
GGA1	Gga_rs15270320	100.1
GGA1	Gga_rs14826013	100.7
GGA1	Gga_rs15270744	100.7
GGA1	Gga_rs15271059	101.1
GGA1	Gga_rs13868388	101.1
GGA1	Gga_rs13868430	101.1
GGA1	Gga_rs14826429	101.7
GGA1	Gga_rs13653769	101.7
GGA1	Gga_rs14826577	101.8
GGA1	Gga_rs15271665	101.8
GGA1	Gga_rs13653876	102.5
GGA1	Gga_rs14826792	103.1
GGA1	Gga_rs13869120	103.1
GGA1	Gga_rs14827207	103.1
GGA1	Gga_rs14827326	103.1
GGA1	Gga_rs13654160	103.1
GGA1	Gga_rs13654388	105.9
GGA1	Gga_rs13870138	105.9
GGA1	Gga_rs15276027	105.9
GGA1	Gga_rs14828267	106.4
GGA1	Gga_rs13654544	106.4
GGA1	Gga_rs13654580	107.1
GGA1	Gga_rs15276927	107.5
GGA1	Gga_rs14828672	107.8
GGA1	Gga_rs13654686	107.8
GGA1	Gga_rs14828914	108.5
GGA1	Gga_rs14828972	108.5
GGA1	Gga_rs14828994	108.5
GGA1	Gga_rs15278494	109.3
GGA1	Gga_rs14829427	110.9
GGA1	Gga_rs15279258	111.2
GGA1	Gga_rs15279632	111.3
GGA1	Gga_rs15279750	111.3
GGA1	Gga_rs15280112	111.3
GGA1	Gga_rs15280607	112
GGA1	Gga_rs14830212	112
GGA1	Gga_rs14830262	112
GGA1	Gga_rs14830292	112
GGA1	Gga_rs13872640	112.1
GGA1	Gga_rs15281167	112.1
GGA1	Gga_rs14830426	112.1
GGA1	Gga_rs13872779	112.1
GGA1	Gga_rs14830558	112.1
GGA1	Gga_rs13655418	112.1
GGA1	Gga_rs15281703	112.1
GGA1	Gga_rs14831037	112.1
GGA1	Gga_rs13873404	112.6
GGA1	Gga_rs14831264	112.6
GGA1	Gga_rs14831337	112.6
GGA1	Gga_rs14831437	112.6
GGA1	Gga_rs13873885	112.6
GGA1	Gga_rs14831632	113.4
GGA1	Gga_rs15283737	113.4
GGA1	Gga_rs15284260	113.4
GGA1	Gga_rs15284494	114
GGA1	Gga_rs15284704	114.1
GGA1	Gga_rs15284824	114.3
GGA1	Gga_rs14832321	114.3
GGA1	Gga_rs14832523	114.3
GGA1	Gga_rs13874807	114.6
GGA1	Gga_rs15286126	116
GGA1	Gga_rs14833107	117.9
GGA1	Gga_rs14833217	118.7
GGA1	Gga_rs13875409	118.7
GGA1	Gga_rs15287570	118.7
GGA1	Gga_rs13875565	119.1
GGA1	Gga_rs15288047	120.4
GGA1	Gga_rs15288176	120.6
GGA1	Gga_rs13656530	120.9
GGA1	Gga_rs14834021	121.1
GGA1	Gga_rs13876085	121.4
GGA1	Gga_rs13876139	121.4
GGA1	Gga_rs13876189	122.4
GGA1	Gga_rs15289333	122.4
GGA1	Gga_rs13876316	122.4
GGA1	Gga_rs14834459	122.5
GGA1	Gga_rs15289674	122.5
GGA1	Gga_rs13876556	122.5
GGA1	Gga_rs13876622	123.3
GGA1	Gga_rs13876697	123.8
GGA1	Gga_rs15290284	123.8
GGA1	Gga_rs15290417	123.8
GGA1	Gga_rs14835188	124.6
GGA1	Gga_rs14835282	124.6
GGA1	Gga_rs14835386	125
GGA1	Gga_rs14835569	125.3
GGA1	Gga_rs15291883	125.3
GGA1	Gga_rs13877547	125.6
GGA1	Gga_rs15292135	125.8
GGA1	Gga_rs13657230	125.8
GGA1	Gga_rs14835888	126
GGA1	Gga_rs15293251	126.5
GGA1	Gga_rs15293465	126.8
GGA1	Gga_rs14836303	126.8
GGA1	Gga_rs13878105	126.8
GGA1	Gga_rs14836389	126.8
GGA1	Gga_rs13878172	126.8
GGA1	Gga_rs15294096	126.8
GGA1	Gga_rs13878288	126.8
GGA1	Gga_rs14836554	126.8
GGA1	Gga_rs13878351	126.8
GGA1	Gga_rs13657570	126.8
GGA1	Gga_rs15294711	126.8
GGA1	Gga_rs15294922	127.1
GGA1	Gga_rs13878575	127.1
GGA1	Gga_rs13878693	127.1
GGA1	Gga_rs14836885	127.1
GGA1	Gga_rs13878782	127.4
GGA1	Gga_rs13878841	127.4
GGA1	Gga_rs13657762	127.7
GGA1	Gga_rs13878998	127.7
GGA1	Gga_rs13879065	127.7
GGA1	Gga_rs15296303	127.7
GGA1	Gga_rs15296530	127.7
GGA1	Gga_rs14837371	127.7
GGA1	Gga_rs15296769	127.7
GGA1	Gga_rs13657859	127.7
GGA1	Gga_rs14837544	128.4
GGA1	Gga_rs13879221	128.4
GGA1	Gga_rs15297136	128.6
GGA1	Gga_rs14837725	128.6
GGA1	Gga_rs13879350	128.6
GGA1	Gga_rs15297923	129
GGA1	Gga_rs13658057	129
GGA1	Gga_rs15298341	129.4
GGA1	Gga_rs14838202	129.4
GGA1	Gga_rs14838390	130.3
GGA1	Gga_rs14838477	130.3
GGA1	Gga_rs15299019	130.7
GGA1	Gga_rs15299188	130.7
GGA1	Gga_rs14838655	130.7
GGA1	Gga_rs14838799	131.9
GGA1	Gga_rs13658329	131.9
GGA1	Gga_rs15299778	132.3
GGA1	Gga_rs13658393	132.3
GGA1	Gga_rs14839139	133.2
GGA1	Gga_rs14839209	133.2
GGA1	Gga_rs15300724	133.7
GGA1	Gga_rs13880779	134.1
GGA1	Gga_rs15301677	134.7
GGA1	Gga_rs14839731	134.7
GGA1	Gga_rs15302152	134.7
GGA1	Gga_rs13881116	134.9
GGA1	Gga_rs14840084	134.9
GGA1	Gga_rs13881285	134.9
GGA1	Gga_rs15303041	136.4
GGA1	Gga_rs15303414	136.4
GGA1	Gga_rs15303593	137.6
GGA1	Gga_rs14840557	137.6
GGA1	Gga_rs13882064	138.3
GGA1	Gga_rs13659175	138.4
GGA1	Gga_rs15304526	138.4
GGA1	Gga_rs13882158	138.5
GGA1	Gga_rs13882222	138.5
GGA1	Gga_rs15304798	138.5
GGA1	Gga_rs15305118	139.1
GGA1	Gga_rs14841361	139.6
GGA1	Gga_rs13882556	139.6
GGA1	Gga_rs13659452	139.6
GGA1	Gga_rs13659587	140.5
GGA1	Gga_rs13883105	140.6
GGA1	Gga_rs13883152	140.6
GGA1	Gga_rs13883247	140.9
GGA1	Gga_rs15307852	140.9
GGA1	Gga_rs14842510	141.3
GGA1	Gga_rs13883708	141.7
GGA1	Gga_rs15308763	141.9
GGA1	Gga_rs15308925	142
GGA1	Gga_rs13884024	142.4
GGA1	Gga_rs13884167	142.5
GGA1	Gga_rs15309582	143
GGA1	Gga_rs14843451	143.1
GGA1	Gga_rs13884341	143.3
GGA1	Gga_rs13660287	143.3
GGA1	Gga_rs15310140	143.3
GGA1	Gga_rs14843711	144.1
GGA1	Gga_rs14843830	144.1
GGA1	Gga_rs13884776	144.1
GGA1	Gga_rs15310617	144.1
GGA1	Gga_rs13885386	145
GGA1	Gga_rs15311860	145
GGA1	Gga_rs13660639	145
GGA1	Gga_rs15312131	145
GGA1	Gga_rs13885753	145.5
GGA1	Gga_rs13885943	146.5
GGA1	Gga_rs13886011	146.6
GGA1	Gga_rs14844870	146.6
GGA1	Gga_rs14844875	146.6
GGA1	Gga_rs14746163	147.4
GGA1	Gga_rs13886095	147.4
GGA1	Gga_rs14725463	147.4
GGA1	Gga_rs16731860	148.5
GGA1	Gga_rs15859638	148.5
GGA1	Gga_rs13819552	148.5
GGA1	Gga_rs13819560	148.5
GGA1	Gga_rs13816424	148.5
GGA1	Gga_rs16017455	148.8
GGA1	Gga_rs16070385	148.8
GGA1	Gga_rs13815133	148.8
GGA1	Gga_rs14844983	149.5
GGA1	Gga_rs14717147	149.5
GGA1	Gga_rs16702996	149.5
GGA1	Gga_rs15203707	149.5
GGA1	Gga_rs15203656	149.5
GGA1	Gga_rs13834451	149.5
GGA1	Gga_rs14797224	149.5
GGA1	Gga_rs15313177	149.5
GGA1	Gga_rs16694609	149.5
GGA1	Gga_rs13997206	149.5
GGA1	Gga_rs13997147	149.7
GGA1	Gga_rs13726025	149.9
GGA1	Gga_rs13997089	149.9
GGA1	Gga_rs13997011	149.9
GGA1	Gga_rs15552948	149.9
GGA1	Gga_rs13996937	149.9
GGA1	Gga_rs15552838	149.9
GGA1	Gga_rs15552671	149.9
GGA1	Gga_rs13996753	149.9
GGA1	Gga_rs13996673	150
GGA1	Gga_rs13996660	150
GGA1	Gga_rs14937626	150
GGA1	Gga_rs13996613	150
GGA1	Gga_rs13996539	150.1
GGA1	Gga_rs14937529	150.1
GGA1	Gga_rs13811040	150.1
GGA1	Gga_rs13996421	150.1
GGA1	Gga_rs15551342	150.1
GGA1	Gga_rs13996280	150.1
GGA1	Gga_rs13996341	150.1
GGA1	Gga_rs13793692	150.1
GGA1	Gga_rs15551603	150.1
GGA1	Gga_rs15551632	150.1
GGA1	Gga_rs15551656	150.1
GGA1	Gga_rs14937455	150.1
GGA1	Gga_rs16064443	150.1
GGA1	Gga_rs13886740	150.1
GGA1	Gga_rs13886698	150.1
GGA1	Gga_rs13796308	150.1
GGA1	Gga_rs15313747	150.1
GGA1	Gga_rs13886661	150.1
GGA1	Gga_rs13886635	150.1
GGA1	Gga_rs15313691	150.1
GGA1	Gga_rs14845171	150.3
GGA1	Gga_rs13886391	150.3
GGA1	Gga_rs14845093	150.3
GGA1	Gga_rs14845078	150.3
GGA1	Gga_rs13737326	150.4
GGA1	Gga_rs15248605	150.4
GGA1	Gga_rs16054714	150.4
GGA1	Gga_rs16054723	150.4
GGA1	Gga_rs13776664	150.9
GGA1	Gga_rs15315129	150.9
GGA1	Gga_rs13887007	151.1
GGA1	Gga_rs15314440	151.2
GGA1	Gga_rs13887118	152
GGA1	Gga_rs14845522	152
GGA1	Gga_rs13887203	152.6
GGA1	Gga_rs13887330	153.5
GGA1	Gga_rs14845807	154.2
GGA1	Gga_rs13887580	154.6
GGA1	Gga_rs15316216	154.9
GGA1	Gga_rs13887890	154.9
GGA1	Gga_rs13887893	154.9
GGA1	Gga_rs15316861	154.9
GGA1	Gga_rs15317044	155
GGA1	Gga_rs14846455	155.1
GGA1	Gga_rs14693411	155.1
GGA1	Gga_rs14693408	155.1
GGA1	Gga_rs13888258	155.1
GGA1	Gga_rs14846508	155.5
GGA1	Gga_rs13887935	155.5
GGA1	Gga_rs15317448	155.8
GGA1	Gga_rs13888504	156.5
GGA1	Gga_rs14846790	156.9
GGA1	Gga_rs13888569	156.9
GGA1	Gga_rs13888629	157.1
GGA1	Gga_rs16717701	157.1
GGA1	Gga_rs16058597	157.1
GGA1	Gga_rs14846920	157.1
GGA1	Gga_rs15318153	157.3
GGA1	Gga_rs14846971	157.4
GGA1	Gga_rs15318316	158.2
GGA1	Gga_rs15318723	158.2
GGA1	Gga_rs14847180	159
GGA1	Gga_rs14847210	159.7
GGA1	Gga_rs13889172	159.7
GGA1	Gga_rs13889234	159.8
GGA1	Gga_rs13889337	160
GGA1	Gga_rs15319501	160.4
GGA1	Gga_rs14847685	161.2
GGA1	Gga_rs13889595	161.4
GGA1	Gga_rs14847836	161.4
GGA1	Gga_rs13582852	161.6
GGA1	Gga_rs13582859	161.6
GGA1	Gga_rs15320404	162.1
GGA1	Gga_rs13889945	162.1
GGA1	Gga_rs13889971	163.2
GGA1	Gga_rs13890218	164.5
GGA1	Gga_rs14848279	164.8
GGA1	Gga_rs13890418	164.8
GGA1	Gga_rs13583058	165.2
GGA1	Gga_rs15321542	166.9
GGA1	Gga_rs13890696	166.9
GGA1	Gga_rs14848832	166.9
GGA1	Gga_rs15322198	167.2
GGA1	Gga_rs13583256	167.2
GGA1	Gga_rs13891071	167.2
GGA1	Gga_rs14848905	167.2
GGA1	Gga_rs13583321	167.2
GGA1	Gga_rs14849028	167.2
GGA1	Gga_rs15323119	167.9
GGA1	Gga_rs13891422	167.9
GGA1	Gga_rs14849314	169
GGA1	Gga_rs13891784	169
GGA1	Gga_rs15324096	169.4
GGA1	Gga_rs13891940	169.6
GGA1	Gga_rs15324559	169.6
GGA1	Gga_rs14849747	169.6
GGA1	Gga_rs14849776	170.4
GGA1	Gga_rs14849846	170.4
GGA1	Gga_rs13583746	171.3
GGA1	Gga_rs14850015	171.8
GGA1	Gga_rs13892590	171.8
GGA1	Gga_rs13892743	171.8
GGA1	Gga_rs13892878	171.8
GGA1	Gga_rs13583931	171.8
GGA1	Gga_rs13892965	171.8
GGA1	Gga_rs13583965	172
GGA1	Gga_rs14850451	172
GGA1	Gga_rs13893077	172.1
GGA1	Gga_rs15326212	172.6
GGA1	Gga_rs15326393	172.8
GGA1	Gga_rs15326483	172.8
GGA1	Gga_rs14850674	172.8
GGA1	Gga_rs13893477	172.8
GGA1	Gga_rs13646228	172.8
GGA1	Gga_rs13893536	172.8
GGA1	Gga_rs13646291	173.7
GGA1	Gga_rs15327274	173.7
GGA1	Gga_rs14851100	173.7
GGA1	Gga_rs13894086	173.7
GGA1	Gga_rs14851227	174
GGA1	Gga_rs13894202	174
GGA1	Gga_rs13894276	174.6
GGA1	Gga_rs15328099	174.6
GGA1	Gga_rs14851557	174.6
GGA1	Gga_rs13894635	175.5
GGA1	Gga_rs13894805	176
GGA1	Gga_rs13646704	176
GGA1	Gga_rs13894848	176
GGA1	Gga_rs14852006	176
GGA1	Gga_rs15329856	176.7
GGA1	Gga_rs15330095	177.1
GGA1	Gga_rs15330787	178.2
GGA1	Gga_rs14852561	178.2
GGA1	Gga_rs14852787	178.7
GGA1	Gga_rs14852796	178.7
GGA1	Gga_rs15331576	178.7
GGA1	Gga_rs14852988	178.7
GGA1	Gga_rs14853067	178.7
GGA1	Gga_rs14853165	179.1
GGA1	Gga_rs14853220	179.6
GGA1	Gga_rs13647336	179.6
GGA1	Gga_rs15332915	180
GGA1	Gga_rs15333136	180
GGA1	Gga_rs13897132	180.6
GGA1	Gga_rs14853983	180.9
GGA1	Gga_rs14854035	181.5
GGA1	Gga_rs15334490	181.5
GGA1	Gga_rs13647722	181.5
GGA1	Gga_rs13897450	181.5
GGA1	Gga_rs13897531	181.5
GGA1	Gga_rs14854333	181.5
GGA1	Gga_rs13897715	181.5
GGA1	Gga_rs13897807	181.5
GGA1	Gga_rs13898002	181.5
GGA1	Gga_rs13898119	181.5
GGA1	Gga_rs13648092	182
GGA1	Gga_rs14854873	182.3
GGA1	Gga_rs15336410	182.3
GGA1	Gga_rs14854970	182.3
GGA1	Gga_rs15336893	182.8
GGA1	Gga_rs14855191	182.8
GGA1	Gga_rs13899079	183.4
GGA1	Gga_rs15337712	183.4
GGA1	Gga_rs14855506	183.7
GGA1	Gga_rs13899523	183.8
GGA1	Gga_rs13899699	183.8
GGA1	Gga_rs13648531	183.8
GGA1	Gga_rs13899886	183.8
GGA1	Gga_rs13899987	183.9
GGA1	Gga_rs15339220	183.9
GGA1	Gga_rs13900165	183.9
GGA1	Gga_rs15339560	184.3
GGA1	Gga_rs13648680	184.4
GGA1	Gga_rs13648707	184.9
GGA1	Gga_rs15340091	184.9
GGA1	Gga_rs15340366	184.9
GGA1	Gga_rs14856494	185.6
GGA1	Gga_rs15340573	185.6
GGA1	Gga_rs13901002	185.6
GGA1	Gga_rs13901171	185.6
GGA1	Gga_rs14856935	185.9
GGA1	Gga_rs13901257	186
GGA1	Gga_rs15341688	186
GGA1	Gga_rs13649039	186
GGA1	Gga_rs14857096	186.1
GGA1	Gga_rs14857142	186.1
GGA1	Gga_rs14857223	186.2
GGA1	Gga_rs15343395	186.3
GGA1	Gga_rs14857333	186.3
GGA1	Gga_rs14857366	186.6
GGA1	Gga_rs13902044	186.6
GGA1	Gga_rs13649292	186.6
GGA1	Gga_rs13902341	186.6
GGA1	Gga_rs13649309	186.9
GGA1	Gga_rs15344172	186.9
GGA1	Gga_rs13902872	187.4
GGA1	Gga_rs13649431	187.4
GGA1	Gga_rs13903098	187.4
GGA1	Gga_rs13903237	187.4
GGA1	Gga_rs14858031	187.4
GGA1	Gga_rs13903401	187.4
GGA1	Gga_rs13903523	187.4
GGA1	Gga_rs13903637	187.5
GGA1	Gga_rs15345662	187.5
GGA1	Gga_rs14858504	187.5
GGA1	Gga_rs16024348	187.7
GGA1	Gga_rs16754737	188.1
GGA1	Gga_rs14707859	188.1
GGA1	Gga_rs13903827	188.1
GGA1	Gga_rs14858519	188.3
GGA1	Gga_rs13903857	188.3
GGA1	Gga_rs13904009	189.7
GGA1	Gga_rs13904284	190.6
GGA1	Gga_rs13904618	192.2
GGA1	Gga_rs13904693	192.2
GGA1	Gga_rs13904756	192.2
GGA1	Gga_rs13904829	192.2
GGA1	Gga_rs13904874	192.2
GGA1	Gga_rs13686924	193.6
GGA1	Gga_rs14859635	194.1
GGA1	Gga_rs13905285	194.1
GGA1	Gga_rs13687098	194.4
GGA1	Gga_rs14860012	194.4
GGA1	Gga_rs13687172	194.4
GGA1	Gga_rs14860089	194.5
GGA1	Gga_rs15349698	194.5
GGA1	Gga_rs13687242	194.5
GGA1	Gga_rs13906086	194.5
GGA1	Gga_rs13906106	194.5
GGA1	Gga_rs15349997	194.5
GGA1	Gga_rs13906172	194.5
GGA1	Gga_rs15350121	194.5
GGA1	Gga_rs14860252	194.5
GGA1	Gga_rs13906279	194.5
GGA1	Gga_rs13906281	194.5
GGA1	Gga_rs13906348	194.5
GGA1	Gga_rs13906448	194.7
GGA1	Gga_rs14860431	194.7
GGA1	Gga_rs14860467	194.7
GGA1	Gga_rs13906512	194.7
GGA1	Gga_rs13906516	194.7
GGA1	Gga_rs13687371	194.7
GGA1	Gga_rs15350896	194.7
GGA1	Gga_rs13906644	194.7
GGA1	Gga_rs14860627	194.7
GGA1	Gga_rs13906727	194.7
GGA1	Gga_rs15351179	194.7
GGA1	Gga_rs13906795	194.7
GGA1	Gga_rs15351292	194.8
GGA1	Gga_rs13906964	194.8
GGA1	Gga_rs14860855	195
GGA1	Gga_rs13687461	195
GGA1	Gga_rs13907110	195
GGA1	Gga_rs14861041	195
GGA1	Gga_rs14861080	195.2
GGA1	Gga_rs15352335	195.2
GGA1	Gga_rs13687593	195.2
GGA1	Gga_rs13907585	195.2
GGA1	Gga_rs15352741	195.2
GGA1	Gga_rs13907712	195.4
GGA1	Gga_rs13907714	195.4
GGA1	Gga_rs15353343	195.4
GGA1	Gga_rs15353627	195.4
GGA1	Gga_rs13687799	195.4
GGA1	Gga_rs15354109	195.4
GGA1	Gga_rs13687858	195.5
GGA1	Gga_rs15354387	195.5
GGA1	Gga_rs15354492	195.5
GGA1	Gga_rs15354638	195.5
GGA1	Gga_rs15354863	195.5
GGA1	Gga_rs15354945	195.5
GGA1	Gga_rs15355091	195.5
GGA1	Gga_rs13908777	195.5
GGA1	Gga_rs15355442	195.6
GGA1	Gga_rs15355502	195.8
GGA1	Gga_rs15355559	195.8
GGA1	Gga_rs14862615	195.8
GGA1	Gga_rs14862641	195.8
GGA1	Gga_rs14862697	196
GGA1	Gga_rs13688148	196
GGA1	Gga_rs13909128	196
GGA1	Gga_rs13909294	196
GGA1	Gga_rs14863077	196.4
GGA1	Gga_rs13909523	196.4
GGA1	Gga_rs15357574	196.8
GGA1	Gga_rs14863511	196.8
GGA1	Gga_rs13909970	196.8
GGA1	Gga_rs15358321	197.1
GGA1	Gga_rs14863781	197.1
GGA1	Gga_rs15358545	197.1
GGA1	Gga_rs14864007	197.3
GGA1	Gga_rs13688720	197.6
GGA1	Gga_rs15359316	198
GGA1	Gga_rs13910957	198
GGA1	Gga_rs13911020	198
GGA1	Gga_rs14864382	198
GGA1	Gga_rs13911091	198.1
GGA1	Gga_rs13911139	198.1
GGA1	Gga_rs14864451	198.1
GGA1	Gga_rs15360393	198.1
GGA1	Gga_rs13911215	198.1
GGA1	Gga_rs15360560	198.1
GGA1	Gga_rs13911437	198.3
GGA1	Gga_rs15361059	198.3
GGA1	Gga_rs13911577	198.3
GGA1	Gga_rs14864863	198.3
GGA1	Gga_rs13911656	198.3
GGA1	Gga_rs13911722	198.5
GGA1	Gga_rs14865066	198.7
GGA1	Gga_rs13911943	198.9
GGA1	Gga_rs15362298	198.9
GGA1	Gga_rs14865256	198.9
GGA1	Gga_rs14865188	198.9
GGA1	Gga_rs14865258	199
GGA1	Gga_rs15362775	199
GGA1	Gga_rs15362988	199
GGA1	Gga_rs14865475	199
GGA1	Gga_rs15363313	199
GGA1	Gga_rs13912408	199
GGA1	Gga_rs15363721	199
GGA1	Gga_rs15363982	199
GGA1	Gga_rs13912871	199
GGA1	Gga_rs15364170	199
GGA1	Gga_rs15364322	199
GGA1	Gga_rs13913010	199
GGA1	Gga_rs13913138	199
GGA1	Gga_rs14866093	199
GGA1	Gga_rs14866350	199.6
GGA1	Gga_rs14866351	199.6
GGA1	Gga_rs15365048	199.6
GGA1	Gga_rs14866512	199.6
GGA1	Gga_rs14866589	199.6
GGA1	Gga_rs13913569	199.6
GGA1	Gga_rs15365571	200
GGA1	Gga_rs15365708	200
GGA1	Gga_rs13509973	200.1
GGA1	Gga_rs15365897	200.1
GGA1	Gga_rs14866838	200.1
GGA1	Gga_rs15366114	200.1
GGA1	Gga_rs15366526	200.1
GGA1	Gga_rs15366719	200.1
GGA1	Gga_rs15367008	200.2
GGA1	Gga_rs15367454	200.4
GGA1	Gga_rs15367658	200.4
GGA1	Gga_rs14867429	200.4
GGA1	Gga_rs14867486	200.4
GGA1	Gga_rs14867620	200.6
GGA1	Gga_rs13914934	200.6
GGA1	Gga_rs15368959	200.6
GGA1	Gga_rs13915082	200.6
GGA1	Gga_rs13915173	202.5
GGA1	Gga_rs13915288	202.5
GGA1	Gga_rs13915406	202.8
GGA1	Gga_rs14868444	203
GGA1	Gga_rs13510732	203
GGA1	Gga_rs16385824	203.8
GGA1	Gga_rs15371402	203.8
GGA1	Gga_rs13916130	205.3
GGA1	Gga_rs13510853	205.7
GGA1	Gga_rs14868899	205.7
GGA1	Gga_rs15372044	205.7
GGA1	Gga_rs13916415	205.7
GGA1	Gga_rs13916488	205.7
GGA1	Gga_rs13916564	205.7
GGA1	Gga_rs15372777	205.7
GGA1	Gga_rs13511066	206.2
GGA1	Gga_rs13916963	206.7
GGA1	Gga_rs13917047	206.7
GGA1	Gga_rs15373264	206.7
GGA1	Gga_rs13917076	207.2
GGA1	Gga_rs14869623	207.6
GGA1	Gga_rs14869694	207.6
GGA1	Gga_rs14869947	208.1
GGA1	Gga_rs14870025	208.6
GGA1	Gga_rs13511510	209.2
GGA1	Gga_rs15375288	209.2
GGA1	Gga_rs13918142	209.2
GGA1	Gga_rs13918250	209.2
GGA1	Gga_rs15376112	209.2
GGA1	Gga_rs15376540	209.2
GGA1	Gga_rs14870949	209.2
GGA1	Gga_rs14871027	209.6
GGA1	Gga_rs13511867	209.8
GGA1	Gga_rs15376293	209.8
GGA1	Gga_rs13918485	209.8
GGA1	Gga_rs14871296	209.8
GGA1	Gga_rs13511978	210.4
GGA1	Gga_rs15377995	210.7
GGA1	Gga_rs14871534	210.7
GGA1	Gga_rs13512060	211
GGA1	Gga_rs13919436	211
GGA1	Gga_rs14871720	211.4
GGA1	Gga_rs13919639	211.4
GGA1	Gga_rs13919693	211.5
GGA1	Gga_rs15379107	211.5
GGA1	Gga_rs15379236	211.5
GGA1	Gga_rs13919895	211.5
GGA1	Gga_rs13919957	211.6
GGA1	Gga_rs15379691	211.6
GGA1	Gga_rs13920127	212.1
GGA1	Gga_rs13920242	212.6
GGA1	Gga_rs15380390	213.6
GGA1	Gga_rs13920497	213.6
GGA1	Gga_rs13920554	213.7
GGA1	Gga_rs13920705	213.7
GGA1	Gga_rs13512702	214.2
GGA1	Gga_rs13920844	214.5
GGA1	Gga_rs13512753	215.5
GGA1	Gga_rs13512780	215.5
GGA1	Gga_rs13921127	215.5
GGA1	Gga_rs13921169	215.5
GGA1	Gga_rs13921224	217.1
GGA1	Gga_rs16010354	217.1
GGA1	Gga_rs15383010	217.1
GGA1	Gga_rs13921389	217.1
GGA1	Gga_rs15383261	217.6
GGA1	Gga_rs15383318	217.6
GGA1	Gga_rs16038797	217.9
GGA1	Gga_rs13921555	217.9
GGA1	Gga_rs13921582	217.9
GGA1	Gga_rs13921624	217.9
GGA1	Gga_rs14873551	217.9
GGA1	Gga_rs15383732	217.9
GGA1	Gga_rs14873772	218
GGA1	Gga_rs13921816	218
GGA1	Gga_rs15384284	218
GGA1	Gga_rs15384513	218
GGA1	Gga_rs13922146	218.4
GGA1	Gga_rs13770826	218.8
GGA1	Gga_rs13922392	218.8
GGA1	Gga_rs14874278	219.4
GGA1	Gga_rs15385992	219.4
GGA1	Gga_rs13922612	219.4
GGA1	Gga_rs13922662	219.4
GGA1	Gga_rs15386529	219.6
GGA1	Gga_rs14874797	219.6
GGA1	Gga_rs14874831	219.8
GGA1	Gga_rs15387336	221.2
GGA1	Gga_rs13923213	221.2
GGA1	Gga_rs13771198	221.2
GGA1	Gga_rs15388143	221.8
GGA1	Gga_rs15388609	221.8
GGA1	Gga_rs13923781	224.6
GGA1	Gga_rs14875578	224.6
GGA1	Gga_rs15389449	224.6
GGA1	Gga_rs15389685	225.7
GGA1	Gga_rs13924181	225.7
GGA1	Gga_rs15390094	225.9
GGA1	Gga_rs13924287	225.9
GGA1	Gga_rs15390380	225.9
GGA1	Gga_rs13771676	226.1
GGA1	Gga_rs14876047	226.2
GGA1	Gga_rs13924614	226.2
GGA1	Gga_rs13924670	226.2
GGA1	Gga_rs13924721	226.3
GGA1	Gga_rs15391414	226.3
GGA1	Gga_rs13771844	226.5
GGA1	Gga_rs13771860	226.5
GGA1	Gga_rs15392275	227.3
GGA1	Gga_rs13925145	227.3
GGA1	Gga_rs13925218	227.3
GGA1	Gga_rs13925235	227.3
GGA1	Gga_rs14876777	227.6
GGA1	Gga_rs13925433	227.6
GGA1	Gga_rs14877032	227.6
GGA1	Gga_rs15393869	227.6
GGA1	Gga_rs14877104	227.6
GGA1	Gga_rs14877135	227.6
GGA1	Gga_rs15394030	227.6
GGA1	Gga_rs14877276	227.7
GGA1	Gga_rs15394371	227.7
GGA1	Gga_rs13926020	227.7
GGA1	Gga_rs14877351	227.7
GGA1	Gga_rs13926132	228
GGA1	Gga_rs15394838	228.2
GGA1	Gga_rs14877443	228.2
GGA1	Gga_rs13926283	228.2
GGA1	Gga_rs14877603	228.5
GGA1	Gga_rs14877621	228.6
GGA1	Gga_rs13685578	228.6
GGA1	Gga_rs15395621	229.1
GGA1	Gga_rs13926635	229.1
GGA1	Gga_rs14877843	229.3
GGA1	Gga_rs14877845	229.3
GGA1	Gga_rs14877926	229.3
GGA1	Gga_rs15396172	229.3
GGA1	Gga_rs14877932	229.3
GGA1	Gga_rs15396353	229.5
GGA1	Gga_rs13685656	229.7
GGA1	Gga_rs13927003	229.7
GGA1	Gga_rs15396741	229.7
GGA1	Gga_rs13927087	229.7
GGA1	Gga_rs13685685	229.7
GGA1	Gga_rs13927173	229.7
GGA1	Gga_rs15396936	229.7
GGA1	Gga_rs13927193	229.7
GGA1	Gga_rs13927267	229.7
GGA1	Gga_rs14878171	229.7
GGA1	Gga_rs15397557	229.7
GGA1	Gga_rs14878261	229.7
GGA1	Gga_rs14878358	229.7
GGA1	Gga_rs14878466	230.3
GGA1	Gga_rs13927717	230.3
GGA1	Gga_rs13927821	230.3
GGA1	Gga_rs13928004	230.6
GGA1	Gga_rs15399164	230.6
GGA1	Gga_rs14878886	230.7
GGA1	Gga_rs13686075	231.4
GGA1	Gga_rs14878985	231.8
GGA1	Gga_rs15399767	232
GGA1	Gga_rs13928602	232.9
GGA1	Gga_rs13928687	232.9
GGA1	Gga_rs15400447	232.9
GGA1	Gga_rs14879350	232.9
GGA1	Gga_rs15400778	233.2
GGA1	Gga_rs13928987	233.2
GGA1	Gga_rs13686327	233.2
GGA1	Gga_rs15401216	233.2
GGA1	Gga_rs14879616	233.7
GGA1	Gga_rs13929140	233.7
GGA1	Gga_rs13686421	233.7
GGA1	Gga_rs13929360	233.8
GGA1	Gga_rs15402046	233.8
GGA1	Gga_rs13929500	234.1
GGA1	Gga_rs13929551	234.1
GGA1	Gga_rs15402601	234.1
GGA1	Gga_rs14880066	234.3
GGA1	Gga_rs14880240	234.5
GGA1	Gga_rs13929815	234.5
GGA1	Gga_rs13929823	234.5
GGA1	Gga_rs13930021	235
GGA1	Gga_rs13777135	235.1
GGA1	Gga_rs15404545	235.8
GGA1	Gga_rs13930531	235.8
GGA1	Gga_rs15405123	236.1
GGA1	Gga_rs15405304	236.5
GGA1	Gga_rs15405311	236.5
GGA1	Gga_rs15405527	236.5
GGA1	Gga_rs14880953	236.8
GGA1	Gga_rs15405828	236.8
GGA1	Gga_rs15406095	236.8
GGA1	Gga_rs13931418	237.8
GGA1	Gga_rs13777486	237.8
GGA1	Gga_rs13931713	238.3
GGA1	Gga_rs15407175	239.1
GGA1	Gga_rs15407293	239.1
GGA1	Gga_rs13932014	239.8
GGA1	Gga_rs13932222	239.8
GGA1	Gga_rs15408160	240
GGA1	Gga_rs14881852	240.1
GGA1	Gga_rs13932516	240.1
GGA1	Gga_rs13932610	240.1
GGA1	Gga_rs13932754	240.6
GGA1	Gga_rs15409147	240.6
GGA1	Gga_rs13932950	240.6
GGA1	Gga_rs15409461	240.8
GGA1	Gga_rs13777960	240.8
GGA1	Gga_rs15409703	240.8
GGA1	Gga_rs13933258	241.1
GGA1	Gga_rs13933348	241.2
GGA1	Gga_rs14882681	241.2
GGA1	Gga_rs15410436	241.2
GGA1	Gga_rs14882756	241.2
GGA1	Gga_rs14882816	241.2
GGA1	Gga_rs15410883	241.2
GGA1	Gga_rs13933831	241.5
GGA1	Gga_rs15412138	242.5
GGA1	Gga_rs13934267	242.5
GGA1	Gga_rs14883419	242.5
GGA1	Gga_rs13934349	242.5
GGA1	Gga_rs14883502	242.5
GGA1	Gga_rs15413075	243.3
GGA1	Gga_rs13775494	243.3
GGA1	Gga_rs15413400	243.7
GGA1	Gga_rs15413528	243.8
GGA1	Gga_rs13818440	244.3
GGA1	Gga_rs13775553	244.4
GGA1	Gga_rs14713072	244.4
GGA1	Gga_rs16739766	244.4
GGA1	Gga_rs14713070	244.8
GGA1	Gga_rs16750575	244.8
GGA1	Gga_rs14693815	244.8
GGA1	Gga_rs14693820	244.8
GGA1	Gga_rs15414107	245.2
GGA1	Gga_rs16739503	245.6
GGA1	Gga_rs13934869	246.7
GGA1	Gga_rs14884048	246.7
GGA1	Gga_rs14884136	246.7
GGA1	Gga_rs15415404	248.2
GGA1	Gga_rs16738094	248.2
GGA1	Gga_rs16738069	248.2
GGA1	Gga_rs16003485	248.3
GGA1	Gga_rs13935417	248.3
GGA1	Gga_rs15415793	248.3
GGA1	Gga_rs13935503	248.3
GGA1	Gga_rs15415936	248.3
GGA1	Gga_rs13935543	248.3
GGA1	Gga_rs13935668	248.3
GGA1	Gga_rs13935734	248.3
GGA1	Gga_rs13935760	248.3
GGA1	Gga_rs14884832	248.3
GGA1	Gga_rs13935790	248.3
GGA1	Gga_rs14884926	248.3
GGA1	Gga_rs13935838	248.3
GGA1	Gga_rs13935872	248.3
GGA1	Gga_rs13935886	248.3
GGA1	Gga_rs13935947	248.3
GGA1	Gga_rs14885007	248.5
GGA1	Gga_rs15416968	248.7
GGA1	Gga_rs13936011	248.8
GGA1	Gga_rs13623235	248.8
GGA1	Gga_rs14885204	248.8
GGA1	Gga_rs14885294	248.8
GGA1	Gga_rs14885358	248.8
GGA1	Gga_rs13936341	248.8
GGA1	Gga_rs15417718	248.8
GGA1	Gga_rs14885452	248.9
GGA1	Gga_rs14885464	249
GGA1	Gga_rs13623341	249
GGA1	Gga_rs14885572	249
GGA1	Gga_rs14885600	249
GGA1	Gga_rs14885692	249.4
GGA1	Gga_rs15418672	249.4
GGA1	Gga_rs14885946	250.4
GGA1	Gga_rs14885966	250.4
GGA1	Gga_rs14886135	250.7
GGA1	Gga_rs13937556	250.7
GGA1	Gga_rs14886385	251.4
GGA1	Gga_rs13937754	251.4
GGA1	Gga_rs13937877	251.4
GGA1	Gga_rs14886714	251.4
GGA1	Gga_rs13938044	251.6
GGA1	Gga_rs14886832	252
GGA1	Gga_rs13938172	252.5
GGA1	Gga_rs13623883	252.5
GGA1	Gga_rs14887023	252.5
GGA1	Gga_rs14887095	252.8
GGA1	Gga_rs14887121	252.8
GGA1	Gga_rs13938586	253.8
GGA1	Gga_rs15422376	254
GGA1	Gga_rs13624090	254.4
GGA1	Gga_rs14887625	254.5
GGA1	Gga_rs13939012	254.7
GGA1	Gga_rs15423270	254.7
GGA1	Gga_rs13939216	254.8
GGA1	Gga_rs14887864	255.2
GGA1	Gga_rs13624213	255.2
GGA1	Gga_rs13939354	255.2
GGA1	Gga_rs14888082	255.2
GGA1	Gga_rs13624282	255.2
GGA1	Gga_rs13624313	255.2
GGA1	Gga_rs14888351	255.5
GGA1	Gga_rs15424819	255.5
GGA1	Gga_rs15425041	255.5
GGA1	Gga_rs15425313	255.5
GGA1	Gga_rs13624484	255.5
GGA1	Gga_rs15425844	255.5
GGA1	Gga_rs13940315	255.9
GGA1	Gga_rs13624551	255.9
GGA1	Gga_rs14889282	256.1
GGA1	Gga_rs13940513	256.3
GGA1	Gga_rs13940623	256.3
GGA1	Gga_rs15427022	256.3
GGA1	Gga_rs15427221	256.9
GGA1	Gga_rs13940760	256.9
GGA1	Gga_rs13940903	256.9
GGA1	Gga_rs15427861	257.4
GGA1	Gga_rs13941021	257.6
GGA1	Gga_rs15428325	257.9
GGA1	Gga_rs15428938	257.9
GGA1	Gga_rs13624995	257.9
GGA1	Gga_rs13941937	260.6
GGA1	Gga_rs15431076	261.8
GGA1	Gga_rs15431396	261.8
GGA1	Gga_rs15431597	262.4
GGA1	Gga_rs13942685	263.1
GGA1	Gga_rs13625427	263.4
GGA1	Gga_rs13942738	263.4
GGA1	Gga_rs15432040	263.4
GGA1	Gga_rs15432196	263.7
GGA1	Gga_rs15432235	263.7
GGA1	Gga_rs14891174	263.7
GGA1	Gga_rs14891353	263.8
GGA1	Gga_rs14891416	263.8
GGA1	Gga_rs15432589	263.8
GGA1	Gga_rs13943180	263.8
GGA1	Gga_rs14891538	264
GGA1	Gga_rs13943268	264
GGA1	Gga_rs13943303	264
GGA1	Gga_rs13943329	264.6
GGA1	Gga_rs13943439	264.6
GGA1	Gga_rs13625760	264.6
GGA1	Gga_rs13943753	266.3
GGA1	Gga_rs15434172	266.3
GGA1	Gga_rs14892237	266.3
GGA1	Gga_rs13625946	266.3
GGA1	Gga_rs13944278	266.3
GGA1	Gga_rs13625993	266.3
GGA1	Gga_rs13626011	266.6
GGA1	Gga_rs13626039	266.7
GGA1	Gga_rs14892864	266.9
GGA1	Gga_rs15435575	266.9
GGA1	Gga_rs15435903	266.9
GGA1	Gga_rs13944804	266.9
GGA1	Gga_rs15436086	267.4
GGA1	Gga_rs14893150	267.5
GGA1	Gga_rs13944975	267.5
GGA1	Gga_rs15436892	268.5
GGA1	Gga_rs13945096	268.5
GGA1	Gga_rs13626335	268.5
GGA1	Gga_rs14893725	269.6
GGA1	Gga_rs13626450	269.6
GGA1	Gga_rs15438105	270.2
GGA1	Gga_rs13945559	270.2
GGA1	Gga_rs15438415	270.3
GGA1	Gga_rs13945806	270.5
GGA1	Gga_rs14894158	270.7
GGA1	Gga_rs13946169	271.5
GGA1	Gga_rs13946241	271.8
GGA1	Gga_rs14894547	271.8
GGA1	Gga_rs13946457	271.8
GGA1	Gga_rs15440576	272.2
GGA1	Gga_rs13626873	272.2
GGA1	Gga_rs14894797	272.2
GGA1	Gga_rs14894806	272.2
GGA1	Gga_rs14894923	272.3
GGA1	Gga_rs13946918	272.4
GGA1	Gga_rs13947080	272.8
GGA1	Gga_rs14895189	272.8
GGA1	Gga_rs14895322	272.8
GGA1	Gga_rs13947253	272.9
GGA1	Gga_rs13947268	272.9
GGA1	Gga_rs14895423	272.9
GGA1	Gga_rs13947293	272.9
GGA1	Gga_rs14895534	272.9
GGA1	Gga_rs13627231	273.2
GGA1	Gga_rs14896029	274.2
GGA1	Gga_rs14896068	274.2
GGA1	Gga_rs14896096	274.2
GGA1	Gga_rs13948106	274.5
GGA1	Gga_rs13948339	274.8
GGA1	Gga_rs13948435	274.8
GGA1	Gga_rs13948532	274.8
GGA1	Gga_rs15445152	275
GGA1	Gga_rs13948794	275.3
GGA1	Gga_rs15445278	275.3
GGA1	Gga_rs14896645	275.6
GGA1	Gga_rs13948929	275.6
GGA1	Gga_rs13949107	276.5
GGA1	Gga_rs14896892	276.5
GGA1	Gga_rs13949161	276.5
GGA1	Gga_rs13949219	276.5
GGA1	Gga_rs15446461	276.5
GGA1	Gga_rs15446686	276.5
GGA1	Gga_rs13949427	276.5
GGA1	Gga_rs13949514	276.7
GGA1	Gga_rs15447217	276.7
GGA1	Gga_rs14897336	276.7
GGA1	Gga_rs13711450	276.7
GGA1	Gga_rs14897410	276.7
GGA1	Gga_rs14897423	276.7
GGA1	Gga_rs14897457	276.7
GGA1	Gga_rs16068527	276.7
GGA1	Gga_rs13949836	276.7
GGA1	Gga_rs15447898	276.7
GGA1	Gga_rs15447945	276.7
GGA1	Gga_rs15447963	276.7
GGA1	Gga_rs15447992	276.7
GGA1	Gga_rs13950044	276.7
GGA1	Gga_rs13950053	276.7
GGA1	Gga_rs15448069	276.7
GGA1	Gga_rs14897807	276.7
GGA1	Gga_rs13950222	276.7
GGA1	Gga_rs15448707	277.1
GGA1	Gga_rs15449113	277.1
GGA1	Gga_rs13711686	277.1
GGA1	Gga_rs14898250	277.1
GGA1	Gga_rs13711710	277.1
GGA1	Gga_rs14898423	277.1
GGA1	Gga_rs15450274	277.1
GGA1	Gga_rs13711864	277.9
GGA1	Gga_rs15450906	277.9
GGA1	Gga_rs14898919	277.9
GGA1	Gga_rs14899057	278.7
GGA1	Gga_rs13951654	278.7
GGA1	Gga_rs15451764	278.7
GGA1	Gga_rs13712079	278.7
GGA1	Gga_rs13952293	281.9
GGA1	Gga_rs16012116	282.1
GGA1	Gga_rs13952522	282.6
GGA1	Gga_rs15453753	282.6
GGA1	Gga_rs14899763	282.6
GGA1	Gga_rs13952664	282.7
GGA1	Gga_rs14899834	282.7
GGA1	Gga_rs13952858	282.9
GGA1	Gga_rs14899925	283.5
GGA1	Gga_rs15454802	283.5
GGA1	Gga_rs15455109	284.2
GGA1	Gga_rs15455334	284.2
GGA1	Gga_rs13953386	284.8
GGA1	Gga_rs13953530	285.8
GGA1	Gga_rs15456387	286.1
GGA1	Gga_rs14900651	286.1
GGA1	Gga_rs14900691	286.1
GGA1	Gga_rs13953990	286.1
GGA1	Gga_rs13954000	286.1
GGA1	Gga_rs15457092	286.7
GGA1	Gga_rs15457694	286.7
GGA1	Gga_rs14901200	286.7
GGA1	Gga_rs13712914	286.7
GGA1	Gga_rs15458464	287.5
GGA1	Gga_rs14901476	288.1
GGA1	Gga_rs13955061	288.4
GGA1	Gga_rs15459365	288.4
GGA1	Gga_rs13955110	288.4
GGA1	Gga_rs13955165	288.4
GGA1	Gga_rs13713083	288.5
GGA1	Gga_rs14901859	288.5
GGA1	Gga_rs14901905	288.5
GGA1	Gga_rs15459747	288.5
GGA1	Gga_rs13713118	288.5
GGA1	Gga_rs15459943	288.5
GGA1	Gga_rs15460045	288.6
GGA1	Gga_rs15460223	288.6
GGA1	Gga_rs15460327	288.6
GGA1	Gga_rs15460491	288.6
GGA1	Gga_rs13955739	288.6
GGA1	Gga_rs15460629	288.6
GGA1	Gga_rs13955836	288.6
GGA1	Gga_rs15460773	288.6
GGA1	Gga_rs15460948	288.6
GGA1	Gga_rs13956000	288.6
GGA1	Gga_rs14902140	288.6
GGA1	Gga_rs15461145	288.6
GGA1	Gga_rs15461430	288.6
GGA1	Gga_rs15461512	288.6
GGA1	Gga_rs13956376	288.6
GGA1	Gga_rs14902223	288.6
GGA1	Gga_rs15462031	288.6
GGA1	Gga_rs13956572	288.6
GGA1	Gga_rs13713251	288.6
GGA1	Gga_rs15462281	288.7
GGA1	Gga_rs15462332	288.7
GGA1	Gga_rs15462382	288.7
GGA1	Gga_rs13956843	288.7
GGA1	Gga_rs13956847	288.7
GGA1	Gga_rs13956865	288.7
GGA1	Gga_rs13713326	288.7
GGA1	Gga_rs13956956	288.7
GGA1	Gga_rs13713336	288.7
GGA1	Gga_rs15463132	288.8
GGA1	Gga_rs13957082	288.8
GGA1	Gga_rs13713369	288.8
GGA1	Gga_rs15463595	288.8
GGA1	Gga_rs13957254	288.8
GGA1	Gga_rs14902796	288.8
GGA1	Gga_rs14902811	288.8
GGA1	Gga_rs15464066	288.8
GGA1	Gga_rs15464309	288.8
GGA1	Gga_rs14902975	288.8
GGA1	Gga_rs13957370	288.8
GGA1	Gga_rs14903026	288.8
GGA1	Gga_rs14903029	288.8
GGA1	Gga_rs13957501	288.8
GGA1	Gga_rs13957536	288.8
GGA1	Gga_rs15464732	288.8
GGA1	Gga_rs14903234	288.8
GGA1	Gga_rs13957646	288.8
GGA1	Gga_rs15465076	288.8
GGA1	Gga_rs15465132	288.8
GGA1	Gga_rs13797765	288.8
GGA1	Gga_rs13957844	288.8
GGA1	Gga_rs15465559	289.1
GGA1	Gga_rs13957990	289.3
GGA1	Gga_rs13958014	289.3
GGA1	Gga_rs13958057	289.3
GGA1	Gga_rs14903694	289.6
GGA1	Gga_rs14905876	289.6
GGA1	Gga_rs13960273	290.4
GGA1	Gga_rs13960450	290.4
GGA1	Gga_rs13960531	290.6
GGA1	Gga_rs14905976	290.8
GGA1	Gga_rs16742951	290.8
GGA1	Gga_rs14906069	290.8
GGA1	Gga_rs14906152	290.8
GGA1	Gga_rs13960778	290.8
GGA1	Gga_rs14906451	291
GGA1	Gga_rs13779261	291
GGA1	Gga_rs15472838	291.3
GGA1	Gga_rs13961191	291.3
GGA1	Gga_rs15473680	291.3
GGA1	Gga_rs15473896	291.7
GGA1	Gga_rs14907142	291.7
GGA1	Gga_rs14907242	291.7
GGA1	Gga_rs13961495	292
GGA1	Gga_rs15474876	292
GGA1	Gga_rs14907450	292
GGA1	Gga_rs13961749	292
GGA1	Gga_rs16754412	292.3
GGA1	Gga_rs15475595	292.5
GGA1	Gga_rs14907891	292.5
GGA1	Gga_rs15476026	292.5
GGA1	Gga_rs14908062	292.5
GGA1	Gga_rs14908118	292.9
GGA1	Gga_rs14908130	292.9
GGA1	Gga_rs15476715	293.3
GGA1	Gga_rs15477343	294
GGA1	Gga_rs15477572	294.1
GGA1	Gga_rs14908553	294.2
GGA1	Gga_rs14908637	294.7
GGA1	Gga_rs15479194	297.5
GGA1	Gga_rs15479490	297.9
GGA1	Gga_rs15479770	297.9
GGA1	Gga_rs15479910	297.9
GGA1	Gga_rs13963665	298.3
GGA1	Gga_rs14909682	298.3
GGA1	Gga_rs15480796	298.4
GGA1	Gga_rs14909760	298.4
GGA1	Gga_rs14909789	298.4
GGA1	Gga_rs14909871	298.4
GGA1	Gga_rs14910000	299
GGA1	Gga_rs14910025	299
GGA1	Gga_rs13964213	299.1
GGA1	Gga_rs13964472	299.1
GGA1	Gga_rs13964535	299.1
GGA1	Gga_rs15466264	299.2
GGA1	Gga_rs14903893	299.2
GGA1	Gga_rs13958340	299.2
GGA1	Gga_rs13818580	299.2
GGA1	Gga_rs13958505	299.2
GGA1	Gga_rs13958669	299.4
GGA1	Gga_rs14904214	299.4
GGA1	Gga_rs14904250	299.4
GGA1	Gga_rs14904294	299.4
GGA1	Gga_rs13958868	299.4
GGA1	Gga_rs14904398	299.4
GGA1	Gga_rs13959074	299.4
GGA1	Gga_rs14904584	299.4
GGA1	Gga_rs13959132	299.4
GGA1	Gga_rs14904611	299.4
GGA1	Gga_rs15468078	299.4
GGA1	Gga_rs14904774	299.6
GGA1	Gga_rs14904780	299.6
GGA1	Gga_rs16018221	299.6
GGA1	Gga_rs13767690	299.7
GGA1	Gga_rs14904930	299.7
GGA1	Gga_rs13959422	299.7
GGA1	Gga_rs13959428	299.7
GGA1	Gga_rs14904970	299.7
GGA1	Gga_rs13767706	299.7
GGA1	Gga_rs13959536	299.7
GGA1	Gga_rs13959577	299.8
GGA1	Gga_rs13959654	299.8
GGA1	Gga_rs13959671	299.8
GGA1	Gga_rs14905190	299.8
GGA1	Gga_rs15469093	299.8
GGA1	Gga_rs15469248	299.8
GGA1	Gga_rs14905316	299.9
GGA1	Gga_rs13959893	299.9
GGA1	Gga_rs15469649	299.9
GGA1	Gga_rs15469726	299.9
GGA1	Gga_rs15469838	299.9
GGA1	Gga_rs15469871	299.9
GGA1	Gga_rs15470026	299.9
GGA1	Gga_rs15470213	300
GGA1	Gga_rs13960014	300
GGA1	Gga_rs15470325	300
GGA1	Gga_rs15470376	300
GGA1	Gga_rs14905489	300
GGA1	Gga_rs15470411	300
GGA1	Gga_rs15470582	300
GGA1	Gga_rs14905629	300
GGA1	Gga_rs15470691	300
GGA1	Gga_rs13767960	300
GGA1	Gga_rs13960242	300
GGA1	Gga_rs15470934	300
GGA1	Gga_rs15481850	300
GGA1	Gga_rs14910225	300
GGA1	Gga_rs14910255	300
GGA1	Gga_rs13796909	300
GGA1	Gga_rs13964711	300
GGA1	Gga_rs13796932	300
GGA1	Gga_rs14910398	300
GGA1	Gga_rs14910488	300.1
GGA1	Gga_rs15483012	300.1
GGA1	Gga_rs15483183	300.1
GGA1	Gga_rs15483436	300.1
GGA1	Gga_rs14910691	300.1
GGA1	Gga_rs13965220	300.1
GGA1	Gga_rs13965273	300.1
GGA1	Gga_rs15483940	300.1
GGA1	Gga_rs13965382	300.1
GGA1	Gga_rs15484120	300.1
GGA1	Gga_rs13965573	300.1
GGA1	Gga_rs14910942	300.2
GGA1	Gga_rs13965624	300.2
GGA1	Gga_rs14911046	300.2
GGA1	Gga_rs15484606	300.2
GGA1	Gga_rs13797167	300.2
GGA1	Gga_rs14911126	300.2
GGA1	Gga_rs13965888	300.2
GGA1	Gga_rs15484789	300.2
GGA1	Gga_rs13965941	300.2
GGA1	Gga_rs13965996	300.2
GGA1	Gga_rs14911261	300.2
GGA1	Gga_rs14911326	300.2
GGA1	Gga_rs15485424	300.2
GGA1	Gga_rs13550933	300.3
GGA1	Gga_rs15485773	300.3
GGA1	Gga_rs14911482	300.3
GGA1	Gga_rs13966405	300.5
GGA1	Gga_rs15486436	300.5
GGA1	Gga_rs15486570	300.5
GGA1	Gga_rs13966501	300.5
GGA1	Gga_rs14911757	300.5
GGA1	Gga_rs13966641	300.5
GGA1	Gga_rs13966692	300.5
GGA1	Gga_rs13966746	300.7
GGA1	Gga_rs13551103	300.7
GGA1	Gga_rs14912046	300.7
GGA1	Gga_rs13966882	300.9
GGA1	Gga_rs14912206	301.7
GGA1	Gga_rs15487974	301.7
GGA1	Gga_rs13967468	302.6
GGA1	Gga_rs14912706	302.9
GGA1	Gga_rs14912812	302.9
GGA1	Gga_rs15489441	303.8
GGA1	Gga_rs14913065	303.8
GGA1	Gga_rs13968051	304.1
GGA1	Gga_rs15490230	304.1
GGA1	Gga_rs14913497	304.5
GGA1	Gga_rs15491164	304.5
GGA1	Gga_rs15491215	304.5
GGA1	Gga_rs14913820	304.5
GGA1	Gga_rs14913912	304.5
GGA1	Gga_rs15491847	304.7
GGA1	Gga_rs14914119	305.4
GGA1	Gga_rs14914131	305.4
GGA1	Gga_rs13551849	305.4
GGA1	Gga_rs13969255	306.2
GGA1	Gga_rs13551920	306.2
GGA1	Gga_rs15492903	307.7
GGA1	Gga_rs13552028	307.7
GGA1	Gga_rs13552040	307.9
GGA1	Gga_rs15493413	308.6
GGA1	Gga_rs14915100	309.4
GGA1	Gga_rs13970339	310.8
GGA1	Gga_rs14915700	311
GGA1	Gga_rs13970962	311.4
GGA1	Gga_rs15496165	311.4
GGA1	Gga_rs13971170	311.7
GGA1	Gga_rs14916125	311.7
GGA1	Gga_rs13971295	312.4
GGA1	Gga_rs13971420	312.4
GGA1	Gga_rs13971526	312.4
GGA1	Gga_rs14916414	312.4
GGA1	Gga_rs13971649	312.7
GGA1	Gga_rs14916632	313.2
GGA1	Gga_rs14916693	313.2
GGA1	Gga_rs15498036	314
GGA1	Gga_rs14917016	314.7
GGA1	Gga_rs15498309	315
GGA1	Gga_rs14917141	315.3
GGA1	Gga_rs15498564	316
GGA1	Gga_rs14917251	316
GGA1	Gga_rs14917305	316
GGA1	Gga_rs14917340	316.1
GGA1	Gga_rs14917485	316.3
GGA1	Gga_rs14917611	316.5
GGA1	Gga_rs13553364	316.5
GGA1	Gga_rs15499894	316.8
GGA1	Gga_rs15500151	316.8
GGA1	Gga_rs13973123	317.7
GGA1	Gga_rs13973250	317.7
GGA1	Gga_rs13973402	317.7
GGA1	Gga_rs15501039	317.7
GGA1	Gga_rs13973511	318.2
GGA1	Gga_rs15501441	318.2
GGA1	Gga_rs13553646	318.5
GGA1	Gga_rs14918448	318.6
GGA1	Gga_rs13973791	318.8
GGA1	Gga_rs13973880	318.8
GGA1	Gga_rs15502490	319.3
GGA1	Gga_rs13974101	319.3
GGA1	Gga_rs14918848	320.1
GGA1	Gga_rs14919046	321.2
GGA1	Gga_rs14919222	321.2
GGA1	Gga_rs14919343	321.2
GGA1	Gga_rs13974981	321.2
GGA1	Gga_rs13975172	321.2
GGA1	Gga_rs14919554	321.2
GGA1	Gga_rs13975487	321.4
GGA1	Gga_rs13554224	321.6
GGA1	Gga_rs13975623	321.6
GGA1	Gga_rs15505983	322.2
GGA1	Gga_rs13975723	322.2
GGA1	Gga_rs13975854	322.2
GGA1	Gga_rs15506972	322.2
GGA1	Gga_rs15507202	322.6
GGA1	Gga_rs13976019	322.6
GGA1	Gga_rs15507704	322.6
GGA1	Gga_rs15507906	322.9
GGA1	Gga_rs15508301	323.8
GGA1	Gga_rs13976668	323.8
GGA1	Gga_rs13976794	323.8
GGA1	Gga_rs15509633	323.8
GGA1	Gga_rs14921242	323.8
GGA1	Gga_rs15509991	323.8
GGA1	Gga_rs13977580	325.4
GGA1	Gga_rs14921856	325.4
GGA1	Gga_rs13555096	325.4
GGA1	Gga_rs15511229	325.7
GGA1	Gga_rs14922061	325.8
GGA1	Gga_rs13555235	325.8
GGA1	Gga_rs15511939	325.8
GGA1	Gga_rs13555292	326.4
GGA1	Gga_rs15512301	326.4
GGA1	Gga_rs13978441	327.1
GGA1	Gga_rs13555397	327.2
GGA1	Gga_rs15513072	327.7
GGA1	Gga_rs14922747	327.8
GGA1	Gga_rs13978862	329.3
GGA1	Gga_rs13978976	329.6
GGA1	Gga_rs13979101	329.8
GGA1	Gga_rs13979164	329.8
GGA1	Gga_rs14923379	330
GGA1	Gga_rs14923434	330.7
GGA1	Gga_rs15514842	330.7
GGA1	Gga_rs14923567	330.7
GGA1	Gga_rs14923656	331.2
GGA1	Gga_rs13979754	331.2
GGA1	Gga_rs15515362	331.6
GGA1	Gga_rs15515508	331.6
GGA1	Gga_rs14924102	333.7
GGA1	Gga_rs15516246	333.7
GGA1	Gga_rs15516437	333.7
GGA1	Gga_rs13980392	334.1
GGA1	Gga_rs13980408	334.1
GGA1	Gga_rs14924383	334.1
GGA1	Gga_rs14924525	334.5
GGA1	Gga_rs13980783	334.5
GGA1	Gga_rs14924670	334.5
GGA1	Gga_rs15517655	334.5
GGA1	Gga_rs13980942	334.5
GGA1	Gga_rs13981055	334.5
GGA1	Gga_rs13981275	336.8
GGA1	Gga_rs13981301	337.5
GGA1	Gga_rs14925332	337.7
GGA1	Gga_rs15519528	337.8
GGA1	Gga_rs13981759	337.9
GGA1	Gga_rs15519959	337.9
GGA1	Gga_rs14925596	337.9
GGA1	Gga_rs14925643	338.4
GGA1	Gga_rs14925653	338.5
GGA1	Gga_rs14925698	338.5
GGA1	Gga_rs13982130	338.5
GGA1	Gga_rs15520719	338.7
GGA1	Gga_rs15520829	338.8
GGA1	Gga_rs15520969	339.1
GGA1	Gga_rs15521175	340.3
GGA1	Gga_rs14926154	340.3
GGA1	Gga_rs15522067	340.3
GGA1	Gga_rs15522483	340.3
GGA1	Gga_rs14926662	340.7
GGA1	Gga_rs14926723	340.7
[truncated: 11,342 more rows]

## Sheet: Combined sex-specific
Combined sex-specific
Chromosome	Marker	Position (cM)
		Female	Male
GGA1	Gga_rs15742725	0	0
GGA1	Gga_rs14080307	0	0
GGA1	Gga_rs15013132	2.9	6.3
GGA1	Gga_rs15013215	2.9	6.6
GGA1	Gga_rs13778682	2.9	6.6
GGA1	Gga_rs13778825	3.2	7.5
GGA1	Gga_rs15744799	3.2	7.5
GGA1	Gga_rs14081485	3.2	7.8
GGA1	Gga_rs15745096	3.2	8.5
GGA1	Gga_rs14081598	3.2	8.5
GGA1	Gga_rs13825161	3.2	8.5
GGA1	Gga_rs15187586	3.2	8.5
GGA1	Gga_rs15187284	3.2	8.5
GGA1	Gga_rs14789557	3.2	8.5
GGA1	Gga_rs15186966	3.2	8.5
GGA1	Gga_rs13824679	3.2	8.5
GGA1	Gga_rs15186705	3.2	8.5
GGA1	Gga_rs13824475	3.2	9.3
GGA1	Gga_rs15186206	3.2	9.4
GGA1	Gga_rs15186020	3.2	9.4
GGA1	Gga_rs14789022	3.2	9.4
GGA1	Gga_rs16090619	3.2	9.4
GGA1	Gga_rs14788878	3.2	9.8
GGA1	Gga_rs15185407	3.2	9.8
GGA1	Gga_rs15185347	3.2	9.8
GGA1	Gga_rs14788760	3.2	9.8
GGA1	Gga_rs14788524	3.2	9.8
GGA1	Gga_rs13823450	3.5	10.1
GGA1	Gga_rs16089660	3.5	10.8
GGA1	Gga_rs16037391	3.5	10.8
GGA1	Gga_rs14714437	3.5	10.8
GGA1	Gga_rs15191631	3.5	12.7
GGA1	Gga_rs13827345	3.5	12.7
GGA1	Gga_rs13827307	3.5	12.7
GGA1	Gga_rs15191391	3.5	13.3
GGA1	Gga_rs14791312	3.5	13.7
GGA1	Gga_rs13621816	3.5	13.7
GGA1	Gga_rs13827029	3.7	13.8
GGA1	Gga_rs14791163	3.7	13.8
GGA1	Gga_rs14715991	3.7	13.8
GGA1	Gga_rs14791127	3.8	13.8
GGA1	Gga_rs13826929	3.8	14
GGA1	Gga_rs14791051	3.8	14.3
GGA1	Gga_rs15190760	3.8	14.3
GGA1	Gga_rs14791005	3.8	14.3
GGA1	Gga_rs15190652	3.8	14.3
GGA1	Gga_rs14790914	3.8	14.3
GGA1	Gga_rs15190419	3.8	14.3
GGA1	Gga_rs13826562	3.8	14.3
GGA1	Gga_rs13820518	3.8	14.3
GGA1	Gga_rs13826521	3.8	14.3
GGA1	Gga_rs15190195	3.8	14.3
GGA1	Gga_rs15190079	3.8	14.3
GGA1	Gga_rs13826448	3.8	15.3
GGA1	Gga_rs13826367	4.2	15.3
GGA1	Gga_rs14790801	4.2	15.3
GGA1	Gga_rs14740489	4.2	15.3
GGA1	Gga_rs14716167	4.2	15.3
GGA1	Gga_rs16718446	4.2	16
GGA1	Gga_rs16718604	4.2	16.3
GGA1	Gga_rs16718718	5.1	16.3
GGA1	Gga_rs16756550	5.1	16.5
GGA1	Gga_rs13826338	5.1	16.5
GGA1	Gga_rs14736830	5.1	16.5
GGA1	Gga_rs13826232	5.6	16.8
GGA1	Gga_rs15189424	5.6	17.3
GGA1	Gga_rs14790603	5.6	17.3
GGA1	Gga_rs13826119	5.6	17.7
GGA1	Gga_rs16692189	5.6	18
GGA1	Gga_rs16746086	5.9	18
GGA1	Gga_rs15189055	5.9	18.5
GGA1	Gga_rs15189059	5.9	18.5
GGA1	Gga_rs16079719	6.2	19.1
GGA1	Gga_rs14790473	6.2	19.1
GGA1	Gga_rs13825877	6.2	19.1
GGA1	Gga_rs13787633	6.2	19.4
GGA1	Gga_rs15188694	6.2	19.9
GGA1	Gga_rs14790338	6.2	19.9
GGA1	Gga_rs13825687	6.2	20
GGA1	Gga_rs14790267	6.2	20
GGA1	Gga_rs16722100	6.2	20
GGA1	Gga_rs13825609	6.2	20.1
GGA1	Gga_rs13825549	6.2	20.1
GGA1	Gga_rs13825534	6.2	20.1
GGA1	Gga_rs15188296	6.2	20.1
GGA1	Gga_rs13825444	6.2	20.1
GGA1	Gga_rs13825390	6.2	20.2
GGA1	Gga_rs13825373	6.2	20.2
GGA1	Gga_rs14790044	6.2	20.2
GGA1	Gga_rs13825268	6.2	20.2
GGA1	Gga_rs14789971	6.2	20.2
GGA1	Gga_rs14789970	6.2	20.2
GGA1	Gga_rs15187758	6.2	20.2
GGA1	Gga_rs13834371	6.2	20.6
GGA1	Gga_rs15203453	6.2	20.6
GGA1	Gga_rs15203387	6.2	20.6
GGA1	Gga_rs13715070	6.2	20.6
GGA1	Gga_rs13834240	6.4	20.6
GGA1	Gga_rs13834191	6.5	20.6
GGA1	Gga_rs13834163	6.5	20.6
GGA1	Gga_rs15203102	6.5	20.6
GGA1	Gga_rs13834098	6.5	20.6
GGA1	Gga_rs14796935	6.5	20.6
GGA1	Gga_rs13834043	6.5	20.7
GGA1	Gga_rs15202815	6.5	20.7
GGA1	Gga_rs13822840	6.5	21
GGA1	Gga_rs13833873	6.5	21
GGA1	Gga_rs13715018	6.5	21
GGA1	Gga_rs15202580	6.5	21
GGA1	Gga_rs13833791	6.5	21
GGA1	Gga_rs14796746	6.5	21
GGA1	Gga_rs16058547	6.5	21
GGA1	Gga_rs15202370	6.5	21
GGA1	Gga_rs13833629	6.5	21
GGA1	Gga_rs15202187	6.5	21
GGA1	Gga_rs13833534	6.5	21
GGA1	Gga_rs14696130	6.7	21
GGA1	Gga_rs14796563	6.8	21
GGA1	Gga_rs13833395	6.8	21
GGA1	Gga_rs13833305	6.8	21.9
GGA1	Gga_rs15201649	6.8	21.9
GGA1	Gga_rs15201874	6.8	21.9
GGA1	Gga_rs14796304	6.8	21.9
GGA1	Gga_rs13832926	6.8	22.2
GGA1	Gga_rs15200910	6.9	22.2
GGA1	Gga_rs13832838	7.1	22.2
GGA1	Gga_rs13832803	7.1	22.2
GGA1	Gga_rs14795878	7.1	22.2
GGA1	Gga_rs15200439	7.1	22.6
GGA1	Gga_rs13832501	7.1	22.6
GGA1	Gga_rs14795706	7.4	22.6
GGA1	Gga_rs13832402	7.4	22.6
GGA1	Gga_rs14795634	7.4	22.8
GGA1	Gga_rs13832237	7.5	22.9
GGA1	Gga_rs13832184	7.6	23
GGA1	Gga_rs13831991	7.8	23
GGA1	Gga_rs15199065	7.8	24
GGA1	Gga_rs15198940	7.8	24
GGA1	Gga_rs14794942	8.3	24
GGA1	Gga_rs13714295	8.3	24
GGA1	Gga_rs13831297	8.6	24
GGA1	Gga_rs13831216	8.6	24
GGA1	Gga_rs14794386	8.7	24
GGA1	Gga_rs13830946	9.1	24.9
GGA1	Gga_rs15197560	9.1	25.5
GGA1	Gga_rs14794063	9.1	25.5
GGA1	Gga_rs13830727	9.1	25.7
GGA1	Gga_rs13830601	9.1	26.3
GGA1	Gga_rs13830481	9.4	26.3
GGA1	Gga_rs13830384	10	26.3
GGA1	Gga_rs13830343	10	26.3
GGA1	Gga_rs15196405	10.6	26.4
GGA1	Gga_rs15196148	11.1	26.8
GGA1	Gga_rs15196016	11.1	27.2
GGA1	Gga_rs13829795	11.8	27.7
GGA1	Gga_rs13829775	11.8	27.7
GGA1	Gga_rs13829689	11.8	27.7
GGA1	Gga_rs15195488	12.7	27.7
GGA1	Gga_rs14792915	12.7	27.7
GGA1	Gga_rs14792852	12.7	27.7
GGA1	Gga_rs13829425	13.7	28.3
GGA1	Gga_rs15194942	13.7	28.3
GGA1	Gga_rs15194859	13.7	28.4
GGA1	Gga_rs13829190	14.3	29
GGA1	Gga_rs14792587	14.3	29
GGA1	Gga_rs15194078	14.7	29
GGA1	Gga_rs14700081	14.9	29.6
GGA1	Gga_rs16037656	15.5	29.6
GGA1	Gga_rs16736799	15.5	29.6
GGA1	Gga_rs15193729	15.5	30.3
GGA1	Gga_rs15193500	16.1	30.4
GGA1	Gga_rs16732880	16.1	31.6
GGA1	Gga_rs14720601	16.1	31.6
GGA1	Gga_rs16732840	16.1	31.6
GGA1	Gga_rs14713405	16.1	31.6
GGA1	Gga_rs16743304	16.1	32.7
GGA1	Gga_rs14735498	16.8	32.7
GGA1	Gga_rs16734180	17.5	33.2
GGA1	Gga_rs16734228	17.5	33.2
GGA1	Gga_rs14792295	17.5	33.2
GGA1	Gga_rs13828437	17.5	34.3
GGA1	Gga_rs13800257	18.2	35.2
GGA1	Gga_rs15192893	18.2	35.2
GGA1	Gga_rs15192806	18.2	35.2
GGA1	Gga_rs13828053	18.2	35.2
GGA1	Gga_rs14792064	18.2	35.2
GGA1	Gga_rs13827933	18.2	35.2
GGA1	Gga_rs14791771	18.2	35.2
GGA1	Gga_rs13827688	18.2	35.2
GGA1	Gga_rs15192112	18.2	35.2
GGA1	Gga_rs13800104	18.2	35.6
GGA1	Gga_rs13827618	18.2	35.6
GGA1	Gga_rs14791559	18.2	35.6
GGA1	Gga_rs13827582	18.2	35.6
GGA1	Gga_rs13800083	18.2	35.6
GGA1	Gga_rs13798876	18.2	35.6
GGA1	Gga_rs13834692	18.2	35.6
GGA1	Gga_rs15203952	18.2	35.6
GGA1	Gga_rs14797468	18.2	35.6
GGA1	Gga_rs13805169	18.2	35.6
GGA1	Gga_rs16737541	18.2	35.6
GGA1	Gga_rs15204270	18.2	35.6
GGA1	Gga_rs13834924	18.2	35.6
GGA1	Gga_rs15204378	18.2	35.6
GGA1	Gga_rs15204414	18.2	35.6
GGA1	Gga_rs13834998	18.2	35.6
GGA1	Gga_rs13835022	18.2	35.6
GGA1	Gga_rs13835067	18.4	35.6
GGA1	Gga_rs14797662	18.4	35.6
GGA1	Gga_rs15204769	18.4	36.1
GGA1	Gga_rs15204789	18.4	36.2
GGA1	Gga_rs15204986	18.5	36.4
GGA1	Gga_rs13835287	18.5	36.4
GGA1	Gga_rs13835308	18.5	36.4
GGA1	Gga_rs14797880	18.5	36.4
GGA1	Gga_rs13835384	18.5	36.4
GGA1	Gga_rs13799051	18.5	36.4
GGA1	Gga_rs14797961	18.5	36.4
GGA1	Gga_rs15205470	18.5	36.4
GGA1	Gga_rs14797993	18.5	36.4
GGA1	Gga_rs15205616	18.5	36.4
GGA1	Gga_rs14798030	18.5	36.6
GGA1	Gga_rs15205693	18.5	37
GGA1	Gga_rs14707323	18.5	37
GGA1	Gga_rs14697925	18.8	37
GGA1	Gga_rs13835806	19.1	37.7
GGA1	Gga_rs15205802	19.2	37.7
GGA1	Gga_rs13835736	19.2	37.7
GGA1	Gga_rs14692740	19.5	38.2
GGA1	Gga_rs14727166	19.5	39
GGA1	Gga_rs14732104	19.9	39
GGA1	Gga_rs13835913	20.4	39.3
GGA1	Gga_rs14798199	20.4	39.7
GGA1	Gga_rs13835996	20.4	39.7
GGA1	Gga_rs15206046	20.4	39.7
GGA1	Gga_rs14798322	20.4	40.1
GGA1	Gga_rs13836131	20.4	40.1
GGA1	Gga_rs15206368	20.9	40.1
GGA1	Gga_rs13836229	20.9	40.1
GGA1	Gga_rs13836249	21.1	40.1
GGA1	Gga_rs14798417	21.1	40.1
GGA1	Gga_rs13836309	21.1	40.1
GGA1	Gga_rs13836318	21.1	40.1
GGA1	Gga_rs13836341	21.1	40.1
GGA1	Gga_rs14798473	21.1	40.1
GGA1	Gga_rs14798511	21.1	40.1
GGA1	Gga_rs14798575	21.1	40.1
GGA1	Gga_rs14713020	21.1	40.1
GGA1	Gga_rs16693595	21.1	40.1
GGA1	Gga_rs13836549	21.1	40.1
GGA1	Gga_rs13836501	21.1	40.1
GGA1	Gga_rs13836571	21.1	40.5
GGA1	Gga_rs15206987	21.1	40.5
GGA1	Gga_rs13836827	21.1	41.7
GGA1	Gga_rs13836917	21.9	41.7
GGA1	Gga_rs15207592	21.9	41.7
GGA1	Gga_rs13837163	21.9	41.9
GGA1	Gga_rs13837291	21.9	42
GGA1	Gga_rs15208040	22.1	42.1
GGA1	Gga_rs14799213	22.1	42.3
GGA1	Gga_rs15208419	22.3	42.3
GGA1	Gga_rs13837722	22.4	42.4
GGA1	Gga_rs13837741	22.4	42.4
GGA1	Gga_rs13837795	22.9	42.4
GGA1	Gga_rs15208864	22.9	42.4
GGA1	Gga_rs13837936	22.9	42.4
GGA1	Gga_rs14799431	22.9	43.1
GGA1	Gga_rs13746405	22.9	43.1
GGA1	Gga_rs13838376	23.5	43.6
GGA1	Gga_rs15209845	23.5	43.6
GGA1	Gga_rs13838617	23.5	44
GGA1	Gga_rs13746611	23.6	44
GGA1	Gga_rs14799999	23.7	44.2
GGA1	Gga_rs13838947	23.7	44.5
GGA1	Gga_rs13746685	23.7	44.5
GGA1	Gga_rs15210684	23.7	44.5
GGA1	Gga_rs14800198	23.7	44.5
GGA1	Gga_rs14800402	23.7	44.5
GGA1	Gga_rs13839470	24.1	44.5
GGA1	Gga_rs15211404	24.1	44.5
GGA1	Gga_rs13839639	24.1	44.5
GGA1	Gga_rs14800705	24.7	45
GGA1	Gga_rs13840180	24.7	45
GGA1	Gga_rs13747106	24.7	45.9
GGA1	Gga_rs15212585	25.6	45.9
GGA1	Gga_rs14801141	26.1	46.2
GGA1	Gga_rs13840561	26.1	46.2
GGA1	Gga_rs14801354	26.5	46.2
GGA1	Gga_rs14801443	26.5	46.2
GGA1	Gga_rs13840901	26.5	46.2
GGA1	Gga_rs13747315	26.5	47.5
GGA1	Gga_rs14801618	26.5	47.5
GGA1	Gga_rs13841026	26.5	47.5
GGA1	Gga_rs13747367	26.5	47.5
GGA1	Gga_rs15214395	26.5	47.5
GGA1	Gga_rs13747403	26.5	47.5
GGA1	Gga_rs13841164	26.9	47.5
GGA1	Gga_rs13841399	27.9	49.1
GGA1	Gga_rs13841474	27.9	49.1
GGA1	Gga_rs13841556	28.4	49.8
GGA1	Gga_rs13841618	28.4	49.8
GGA1	Gga_rs14802339	28.4	49.8
GGA1	Gga_rs13747575	28.4	49.8
GGA1	Gga_rs13841822	28.4	49.8
GGA1	Gga_rs13747646	28.4	50.1
GGA1	Gga_rs14802647	29.4	50.1
GGA1	Gga_rs13747686	29.4	50.1
GGA1	Gga_rs13842021	29.4	50.4
GGA1	Gga_rs15216836	29.9	50.7
GGA1	Gga_rs13747869	30.9	51.1
GGA1	Gga_rs13842499	30.9	51.1
GGA1	Gga_rs15217338	30.9	51.4
GGA1	Gga_rs15217520	30.9	51.6
GGA1	Gga_rs15217578	30.9	51.7
GGA1	Gga_rs13842825	30.9	51.7
GGA1	Gga_rs14803592	31.2	51.7
GGA1	Gga_rs15217888	31.2	51.9
GGA1	Gga_rs15218217	31.2	51.9
GGA1	Gga_rs15218366	31.2	51.9
GGA1	Gga_rs14803977	31.3	52.4
GGA1	Gga_rs13843193	31.4	52.4
GGA1	Gga_rs13748159	31.4	52.4
GGA1	Gga_rs15218822	31.4	52.4
GGA1	Gga_rs15219126	31.4	52.4
GGA1	Gga_rs14804228	31.4	52.4
GGA1	Gga_rs13748256	31.4	52.4
GGA1	Gga_rs13843952	32.5	53
GGA1	Gga_rs13844118	32.5	53
GGA1	Gga_rs14804894	32.5	53
GGA1	Gga_rs13748526	32.7	53
GGA1	Gga_rs13844498	32.7	53
GGA1	Gga_rs15221376	32.7	53.9
GGA1	Gga_rs13844757	32.8	53.9
GGA1	Gga_rs13748804	32.8	54.8
GGA1	Gga_rs15222544	33.5	54.8
GGA1	Gga_rs14805616	34.1	54.8
GGA1	Gga_rs15222979	34.1	55.2
GGA1	Gga_rs15223183	34.1	55.2
GGA1	Gga_rs14805816	34.1	55.2
GGA1	Gga_rs15223553	34.1	55.2
GGA1	Gga_rs13845380	35.2	55.2
GGA1	Gga_rs13845446	35.2	56.1
GGA1	Gga_rs15224002	35.2	56.1
GGA1	Gga_rs15224581	35.2	56.1
GGA1	Gga_rs15224796	36.1	56.5
GGA1	Gga_rs14806488	36.1	56.5
GGA1	Gga_rs13845970	36.1	56.8
GGA1	Gga_rs15225293	36.2	57.9
GGA1	Gga_rs15225424	36.6	57.9
GGA1	Gga_rs13749376	36.6	57.9
GGA1	Gga_rs14806783	36.6	58.1
GGA1	Gga_rs15225889	36.6	58.1
GGA1	Gga_rs13846402	36.6	58.1
GGA1	Gga_rs13846495	36.6	58.1
GGA1	Gga_rs13846564	36.6	58.1
GGA1	Gga_rs14807010	36.6	58.1
GGA1	Gga_rs14807068	36.6	58.1
GGA1	Gga_rs15226469	36.6	58.1
GGA1	Gga_rs13846784	36.6	58.1
GGA1	Gga_rs13846865	36.7	58.2
GGA1	Gga_rs15226846	36.7	58.2
GGA1	Gga_rs14807288	36.7	58.2
GGA1	Gga_rs15226963	36.7	58.2
GGA1	Gga_rs13847029	36.7	58.2
GGA1	Gga_rs15227109	36.7	58.2
GGA1	Gga_rs13749685	36.7	58.2
GGA1	Gga_rs13749711	36.7	58.2
GGA1	Gga_rs13847334	36.7	58.2
GGA1	Gga_rs13847411	36.7	58.2
GGA1	Gga_rs13847439	36.7	58.2
GGA1	Gga_rs13847466	36.9	58.2
GGA1	Gga_rs15228240	36.9	58.2
GGA1	Gga_rs15228926	38	59.2
GGA1	Gga_rs14808254	38.5	59.2
GGA1	Gga_rs13750037	38.5	59.2
GGA1	Gga_rs13848215	38.5	59.2
GGA1	Gga_rs14808450	38.5	59.7
GGA1	Gga_rs13750139	38.9	60.4
GGA1	Gga_rs15229887	39.7	60.4
GGA1	Gga_rs14808824	40.6	60.4
GGA1	Gga_rs13848719	41.5	60.4
GGA1	Gga_rs13848872	41.5	60.4
GGA1	Gga_rs14809226	42.8	62.1
GGA1	Gga_rs15231516	42.8	62.1
GGA1	Gga_rs13849470	44.3	62.9
GGA1	Gga_rs15231873	46.4	64.2
GGA1	Gga_rs14809681	46.4	64.2
GGA1	Gga_rs13849993	47.8	64.2
GGA1	Gga_rs15232952	47.8	64.2
GGA1	Gga_rs14810021	48.6	64.2
GGA1	Gga_rs14810075	48.6	65.1
GGA1	Gga_rs14810161	48.6	65.1
GGA1	Gga_rs15233650	49	65.4
GGA1	Gga_rs14810347	49	65.4
GGA1	Gga_rs15233991	49.4	65.6
GGA1	Gga_rs14810568	49.4	66
GGA1	Gga_rs15234281	50.2	66
GGA1	Gga_rs13850906	50.7	66.9
GGA1	Gga_rs13851122	51.3	66.9
GGA1	Gga_rs15235273	51.3	68.1
GGA1	Gga_rs13851198	51.7	68.1
GGA1	Gga_rs14811108	51.9	68.1
GGA1	Gga_rs14811172	51.9	68.1
GGA1	Gga_rs14811222	51.9	68.1
GGA1	Gga_rs15235831	51.9	68.1
GGA1	Gga_rs15235973	52.2	68.1
GGA1	Gga_rs13851641	52.2	68.1
GGA1	Gga_rs14811425	52.2	69.9
GGA1	Gga_rs15236245	52.2	69.9
GGA1	Gga_rs14811554	52.5	69.9
GGA1	Gga_rs15236615	52.5	69.9
GGA1	Gga_rs15236933	52.5	69.9
GGA1	Gga_rs14811717	52.7	69.9
GGA1	Gga_rs14811801	53.1	69.9
GGA1	Gga_rs13751659	53.1	70.2
GGA1	Gga_rs13852240	53.1	70.2
GGA1	Gga_rs13751673	53.1	70.2
GGA1	Gga_rs13852308	53.1	70.2
GGA1	Gga_rs14811930	53.1	70.2
GGA1	Gga_rs13852425	53.1	70.2
GGA1	Gga_rs15238298	53.1	70.4
GGA1	Gga_rs13751754	53.1	70.4
GGA1	Gga_rs13852646	53.1	70.4
GGA1	Gga_rs13852835	53.1	70.4
GGA1	Gga_rs14812421	54.5	71.7
GGA1	Gga_rs13751958	54.5	71.7
GGA1	Gga_rs14812548	54.5	71.7
GGA1	Gga_rs15239724	54.7	71.7
GGA1	Gga_rs16038617	54.7	72.2
GGA1	Gga_rs15239858	54.7	72.2
GGA1	Gga_rs14812793	55.1	72.2
GGA1	Gga_rs13853446	55.1	72.2
GGA1	Gga_rs14812935	55.4	72.2
GGA1	Gga_rs14813032	55.8	72.2
GGA1	Gga_rs14813100	55.8	72.6
GGA1	Gga_rs14813199	56.5	73.1
GGA1	Gga_rs14813334	56.7	73.1
GGA1	Gga_rs15241234	56.7	73.1
GGA1	Gga_rs15241493	57.2	73.1
GGA1	Gga_rs15241614	57.2	73.1
GGA1	Gga_rs15242090	57.7	73.1
GGA1	Gga_rs14813719	57.7	73.2
GGA1	Gga_rs13854559	57.7	73.4
GGA1	Gga_rs13854631	57.7	73.4
GGA1	Gga_rs14813905	57.9	73.4
GGA1	Gga_rs13752661	57.9	73.4
GGA1	Gga_rs13854873	57.9	73.4
GGA1	Gga_rs15242931	57.9	73.4
GGA1	Gga_rs13752723	57.9	73.4
GGA1	Gga_rs15243306	58.4	74.2
GGA1	Gga_rs14814275	58.4	74.2
GGA1	Gga_rs14814380	59	74.2
GGA1	Gga_rs13855596	59	75
GGA1	Gga_rs13855665	59	75
GGA1	Gga_rs15244589	59	75
GGA1	Gga_rs14814744	59	75
GGA1	Gga_rs14814875	59.2	76
GGA1	Gga_rs13855948	59.8	76.3
GGA1	Gga_rs13856005	59.8	76.3
GGA1	Gga_rs14815055	59.8	76.3
GGA1	Gga_rs15245179	59.8	76.3
GGA1	Gga_rs13856354	59.8	76.3
GGA1	Gga_rs13856561	59.8	77
GGA1	Gga_rs15246167	59.8	77
GGA1	Gga_rs15246298	59.8	77
GGA1	Gga_rs14815780	59.8	77
GGA1	Gga_rs13856724	59.8	77
GGA1	Gga_rs13856783	59.8	77
GGA1	Gga_rs15246652	59.8	77
GGA1	Gga_rs13856909	59.8	77
GGA1	Gga_rs15246824	59.8	77
GGA1	Gga_rs14815923	59.8	77
GGA1	Gga_rs14815974	59.8	77.1
GGA1	Gga_rs15246965	59.8	77.1
GGA1	Gga_rs14816032	59.8	77.1
GGA1	Gga_rs14816068	59.8	77.1
GGA1	Gga_rs13857290	59.8	77.1
GGA1	Gga_rs15247209	59.8	77.1
GGA1	Gga_rs13857335	59.8	77.1
GGA1	Gga_rs15247293	59.8	77.1
GGA1	Gga_rs15247376	59.8	77.1
GGA1	Gga_rs13857390	59.8	77.1
GGA1	Gga_rs14816387	59.8	77.3
GGA1	Gga_rs15247892	59.8	77.3
GGA1	Gga_rs14816489	59.8	77.4
GGA1	Gga_rs15247969	59.8	77.4
GGA1	Gga_rs15248018	59.8	77.4
GGA1	Gga_rs14816589	59.8	77.4
GGA1	Gga_rs14816632	59.8	77.4
GGA1	Gga_rs13857936	59.8	77.4
GGA1	Gga_rs15248443	59.8	77.8
GGA1	Gga_rs13858146	59.9	77.8
GGA1	Gga_rs14816763	60.1	77.8
GGA1	Gga_rs15248955	60.3	77.8
GGA1	Gga_rs14817017	60.3	77.8
GGA1	Gga_rs13858385	60.3	77.8
GGA1	Gga_rs13650386	60.3	78
GGA1	Gga_rs13858596	60.3	78.3
GGA1	Gga_rs13858621	60.5	78.3
GGA1	Gga_rs14817402	60.5	78.5
GGA1	Gga_rs15250146	60.9	78.9
GGA1	Gga_rs15250278	60.9	78.9
GGA1	Gga_rs14817663	60.9	78.9
GGA1	Gga_rs13859099	60.9	79.6
GGA1	Gga_rs13859242	61.5	79.6
GGA1	Gga_rs15250888	62.6	79.9
GGA1	Gga_rs13859409	62.6	80
GGA1	Gga_rs15251160	62.9	80
GGA1	Gga_rs15251282	62.9	80
GGA1	Gga_rs13859565	62.9	80
GGA1	Gga_rs13859660	63.2	82.5
GGA1	Gga_rs14818109	64.1	82.8
GGA1	Gga_rs14818221	64.4	82.8
GGA1	Gga_rs15252431	64.4	82.8
GGA1	Gga_rs13860147	64.4	83.9
GGA1	Gga_rs13650915	65.1	83.9
GGA1	Gga_rs15253232	65.8	84.5
GGA1	Gga_rs15253509	65.8	85.1
GGA1	Gga_rs15253716	66.1	85.4
GGA1	Gga_rs14818820	67.2	85.4
GGA1	Gga_rs15254382	67.2	85.4
GGA1	Gga_rs14819061	67.2	85.4
GGA1	Gga_rs15254661	67.2	85.4
GGA1	Gga_rs14819210	67.2	85.4
GGA1	Gga_rs14819263	67.5	85.4
GGA1	Gga_rs13861120	67.8	85.4
GGA1	Gga_rs13861228	68.1	86.9
GGA1	Gga_rs13651288	68.1	86.9
GGA1	Gga_rs13861394	68.6	86.9
GGA1	Gga_rs14819612	68.6	87.2
GGA1	Gga_rs15255831	68.6	87.3
GGA1	Gga_rs13861684	68.6	87.4
GGA1	Gga_rs14819951	68.6	87.4
GGA1	Gga_rs14820030	69.2	87.4
GGA1	Gga_rs15256618	69.3	87.7
GGA1	Gga_rs14820264	69.9	87.9
GGA1	Gga_rs14820346	69.9	87.9
GGA1	Gga_rs14820467	70.5	88.1
GGA1	Gga_rs13651632	70.5	88.1
GGA1	Gga_rs13862573	70.5	89
GGA1	Gga_rs13651731	70.5	89
GGA1	Gga_rs13651776	71.7	89.1
GGA1	Gga_rs14820757	71.7	89.5
GGA1	Gga_rs15258892	71.7	89.6
GGA1	Gga_rs13862913	71.7	90.5
GGA1	Gga_rs14821101	72.2	91.1
GGA1	Gga_rs13863160	72.2	91.9
GGA1	Gga_rs13863319	72.7	92.4
GGA1	Gga_rs14821463	72.7	92.9
GGA1	Gga_rs13863600	73.1	92.9
GGA1	Gga_rs13863753	73.1	92.9
GGA1	Gga_rs13863783	73.3	92.9
GGA1	Gga_rs13863880	73.3	92.9
GGA1	Gga_rs13652120	73.3	93.2
GGA1	Gga_rs15261077	73.3	93.2
GGA1	Gga_rs13864066	73.6	93.2
GGA1	Gga_rs14821894	73.9	93.2
GGA1	Gga_rs13652196	73.9	93.4
GGA1	Gga_rs13864399	74	94
GGA1	Gga_rs13864484	74	94
GGA1	Gga_rs13864585	76.1	95
GGA1	Gga_rs13652288	77.5	95
GGA1	Gga_rs15262092	77.5	95
GGA1	Gga_rs14822245	77.9	95
GGA1	Gga_rs13864808	77.9	95
GGA1	Gga_rs13864885	78.5	95.1
GGA1	Gga_rs15262880	78.5	96.3
GGA1	Gga_rs15262881	78.5	96.3
GGA1	Gga_rs14822468	78.8	96.3
GGA1	Gga_rs14822504	78.8	96.3
GGA1	Gga_rs13865157	78.8	96.3
GGA1	Gga_rs13865206	79.5	96.3
GGA1	Gga_rs13865289	79.5	97.1
GGA1	Gga_rs13865472	79.5	97.1
GGA1	Gga_rs13652624	79.7	99.8
GGA1	Gga_rs14823004	82.5	99.8
GGA1	Gga_rs15264713	82.5	100.6
GGA1	Gga_rs14823158	82.5	101.5
GGA1	Gga_rs15264984	83.7	101.5
GGA1	Gga_rs13865869	84.7	103
GGA1	Gga_rs13652742	84.7	103
GGA1	Gga_rs15265250	84.7	103
GGA1	Gga_rs13866063	84.7	104.4
GGA1	Gga_rs13866122	85.1	104.4
GGA1	Gga_rs14823728	85.1	104.9
GGA1	Gga_rs15265745	85.1	104.9
GGA1	Gga_rs13652862	85.1	104.9
GGA1	Gga_rs15266088	85.1	104.9
GGA1	Gga_rs14823912	86.1	105.5
GGA1	Gga_rs15266013	86.1	105.5
GGA1	Gga_rs15266180	86.6	105.5
GGA1	Gga_rs14824021	87.9	105.5
GGA1	Gga_rs13652953	87.9	106.6
GGA1	Gga_rs15266681	87.9	106.7
GGA1	Gga_rs13866601	87.9	106.7
GGA1	Gga_rs14824271	87.9	106.7
GGA1	Gga_rs13866722	87.9	106.7
GGA1	Gga_rs15267173	87.9	106.8
GGA1	Gga_rs14824534	87.9	107.1
GGA1	Gga_rs13653133	87.9	107.1
GGA1	Gga_rs15267639	88.2	107.1
GGA1	Gga_rs15267829	88.2	107.3
GGA1	Gga_rs13653211	88.2	107.3
GGA1	Gga_rs14824909	88.5	107.3
GGA1	Gga_rs15268411	88.5	107.9
GGA1	Gga_rs14825193	88.9	108.5
GGA1	Gga_rs14825433	89	108.5
GGA1	Gga_rs14825458	89	108.5
GGA1	Gga_rs15269489	89	108.5
GGA1	Gga_rs13653431	89.4	108.5
GGA1	Gga_rs15270212	90.4	108.5
GGA1	Gga_rs15270320	91	110.4
GGA1	Gga_rs14826013	91	111.3
GGA1	Gga_rs15270744	91	111.3
GGA1	Gga_rs15271059	92	111.3
GGA1	Gga_rs13868388	92	111.3
GGA1	Gga_rs13868430	92	111.3
GGA1	Gga_rs14826429	92.7	111.8
GGA1	Gga_rs13653769	92.7	111.8
GGA1	Gga_rs14826577	93	111.8
GGA1	Gga_rs15271665	93	111.8
GGA1	Gga_rs13653876	94	112.2
GGA1	Gga_rs14826792	94.4	112.9
GGA1	Gga_rs13869120	94.4	112.9
GGA1	Gga_rs14827207	94.4	112.9
GGA1	Gga_rs14827326	94.4	112.9
GGA1	Gga_rs13654160	94.4	112.9
GGA1	Gga_rs13654388	97.1	115.7
GGA1	Gga_rs13870138	97.1	115.7
GGA1	Gga_rs15276027	97.1	115.7
GGA1	Gga_rs14828267	99.5	115.7
GGA1	Gga_rs13654544	99.5	115.7
GGA1	Gga_rs13654580	99.5	116
GGA1	Gga_rs15276927	99.8	116.4
GGA1	Gga_rs14828672	99.8	116.9
GGA1	Gga_rs13654686	99.8	116.9
GGA1	Gga_rs14828914	100.8	117.3
GGA1	Gga_rs14828972	100.8	117.5
GGA1	Gga_rs14828994	100.8	117.6
GGA1	Gga_rs15278494	101.5	118.3
GGA1	Gga_rs14829427	103	119.9
GGA1	Gga_rs15279258	103	120.4
GGA1	Gga_rs15279632	103	120.6
GGA1	Gga_rs15279750	103	120.6
GGA1	Gga_rs15280112	103	120.6
GGA1	Gga_rs15280607	103.9	121
GGA1	Gga_rs14830212	103.9	121.1
GGA1	Gga_rs14830262	103.9	121.1
GGA1	Gga_rs14830292	103.9	121.1
GGA1	Gga_rs13872640	104.1	121.1
GGA1	Gga_rs15281167	104.1	121.1
GGA1	Gga_rs14830426	104.1	121.1
GGA1	Gga_rs13872779	104.1	121.1
GGA1	Gga_rs14830558	104.1	121.1
GGA1	Gga_rs13655418	104.1	121.1
GGA1	Gga_rs15281703	104.1	121.1
GGA1	Gga_rs14831037	104.1	121.1
GGA1	Gga_rs13873404	104.9	121.4
GGA1	Gga_rs14831264	104.9	121.5
GGA1	Gga_rs14831337	104.9	121.5
GGA1	Gga_rs14831437	104.9	121.5
GGA1	Gga_rs13873885	105.1	121.5
GGA1	Gga_rs14831632	105.5	122.4
GGA1	Gga_rs15283737	105.5	122.4
GGA1	Gga_rs15284260	105.5	122.4
GGA1	Gga_rs15284494	106	123.1
GGA1	Gga_rs15284704	106	123.1
GGA1	Gga_rs15284824	106.5	123.1
GGA1	Gga_rs14832321	106.6	123.1
GGA1	Gga_rs14832523	106.8	123.1
GGA1	Gga_rs13874807	106.8	124.7
GGA1	Gga_rs15286126	108.2	125.1
GGA1	Gga_rs14833107	110.4	126.1
GGA1	Gga_rs14833217	110.4	128.1
GGA1	Gga_rs13875409	110.4	128.1
GGA1	Gga_rs15287570	110.4	128.1
GGA1	Gga_rs13875565	111.1	128.1
GGA1	Gga_rs15288047	111.3	129
GGA1	Gga_rs15288176	113.2	129
GGA1	Gga_rs13656530	113.8	129
GGA1	Gga_rs14834021	113.8	129.8
GGA1	Gga_rs13876085	113.8	130.5
GGA1	Gga_rs13876139	113.8	130.5
GGA1	Gga_rs13876189	114.7	130.5
GGA1	Gga_rs15289333	114.7	130.5
GGA1	Gga_rs13876316	114.7	131.3
GGA1	Gga_rs14834459	114.9	131.3
GGA1	Gga_rs15289674	114.9	131.3
GGA1	Gga_rs13876556	114.9	131.3
GGA1	Gga_rs13876622	114.9	132.3
GGA1	Gga_rs13876697	115.2	132.9
GGA1	Gga_rs15290284	116.2	132.9
GGA1	Gga_rs15290417	116.2	132.9
GGA1	Gga_rs14835188	116.9	132.9
GGA1	Gga_rs14835282	116.9	132.9
GGA1	Gga_rs14835386	117.2	133.8
GGA1	Gga_rs14835569	117.8	133.8
GGA1	Gga_rs15291883	117.8	133.8
GGA1	Gga_rs13877547	117.8	134.3
GGA1	Gga_rs15292135	117.8	134.6
GGA1	Gga_rs13657230	117.8	134.6
GGA1	Gga_rs14835888	117.8	134.9
GGA1	Gga_rs15293251	119.1	135.1
GGA1	Gga_rs15293465	119.1	135.6
GGA1	Gga_rs14836303	119.1	135.6
GGA1	Gga_rs13878105	119.1	135.6
GGA1	Gga_rs14836389	119.1	135.6
GGA1	Gga_rs13878172	119.1	135.6
GGA1	Gga_rs15294096	119.1	135.6
GGA1	Gga_rs13878288	119.1	135.6
GGA1	Gga_rs14836554	119.1	135.6
GGA1	Gga_rs13878351	119.1	135.6
GGA1	Gga_rs13657570	119.1	135.6
GGA1	Gga_rs15294711	119.1	135.6
GGA1	Gga_rs15294922	119.7	135.6
GGA1	Gga_rs13878575	119.7	135.6
GGA1	Gga_rs13878693	119.7	135.6
GGA1	Gga_rs14836885	119.7	135.6
GGA1	Gga_rs13878782	120	135.6
GGA1	Gga_rs13878841	120	135.6
GGA1	Gga_rs13657762	120	136.5
GGA1	Gga_rs13878998	120	136.5
GGA1	Gga_rs13879065	120	136.5
GGA1	Gga_rs15296303	120	136.5
GGA1	Gga_rs15296530	120	136.5
GGA1	Gga_rs14837371	120	136.5
GGA1	Gga_rs15296769	120	136.5
GGA1	Gga_rs13657859	120	136.6
GGA1	Gga_rs14837544	120.4	137.4
GGA1	Gga_rs13879221	120.4	137.4
GGA1	Gga_rs15297136	120.4	137.6
GGA1	Gga_rs14837725	120.4	137.6
GGA1	Gga_rs13879350	120.4	137.6
GGA1	Gga_rs15297923	120.4	138.1
GGA1	Gga_rs13658057	120.5	138.1
GGA1	Gga_rs15298341	122	138.1
GGA1	Gga_rs14838202	122	138.3
GGA1	Gga_rs14838390	122	139.5
GGA1	Gga_rs14838477	122	139.5
GGA1	Gga_rs15299019	122.8	139.7
GGA1	Gga_rs15299188	122.8	139.7
GGA1	Gga_rs14838655	122.8	139.7
GGA1	Gga_rs14838799	124.9	140.3
GGA1	Gga_rs13658329	124.9	140.3
GGA1	Gga_rs15299778	125.4	140.5
GGA1	Gga_rs13658393	125.4	140.5
GGA1	Gga_rs14839139	125.7	141.7
GGA1	Gga_rs14839209	125.7	141.7
GGA1	Gga_rs15300724	127.1	141.7
GGA1	Gga_rs13880779	127.6	142
GGA1	Gga_rs15301677	127.7	142.6
GGA1	Gga_rs14839731	127.7	142.6
GGA1	Gga_rs15302152	127.7	142.6
GGA1	Gga_rs13881116	127.7	142.9
GGA1	Gga_rs14840084	127.7	142.9
GGA1	Gga_rs13881285	127.7	142.9
GGA1	Gga_rs15303041	129.5	145.2
GGA1	Gga_rs15303414	129.5	145.2
GGA1	Gga_rs15303593	131	145.2
GGA1	Gga_rs14840557	131	145.2
GGA1	Gga_rs13882064	132.4	145.4
GGA1	Gga_rs13659175	132.4	145.7
GGA1	Gga_rs15304526	132.4	145.7
GGA1	Gga_rs13882158	132.6	145.7
GGA1	Gga_rs13882222	132.6	145.7
GGA1	Gga_rs15304798	132.6	145.7
GGA1	Gga_rs15305118	132.6	146.5
GGA1	Gga_rs14841361	133.1	146.5
GGA1	Gga_rs13882556	133.1	146.5
GGA1	Gga_rs13659452	133.1	146.5
GGA1	Gga_rs13659587	133.1	148.3
GGA1	Gga_rs13883105	133.4	148.7
GGA1	Gga_rs13883152	133.4	148.7
GGA1	Gga_rs13883247	134.5	148.7
GGA1	Gga_rs15307852	134.5	148.7
GGA1	Gga_rs14842510	135.2	149
GGA1	Gga_rs13883708	135.2	149.5
GGA1	Gga_rs15308763	135.2	150
GGA1	Gga_rs15308925	135.2	150
GGA1	Gga_rs13884024	135.2	150.6
GGA1	Gga_rs13884167	135.2	150.9
GGA1	Gga_rs15309582	135.8	151.5
GGA1	Gga_rs14843451	135.8	151.5
GGA1	Gga_rs13884341	135.8	152
GGA1	Gga_rs13660287	135.8	152
GGA1	Gga_rs15310140	135.8	152
GGA1	Gga_rs14843711	136.4	152.7
GGA1	Gga_rs14843830	136.4	152.8
GGA1	Gga_rs13884776	136.5	152.8
GGA1	Gga_rs15310617	136.5	152.8
GGA1	Gga_rs13885386	136.5	154.5
GGA1	Gga_rs15311860	136.5	154.5
GGA1	Gga_rs13660639	136.7	154.5
GGA1	Gga_rs15312131	136.7	154.5
GGA1	Gga_rs13885753	137.4	154.7
GGA1	Gga_rs13885943	138.2	155.6
GGA1	Gga_rs13886011	138.4	155.6
GGA1	Gga_rs14844870	138.4	156.2
GGA1	Gga_rs14844875	138.4	156.2
GGA1	Gga_rs14746163	139.1	156.2
GGA1	Gga_rs13886095	139.1	156.2
GGA1	Gga_rs14725463	139.1	156.2
GGA1	Gga_rs16731860	139.6	158.4
GGA1	Gga_rs15859638	139.6	158.4
GGA1	Gga_rs13819552	139.6	158.4
GGA1	Gga_rs13819560	139.6	158.4
GGA1	Gga_rs13816424	139.6	158.4
GGA1	Gga_rs16017455	139.8	158.4
GGA1	Gga_rs16070385	139.8	158.4
GGA1	Gga_rs13815133	140.1	158.4
GGA1	Gga_rs14844983	140.1	159.9
GGA1	Gga_rs14717147	140.3	159.9
GGA1	Gga_rs16702996	140.3	159.9
GGA1	Gga_rs15203707	140.3	159.9
GGA1	Gga_rs15203656	140.3	159.9
GGA1	Gga_rs13834451	140.3	159.9
GGA1	Gga_rs14797224	140.3	159.9
GGA1	Gga_rs15313177	140.3	159.9
GGA1	Gga_rs16694609	140.3	159.9
GGA1	Gga_rs13997206	140.3	159.9
GGA1	Gga_rs13997147	140.4	159.9
GGA1	Gga_rs13726025	140.6	159.9
GGA1	Gga_rs13997089	140.6	159.9
GGA1	Gga_rs13997011	140.6	159.9
GGA1	Gga_rs15552948	140.6	159.9
GGA1	Gga_rs13996937	140.6	159.9
GGA1	Gga_rs15552838	140.6	159.9
GGA1	Gga_rs15552671	140.6	159.9
GGA1	Gga_rs13996753	140.6	159.9
GGA1	Gga_rs13996673	140.6	160.3
GGA1	Gga_rs13996660	140.6	160.3
GGA1	Gga_rs14937626	140.6	160.3
GGA1	Gga_rs13996613	140.6	160.3
GGA1	Gga_rs13996539	140.6	160.7
GGA1	Gga_rs14937529	140.6	160.7
GGA1	Gga_rs13811040	140.6	160.7
GGA1	Gga_rs13996421	140.6	160.7
GGA1	Gga_rs15551342	140.6	160.7
GGA1	Gga_rs13996280	140.6	160.7
GGA1	Gga_rs13996341	140.6	160.7
GGA1	Gga_rs13793692	140.6	160.7
GGA1	Gga_rs15551603	140.6	160.7
GGA1	Gga_rs15551632	140.6	160.7
GGA1	Gga_rs15551656	140.6	160.7
GGA1	Gga_rs14937455	140.6	160.7
GGA1	Gga_rs16064443	140.6	160.7
GGA1	Gga_rs13886740	140.6	160.7
GGA1	Gga_rs13886698	140.6	160.7
GGA1	Gga_rs13796308	140.6	160.7
GGA1	Gga_rs15313747	140.6	160.7
GGA1	Gga_rs13886661	140.6	160.7
GGA1	Gga_rs13886635	140.6	160.7
GGA1	Gga_rs15313691	140.6	160.7
GGA1	Gga_rs14845171	140.6	161.2
GGA1	Gga_rs13886391	140.6	161.2
GGA1	Gga_rs14845093	140.6	161.2
GGA1	Gga_rs14845078	140.6	161.2
GGA1	Gga_rs13737326	140.8	161.2
GGA1	Gga_rs15248605	140.8	161.2
GGA1	Gga_rs16054714	141.1	161.2
GGA1	Gga_rs16054723	141.1	161.2
GGA1	Gga_rs13776664	141.1	161.2
GGA1	Gga_rs15315129	141.1	161.2
GGA1	Gga_rs13887007	141.1	162.2
GGA1	Gga_rs15314440	141.1	162.5
GGA1	Gga_rs13887118	141.7	163.4
GGA1	Gga_rs14845522	141.7	163.4
GGA1	Gga_rs13887203	142.2	164.3
GGA1	Gga_rs13887330	142.3	166.1
GGA1	Gga_rs14845807	142.7	166.1
GGA1	Gga_rs13887580	143	167.5
GGA1	Gga_rs15316216	143	167.6
GGA1	Gga_rs13887890	143	167.9
GGA1	Gga_rs13887893	143	167.9
GGA1	Gga_rs15316861	143	167.9
GGA1	Gga_rs15317044	143	168.2
GGA1	Gga_rs14846455	143.2	168.2
GGA1	Gga_rs14693411	143.2	168.2
GGA1	Gga_rs14693408	143.2	168.2
GGA1	Gga_rs13888258	143.2	168.2
GGA1	Gga_rs14846508	143.2	168.9
GGA1	Gga_rs13887935	143.2	168.9
GGA1	Gga_rs15317448	144.3	169.1
GGA1	Gga_rs13888504	144.3	170.1
GGA1	Gga_rs14846790	144.3	170.8
GGA1	Gga_rs13888569	144.3	170.8
GGA1	Gga_rs13888629	144.5	170.8
GGA1	Gga_rs16717701	144.5	170.9
GGA1	Gga_rs16058597	144.5	171.1
GGA1	Gga_rs14846920	144.5	171.1
GGA1	Gga_rs15318153	144.5	171.1
GGA1	Gga_rs14846971	144.9	171.1
GGA1	Gga_rs15318316	145.3	172.2
GGA1	Gga_rs15318723	145.3	172.3
GGA1	Gga_rs14847180	146.7	172.3
GGA1	Gga_rs14847210	148	172.3
GGA1	Gga_rs13889172	148	172.6
GGA1	Gga_rs13889234	148	173.3
GGA1	Gga_rs13889337	148	173.6
GGA1	Gga_rs15319501	148	174.1
GGA1	Gga_rs14847685	148.8	174.8
GGA1	Gga_rs13889595	149.1	174.8
GGA1	Gga_rs14847836	149.1	174.8
GGA1	Gga_rs13582852	149.8	174.8
GGA1	Gga_rs13582859	149.8	174.8
GGA1	Gga_rs15320404	149.8	175.4
GGA1	Gga_rs13889945	149.8	175.4
GGA1	Gga_rs13889971	151	176.9
GGA1	Gga_rs13890218	152.6	177.1
GGA1	Gga_rs14848279	153.1	177.1
GGA1	Gga_rs13890418	153.1	177.1
GGA1	Gga_rs13583058	153.1	178.6
GGA1	Gga_rs15321542	154.2	180.9
GGA1	Gga_rs13890696	154.2	180.9
GGA1	Gga_rs14848832	154.2	181.4
GGA1	Gga_rs15322198	154.3	181.4
GGA1	Gga_rs13583256	154.3	181.4
GGA1	Gga_rs13891071	154.3	181.4
GGA1	Gga_rs14848905	154.3	181.4
GGA1	Gga_rs13583321	154.3	181.4
GGA1	Gga_rs14849028	154.3	181.4
GGA1	Gga_rs15323119	155.3	181.4
GGA1	Gga_rs13891422	155.4	181.4
GGA1	Gga_rs14849314	156.1	182.7
GGA1	Gga_rs13891784	156.1	183.2
GGA1	Gga_rs15324096	156.3	183.6
GGA1	Gga_rs13891940	156.3	184
GGA1	Gga_rs15324559	156.3	184
GGA1	Gga_rs14849747	156.3	184
GGA1	Gga_rs14849776	157.4	184.8
GGA1	Gga_rs14849846	157.4	184.8
GGA1	Gga_rs13583746	158.2	185.8
GGA1	Gga_rs14850015	158.2	186.7
GGA1	Gga_rs13892590	158.2	186.7
GGA1	Gga_rs13892743	158.2	186.7
GGA1	Gga_rs13892878	158.2	186.7
GGA1	Gga_rs13583931	158.2	186.7
GGA1	Gga_rs13892965	158.2	186.7
GGA1	Gga_rs13583965	158.5	186.7
GGA1	Gga_rs14850451	158.8	186.7
GGA1	Gga_rs13893077	159.1	186.7
GGA1	Gga_rs15326212	159.1	187.3
GGA1	Gga_rs15326393	159.3	187.3
GGA1	Gga_rs15326483	159.3	187.3
GGA1	Gga_rs14850674	159.3	187.5
GGA1	Gga_rs13893477	159.3	187.6
GGA1	Gga_rs13646228	159.3	187.6
GGA1	Gga_rs13893536	159.3	187.6
GGA1	Gga_rs13646291	160.2	188.4
GGA1	Gga_rs15327274	160.2	188.5
GGA1	Gga_rs14851100	160.2	188.5
GGA1	Gga_rs13894086	160.2	188.5
GGA1	Gga_rs14851227	160.6	188.5
GGA1	Gga_rs13894202	160.6	188.5
GGA1	Gga_rs13894276	161	189.6
GGA1	Gga_rs15328099	161	189.6
GGA1	Gga_rs14851557	161	189.6
GGA1	Gga_rs13894635	162.3	189.9
GGA1	Gga_rs13894805	162.6	190.5
GGA1	Gga_rs13646704	162.6	190.5
GGA1	Gga_rs13894848	162.6	190.5
GGA1	Gga_rs14852006	162.6	190.5
GGA1	Gga_rs15329856	163.2	191.3
GGA1	Gga_rs15330095	163.7	191.3
GGA1	Gga_rs15330787	165	191.3
GGA1	Gga_rs14852561	165	192.1
GGA1	Gga_rs14852787	165	193.6
GGA1	Gga_rs14852796	165	193.6
GGA1	Gga_rs15331576	165	193.6
GGA1	Gga_rs14852988	165	193.6
GGA1	Gga_rs14853067	165	193.6
GGA1	Gga_rs14853165	165	194.1
GGA1	Gga_rs14853220	165.7	194.1
GGA1	Gga_rs13647336	166.1	194.1
GGA1	Gga_rs15332915	166.1	195.1
GGA1	Gga_rs15333136	166.1	195.1
GGA1	Gga_rs13897132	166.9	195.9
GGA1	Gga_rs14853983	166.9	195.9
GGA1	Gga_rs14854035	166.9	197
GGA1	Gga_rs15334490	166.9	197.1
GGA1	Gga_rs13647722	166.9	197.1
GGA1	Gga_rs13897450	166.9	197.1
GGA1	Gga_rs13897531	166.9	197.1
GGA1	Gga_rs14854333	166.9	197.1
GGA1	Gga_rs13897715	166.9	197.1
GGA1	Gga_rs13897807	166.9	197.1
GGA1	Gga_rs13898002	166.9	197.1
GGA1	Gga_rs13898119	167.1	197.1
GGA1	Gga_rs13648092	168.3	197.1
GGA1	Gga_rs14854873	168.3	197.5
GGA1	Gga_rs15336410	168.3	197.5
GGA1	Gga_rs14854970	168.3	197.5
GGA1	Gga_rs15336893	168.8	197.8
GGA1	Gga_rs14855191	168.8	197.8
GGA1	Gga_rs13899079	169	198.6
GGA1	Gga_rs15337712	169	199
GGA1	Gga_rs14855506	169.2	199.3
GGA1	Gga_rs13899523	169.2	199.5
GGA1	Gga_rs13899699	169.2	199.5
GGA1	Gga_rs13648531	169.2	199.5
GGA1	Gga_rs13899886	169.2	199.5
GGA1	Gga_rs13899987	169.2	199.7
GGA1	Gga_rs15339220	169.2	199.7
GGA1	Gga_rs13900165	169.2	199.7
GGA1	Gga_rs15339560	169.7	199.7
GGA1	Gga_rs13648680	170	199.7
GGA1	Gga_rs13648707	170	200.9
GGA1	Gga_rs15340091	170.2	200.9
GGA1	Gga_rs15340366	170.2	200.9
GGA1	Gga_rs14856494	170.2	200.9
GGA1	Gga_rs15340573	170.2	202
GGA1	Gga_rs13901002	170.2	202
GGA1	Gga_rs13901171	170.2	202.4
GGA1	Gga_rs14856935	170.4	202.4
GGA1	Gga_rs13901257	170.6	202.4
GGA1	Gga_rs15341688	170.6	202.4
GGA1	Gga_rs13649039	170.6	202.4
GGA1	Gga_rs14857096	170.6	202.6
GGA1	Gga_rs14857142	170.6	202.6
GGA1	Gga_rs14857223	170.6	202.9
GGA1	Gga_rs15343395	170.6	203.1
GGA1	Gga_rs14857333	170.8	203.1
GGA1	Gga_rs14857366	170.9	203.5
GGA1	Gga_rs13902044	170.9	203.5
GGA1	Gga_rs13649292	170.9	203.5
GGA1	Gga_rs13902341	170.9	203.5
GGA1	Gga_rs13649309	170.9	204
GGA1	Gga_rs15344172	170.9	204
GGA1	Gga_rs13902872	171.4	204
GGA1	Gga_rs13649431	171.7	204
GGA1	Gga_rs13903098	171.7	204
GGA1	Gga_rs13903237	171.7	204
GGA1	Gga_rs14858031	171.7	204
GGA1	Gga_rs13903401	171.7	204
GGA1	Gga_rs13903523	171.7	204
GGA1	Gga_rs13903637	171.9	204
GGA1	Gga_rs15345662	171.9	204
GGA1	Gga_rs14858504	171.9	204
GGA1	Gga_rs16024348	171.9	204.3
GGA1	Gga_rs16754737	172.4	204.7
GGA1	Gga_rs14707859	172.4	204.7
GGA1	Gga_rs13903827	172.4	204.7
GGA1	Gga_rs14858519	172.8	204.7
GGA1	Gga_rs13903857	172.8	204.7
GGA1	Gga_rs13904009	173.9	206
GGA1	Gga_rs13904284	173.9	208
GGA1	Gga_rs13904618	175.5	209.7
GGA1	Gga_rs13904693	175.5	209.7
GGA1	Gga_rs13904756	175.5	209.7
GGA1	Gga_rs13904829	175.5	209.7
GGA1	Gga_rs13904874	175.5	209.7
GGA1	Gga_rs13686924	176.9	211.3
GGA1	Gga_rs14859635	177.1	211.8
GGA1	Gga_rs13905285	177.1	212.3
GGA1	Gga_rs13687098	177.4	212.3
GGA1	Gga_rs14860012	177.4	212.3
GGA1	Gga_rs13687172	177.4	212.3
GGA1	Gga_rs14860089	177.4	212.5
GGA1	Gga_rs15349698	177.4	212.5
GGA1	Gga_rs13687242	177.4	212.5
GGA1	Gga_rs13906086	177.4	212.5
GGA1	Gga_rs13906106	177.4	212.5
GGA1	Gga_rs15349997	177.4	212.5
GGA1	Gga_rs13906172	177.4	212.5
GGA1	Gga_rs15350121	177.4	212.5
GGA1	Gga_rs14860252	177.4	212.5
GGA1	Gga_rs13906279	177.4	212.5
GGA1	Gga_rs13906281	177.4	212.5
GGA1	Gga_rs13906348	177.4	212.5
GGA1	Gga_rs13906448	177.4	212.9
GGA1	Gga_rs14860431	177.4	212.9
GGA1	Gga_rs14860467	177.4	212.9
GGA1	Gga_rs13906512	177.4	212.9
GGA1	Gga_rs13906516	177.4	212.9
GGA1	Gga_rs13687371	177.4	212.9
GGA1	Gga_rs15350896	177.4	212.9
GGA1	Gga_rs13906644	177.4	212.9
GGA1	Gga_rs14860627	177.4	212.9
GGA1	Gga_rs13906727	177.4	212.9
GGA1	Gga_rs15351179	177.4	213
GGA1	Gga_rs13906795	177.4	213
GGA1	Gga_rs15351292	177.4	213
GGA1	Gga_rs13906964	177.4	213
GGA1	Gga_rs14860855	177.5	213.3
GGA1	Gga_rs13687461	177.5	213.3
GGA1	Gga_rs13907110	177.5	213.3
GGA1	Gga_rs14861041	177.5	213.3
GGA1	Gga_rs14861080	177.5	213.6
GGA1	Gga_rs15352335	177.5	213.6
GGA1	Gga_rs13687593	177.5	213.6
GGA1	Gga_rs13907585	177.5	213.6
GGA1	Gga_rs15352741	177.5	213.7
GGA1	Gga_rs13907712	177.8	213.7
GGA1	Gga_rs13907714	177.8	213.7
GGA1	Gga_rs15353343	177.8	213.7
GGA1	Gga_rs15353627	177.8	213.8
GGA1	Gga_rs13687799	177.8	213.8
GGA1	Gga_rs15354109	177.8	213.8
GGA1	Gga_rs13687858	178	213.8
GGA1	Gga_rs15354387	178	213.8
GGA1	Gga_rs15354492	178	213.8
GGA1	Gga_rs15354638	178	213.8
GGA1	Gga_rs15354863	178	213.8
GGA1	Gga_rs15354945	178	213.8
GGA1	Gga_rs15355091	178	213.8
GGA1	Gga_rs13908777	178	213.8
GGA1	Gga_rs15355442	178.1	213.9
GGA1	Gga_rs15355502	178.3	214.1
GGA1	Gga_rs15355559	178.3	214.1
GGA1	Gga_rs14862615	178.3	214.1
GGA1	Gga_rs14862641	178.3	214.1
GGA1	Gga_rs14862697	178.6	214.1
GGA1	Gga_rs13688148	178.6	214.1
GGA1	Gga_rs13909128	178.6	214.1
GGA1	Gga_rs13909294	178.6	214.9
GGA1	Gga_rs14863077	178.6	214.9
GGA1	Gga_rs13909523	178.9	214.9
GGA1	Gga_rs15357574	178.9	215.6
GGA1	Gga_rs14863511	178.9	215.6
GGA1	Gga_rs13909970	178.9	215.6
GGA1	Gga_rs15358321	178.9	216.2
GGA1	Gga_rs14863781	178.9	216.2
GGA1	Gga_rs15358545	178.9	216.2
GGA1	Gga_rs14864007	179.1	216.5
GGA1	Gga_rs13688720	179.1	217.1
GGA1	Gga_rs15359316	179.3	217.6
GGA1	Gga_rs13910957	179.3	217.6
GGA1	Gga_rs13911020	179.3	217.6
GGA1	Gga_rs14864382	179.3	217.6
GGA1	Gga_rs13911091	179.4	217.6
GGA1	Gga_rs13911139	179.4	217.6
GGA1	Gga_rs14864451	179.4	217.6
GGA1	Gga_rs15360393	179.4	217.6
GGA1	Gga_rs13911215	179.4	217.6
GGA1	Gga_rs15360560	179.4	217.6
GGA1	Gga_rs13911437	179.4	217.9
GGA1	Gga_rs15361059	179.4	217.9
GGA1	Gga_rs13911577	179.4	217.9
GGA1	Gga_rs14864863	179.4	217.9
GGA1	Gga_rs13911656	179.4	217.9
GGA1	Gga_rs13911722	179.4	218.2
GGA1	Gga_rs14865066	179.4	218.6
GGA1	Gga_rs13911943	179.4	219
GGA1	Gga_rs15362298	179.4	219
GGA1	Gga_rs14865256	179.4	219
GGA1	Gga_rs14865188	179.4	219
GGA1	Gga_rs14865258	179.5	219
GGA1	Gga_rs15362775	179.5	219.2
GGA1	Gga_rs15362988	179.5	219.2
GGA1	Gga_rs14865475	179.5	219.2
GGA1	Gga_rs15363313	179.5	219.2
GGA1	Gga_rs13912408	179.5	219.2
GGA1	Gga_rs15363721	179.5	219.2
GGA1	Gga_rs15363982	179.5	219.2
GGA1	Gga_rs13912871	179.5	219.2
GGA1	Gga_rs15364170	179.5	219.2
GGA1	Gga_rs15364322	179.5	219.2
GGA1	Gga_rs13913010	179.5	219.2
GGA1	Gga_rs13913138	179.5	219.2
GGA1	Gga_rs14866093	179.5	219.2
GGA1	Gga_rs14866350	179.5	220
GGA1	Gga_rs14866351	179.5	220
GGA1	Gga_rs15365048	179.5	220
GGA1	Gga_rs14866512	179.5	220
GGA1	Gga_rs14866589	179.5	220
GGA1	Gga_rs13913569	179.9	220
GGA1	Gga_rs15365571	180.3	220.1
GGA1	Gga_rs15365708	180.3	220.2
GGA1	Gga_rs13509973	180.3	220.5
GGA1	Gga_rs15365897	180.3	220.5
GGA1	Gga_rs14866838	180.3	220.5
GGA1	Gga_rs15366114	180.3	220.5
GGA1	Gga_rs15366526	180.3	220.5
GGA1	Gga_rs15366719	180.3	220.5
GGA1	Gga_rs15367008	180.4	220.6
GGA1	Gga_rs15367454	180.4	220.9
GGA1	Gga_rs15367658	180.4	220.9
GGA1	Gga_rs14867429	180.4	220.9
GGA1	Gga_rs14867486	180.4	220.9
GGA1	Gga_rs14867620	180.4	221.3
GGA1	Gga_rs13914934	180.4	221.3
GGA1	Gga_rs15368959	180.4	221.3
GGA1	Gga_rs13915082	180.4	223
GGA1	Gga_rs13915173	182.4	223
GGA1	Gga_rs13915288	182.4	223
GGA1	Gga_rs13915406	182.8	223.4
GGA1	Gga_rs14868444	183	223.4
GGA1	Gga_rs13510732	183	223.4
GGA1	Gga_rs16385824	183.5	224.6
GGA1	Gga_rs15371402	183.5	224.6
GGA1	Gga_rs13916130	184.8	226.1
GGA1	Gga_rs13510853	185.3	226.5
GGA1	Gga_rs14868899	185.3	226.5
GGA1	Gga_rs15372044	185.3	226.5
GGA1	Gga_rs13916415	185.3	226.5
GGA1	Gga_rs13916488	185.3	226.5
GGA1	Gga_rs13916564	185.3	226.5
GGA1	Gga_rs15372777	185.6	226.5
GGA1	Gga_rs13511066	186.1	227.1
GGA1	Gga_rs13916963	186.1	227.1
GGA1	Gga_rs13917047	186.1	227.8
GGA1	Gga_rs15373264	186.1	227.8
GGA1	Gga_rs13917076	186.4	228.4
GGA1	Gga_rs14869623	186.7	228.9
GGA1	Gga_rs14869694	186.7	228.9
GGA1	Gga_rs14869947	186.7	230
GGA1	Gga_rs14870025	187.8	230
GGA1	Gga_rs13511510	188.7	230
GGA1	Gga_rs15375288	188.7	230
GGA1	Gga_rs13918142	188.7	230
GGA1	Gga_rs13918250	188.7	230
GGA1	Gga_rs15376112	188.7	230.2
GGA1	Gga_rs15376540	188.7	230.2
GGA1	Gga_rs14870949	188.7	230.2
GGA1	Gga_rs14871027	188.7	230.7
GGA1	Gga_rs13511867	189.3	230.7
GGA1	Gga_rs15376293	189.3	230.7
GGA1	Gga_rs13918485	189.7	230.7
GGA1	Gga_rs14871296	190.4	230.7
GGA1	Gga_rs13511978	190.8	231
GGA1	Gga_rs15377995	190.8	231.2
GGA1	Gga_rs14871534	190.8	231.2
GGA1	Gga_rs13512060	190.8	231.7
GGA1	Gga_rs13919436	190.8	231.7
GGA1	Gga_rs14871720	190.8	232.4
GGA1	Gga_rs13919639	190.8	232.4
GGA1	Gga_rs13919693	190.8	232.6
GGA1	Gga_rs15379107	190.8	232.6
GGA1	Gga_rs15379236	190.8	232.6
GGA1	Gga_rs13919895	190.9	232.6
GGA1	Gga_rs13919957	191.1	232.6
GGA1	Gga_rs15379691	191.1	232.6
GGA1	Gga_rs13920127	192.2	232.8
GGA1	Gga_rs13920242	192.3	233.1
GGA1	Gga_rs15380390	193.4	233.2
GGA1	Gga_rs13920497	193.4	234.1
GGA1	Gga_rs13920554	193.8	234.1
GGA1	Gga_rs13920705	193.8	234.7
GGA1	Gga_rs13512702	194.1	234.7
GGA1	Gga_rs13920844	195.1	234.7
GGA1	Gga_rs13512753	195.1	236.1
GGA1	Gga_rs13512780	195.1	236.1
GGA1	Gga_rs13921127	195.1	236.1
GGA1	Gga_rs13921169	195.1	236.1
GGA1	Gga_rs13921224	197.3	237.1
GGA1	Gga_rs16010354	197.3	237.1
GGA1	Gga_rs15383010	197.3	237.1
GGA1	Gga_rs13921389	197.3	237.1
GGA1	Gga_rs15383261	197.5	238
GGA1	Gga_rs15383318	197.5	238
GGA1	Gga_rs16038797	198.1	238
GGA1	Gga_rs13921555	198.1	238
GGA1	Gga_rs13921582	198.1	238
GGA1	Gga_rs13921624	198.1	238
GGA1	Gga_rs14873551	198.1	238
GGA1	Gga_rs15383732	198.1	238
GGA1	Gga_rs14873772	198.3	238
GGA1	Gga_rs13921816	198.3	238
GGA1	Gga_rs15384284	198.3	238
GGA1	Gga_rs15384513	198.3	238
GGA1	Gga_rs13922146	198.8	238.4
GGA1	Gga_rs13770826	198.8	239.7
GGA1	Gga_rs13922392	198.8	239.7
GGA1	Gga_rs14874278	199.3	239.7
GGA1	Gga_rs15385992	199.3	239.7
GGA1	Gga_rs13922612	199.3	239.7
GGA1	Gga_rs13922662	199.3	239.7
GGA1	Gga_rs15386529	199.3	239.9
GGA1	Gga_rs14874797	199.5	239.9
GGA1	Gga_rs14874831	199.8	239.9
GGA1	Gga_rs15387336	201.7	240.8
GGA1	Gga_rs13923213	201.7	240.8
GGA1	Gga_rs13771198	201.7	240.8
GGA1	Gga_rs15388143	202.7	240.8
GGA1	Gga_rs15388609	202.7	243
GGA1	Gga_rs13923781	205.5	243
GGA1	Gga_rs14875578	205.5	243.6
GGA1	Gga_rs15389449	205.5	244.4
GGA1	Gga_rs15389685	206.6	244.4
GGA1	Gga_rs13924181	206.6	244.8
GGA1	Gga_rs15390094	206.8	244.8
GGA1	Gga_rs13924287	206.8	244.8
GGA1	Gga_rs15390380	206.9	244.8
GGA1	Gga_rs13771676	206.9	244.8
GGA1	Gga_rs14876047	206.9	245.2
GGA1	Gga_rs13924614	207	245.2
GGA1	Gga_rs13924670	207.1	245.2
GGA1	Gga_rs13924721	207.1	245.2
GGA1	Gga_rs15391414	207.1	245.5
GGA1	Gga_rs13771844	207.1	245.9
GGA1	Gga_rs13771860	207.1	245.9
GGA1	Gga_rs15392275	207.4	247.3
GGA1	Gga_rs13925145	207.4	247.3
GGA1	Gga_rs13925218	207.4	247.3
GGA1	Gga_rs13925235	207.4	247.5
GGA1	Gga_rs14876777	207.4	247.5
GGA1	Gga_rs13925433	207.4	247.9
GGA1	Gga_rs14877032	207.4	247.9
GGA1	Gga_rs15393869	207.4	247.9
GGA1	Gga_rs14877104	207.4	247.9
GGA1	Gga_rs14877135	207.4	247.9
GGA1	Gga_rs15394030	207.5	247.9
GGA1	Gga_rs14877276	207.5	247.9
GGA1	Gga_rs15394371	207.5	247.9
GGA1	Gga_rs13926020	207.5	247.9
GGA1	Gga_rs14877351	207.5	247.9
GGA1	Gga_rs13926132	207.5	248.4
GGA1	Gga_rs15394838	207.5	248.8
GGA1	Gga_rs14877443	207.5	248.8
GGA1	Gga_rs13926283	207.5	248.8
GGA1	Gga_rs14877603	207.5	249.1
GGA1	Gga_rs14877621	207.5	249.1
GGA1	Gga_rs13685578	207.9	249.1
GGA1	Gga_rs15395621	207.9	250.2
GGA1	Gga_rs13926635	207.9	250.2
GGA1	Gga_rs14877843	208.1	250.2
GGA1	Gga_rs14877845	208.1	250.2
GGA1	Gga_rs14877926	208.1	250.2
GGA1	Gga_rs15396172	208.1	250.2
GGA1	Gga_rs14877932	208.1	250.2
GGA1	Gga_rs15396353	208.3	250.5
GGA1	Gga_rs13685656	208.4	250.8
GGA1	Gga_rs13927003	208.4	250.8
GGA1	Gga_rs15396741	208.4	250.8
GGA1	Gga_rs13927087	208.4	250.8
GGA1	Gga_rs13685685	208.4	250.8
GGA1	Gga_rs13927173	208.4	250.8
GGA1	Gga_rs15396936	208.4	250.8
GGA1	Gga_rs13927193	208.4	250.8
GGA1	Gga_rs13927267	208.4	250.8
GGA1	Gga_rs14878171	208.4	250.8
GGA1	Gga_rs15397557	208.4	250.8
GGA1	Gga_rs14878261	208.4	250.8
GGA1	Gga_rs14878358	208.8	250.8
GGA1	Gga_rs14878466	208.8	251.7
GGA1	Gga_rs13927717	208.8	251.7
GGA1	Gga_rs13927821	208.8	251.7
GGA1	Gga_rs13928004	209.1	252
GGA1	Gga_rs15399164	209.1	252
GGA1	Gga_rs14878886	209.3	252
GGA1	Gga_rs13686075	209.6	253.1
GGA1	Gga_rs14878985	209.6	253.7
GGA1	Gga_rs15399767	209.6	254
GGA1	Gga_rs13928602	210.9	254.9
GGA1	Gga_rs13928687	210.9	254.9
GGA1	Gga_rs15400447	210.9	254.9
GGA1	Gga_rs14879350	210.9	254.9
GGA1	Gga_rs15400778	210.9	255.4
GGA1	Gga_rs13928987	210.9	255.4
GGA1	Gga_rs13686327	210.9	255.4
GGA1	Gga_rs15401216	210.9	255.4
GGA1	Gga_rs14879616	211.5	255.9
GGA1	Gga_rs13929140	211.5	255.9
GGA1	Gga_rs13686421	211.5	255.9
GGA1	Gga_rs13929360	211.7	255.9
GGA1	Gga_rs15402046	211.8	255.9
GGA1	Gga_rs13929500	212.4	255.9
GGA1	Gga_rs13929551	212.4	255.9
GGA1	Gga_rs15402601	212.4	255.9
GGA1	Gga_rs14880066	212.7	255.9
GGA1	Gga_rs14880240	213	255.9
GGA1	Gga_rs13929815	213	256.2
GGA1	Gga_rs13929823	213	256.4
GGA1	Gga_rs13930021	213.7	256.4
GGA1	Gga_rs13777135	213.9	256.4
GGA1	Gga_rs15404545	214.8	256.4
GGA1	Gga_rs13930531	214.8	257.1
GGA1	Gga_rs15405123	215.1	257.3
GGA1	Gga_rs15405304	215.3	257.6
GGA1	Gga_rs15405311	215.3	257.6
GGA1	Gga_rs15405527	215.3	257.6
GGA1	Gga_rs14880953	216	257.6
GGA1	Gga_rs15405828	216.1	257.6
GGA1	Gga_rs15406095	216.1	257.6
GGA1	Gga_rs13931418	216.1	259.1
GGA1	Gga_rs13777486	216.1	259.1
GGA1	Gga_rs13931713	216.8	259.2
GGA1	Gga_rs15407175	218.6	259.4
GGA1	Gga_rs15407293	218.6	259.4
GGA1	Gga_rs13932014	218.6	260.9
GGA1	Gga_rs13932222	218.6	260.9
GGA1	Gga_rs15408160	218.8	260.9
GGA1	Gga_rs14881852	219	260.9
GGA1	Gga_rs13932516	219	261.7
GGA1	Gga_rs13932610	219	261.8
GGA1	Gga_rs13932754	219.2	261.9
GGA1	Gga_rs15409147	219.2	261.9
GGA1	Gga_rs13932950	219.2	261.9
GGA1	Gga_rs15409461	219.2	262.3
GGA1	Gga_rs13777960	219.2	262.3
GGA1	Gga_rs15409703	219.2	262.3
GGA1	Gga_rs13933258	219.4	262.7
GGA1	Gga_rs13933348	219.6	262.7
GGA1	Gga_rs14882681	219.6	262.7
GGA1	Gga_rs15410436	219.6	262.7
GGA1	Gga_rs14882756	219.6	262.7
GGA1	Gga_rs14882816	219.6	262.7
GGA1	Gga_rs15410883	219.6	262.7
GGA1	Gga_rs13933831	219.6	263.2
GGA1	Gga_rs15412138	220.1	264.4
GGA1	Gga_rs13934267	220.1	264.4
GGA1	Gga_rs14883419	220.1	264.8
GGA1	Gga_rs13934349	220.1	265.1
GGA1	Gga_rs14883502	220.1	265.1
GGA1	Gga_rs15413075	220.2	265.5
GGA1	Gga_rs13775494	220.2	265.5
GGA1	Gga_rs15413400	220.9	265.9
GGA1	Gga_rs15413528	220.9	265.9
GGA1	Gga_rs13818440	221.9	266.2
GGA1	Gga_rs13775553	221.9	266.2
GGA1	Gga_rs14713072	221.9	266.4
GGA1	Gga_rs16739766	221.9	266.5
GGA1	Gga_rs14713070	222.5	266.7
GGA1	Gga_rs16750575	222.5	266.7
GGA1	Gga_rs14693815	222.5	266.7
GGA1	Gga_rs14693820	222.5	266.7
GGA1	Gga_rs15414107	222.5	267.5
GGA1	Gga_rs16739503	222.8	267.6
GGA1	Gga_rs13934869	223.5	269.5
GGA1	Gga_rs14884048	223.5	269.5
GGA1	Gga_rs14884136	223.5	269.5
GGA1	Gga_rs15415404	224.9	271
GGA1	Gga_rs16738094	224.9	271
GGA1	Gga_rs16738069	224.9	271
GGA1	Gga_rs16003485	224.9	271
GGA1	Gga_rs13935417	224.9	271
GGA1	Gga_rs15415793	224.9	271
GGA1	Gga_rs13935503	224.9	271
GGA1	Gga_rs15415936	224.9	271
GGA1	Gga_rs13935543	224.9	271
GGA1	Gga_rs13935668	224.9	271
GGA1	Gga_rs13935734	224.9	271
GGA1	Gga_rs13935760	224.9	271
GGA1	Gga_rs14884832	224.9	271
GGA1	Gga_rs13935790	224.9	271
GGA1	Gga_rs14884926	224.9	271
GGA1	Gga_rs13935838	224.9	271
GGA1	Gga_rs13935872	224.9	271
GGA1	Gga_rs13935886	224.9	271
GGA1	Gga_rs13935947	224.9	271
GGA1	Gga_rs14885007	224.9	271.1
GGA1	Gga_rs15416968	224.9	271.8
GGA1	Gga_rs13936011	224.9	271.9
GGA1	Gga_rs13623235	224.9	271.9
GGA1	Gga_rs14885204	224.9	271.9
GGA1	Gga_rs14885294	224.9	271.9
GGA1	Gga_rs14885358	224.9	271.9
GGA1	Gga_rs13936341	224.9	271.9
GGA1	Gga_rs15417718	224.9	271.9
GGA1	Gga_rs14885452	224.9	271.9
GGA1	Gga_rs14885464	224.9	272.4
GGA1	Gga_rs13623341	224.9	272.4
GGA1	Gga_rs14885572	224.9	272.4
GGA1	Gga_rs14885600	224.9	272.4
GGA1	Gga_rs14885692	224.9	273.3
GGA1	Gga_rs15418672	224.9	273.3
GGA1	Gga_rs14885946	225.2	275.2
GGA1	Gga_rs14885966	225.2	275.2
GGA1	Gga_rs14886135	225.2	276
GGA1	Gga_rs13937556	225.5	276
GGA1	Gga_rs14886385	226.1	276
GGA1	Gga_rs13937754	226.1	276
GGA1	Gga_rs13937877	226.1	276
GGA1	Gga_rs14886714	226.1	276
GGA1	Gga_rs13938044	226.1	276.2
GGA1	Gga_rs14886832	226.1	277.8
GGA1	Gga_rs13938172	226.5	277.8
GGA1	Gga_rs13623883	226.5	277.8
GGA1	Gga_rs14887023	226.5	278.1
GGA1	Gga_rs14887095	226.9	278.1
GGA1	Gga_rs14887121	226.9	278.1
GGA1	Gga_rs13938586	227.8	279.1
GGA1	Gga_rs15422376	227.8	279.4
GGA1	Gga_rs13624090	228	279.7
GGA1	Gga_rs14887625	228.2	279.8
GGA1	Gga_rs13939012	228.2	280.3
GGA1	Gga_rs15423270	228.2	281
GGA1	Gga_rs13939216	228.6	281
GGA1	Gga_rs14887864	228.7	281
GGA1	Gga_rs13624213	228.7	281
GGA1	Gga_rs13939354	228.7	281
GGA1	Gga_rs14888082	228.7	281
GGA1	Gga_rs13624282	228.7	281
GGA1	Gga_rs13624313	228.7	281
GGA1	Gga_rs14888351	229.1	281
GGA1	Gga_rs15424819	229.1	281
GGA1	Gga_rs15425041	229.1	281
GGA1	Gga_rs15425313	229.1	281
GGA1	Gga_rs13624484	229.1	281
GGA1	Gga_rs15425844	229.2	281
GGA1	Gga_rs13940315	229.5	281.5
GGA1	Gga_rs13624551	229.5	281.5
GGA1	Gga_rs14889282	229.8	281.5
GGA1	Gga_rs13940513	229.8	281.9
GGA1	Gga_rs13940623	230.1	281.9
GGA1	Gga_rs15427022	230.1	281.9
GGA1	Gga_rs15427221	231	281.9
GGA1	Gga_rs13940760	231	282.2
GGA1	Gga_rs13940903	231	282.2
GGA1	Gga_rs15427861	231.5	282.2
GGA1	Gga_rs13941021	231.5	283.3
GGA1	Gga_rs15428325	231.8	283.3
GGA1	Gga_rs15428938	231.8	283.4
GGA1	Gga_rs13624995	231.8	285.5
GGA1	Gga_rs13941937	235	285.7
GGA1	Gga_rs15431076	236.3	286.9
GGA1	Gga_rs15431396	236.3	286.9
GGA1	Gga_rs15431597	236.3	287.5
GGA1	Gga_rs13942685	237.5	287.9
GGA1	Gga_rs13625427	238.5	288
GGA1	Gga_rs13942738	238.5	288
GGA1	Gga_rs15432040	238.5	288
GGA1	Gga_rs15432196	238.9	288.2
GGA1	Gga_rs15432235	238.9	288.2
GGA1	Gga_rs14891174	238.9	288.2
GGA1	Gga_rs14891353	239.1	288.2
GGA1	Gga_rs14891416	239.1	288.2
GGA1	Gga_rs15432589	239.1	288.2
GGA1	Gga_rs13943180	239.1	288.2
GGA1	Gga_rs14891538	239.5	288.2
GGA1	Gga_rs13943268	239.5	288.2
GGA1	Gga_rs13943303	239.5	288.2
GGA1	Gga_rs13943329	240	289
GGA1	Gga_rs13943439	240	289
GGA1	Gga_rs13625760	240	289
GGA1	Gga_rs13943753	241.1	290.6
GGA1	Gga_rs15434172	241.1	290.6
GGA1	Gga_rs14892237	241.1	291
GGA1	Gga_rs13625946	241.1	291.3
GGA1	Gga_rs13944278	241.1	291.3
GGA1	Gga_rs13625993	241.1	291.3
GGA1	Gga_rs13626011	241.7	291.3
GGA1	Gga_rs13626039	241.7	291.8
GGA1	Gga_rs14892864	241.7	292.1
GGA1	Gga_rs15435575	241.7	292.1
GGA1	Gga_rs15435903	241.7	292.1
GGA1	Gga_rs13944804	241.7	292.1
GGA1	Gga_rs15436086	241.7	292.1
GGA1	Gga_rs14893150	241.7	293.1
GGA1	Gga_rs13944975	241.7	293.1
GGA1	Gga_rs15436892	241.9	294.4
GGA1	Gga_rs13945096	242.4	294.4
GGA1	Gga_rs13626335	242.4	294.4
GGA1	Gga_rs14893725	243	296
GGA1	Gga_rs13626450	243.6	296
GGA1	Gga_rs15438105	243.6	296.6
GGA1	Gga_rs13945559	243.6	296.6
GGA1	Gga_rs15438415	243.6	296.9
GGA1	Gga_rs13945806	244	296.9
GGA1	Gga_rs14894158	244	297.3
GGA1	Gga_rs13946169	244.8	298.2
GGA1	Gga_rs13946241	244.8	298.7
GGA1	Gga_rs14894547	244.9	298.7
GGA1	Gga_rs13946457	245.1	298.7
GGA1	Gga_rs15440576	245.1	299.3
GGA1	Gga_rs13626873	245.1	299.3
GGA1	Gga_rs14894797	245.1	299.3
GGA1	Gga_rs14894806	245.1	299.3
GGA1	Gga_rs14894923	245.3	299.3
GGA1	Gga_rs13946918	245.3	299.5
GGA1	Gga_rs13947080	245.3	300.1
GGA1	Gga_rs14895189	245.6	300.1
GGA1	Gga_rs14895322	245.6	300.1
GGA1	Gga_rs13947253	245.8	300.1
GGA1	Gga_rs13947268	245.8	300.1
GGA1	Gga_rs14895423	245.8	300.1
GGA1	Gga_rs13947293	245.8	300.1
GGA1	Gga_rs14895534	245.8	300.1
GGA1	Gga_rs13627231	246	300.6
GGA1	Gga_rs14896029	246.7	301.7
GGA1	Gga_rs14896068	246.7	301.7
GGA1	Gga_rs14896096	246.7	301.7
GGA1	Gga_rs13948106	246.7	302.3
GGA1	Gga_rs13948339	246.7	302.8
GGA1	Gga_rs13948435	246.8	302.8
GGA1	Gga_rs13948532	246.9	302.8
GGA1	Gga_rs15445152	246.9	302.8
GGA1	Gga_rs13948794	247.5	303.1
GGA1	Gga_rs15445278	247.5	303.1
GGA1	Gga_rs14896645	247.5	303.5
GGA1	Gga_rs13948929	247.5	303.5
GGA1	Gga_rs13949107	247.5	305.1
GGA1	Gga_rs14896892	247.5	305.1
GGA1	Gga_rs13949161	247.5	305.1
GGA1	Gga_rs13949219	247.5	305.1
GGA1	Gga_rs15446461	247.5	305.1
GGA1	Gga_rs15446686	247.5	305.1
GGA1	Gga_rs13949427	247.5	305.1
GGA1	Gga_rs13949514	247.5	305.5
GGA1	Gga_rs15447217	247.5	305.5
GGA1	Gga_rs14897336	247.5	305.5
GGA1	Gga_rs13711450	247.5	305.5
GGA1	Gga_rs14897410	247.5	305.5
GGA1	Gga_rs14897423	247.5	305.5
GGA1	Gga_rs14897457	247.5	305.5
GGA1	Gga_rs16068527	247.5	305.5
GGA1	Gga_rs13949836	247.5	305.5
GGA1	Gga_rs15447898	247.5	305.5
GGA1	Gga_rs15447945	247.5	305.5
GGA1	Gga_rs15447963	247.5	305.5
GGA1	Gga_rs15447992	247.5	305.5
GGA1	Gga_rs13950044	247.5	305.5
GGA1	Gga_rs13950053	247.5	305.5
GGA1	Gga_rs15448069	247.5	305.5
GGA1	Gga_rs14897807	247.5	305.5
GGA1	Gga_rs13950222	247.5	305.5
GGA1	Gga_rs15448707	247.5	306.4
GGA1	Gga_rs15449113	247.5	306.4
GGA1	Gga_rs13711686	247.5	306.4
GGA1	Gga_rs14898250	247.5	306.4
GGA1	Gga_rs13711710	247.5	306.4
GGA1	Gga_rs14898423	247.5	306.4
GGA1	Gga_rs15450274	247.5	306.4
GGA1	Gga_rs13711864	247.5	307.2
GGA1	Gga_rs15450906	247.5	307.2
GGA1	Gga_rs14898919	248.3	307.2
GGA1	Gga_rs14899057	249.2	307.2
GGA1	Gga_rs13951654	249.2	307.9
GGA1	Gga_rs15451764	249.2	307.9
GGA1	Gga_rs13712079	249.2	307.9
GGA1	Gga_rs13952293	252.8	310.6
GGA1	Gga_rs16012116	252.8	310.9
GGA1	Gga_rs13952522	253.2	310.9
GGA1	Gga_rs15453753	253.2	311.5
GGA1	Gga_rs14899763	253.2	311.5
GGA1	Gga_rs13952664	253.4	311.5
GGA1	Gga_rs14899834	253.4	311.5
GGA1	Gga_rs13952858	253.7	311.5
GGA1	Gga_rs14899925	254.3	312.3
GGA1	Gga_rs15454802	254.3	312.3
GGA1	Gga_rs15455109	254.6	313.6
GGA1	Gga_rs15455334	254.6	313.6
GGA1	Gga_rs13953386	255.9	313.6
GGA1	Gga_rs13953530	256.9	314.3
GGA1	Gga_rs15456387	257.2	314.6
GGA1	Gga_rs14900651	257.2	314.6
GGA1	Gga_rs14900691	257.2	314.6
GGA1	Gga_rs13953990	257.3	314.6
GGA1	Gga_rs13954000	257.3	314.6
GGA1	Gga_rs15457092	258	314.9
GGA1	Gga_rs15457694	258	314.9
GGA1	Gga_rs14901200	258	314.9
GGA1	Gga_rs13712914	258	317.4
GGA1	Gga_rs15458464	258.1	317.4
GGA1	Gga_rs14901476	258.7	317.4
GGA1	Gga_rs13955061	259.1	317.4
GGA1	Gga_rs15459365	259.1	317.4
GGA1	Gga_rs13955110	259.1	317.4
GGA1	Gga_rs13955165	259.1	317.4
GGA1	Gga_rs13713083	259.4	317.4
GGA1	Gga_rs14901859	259.4	317.4
GGA1	Gga_rs14901905	259.4	317.4
GGA1	Gga_rs15459747	259.4	317.4
GGA1	Gga_rs13713118	259.4	317.4
GGA1	Gga_rs15459943	259.4	317.4
GGA1	Gga_rs15460045	259.5	317.4
GGA1	Gga_rs15460223	259.5	317.4
GGA1	Gga_rs15460327	259.5	317.4
GGA1	Gga_rs15460491	259.5	317.4
GGA1	Gga_rs13955739	259.5	317.4
GGA1	Gga_rs15460629	259.5	317.4
GGA1	Gga_rs13955836	259.5	317.4
GGA1	Gga_rs15460773	259.6	317.4
GGA1	Gga_rs15460948	259.6	317.4
GGA1	Gga_rs13956000	259.6	317.4
GGA1	Gga_rs14902140	259.6	317.4
GGA1	Gga_rs15461145	259.6	317.4
GGA1	Gga_rs15461430	259.8	317.4
GGA1	Gga_rs15461512	259.8	317.4
GGA1	Gga_rs13956376	259.8	317.4
GGA1	Gga_rs14902223	259.9	317.4
GGA1	Gga_rs15462031	259.9	317.4
GGA1	Gga_rs13956572	259.9	317.4
GGA1	Gga_rs13713251	259.9	317.4
GGA1	Gga_rs15462281	259.9	317.6
GGA1	Gga_rs15462332	259.9	317.6
GGA1	Gga_rs15462382	259.9	317.6
GGA1	Gga_rs13956843	259.9	317.6
GGA1	Gga_rs13956847	259.9	317.6
GGA1	Gga_rs13956865	259.9	317.7
GGA1	Gga_rs13713326	259.9	317.7
GGA1	Gga_rs13956956	259.9	317.7
GGA1	Gga_rs13713336	259.9	317.7
GGA1	Gga_rs15463132	259.9	317.7
GGA1	Gga_rs13957082	259.9	317.7
GGA1	Gga_rs13713369	259.9	317.7
GGA1	Gga_rs15463595	259.9	317.7
GGA1	Gga_rs13957254	259.9	317.7
GGA1	Gga_rs14902796	259.9	317.7
GGA1	Gga_rs14902811	259.9	317.7
GGA1	Gga_rs15464066	259.9	317.7
GGA1	Gga_rs15464309	259.9	317.7
GGA1	Gga_rs14902975	259.9	317.7
GGA1	Gga_rs13957370	259.9	317.7
GGA1	Gga_rs14903026	260	317.7
GGA1	Gga_rs14903029	260	317.7
GGA1	Gga_rs13957501	260	317.7
GGA1	Gga_rs13957536	260	317.7
GGA1	Gga_rs15464732	260	317.7
GGA1	Gga_rs14903234	260	317.7
GGA1	Gga_rs13957646	260	317.7
GGA1	Gga_rs15465076	260	317.7
GGA1	Gga_rs15465132	260	317.7
GGA1	Gga_rs13797765	260	317.7
GGA1	Gga_rs13957844	260	317.7
GGA1	Gga_rs15465559	260	318.2
GGA1	Gga_rs13957990	260	318.3
GGA1	Gga_rs13958014	260	318.3
GGA1	Gga_rs13958057	260	318.5
GGA1	Gga_rs14903694	260	319.2
GGA1	Gga_rs14905876	260	319.2
GGA1	Gga_rs13960273	260.1	320.7
GGA1	Gga_rs13960450	260.1	320.7
GGA1	Gga_rs13960531	260.1	321.1
GGA1	Gga_rs14905976	260.1	321.5
GGA1	Gga_rs16742951	260.1	321.5
GGA1	Gga_rs14906069	260.1	321.5
GGA1	Gga_rs14906152	260.1	321.5
GGA1	Gga_rs13960778	260.1	321.5
GGA1	Gga_rs14906451	260.3	321.8
GGA1	Gga_rs13779261	260.3	321.8
GGA1	Gga_rs15472838	260.3	322.3
GGA1	Gga_rs13961191	260.3	322.3
GGA1	Gga_rs15473680	260.3	322.3
GGA1	Gga_rs15473896	260.5	322.9
GGA1	Gga_rs14907142	260.5	322.9
GGA1	Gga_rs14907242	260.5	322.9
GGA1	Gga_rs13961495	260.5	323.1
GGA1	Gga_rs15474876	260.5	323.3
GGA1	Gga_rs14907450	260.7	323.3
GGA1	Gga_rs13961749	260.7	323.4
GGA1	Gga_rs16754412	260.7	324.2
GGA1	Gga_rs15475595	260.7	324.5
GGA1	Gga_rs14907891	260.7	324.5
GGA1	Gga_rs15476026	260.7	324.5
GGA1	Gga_rs14908062	260.7	324.5
GGA1	Gga_rs14908118	260.7	325.5
GGA1	Gga_rs14908130	260.7	325.5
GGA1	Gga_rs15476715	260.7	325.6
GGA1	Gga_rs15477343	260.7	327.6
GGA1	Gga_rs15477572	260.7	327.6
GGA1	Gga_rs14908553	261	327.6
GGA1	Gga_rs14908637	261	328.7
GGA1	Gga_rs15479194	263.3	331.8
GGA1	Gga_rs15479490	263.6	332.5
GGA1	Gga_rs15479770	263.6	332.5
GGA1	Gga_rs15479910	263.6	332.5
GGA1	Gga_rs13963665	263.6	333.2
GGA1	Gga_rs14909682	263.6	333.3
GGA1	Gga_rs15480796	263.6	333.4
GGA1	Gga_rs14909760	263.6	333.4
GGA1	Gga_rs14909789	263.6	333.4
GGA1	Gga_rs14909871	263.6	333.4
GGA1	Gga_rs14910000	264	334.3
GGA1	Gga_rs14910025	264	334.3
GGA1	Gga_rs13964213	264	334.3
GGA1	Gga_rs13964472	264.1	334.3
GGA1	Gga_rs13964535	264.1	334.3
GGA1	Gga_rs15466264	264.1	334.5
GGA1	Gga_rs14903893	264.1	334.5
GGA1	Gga_rs13958340	264.1	334.5
GGA1	Gga_rs13818580	264.1	334.5
GGA1	Gga_rs13958505	264.1	334.5
GGA1	Gga_rs13958669	264.1	335
GGA1	Gga_rs14904214	264.1	335
GGA1	Gga_rs14904250	264.1	335
GGA1	Gga_rs14904294	264.1	335
GGA1	Gga_rs13958868	264.1	335
GGA1	Gga_rs14904398	264.1	335
GGA1	Gga_rs13959074	264.1	335
GGA1	Gga_rs14904584	264.1	335
GGA1	Gga_rs13959132	264.1	335
GGA1	Gga_rs14904611	264.1	335
GGA1	Gga_rs15468078	264.1	335
GGA1	Gga_rs14904774	264.2	335.3
GGA1	Gga_rs14904780	264.2	335.3
GGA1	Gga_rs16018221	264.2	335.3
GGA1	Gga_rs13767690	264.2	335.3
GGA1	Gga_rs14904930	264.2	335.5
GGA1	Gga_rs13959422	264.2	335.5
GGA1	Gga_rs13959428	264.2	335.5
GGA1	Gga_rs14904970	264.2	335.5
GGA1	Gga_rs13767706	264.2	335.5
GGA1	Gga_rs13959536	264.2	335.5
GGA1	Gga_rs13959577	264.2	335.6
GGA1	Gga_rs13959654	264.2	335.6
GGA1	Gga_rs13959671	264.2	335.7
GGA1	Gga_rs14905190	264.2	335.7
GGA1	Gga_rs15469093	264.2	335.7
GGA1	Gga_rs15469248	264.2	335.7
GGA1	Gga_rs14905316	264.2	335.9
GGA1	Gga_rs13959893	264.2	335.9
GGA1	Gga_rs15469649	264.2	335.9
GGA1	Gga_rs15469726	264.2	335.9
GGA1	Gga_rs15469838	264.2	335.9
GGA1	Gga_rs15469871	264.2	335.9
GGA1	Gga_rs15470026	264.2	335.9
GGA1	Gga_rs15470213	264.2	336.1
GGA1	Gga_rs13960014	264.2	336.1
GGA1	Gga_rs15470325	264.2	336.1
GGA1	Gga_rs15470376	264.2	336.1
GGA1	Gga_rs14905489	264.2	336.1
GGA1	Gga_rs15470411	264.2	336.1
GGA1	Gga_rs15470582	264.2	336.1
GGA1	Gga_rs14905629	264.2	336.1
GGA1	Gga_rs15470691	264.2	336.1
GGA1	Gga_rs13767960	264.2	336.3
GGA1	Gga_rs13960242	264.2	336.3
GGA1	Gga_rs15470934	264.2	336.3
GGA1	Gga_rs15481850	264.2	336.3
GGA1	Gga_rs14910225	264.2	336.3
GGA1	Gga_rs14910255	264.2	336.3
GGA1	Gga_rs13796909	264.2	336.3
GGA1	Gga_rs13964711	264.2	336.3
GGA1	Gga_rs13796932	264.2	336.3
GGA1	Gga_rs14910398	264.2	336.3
GGA1	Gga_rs14910488	264.2	336.3
GGA1	Gga_rs15483012	264.2	336.3
GGA1	Gga_rs15483183	264.2	336.3
GGA1	Gga_rs15483436	264.2	336.3
GGA1	Gga_rs14910691	264.2	336.3
GGA1	Gga_rs13965220	264.2	336.3
GGA1	Gga_rs13965273	264.2	336.3
GGA1	Gga_rs15483940	264.2	336.3
GGA1	Gga_rs13965382	264.2	336.3
GGA1	Gga_rs15484120	264.2	336.3
GGA1	Gga_rs13965573	264.2	336.3
GGA1	Gga_rs14910942	264.2	336.4
GGA1	Gga_rs13965624	264.2	336.4
GGA1	Gga_rs14911046	264.2	336.4
GGA1	Gga_rs15484606	264.2	336.5
GGA1	Gga_rs13797167	264.2	336.6
GGA1	Gga_rs14911126	264.2	336.6
GGA1	Gga_rs13965888	264.2	336.6
GGA1	Gga_rs15484789	264.2	336.6
GGA1	Gga_rs13965941	264.2	336.6
GGA1	Gga_rs13965996	264.2	336.6
GGA1	Gga_rs14911261	264.2	336.6
GGA1	Gga_rs14911326	264.2	336.6
GGA1	Gga_rs15485424	264.2	336.6
GGA1	Gga_rs13550933	264.2	336.7
GGA1	Gga_rs15485773	264.2	336.7
GGA1	Gga_rs14911482	264.2	336.7
GGA1	Gga_rs13966405	264.2	337.1
GGA1	Gga_rs15486436	264.2	337.1
GGA1	Gga_rs15486570	264.2	337.1
GGA1	Gga_rs13966501	264.2	337.1
GGA1	Gga_rs14911757	264.2	337.1
GGA1	Gga_rs13966641	264.2	337.1
GGA1	Gga_rs13966692	264.2	337.1
GGA1	Gga_rs13966746	264.2	337.5
GGA1	Gga_rs13551103	264.2	337.5
GGA1	Gga_rs14912046	264.2	337.5
GGA1	Gga_rs13966882	264.2	337.9
GGA1	Gga_rs14912206	264.2	339.1
GGA1	Gga_rs15487974	264.7	339.1
GGA1	Gga_rs13967468	264.7	341.3
GGA1	Gga_rs14912706	265	341.3
GGA1	Gga_rs14912812	265	341.3
GGA1	Gga_rs15489441	265.6	342.5
GGA1	Gga_rs14913065	265.6	342.5
GGA1	Gga_rs13968051	265.9	342.8
GGA1	Gga_rs15490230	265.9	342.8
GGA1	Gga_rs14913497	266.1	342.8
GGA1	Gga_rs15491164	266.1	343.3
GGA1	Gga_rs15491215	266.1	343.3
GGA1	Gga_rs14913820	266.1	343.3
GGA1	Gga_rs14913912	266.1	343.4
GGA1	Gga_rs15491847	266.1	343.8
GGA1	Gga_rs14914119	266.1	344.9
GGA1	Gga_rs14914131	266.1	344.9
GGA1	Gga_rs13551849	266.1	344.9
GGA1	Gga_rs13969255	266.1	347.8
GGA1	Gga_rs13551920	266.1	347.8
GGA1	Gga_rs15492903	267.9	347.8
GGA1	Gga_rs13552028	267.9	347.8
GGA1	Gga_rs13552040	268.1	348
GGA1	Gga_rs15493413	268.9	348.6
GGA1	Gga_rs14915100	269.3	349.7
GGA1	Gga_rs13970339	270.3	351.2
GGA1	Gga_rs14915700	270.3	351.7
GGA1	Gga_rs13970962	270.3	352.6
GGA1	Gga_rs15496165	270.3	352.6
GGA1	Gga_rs13971170	271	352.6
GGA1	Gga_rs14916125	271	352.6
GGA1	Gga_rs13971295	271	353.8
GGA1	Gga_rs13971420	271.1	353.8
GGA1	Gga_rs13971526	271.1	353.8
GGA1	Gga_rs14916414	271.1	353.8
GGA1	Gga_rs13971649	271.9	353.8
GGA1	Gga_rs14916632	272.9	353.8
GGA1	Gga_rs14916693	272.9	353.8
GGA1	Gga_rs15498036	272.9	355
GGA1	Gga_rs14917016	272.9	355.8
GGA1	Gga_rs15498309	274.4	355.8
GGA1	Gga_rs14917141	274.5	356
GGA1	Gga_rs15498564	275	356.2
GGA1	Gga_rs14917251	275	356.2
GGA1	Gga_rs14917305	275	356.7
GGA1	Gga_rs14917340	275	356.9
GGA1	Gga_rs14917485	275	357.4
GGA1	Gga_rs14917611	275	357.7
GGA1	Gga_rs13553364	275	357.7
GGA1	Gga_rs15499894	275.7	357.7
GGA1	Gga_rs15500151	275.7	357.7
GGA1	Gga_rs13973123	275.7	358.2
GGA1	Gga_rs13973250	275.7	358.2
GGA1	Gga_rs13973402	277.1	358.2
GGA1	Gga_rs15501039	277.1	358.2
GGA1	Gga_rs13973511	277.8	358.3
GGA1	Gga_rs15501441	277.8	358.6
GGA1	Gga_rs13553646	277.8	359.1
GGA1	Gga_rs14918448	277.8	359.1
GGA1	Gga_rs13973791	278.1	359.3
GGA1	Gga_rs13973880	278.1	359.8
GGA1	Gga_rs15502490	278.5	360
GGA1	Gga_rs13974101	278.5	360
GGA1	Gga_rs14918848	279.7	360.5
GGA1	Gga_rs14919046	281	361.3
GGA1	Gga_rs14919222	281	361.3
GGA1	Gga_rs14919343	281	361.3
GGA1	Gga_rs13974981	281	361.3
GGA1	Gga_rs13975172	281	361.3
GGA1	Gga_rs14919554	281	361.3
GGA1	Gga_rs13975487	281	361.6
GGA1	Gga_rs13554224	281	361.9
GGA1	Gga_rs13975623	281	361.9
GGA1	Gga_rs15505983	281.6	362.7
GGA1	Gga_rs13975723	281.6	362.8
GGA1	Gga_rs13975854	281.6	362.8
GGA1	Gga_rs15506972	282.1	362.8
GGA1	Gga_rs15507202	282.1	363.1
GGA1	Gga_rs13976019	282.1	363.1
GGA1	Gga_rs15507704	282.1	363.1
GGA1	Gga_rs15507906	283.3	363.1
GGA1	Gga_rs15508301	284.2	363.1
GGA1	Gga_rs13976668	284.2	363.1
GGA1	Gga_rs13976794	284.2	363.9
GGA1	Gga_rs15509633	284.2	363.9
GGA1	Gga_rs14921242	284.2	363.9
GGA1	Gga_rs15509991	284.2	364
GGA1	Gga_rs13977580	286.8	364
GGA1	Gga_rs14921856	286.8	364
GGA1	Gga_rs13555096	286.8	364.2
GGA1	Gga_rs15511229	286.8	364.9
GGA1	Gga_rs14922061	286.8	364.9
GGA1	Gga_rs13555235	286.8	364.9
GGA1	Gga_rs15511939	286.9	364.9
GGA1	Gga_rs13555292	287.1	365.4
GGA1	Gga_rs15512301	288	365.4
GGA1	Gga_rs13978441	288.2	365.4
GGA1	Gga_rs13555397	288.9	365.4
GGA1	Gga_rs15513072	289.8	365.4
GGA1	Gga_rs14922747	289.8	366.3
GGA1	Gga_rs13978862	292.3	367
GGA1	Gga_rs13978976	292.3	367.4
GGA1	Gga_rs13979101	292.3	367.8
GGA1	Gga_rs13979164	292.5	367.8
GGA1	Gga_rs14923379	292.5	367.8
GGA1	Gga_rs14923434	292.8	368.8
GGA1	Gga_rs15514842	293	368.8
GGA1	Gga_rs14923567	293	369.4
GGA1	Gga_rs14923656	293.2	369.4
GGA1	Gga_rs13979754	293.5	369.4
GGA1	Gga_rs15515362	293.5	369.9
GGA1	Gga_rs15515508	293.5	370.9
GGA1	Gga_rs14924102	296.9	371
GGA1	Gga_rs15516246	296.9	371
GGA1	Gga_rs15516437	296.9	371
GGA1	Gga_rs13980392	297.1	371.3
GGA1	Gga_rs13980408	297.3	371.3
GGA1	Gga_rs14924383	297.3	371.3
GGA1	Gga_rs14924525	299.1	371.3
GGA1	Gga_rs13980783	299.2	371.3
GGA1	Gga_rs14924670	299.2	371.3
GGA1	Gga_rs15517655	299.2	371.3
GGA1	Gga_rs13980942	300.7	371.3
GGA1	Gga_rs13981055	300.7	371.3
GGA1	Gga_rs13981275	300.7	373.3
GGA1	Gga_rs13981301	300.7	374.6
GGA1	Gga_rs14925332	300.9	374.9
GGA1	Gga_rs15519528	301.2	374.9
GGA1	Gga_rs13981759	301.2	375.2
GGA1	Gga_rs15519959	301.2	375.2
GGA1	Gga_rs14925596	301.2	375.2
GGA1	Gga_rs14925643	301.5	375.8
GGA1	Gga_rs14925653	301.7	375.8
GGA1	Gga_rs14925698	301.7	375.8
GGA1	Gga_rs13982130	301.7	375.8
GGA1	Gga_rs15520719	301.7	376.2
GGA1	Gga_rs15520829	301.7	376.5
GGA1	Gga_rs15520969	302.1	377.3
GGA1	Gga_rs15521175	303.9	377.3
GGA1	Gga_rs14926154	303.9	377.3
GGA1	Gga_rs15522067	303.9	377.3
GGA1	Gga_rs15522483	303.9	377.3
GGA1	Gga_rs14926662	304.5	377.3
[truncated: 11,343 more rows]

## Sheet: Population 1 sex-average
Population 1 sex-average
Chromosome	Marker	Position (cM)
GGA1	Gga_rs15742725	0
GGA1	Gga_rs14080307	0
GGA1	Gga_rs15013132	4.1
GGA1	Gga_rs15013215	4.7
GGA1	Gga_rs13778682	4.7
GGA1	Gga_rs13778825	4.7
GGA1	Gga_rs15744799	4.7
GGA1	Gga_rs14081485	4.7
GGA1	Gga_rs15745096	5.6
GGA1	Gga_rs14081598	5.6
GGA1	Gga_rs13825161	5.6
GGA1	Gga_rs15187586	5.6
GGA1	Gga_rs15187284	5.6
GGA1	Gga_rs14789557	5.6
GGA1	Gga_rs15186966	5.6
GGA1	Gga_rs13824679	5.6
GGA1	Gga_rs15186705	5.6
GGA1	Gga_rs13824475	6.1
GGA1	Gga_rs15186206	6.2
GGA1	Gga_rs15186020	6.2
GGA1	Gga_rs14789022	6.2
GGA1	Gga_rs16090619	6.2
GGA1	Gga_rs14788878	6.6
GGA1	Gga_rs15185407	6.6
GGA1	Gga_rs15185347	6.6
GGA1	Gga_rs14788760	6.6
GGA1	Gga_rs14788524	6.6
GGA1	Gga_rs13823450	6.6
GGA1	Gga_rs16089660	6.6
GGA1	Gga_rs14714437	6.6
GGA1	Gga_rs15191631	8.7
GGA1	Gga_rs13827345	8.7
GGA1	Gga_rs13827307	8.7
GGA1	Gga_rs15191391	8.7
GGA1	Gga_rs14791312	9.7
GGA1	Gga_rs13621816	9.7
GGA1	Gga_rs13827029	10.2
GGA1	Gga_rs14791163	10.2
GGA1	Gga_rs14715991	10.2
GGA1	Gga_rs14791127	10.2
GGA1	Gga_rs13826929	10.2
GGA1	Gga_rs15190760	10.2
GGA1	Gga_rs14791005	10.2
GGA1	Gga_rs15190652	10.2
GGA1	Gga_rs14790914	10.2
GGA1	Gga_rs15190419	10.2
GGA1	Gga_rs13826562	10.2
GGA1	Gga_rs13820518	10.2
GGA1	Gga_rs13826521	10.2
GGA1	Gga_rs15190195	10.2
GGA1	Gga_rs15190079	10.2
GGA1	Gga_rs13826448	10.2
GGA1	Gga_rs13826367	11.4
GGA1	Gga_rs14790801	11.4
GGA1	Gga_rs14740489	11.4
GGA1	Gga_rs14716167	11.4
GGA1	Gga_rs16718446	11.5
GGA1	Gga_rs16718604	12.2
GGA1	Gga_rs16718718	13
GGA1	Gga_rs16756550	13
GGA1	Gga_rs13826338	13
GGA1	Gga_rs14736830	13
GGA1	Gga_rs13826232	14.5
GGA1	Gga_rs15189424	14.5
GGA1	Gga_rs14790603	14.5
GGA1	Gga_rs13826119	14.5
GGA1	Gga_rs16692189	14.5
GGA1	Gga_rs16746086	15.2
GGA1	Gga_rs15189055	15.2
GGA1	Gga_rs15189059	15.2
GGA1	Gga_rs16079719	15.3
GGA1	Gga_rs14790473	16.4
GGA1	Gga_rs13787633	16.4
GGA1	Gga_rs15188694	16.4
GGA1	Gga_rs14790338	16.8
GGA1	Gga_rs13825687	16.8
GGA1	Gga_rs14790267	16.8
GGA1	Gga_rs16722100	16.8
GGA1	Gga_rs13825609	16.8
GGA1	Gga_rs13825549	16.8
GGA1	Gga_rs13825534	16.8
GGA1	Gga_rs15188296	16.8
GGA1	Gga_rs13825444	16.8
GGA1	Gga_rs13825390	16.8
GGA1	Gga_rs13825373	16.8
GGA1	Gga_rs14790044	16.8
GGA1	Gga_rs13825268	16.8
GGA1	Gga_rs14789971	16.8
GGA1	Gga_rs14789970	16.8
GGA1	Gga_rs15187758	17
GGA1	Gga_rs13834371	17.1
GGA1	Gga_rs15203453	17.1
GGA1	Gga_rs15203387	17.1
GGA1	Gga_rs13715070	17.1
GGA1	Gga_rs13834240	17.1
GGA1	Gga_rs13834191	17.5
GGA1	Gga_rs13834163	17.5
GGA1	Gga_rs15203102	17.5
GGA1	Gga_rs13834098	17.5
GGA1	Gga_rs14796935	17.5
GGA1	Gga_rs13834043	17.7
GGA1	Gga_rs15202815	17.7
GGA1	Gga_rs13822840	17.9
GGA1	Gga_rs13833873	17.9
GGA1	Gga_rs13715018	17.9
GGA1	Gga_rs13833791	17.9
GGA1	Gga_rs14796746	17.9
GGA1	Gga_rs16058547	17.9
GGA1	Gga_rs15202370	17.9
GGA1	Gga_rs13833629	17.9
GGA1	Gga_rs15202187	17.9
GGA1	Gga_rs13833534	17.9
GGA1	Gga_rs14696130	17.9
GGA1	Gga_rs14796563	18.4
GGA1	Gga_rs13833395	18.4
GGA1	Gga_rs13833305	18.9
GGA1	Gga_rs15201649	18.9
GGA1	Gga_rs15201874	18.9
GGA1	Gga_rs14796304	18.9
GGA1	Gga_rs13832926	19.3
GGA1	Gga_rs15200910	19.3
GGA1	Gga_rs13832838	19.6
GGA1	Gga_rs13832803	19.6
GGA1	Gga_rs14795878	19.6
GGA1	Gga_rs15200439	19.6
GGA1	Gga_rs13832501	19.6
GGA1	Gga_rs14795706	19.6
GGA1	Gga_rs13832402	19.6
GGA1	Gga_rs14795634	19.6
GGA1	Gga_rs13832237	19.8
GGA1	Gga_rs13832184	20
GGA1	Gga_rs13831991	20
GGA1	Gga_rs15199065	20.7
GGA1	Gga_rs15198940	20.8
GGA1	Gga_rs14794942	20.8
GGA1	Gga_rs13714295	21
GGA1	Gga_rs13831297	21
GGA1	Gga_rs14794386	21
GGA1	Gga_rs13830946	22.9
GGA1	Gga_rs14794063	23.4
GGA1	Gga_rs13830727	23.4
GGA1	Gga_rs13830601	23.4
GGA1	Gga_rs13830481	23.5
GGA1	Gga_rs13830384	24.2
GGA1	Gga_rs13830343	24.2
GGA1	Gga_rs15196405	24.8
GGA1	Gga_rs15196148	24.8
GGA1	Gga_rs15196016	26
GGA1	Gga_rs13829795	26.6
GGA1	Gga_rs13829775	26.6
GGA1	Gga_rs13829689	26.6
GGA1	Gga_rs15195488	26.6
GGA1	Gga_rs14792915	26.6
GGA1	Gga_rs14792852	26.9
GGA1	Gga_rs13829425	27.1
GGA1	Gga_rs15194942	27.1
GGA1	Gga_rs15194859	27.1
GGA1	Gga_rs13829190	28.6
GGA1	Gga_rs14792587	28.6
GGA1	Gga_rs15194078	28.6
GGA1	Gga_rs14700081	28.6
GGA1	Gga_rs16037656	28.6
GGA1	Gga_rs16736799	28.6
GGA1	Gga_rs15193729	28.6
GGA1	Gga_rs15193500	29.5
GGA1	Gga_rs16732880	30.8
GGA1	Gga_rs14720601	30.8
GGA1	Gga_rs16732840	30.8
GGA1	Gga_rs14713405	30.8
GGA1	Gga_rs16743304	32.1
GGA1	Gga_rs14735498	32.1
GGA1	Gga_rs16734180	33
GGA1	Gga_rs16734228	33
GGA1	Gga_rs14792295	33
GGA1	Gga_rs13828437	35.5
GGA1	Gga_rs13800257	35.5
GGA1	Gga_rs15192893	35.5
GGA1	Gga_rs15192806	35.5
GGA1	Gga_rs13828053	35.5
GGA1	Gga_rs14792064	35.5
GGA1	Gga_rs13827933	35.5
GGA1	Gga_rs14791771	35.5
GGA1	Gga_rs13827688	35.5
GGA1	Gga_rs15192112	35.5
GGA1	Gga_rs13800104	36.3
GGA1	Gga_rs13827618	36.3
GGA1	Gga_rs14791559	36.3
GGA1	Gga_rs13827582	36.3
GGA1	Gga_rs13800083	36.3
GGA1	Gga_rs13798876	36.3
GGA1	Gga_rs13834692	36.3
GGA1	Gga_rs15203952	36.3
GGA1	Gga_rs14797468	36.3
GGA1	Gga_rs13805169	36.3
GGA1	Gga_rs16737541	36.3
GGA1	Gga_rs15204270	36.3
GGA1	Gga_rs13834924	36.3
GGA1	Gga_rs15204378	36.3
GGA1	Gga_rs15204414	36.3
GGA1	Gga_rs13834998	36.3
GGA1	Gga_rs13835022	36.3
GGA1	Gga_rs13835067	36.6
GGA1	Gga_rs14797662	36.6
GGA1	Gga_rs15204769	37.1
GGA1	Gga_rs15204789	37.3
GGA1	Gga_rs15204986	37.3
GGA1	Gga_rs13835287	37.3
GGA1	Gga_rs13835308	37.3
GGA1	Gga_rs14797880	37.3
GGA1	Gga_rs13835384	37.3
GGA1	Gga_rs13799051	37.3
GGA1	Gga_rs14797961	37.3
GGA1	Gga_rs15205470	37.3
GGA1	Gga_rs14797993	37.3
GGA1	Gga_rs15205616	37.3
GGA1	Gga_rs14798030	37.3
GGA1	Gga_rs15205693	37.3
GGA1	Gga_rs14707323	37.3
GGA1	Gga_rs14697925	37.3
GGA1	Gga_rs13835806	37.3
GGA1	Gga_rs15205802	37.3
GGA1	Gga_rs13835736	37.3
GGA1	Gga_rs14692740	39.2
GGA1	Gga_rs14727166	39.2
GGA1	Gga_rs14732104	39.2
GGA1	Gga_rs13835913	39.6
GGA1	Gga_rs14798199	39.6
GGA1	Gga_rs13835996	39.6
GGA1	Gga_rs15206046	40.8
GGA1	Gga_rs14798322	40.8
GGA1	Gga_rs13836131	40.8
GGA1	Gga_rs15206368	40.8
GGA1	Gga_rs13836229	40.8
GGA1	Gga_rs13836249	40.8
GGA1	Gga_rs13836309	40.8
GGA1	Gga_rs13836318	40.8
GGA1	Gga_rs13836341	40.8
GGA1	Gga_rs14798473	40.8
GGA1	Gga_rs14798511	40.8
GGA1	Gga_rs14713020	40.8
GGA1	Gga_rs16693595	40.8
GGA1	Gga_rs13836549	40.8
GGA1	Gga_rs13836501	40.8
GGA1	Gga_rs13836571	40.8
GGA1	Gga_rs15206987	42.5
GGA1	Gga_rs13836827	42.5
GGA1	Gga_rs13836917	42.5
GGA1	Gga_rs15207592	42.5
GGA1	Gga_rs13837163	42.5
GGA1	Gga_rs13837291	42.5
GGA1	Gga_rs15208040	42.5
GGA1	Gga_rs14799213	42.5
GGA1	Gga_rs15208419	42.5
GGA1	Gga_rs13837722	44.4
GGA1	Gga_rs13837741	44.4
GGA1	Gga_rs13837795	44.4
GGA1	Gga_rs15208864	44.4
GGA1	Gga_rs13837936	44.4
GGA1	Gga_rs14799431	44.4
GGA1	Gga_rs13746405	44.4
GGA1	Gga_rs13838376	44.4
GGA1	Gga_rs15209845	44.4
GGA1	Gga_rs13838617	45.3
GGA1	Gga_rs13746611	45.3
GGA1	Gga_rs14799999	45.3
GGA1	Gga_rs13838947	45.3
GGA1	Gga_rs13746685	45.3
GGA1	Gga_rs15210684	45.3
GGA1	Gga_rs14800198	45.3
GGA1	Gga_rs14800402	45.3
GGA1	Gga_rs13839470	45.3
GGA1	Gga_rs15211404	46.5
GGA1	Gga_rs13839639	46.5
GGA1	Gga_rs14800705	47.5
GGA1	Gga_rs13840180	47.5
GGA1	Gga_rs13747106	47.5
GGA1	Gga_rs15212585	47.5
GGA1	Gga_rs14801141	48.2
GGA1	Gga_rs13840561	48.2
GGA1	Gga_rs14801354	48.2
GGA1	Gga_rs14801443	48.2
GGA1	Gga_rs13840901	48.2
GGA1	Gga_rs13747315	48.8
GGA1	Gga_rs14801618	48.8
GGA1	Gga_rs13841026	48.8
GGA1	Gga_rs13747367	48.8
GGA1	Gga_rs15214395	48.8
GGA1	Gga_rs13747403	48.8
GGA1	Gga_rs13841164	48.8
GGA1	Gga_rs13841399	50.2
GGA1	Gga_rs13841474	50.2
GGA1	Gga_rs13841556	51.2
GGA1	Gga_rs13841618	51.2
GGA1	Gga_rs14802339	52
GGA1	Gga_rs13747575	52
GGA1	Gga_rs13841822	52
GGA1	Gga_rs13747646	52
GGA1	Gga_rs14802647	52
GGA1	Gga_rs13747686	52
GGA1	Gga_rs13842021	52
GGA1	Gga_rs15216836	52
GGA1	Gga_rs13747869	52
GGA1	Gga_rs13842499	53.2
GGA1	Gga_rs15217338	53.8
GGA1	Gga_rs15217520	53.8
GGA1	Gga_rs15217578	53.8
GGA1	Gga_rs13842825	53.8
GGA1	Gga_rs14803592	54.2
GGA1	Gga_rs15217888	54.2
GGA1	Gga_rs15218217	54.2
GGA1	Gga_rs15218366	54.2
GGA1	Gga_rs14803977	54.6
GGA1	Gga_rs13843193	54.7
GGA1	Gga_rs13748159	54.7
GGA1	Gga_rs15218822	54.7
GGA1	Gga_rs15219126	54.7
GGA1	Gga_rs14804228	54.7
GGA1	Gga_rs13748256	54.7
GGA1	Gga_rs13843952	55.6
GGA1	Gga_rs13844118	55.6
GGA1	Gga_rs14804894	55.6
GGA1	Gga_rs13844498	56.6
GGA1	Gga_rs13844757	56.6
GGA1	Gga_rs13748804	56.6
GGA1	Gga_rs15222544	57.3
GGA1	Gga_rs14805616	57.3
GGA1	Gga_rs15222979	57.4
GGA1	Gga_rs15223183	57.9
GGA1	Gga_rs14805816	57.9
GGA1	Gga_rs15223553	57.9
GGA1	Gga_rs13845380	58.3
GGA1	Gga_rs13845446	58.7
GGA1	Gga_rs15224002	58.7
GGA1	Gga_rs15224581	58.7
GGA1	Gga_rs15224796	59.2
GGA1	Gga_rs14806488	59.2
GGA1	Gga_rs13845970	59.2
GGA1	Gga_rs15225293	60.4
GGA1	Gga_rs15225424	60.4
GGA1	Gga_rs13749376	60.4
GGA1	Gga_rs14806783	60.4
GGA1	Gga_rs15225889	60.4
GGA1	Gga_rs13846402	60.4
GGA1	Gga_rs13846495	60.4
GGA1	Gga_rs13846564	60.4
GGA1	Gga_rs14807010	60.4
GGA1	Gga_rs14807068	60.4
GGA1	Gga_rs15226469	60.4
GGA1	Gga_rs13846784	60.4
GGA1	Gga_rs13846865	60.4
GGA1	Gga_rs15226846	60.4
GGA1	Gga_rs14807288	60.4
GGA1	Gga_rs15226963	60.4
GGA1	Gga_rs13847029	60.4
GGA1	Gga_rs15227109	60.4
GGA1	Gga_rs13749685	60.4
GGA1	Gga_rs13847334	60.4
GGA1	Gga_rs13847411	60.4
GGA1	Gga_rs13847439	60.4
GGA1	Gga_rs13847466	60.9
GGA1	Gga_rs15228240	60.9
GGA1	Gga_rs15228926	60.9
GGA1	Gga_rs14808254	62.6
GGA1	Gga_rs13750037	62.6
GGA1	Gga_rs13848215	62.6
GGA1	Gga_rs14808450	62.6
GGA1	Gga_rs13750139	63.6
GGA1	Gga_rs15229887	63.6
GGA1	Gga_rs14808824	63.6
GGA1	Gga_rs13848719	64.1
GGA1	Gga_rs14809226	65.2
GGA1	Gga_rs15231516	65.2
GGA1	Gga_rs13849470	66.1
GGA1	Gga_rs15231873	69.5
GGA1	Gga_rs13849993	69.5
GGA1	Gga_rs15232952	69.5
GGA1	Gga_rs14810021	69.5
GGA1	Gga_rs14810075	70.4
GGA1	Gga_rs14810161	70.4
GGA1	Gga_rs15233650	70.4
GGA1	Gga_rs14810347	70.4
GGA1	Gga_rs15233991	70.4
GGA1	Gga_rs14810568	72
GGA1	Gga_rs15234281	72
GGA1	Gga_rs13850906	72
GGA1	Gga_rs13851122	72
GGA1	Gga_rs15235273	73.6
GGA1	Gga_rs13851198	73.6
GGA1	Gga_rs14811108	73.6
GGA1	Gga_rs14811172	73.6
GGA1	Gga_rs14811222	73.8
GGA1	Gga_rs15235831	74.1
GGA1	Gga_rs15235973	74.1
GGA1	Gga_rs13851641	74.1
GGA1	Gga_rs14811425	75.2
GGA1	Gga_rs15236245	75.2
GGA1	Gga_rs14811554	75.2
GGA1	Gga_rs15236615	75.2
GGA1	Gga_rs15236933	75.2
GGA1	Gga_rs14811717	75.2
GGA1	Gga_rs14811801	75.2
GGA1	Gga_rs13751659	75.5
GGA1	Gga_rs13852240	75.5
GGA1	Gga_rs13751673	75.5
GGA1	Gga_rs13852308	75.5
GGA1	Gga_rs14811930	75.5
GGA1	Gga_rs13852425	75.5
GGA1	Gga_rs15238298	75.9
GGA1	Gga_rs13751754	75.9
GGA1	Gga_rs13852646	75.9
GGA1	Gga_rs13852835	75.9
GGA1	Gga_rs14812421	75.9
GGA1	Gga_rs13751958	77.3
GGA1	Gga_rs14812548	77.3
GGA1	Gga_rs15239724	77.3
GGA1	Gga_rs16038617	77.3
GGA1	Gga_rs15239858	77.7
GGA1	Gga_rs14812793	77.8
GGA1	Gga_rs13853446	77.8
GGA1	Gga_rs14812935	78.8
GGA1	Gga_rs14813032	78.9
GGA1	Gga_rs14813100	78.9
GGA1	Gga_rs14813199	80.5
GGA1	Gga_rs14813334	80.5
GGA1	Gga_rs15241234	80.5
GGA1	Gga_rs15241493	80.5
GGA1	Gga_rs15241614	80.9
GGA1	Gga_rs15242090	81.5
GGA1	Gga_rs14813719	81.8
GGA1	Gga_rs13854559	81.8
GGA1	Gga_rs13854631	81.8
GGA1	Gga_rs14813905	81.8
GGA1	Gga_rs13752661	81.8
GGA1	Gga_rs13854873	81.8
GGA1	Gga_rs15242931	81.8
GGA1	Gga_rs13752723	81.8
GGA1	Gga_rs15243306	83
GGA1	Gga_rs14814275	83
GGA1	Gga_rs14814380	83
GGA1	Gga_rs13855596	84.4
GGA1	Gga_rs13855665	84.4
GGA1	Gga_rs15244589	84.4
GGA1	Gga_rs14814744	84.4
GGA1	Gga_rs14814875	85
GGA1	Gga_rs13855948	86
GGA1	Gga_rs13856005	86
GGA1	Gga_rs14815055	86
GGA1	Gga_rs15245179	86
GGA1	Gga_rs13856354	86.8
GGA1	Gga_rs13856561	86.9
GGA1	Gga_rs15246167	86.9
GGA1	Gga_rs13856724	86.9
GGA1	Gga_rs13856783	86.9
GGA1	Gga_rs15246652	86.9
GGA1	Gga_rs13856909	86.9
GGA1	Gga_rs15246824	86.9
GGA1	Gga_rs14815923	86.9
GGA1	Gga_rs14815974	87.2
GGA1	Gga_rs15246965	87.2
GGA1	Gga_rs14816032	87.2
GGA1	Gga_rs14816068	87.2
GGA1	Gga_rs13857290	87.2
GGA1	Gga_rs13857335	87.2
GGA1	Gga_rs15247293	87.2
GGA1	Gga_rs15247376	87.2
GGA1	Gga_rs13857390	87.2
GGA1	Gga_rs14816387	87.2
GGA1	Gga_rs15247892	87.2
GGA1	Gga_rs14816489	87.7
GGA1	Gga_rs15247969	87.7
GGA1	Gga_rs15248018	87.7
GGA1	Gga_rs14816589	87.7
GGA1	Gga_rs14816632	87.7
GGA1	Gga_rs13857936	87.7
GGA1	Gga_rs15248443	87.9
GGA1	Gga_rs13858146	88.1
GGA1	Gga_rs14816763	88.1
GGA1	Gga_rs15248955	88.5
GGA1	Gga_rs14817017	88.5
GGA1	Gga_rs13858385	88.5
GGA1	Gga_rs13650386	88.5
GGA1	Gga_rs13858596	88.5
GGA1	Gga_rs13858621	88.9
GGA1	Gga_rs14817402	88.9
GGA1	Gga_rs15250146	89.4
GGA1	Gga_rs15250278	89.4
GGA1	Gga_rs14817663	89.4
GGA1	Gga_rs13859099	89.4
GGA1	Gga_rs13859242	91.1
GGA1	Gga_rs15250888	91.1
GGA1	Gga_rs13859409	91.1
GGA1	Gga_rs15251160	91.1
GGA1	Gga_rs15251282	91.1
GGA1	Gga_rs13859565	91.1
GGA1	Gga_rs13859660	94.3
GGA1	Gga_rs14818109	94.3
GGA1	Gga_rs14818221	94.3
GGA1	Gga_rs15252431	94.3
GGA1	Gga_rs13860147	94.3
GGA1	Gga_rs13650915	95.1
GGA1	Gga_rs15253232	97.5
GGA1	Gga_rs15253509	97.5
GGA1	Gga_rs15253716	97.5
GGA1	Gga_rs14818820	97.5
GGA1	Gga_rs15254382	97.5
GGA1	Gga_rs14819061	97.5
GGA1	Gga_rs15254661	97.5
GGA1	Gga_rs14819210	97.5
GGA1	Gga_rs14819263	97.5
GGA1	Gga_rs13861120	97.5
GGA1	Gga_rs13861228	98.7
GGA1	Gga_rs13651288	98.7
GGA1	Gga_rs13861394	98.7
GGA1	Gga_rs14819612	98.7
GGA1	Gga_rs15255831	98.7
GGA1	Gga_rs13861684	100.4
GGA1	Gga_rs14819951	100.4
GGA1	Gga_rs14820030	100.4
GGA1	Gga_rs14820264	100.4
GGA1	Gga_rs14820346	100.4
GGA1	Gga_rs14820467	100.9
GGA1	Gga_rs13651632	100.9
GGA1	Gga_rs13862573	100.9
GGA1	Gga_rs13651731	100.9
GGA1	Gga_rs13651776	101.1
GGA1	Gga_rs14820757	102.6
GGA1	Gga_rs15258892	102.7
GGA1	Gga_rs13862913	102.7
GGA1	Gga_rs14821101	102.7
GGA1	Gga_rs13863160	102.7
GGA1	Gga_rs13863319	103.7
GGA1	Gga_rs14821463	103.7
GGA1	Gga_rs13863600	103.7
GGA1	Gga_rs13863753	103.7
GGA1	Gga_rs13863783	103.7
GGA1	Gga_rs13864066	104.7
GGA1	Gga_rs14821894	104.7
GGA1	Gga_rs13652196	104.7
GGA1	Gga_rs13864399	105.6
GGA1	Gga_rs13864484	105.6
GGA1	Gga_rs13864585	108
GGA1	Gga_rs13652288	108
GGA1	Gga_rs15262092	108
GGA1	Gga_rs14822245	108
GGA1	Gga_rs13864808	108
GGA1	Gga_rs13864885	108
GGA1	Gga_rs15262880	108
GGA1	Gga_rs15262881	108
GGA1	Gga_rs14822468	108
GGA1	Gga_rs14822504	108
GGA1	Gga_rs13865157	108
GGA1	Gga_rs13865206	109.6
GGA1	Gga_rs13865289	109.8
GGA1	Gga_rs13865472	109.8
GGA1	Gga_rs13652624	109.8
GGA1	Gga_rs14823004	112
GGA1	Gga_rs15264713	113.4
GGA1	Gga_rs14823158	114.4
GGA1	Gga_rs15264984	114.4
GGA1	Gga_rs13865869	117.6
GGA1	Gga_rs13652742	118
GGA1	Gga_rs15265250	118
GGA1	Gga_rs13866122	119.2
GGA1	Gga_rs14823728	120.3
GGA1	Gga_rs15265745	120.3
GGA1	Gga_rs13652862	120.3
GGA1	Gga_rs15266088	120.3
GGA1	Gga_rs14823912	120.3
GGA1	Gga_rs14824021	121.9
GGA1	Gga_rs13652953	121.9
GGA1	Gga_rs15266681	121.9
GGA1	Gga_rs13866601	121.9
GGA1	Gga_rs14824271	121.9
GGA1	Gga_rs13866722	121.9
GGA1	Gga_rs15267173	122.3
GGA1	Gga_rs14824534	122.5
GGA1	Gga_rs13653133	122.5
GGA1	Gga_rs15267639	123.4
GGA1	Gga_rs15267829	123.4
GGA1	Gga_rs13653211	123.4
GGA1	Gga_rs14824909	123.4
GGA1	Gga_rs15268411	123.4
GGA1	Gga_rs14825193	124.7
GGA1	Gga_rs14825433	124.7
GGA1	Gga_rs14825458	124.7
GGA1	Gga_rs15269489	124.7
GGA1	Gga_rs13653431	124.7
GGA1	Gga_rs15270212	126
GGA1	Gga_rs15270320	126.8
GGA1	Gga_rs14826013	127.3
GGA1	Gga_rs15270744	127.9
GGA1	Gga_rs15271059	127.9
GGA1	Gga_rs13868388	127.9
GGA1	Gga_rs13868430	127.9
GGA1	Gga_rs14826429	128.5
GGA1	Gga_rs13653769	128.5
GGA1	Gga_rs14826577	128.5
GGA1	Gga_rs15271665	128.5
GGA1	Gga_rs13653876	128.5
GGA1	Gga_rs14826792	130.2
GGA1	Gga_rs13869120	130.2
GGA1	Gga_rs14827207	130.2
GGA1	Gga_rs14827326	130.2
GGA1	Gga_rs13654160	130.2
GGA1	Gga_rs13654388	132.9
GGA1	Gga_rs13870138	132.9
GGA1	Gga_rs15276027	132.9
GGA1	Gga_rs14828267	133.6
GGA1	Gga_rs13654544	133.6
GGA1	Gga_rs13654580	134.5
GGA1	Gga_rs15276927	134.6
GGA1	Gga_rs14828672	135.5
GGA1	Gga_rs13654686	135.5
GGA1	Gga_rs14828914	135.5
GGA1	Gga_rs14828994	135.5
GGA1	Gga_rs14829427	138.9
GGA1	Gga_rs15279258	138.9
GGA1	Gga_rs15279632	138.9
GGA1	Gga_rs15279750	138.9
GGA1	Gga_rs15280112	138.9
GGA1	Gga_rs15280607	139.9
GGA1	Gga_rs14830212	139.9
GGA1	Gga_rs14830262	139.9
GGA1	Gga_rs14830292	139.9
GGA1	Gga_rs13872640	139.9
GGA1	Gga_rs15281167	139.9
GGA1	Gga_rs14830426	139.9
GGA1	Gga_rs13872779	139.9
GGA1	Gga_rs14830558	139.9
GGA1	Gga_rs13655418	139.9
GGA1	Gga_rs15281703	140.1
GGA1	Gga_rs13873404	140.3
GGA1	Gga_rs14831264	140.4
GGA1	Gga_rs14831337	140.4
GGA1	Gga_rs14831437	140.4
GGA1	Gga_rs13873885	140.4
GGA1	Gga_rs14831632	141
GGA1	Gga_rs15283737	141
GGA1	Gga_rs15284260	141.1
GGA1	Gga_rs15284494	143
GGA1	Gga_rs15284704	143
GGA1	Gga_rs15284824	143
GGA1	Gga_rs14832321	143
GGA1	Gga_rs14832523	143
GGA1	Gga_rs13874807	143
GGA1	Gga_rs15286126	143
GGA1	Gga_rs14833107	146.5
GGA1	Gga_rs14833217	146.5
GGA1	Gga_rs13875409	146.5
GGA1	Gga_rs15287570	146.5
GGA1	Gga_rs13875565	147.4
GGA1	Gga_rs15288047	149.4
GGA1	Gga_rs15288176	149.9
GGA1	Gga_rs13656530	149.9
GGA1	Gga_rs14834021	149.9
GGA1	Gga_rs13876085	149.9
GGA1	Gga_rs13876139	149.9
GGA1	Gga_rs13876189	151.4
GGA1	Gga_rs15289333	151.4
GGA1	Gga_rs13876316	151.4
GGA1	Gga_rs14834459	151.4
GGA1	Gga_rs15289674	151.4
GGA1	Gga_rs13876556	151.4
GGA1	Gga_rs13876622	151.4
GGA1	Gga_rs13876697	151.4
GGA1	Gga_rs15290284	151.4
GGA1	Gga_rs15290417	151.4
GGA1	Gga_rs14835188	153.8
GGA1	Gga_rs14835282	153.8
GGA1	Gga_rs14835386	154.6
GGA1	Gga_rs14835569	154.6
GGA1	Gga_rs15291883	154.6
GGA1	Gga_rs13877547	154.6
GGA1	Gga_rs15292135	154.6
GGA1	Gga_rs13657230	154.6
GGA1	Gga_rs14835888	156.4
GGA1	Gga_rs15293251	156.4
GGA1	Gga_rs15293465	156.4
GGA1	Gga_rs14836303	156.4
GGA1	Gga_rs13878105	156.4
GGA1	Gga_rs14836389	156.4
GGA1	Gga_rs13878172	156.4
GGA1	Gga_rs15294096	156.4
GGA1	Gga_rs13878288	156.4
GGA1	Gga_rs14836554	156.4
GGA1	Gga_rs13878351	156.4
GGA1	Gga_rs13657570	156.4
GGA1	Gga_rs15294711	156.4
GGA1	Gga_rs15294922	156.8
GGA1	Gga_rs13878575	156.8
GGA1	Gga_rs13878693	156.8
GGA1	Gga_rs14836885	156.8
GGA1	Gga_rs13878782	156.8
GGA1	Gga_rs13878841	156.8
GGA1	Gga_rs13657762	158.1
GGA1	Gga_rs13878998	158.1
GGA1	Gga_rs13879065	158.1
GGA1	Gga_rs15296303	158.1
GGA1	Gga_rs15296530	158.1
GGA1	Gga_rs14837371	158.1
GGA1	Gga_rs15296769	158.1
GGA1	Gga_rs13657859	158.1
GGA1	Gga_rs14837544	159.2
GGA1	Gga_rs13879221	159.2
GGA1	Gga_rs15297136	159.2
GGA1	Gga_rs14837725	159.2
GGA1	Gga_rs13879350	159.2
GGA1	Gga_rs15297923	159.8
GGA1	Gga_rs13658057	159.8
GGA1	Gga_rs15298341	160.6
GGA1	Gga_rs14838202	160.6
GGA1	Gga_rs14838390	162
GGA1	Gga_rs14838477	162
GGA1	Gga_rs15299019	162.4
GGA1	Gga_rs15299188	162.4
GGA1	Gga_rs14838655	162.4
GGA1	Gga_rs14838799	162.4
GGA1	Gga_rs13658329	162.4
GGA1	Gga_rs15299778	163.3
GGA1	Gga_rs13658393	163.8
GGA1	Gga_rs14839139	164.2
GGA1	Gga_rs14839209	164.5
GGA1	Gga_rs15300724	167.1
GGA1	Gga_rs14839731	167.1
GGA1	Gga_rs15302152	167.1
GGA1	Gga_rs13881116	167.1
GGA1	Gga_rs14840084	167.1
GGA1	Gga_rs13881285	167.1
GGA1	Gga_rs15303414	167.3
GGA1	Gga_rs15303593	170.7
GGA1	Gga_rs14840557	170.7
GGA1	Gga_rs13882064	172.6
GGA1	Gga_rs13659175	172.6
GGA1	Gga_rs15304526	172.6
GGA1	Gga_rs13882158	173
GGA1	Gga_rs13882222	173
GGA1	Gga_rs15304798	173
GGA1	Gga_rs15305118	173.5
GGA1	Gga_rs14841361	173.5
GGA1	Gga_rs13882556	173.5
GGA1	Gga_rs13659452	173.5
GGA1	Gga_rs13659587	174.4
GGA1	Gga_rs13883105	174.5
GGA1	Gga_rs13883152	174.5
GGA1	Gga_rs13883247	174.5
GGA1	Gga_rs15307852	174.5
GGA1	Gga_rs14842510	174.5
GGA1	Gga_rs13883708	176
GGA1	Gga_rs15308763	176.6
GGA1	Gga_rs15308925	176.6
GGA1	Gga_rs13884024	176.6
GGA1	Gga_rs13884167	177
GGA1	Gga_rs15309582	177.3
GGA1	Gga_rs14843451	177.3
GGA1	Gga_rs13884341	177.3
GGA1	Gga_rs13660287	177.3
GGA1	Gga_rs14843711	178.7
GGA1	Gga_rs14843830	178.7
GGA1	Gga_rs13884776	178.9
GGA1	Gga_rs15310617	178.9
GGA1	Gga_rs13885386	180
GGA1	Gga_rs15311860	180
GGA1	Gga_rs13660639	180
GGA1	Gga_rs13885753	181.9
GGA1	Gga_rs13885943	183
GGA1	Gga_rs13886011	183
GGA1	Gga_rs14844870	183
GGA1	Gga_rs14844875	183
GGA1	Gga_rs14746163	185.3
GGA1	Gga_rs13886095	185.3
GGA1	Gga_rs14725463	185.3
GGA1	Gga_rs16731860	188
GGA1	Gga_rs15859638	188
GGA1	Gga_rs13819552	188
GGA1	Gga_rs13819560	188
GGA1	Gga_rs13816424	188
GGA1	Gga_rs16017455	188
GGA1	Gga_rs16070385	188
GGA1	Gga_rs13815133	188.7
GGA1	Gga_rs14844983	190.5
GGA1	Gga_rs14717147	190.5
GGA1	Gga_rs16702996	190.5
GGA1	Gga_rs15203707	190.5
GGA1	Gga_rs15203656	190.5
GGA1	Gga_rs13834451	190.5
GGA1	Gga_rs14797224	190.5
GGA1	Gga_rs15313177	190.5
GGA1	Gga_rs16694609	190.5
GGA1	Gga_rs13997206	190.5
GGA1	Gga_rs13997147	191.3
GGA1	Gga_rs13726025	192
GGA1	Gga_rs13997089	192
GGA1	Gga_rs13997011	192
GGA1	Gga_rs15552948	192
GGA1	Gga_rs13996937	192
GGA1	Gga_rs15552838	192
GGA1	Gga_rs15552671	192
GGA1	Gga_rs13996753	192
GGA1	Gga_rs13996673	192
GGA1	Gga_rs13996660	192
GGA1	Gga_rs14937626	192
GGA1	Gga_rs13996613	192
GGA1	Gga_rs13996539	192
GGA1	Gga_rs14937529	192
GGA1	Gga_rs13811040	192
GGA1	Gga_rs13996421	192
GGA1	Gga_rs15551342	192
GGA1	Gga_rs13996280	192
GGA1	Gga_rs13996341	192
GGA1	Gga_rs13793692	192
GGA1	Gga_rs15551603	192
GGA1	Gga_rs15551632	192
GGA1	Gga_rs15551656	192
GGA1	Gga_rs14937455	192
GGA1	Gga_rs16064443	192
GGA1	Gga_rs13886740	192
GGA1	Gga_rs13886698	192
GGA1	Gga_rs13796308	192
GGA1	Gga_rs15313747	192
GGA1	Gga_rs13886661	192
GGA1	Gga_rs13886635	192
GGA1	Gga_rs15313691	192
GGA1	Gga_rs13886391	192
GGA1	Gga_rs14845078	192
GGA1	Gga_rs13737326	192.7
GGA1	Gga_rs15248605	192.7
GGA1	Gga_rs16054714	194.5
GGA1	Gga_rs13776664	194.5
GGA1	Gga_rs15315129	194.5
GGA1	Gga_rs13887007	194.5
GGA1	Gga_rs15314440	194.5
GGA1	Gga_rs13887118	195.1
GGA1	Gga_rs14845522	195.1
GGA1	Gga_rs13887203	195.1
GGA1	Gga_rs13887330	198.2
GGA1	Gga_rs14845807	199.4
GGA1	Gga_rs13887580	199.4
GGA1	Gga_rs15316216	200.5
GGA1	Gga_rs13887890	200.5
GGA1	Gga_rs13887893	200.5
GGA1	Gga_rs15316861	201.1
GGA1	Gga_rs15317044	201.1
GGA1	Gga_rs14846455	201.1
GGA1	Gga_rs14693411	201.1
GGA1	Gga_rs14693408	201.1
GGA1	Gga_rs13888258	201.1
GGA1	Gga_rs14846508	202.1
GGA1	Gga_rs13887935	202.1
GGA1	Gga_rs15317448	203.6
GGA1	Gga_rs13888504	204.4
GGA1	Gga_rs14846790	204.4
GGA1	Gga_rs13888569	204.4
GGA1	Gga_rs13888629	204.4
GGA1	Gga_rs16717701	204.4
GGA1	Gga_rs16058597	204.4
GGA1	Gga_rs14846920	204.4
GGA1	Gga_rs14846971	204.4
GGA1	Gga_rs15318316	205
GGA1	Gga_rs15318723	206.3
GGA1	Gga_rs14847180	206.6
GGA1	Gga_rs14847210	206.9
GGA1	Gga_rs13889172	207
GGA1	Gga_rs13889234	207.1
GGA1	Gga_rs13889337	207.6
GGA1	Gga_rs15319501	208.7
GGA1	Gga_rs14847685	208.7
GGA1	Gga_rs13889595	208.7
GGA1	Gga_rs14847836	208.7
GGA1	Gga_rs13582852	208.7
GGA1	Gga_rs13582859	209.5
GGA1	Gga_rs15320404	209.5
GGA1	Gga_rs13889945	209.5
GGA1	Gga_rs13889971	210.2
GGA1	Gga_rs13890218	211.6
GGA1	Gga_rs14848279	211.6
GGA1	Gga_rs13890418	211.6
GGA1	Gga_rs13583058	211.6
GGA1	Gga_rs15321542	213.3
GGA1	Gga_rs13890696	213.3
GGA1	Gga_rs14848832	213.3
GGA1	Gga_rs15322198	214.1
GGA1	Gga_rs13583256	214.1
GGA1	Gga_rs13891071	214.1
GGA1	Gga_rs14848905	214.1
GGA1	Gga_rs13583321	214.1
GGA1	Gga_rs14849028	214.1
GGA1	Gga_rs15323119	214.4
GGA1	Gga_rs13891422	214.8
GGA1	Gga_rs14849314	215.5
GGA1	Gga_rs13891784	215.5
GGA1	Gga_rs13891940	215.5
GGA1	Gga_rs15324559	215.5
GGA1	Gga_rs14849747	215.5
GGA1	Gga_rs14849776	216.9
GGA1	Gga_rs14849846	216.9
GGA1	Gga_rs13583746	219.1
GGA1	Gga_rs14850015	219.6
GGA1	Gga_rs13892590	219.6
GGA1	Gga_rs13892878	219.6
GGA1	Gga_rs13583931	219.6
GGA1	Gga_rs13892965	219.6
GGA1	Gga_rs13583965	219.6
GGA1	Gga_rs14850451	219.6
GGA1	Gga_rs13893077	219.6
GGA1	Gga_rs15326212	221.2
GGA1	Gga_rs15326393	221.2
GGA1	Gga_rs15326483	221.2
GGA1	Gga_rs14850674	221.2
GGA1	Gga_rs13893477	221.2
GGA1	Gga_rs13646228	221.2
GGA1	Gga_rs13893536	221.2
GGA1	Gga_rs13646291	222.3
GGA1	Gga_rs15327274	222.3
GGA1	Gga_rs14851100	222.3
GGA1	Gga_rs13894086	222.5
GGA1	Gga_rs14851227	222.7
GGA1	Gga_rs13894202	222.7
GGA1	Gga_rs13894276	222.7
GGA1	Gga_rs15328099	222.7
GGA1	Gga_rs14851557	222.7
GGA1	Gga_rs13894635	224.3
GGA1	Gga_rs13894805	224.4
GGA1	Gga_rs13646704	224.4
GGA1	Gga_rs13894848	224.4
GGA1	Gga_rs14852006	225.1
GGA1	Gga_rs15329856	225.2
GGA1	Gga_rs15330095	225.7
GGA1	Gga_rs15330787	227
GGA1	Gga_rs14852561	227.1
GGA1	Gga_rs14852787	227.7
GGA1	Gga_rs14852796	227.7
GGA1	Gga_rs15331576	227.7
GGA1	Gga_rs14852988	227.8
GGA1	Gga_rs14853067	227.8
GGA1	Gga_rs14853165	227.8
GGA1	Gga_rs14853220	229.1
GGA1	Gga_rs13647336	229.1
GGA1	Gga_rs15332915	230.1
GGA1	Gga_rs15333136	230.1
GGA1	Gga_rs13897132	231.2
GGA1	Gga_rs14853983	231.2
GGA1	Gga_rs14854035	231.2
GGA1	Gga_rs15334490	231.2
GGA1	Gga_rs13647722	231.2
GGA1	Gga_rs13897450	231.2
GGA1	Gga_rs13897715	231.2
GGA1	Gga_rs13897807	231.2
GGA1	Gga_rs13898002	231.2
GGA1	Gga_rs13898119	231.3
GGA1	Gga_rs13648092	231.6
GGA1	Gga_rs14854873	232.2
GGA1	Gga_rs15336410	232.2
GGA1	Gga_rs14854970	232.2
GGA1	Gga_rs14855191	232.2
GGA1	Gga_rs13899079	233.7
GGA1	Gga_rs15337712	233.7
GGA1	Gga_rs14855506	234.4
GGA1	Gga_rs13899523	234.4
GGA1	Gga_rs13899699	234.4
GGA1	Gga_rs13648531	234.4
GGA1	Gga_rs13899886	234.4
GGA1	Gga_rs13899987	234.4
GGA1	Gga_rs15339220	234.4
GGA1	Gga_rs13900165	234.4
GGA1	Gga_rs15339560	234.7
GGA1	Gga_rs13648680	234.7
GGA1	Gga_rs13648707	235.1
GGA1	Gga_rs15340091	235.1
GGA1	Gga_rs15340366	235.1
GGA1	Gga_rs14856494	236.8
GGA1	Gga_rs15340573	236.8
GGA1	Gga_rs13901002	236.8
GGA1	Gga_rs13901171	236.8
GGA1	Gga_rs14856935	237.2
GGA1	Gga_rs13901257	237.5
GGA1	Gga_rs15341688	237.6
GGA1	Gga_rs13649039	237.6
GGA1	Gga_rs14857096	237.6
GGA1	Gga_rs14857142	237.6
GGA1	Gga_rs15343395	237.6
GGA1	Gga_rs14857333	237.6
GGA1	Gga_rs14857366	238
GGA1	Gga_rs13902044	238
GGA1	Gga_rs13649292	238
GGA1	Gga_rs13902341	238
GGA1	Gga_rs13649309	238
GGA1	Gga_rs15344172	238
GGA1	Gga_rs13902872	239.3
GGA1	Gga_rs13649431	239.3
GGA1	Gga_rs13903098	239.3
GGA1	Gga_rs13903237	239.3
GGA1	Gga_rs14858031	239.3
GGA1	Gga_rs13903401	239.3
GGA1	Gga_rs13903523	239.3
GGA1	Gga_rs13903637	239.6
GGA1	Gga_rs15345662	239.6
GGA1	Gga_rs14858504	239.6
GGA1	Gga_rs16024348	239.9
GGA1	Gga_rs16754737	239.9
GGA1	Gga_rs14707859	239.9
GGA1	Gga_rs13903827	239.9
GGA1	Gga_rs14858519	239.9
GGA1	Gga_rs13903857	242.1
GGA1	Gga_rs13904009	243.1
GGA1	Gga_rs13904284	243.1
GGA1	Gga_rs13904618	243.1
GGA1	Gga_rs13904693	243.1
GGA1	Gga_rs13904756	243.1
GGA1	Gga_rs13904829	243.1
GGA1	Gga_rs13904874	243.1
GGA1	Gga_rs13686924	247.3
GGA1	Gga_rs14859635	247.3
GGA1	Gga_rs13905285	247.3
GGA1	Gga_rs13687098	247.8
GGA1	Gga_rs14860012	247.8
GGA1	Gga_rs13687172	247.8
GGA1	Gga_rs15349698	247.8
GGA1	Gga_rs13687242	247.8
GGA1	Gga_rs13906086	247.8
GGA1	Gga_rs13906106	247.8
GGA1	Gga_rs15349997	247.8
GGA1	Gga_rs13906172	247.8
GGA1	Gga_rs15350121	247.8
GGA1	Gga_rs14860252	247.8
GGA1	Gga_rs13906279	247.8
GGA1	Gga_rs13906281	247.8
GGA1	Gga_rs13906348	247.9
GGA1	Gga_rs14860431	248.4
GGA1	Gga_rs14860467	248.4
GGA1	Gga_rs13906512	248.4
GGA1	Gga_rs13906516	248.4
GGA1	Gga_rs13687371	248.4
GGA1	Gga_rs15350896	248.4
GGA1	Gga_rs13906644	248.4
GGA1	Gga_rs14860627	248.4
GGA1	Gga_rs13906727	248.4
GGA1	Gga_rs15351179	248.4
GGA1	Gga_rs13906795	248.4
GGA1	Gga_rs15351292	248.4
GGA1	Gga_rs13906964	248.4
GGA1	Gga_rs14860855	248.4
GGA1	Gga_rs13687461	248.4
GGA1	Gga_rs13907110	248.4
GGA1	Gga_rs14861041	248.4
GGA1	Gga_rs14861080	248.7
GGA1	Gga_rs13687593	248.7
GGA1	Gga_rs13907585	248.7
GGA1	Gga_rs15352741	248.7
GGA1	Gga_rs13907712	249.2
GGA1	Gga_rs13907714	249.2
GGA1	Gga_rs15353343	249.2
GGA1	Gga_rs15353627	249.2
GGA1	Gga_rs13687799	249.2
GGA1	Gga_rs15354109	249.2
GGA1	Gga_rs13687858	249.2
GGA1	Gga_rs15354387	249.2
GGA1	Gga_rs15354492	249.2
GGA1	Gga_rs15354638	249.2
GGA1	Gga_rs15354863	249.2
GGA1	Gga_rs15354945	249.2
GGA1	Gga_rs15355091	249.2
GGA1	Gga_rs13908777	249.4
GGA1	Gga_rs15355502	249.5
GGA1	Gga_rs15355559	249.5
GGA1	Gga_rs14862615	249.5
GGA1	Gga_rs14862641	249.9
GGA1	Gga_rs14862697	250
GGA1	Gga_rs13688148	250.1
GGA1	Gga_rs13909128	250.1
GGA1	Gga_rs13909294	250.2
GGA1	Gga_rs14863077	251.2
GGA1	Gga_rs13909523	251.2
GGA1	Gga_rs15357574	251.2
GGA1	Gga_rs14863511	251.2
GGA1	Gga_rs13909970	251.2
GGA1	Gga_rs15358321	252.8
GGA1	Gga_rs14863781	252.8
GGA1	Gga_rs15358545	252.8
GGA1	Gga_rs14864007	252.8
GGA1	Gga_rs13688720	252.8
GGA1	Gga_rs15359316	253.2
GGA1	Gga_rs13910957	253.2
GGA1	Gga_rs13911020	253.2
GGA1	Gga_rs14864382	253.2
GGA1	Gga_rs13911091	253.4
GGA1	Gga_rs13911139	253.5
GGA1	Gga_rs14864451	253.5
GGA1	Gga_rs15360393	253.5
GGA1	Gga_rs13911215	253.5
GGA1	Gga_rs15360560	253.5
GGA1	Gga_rs13911437	254
GGA1	Gga_rs15361059	254
GGA1	Gga_rs13911577	254
GGA1	Gga_rs14864863	254
GGA1	Gga_rs13911656	254
GGA1	Gga_rs13911722	254.4
GGA1	Gga_rs14865066	254.9
GGA1	Gga_rs13911943	255.4
GGA1	Gga_rs15362298	255.4
GGA1	Gga_rs14865256	255.4
GGA1	Gga_rs14865188	255.4
GGA1	Gga_rs14865258	255.8
GGA1	Gga_rs15362775	255.8
GGA1	Gga_rs15362988	255.8
GGA1	Gga_rs14865475	255.8
GGA1	Gga_rs15363313	255.8
GGA1	Gga_rs13912408	255.8
GGA1	Gga_rs15363721	255.8
GGA1	Gga_rs15363982	255.8
GGA1	Gga_rs13912871	255.8
GGA1	Gga_rs15364170	255.8
GGA1	Gga_rs15364322	255.8
GGA1	Gga_rs13913010	255.8
GGA1	Gga_rs13913138	255.8
GGA1	Gga_rs14866093	255.8
GGA1	Gga_rs14866350	257.7
GGA1	Gga_rs14866351	257.7
GGA1	Gga_rs15365048	257.7
GGA1	Gga_rs14866512	257.7
GGA1	Gga_rs14866589	257.7
GGA1	Gga_rs13913569	257.7
GGA1	Gga_rs15365708	258.7
GGA1	Gga_rs13509973	258.7
GGA1	Gga_rs15365897	258.7
GGA1	Gga_rs14866838	258.7
GGA1	Gga_rs15366114	258.7
GGA1	Gga_rs15366526	258.8
GGA1	Gga_rs15366719	258.8
GGA1	Gga_rs15367008	258.8
GGA1	Gga_rs15367454	259.3
GGA1	Gga_rs15367658	259.3
GGA1	Gga_rs14867429	259.3
GGA1	Gga_rs14867486	259.3
GGA1	Gga_rs14867620	259.3
GGA1	Gga_rs13914934	259.3
GGA1	Gga_rs15368959	259.3
GGA1	Gga_rs13915082	259.3
GGA1	Gga_rs13915173	261.7
GGA1	Gga_rs13915288	261.7
GGA1	Gga_rs13915406	261.7
GGA1	Gga_rs14868444	261.7
GGA1	Gga_rs13510732	261.7
GGA1	Gga_rs16385824	261.7
GGA1	Gga_rs15371402	261.7
GGA1	Gga_rs13916130	264.3
GGA1	Gga_rs13510853	264.3
GGA1	Gga_rs14868899	264.3
GGA1	Gga_rs15372044	264.3
GGA1	Gga_rs13916415	264.3
GGA1	Gga_rs13916488	264.3
GGA1	Gga_rs13916564	264.3
GGA1	Gga_rs15372777	264.3
GGA1	Gga_rs13511066	264.7
GGA1	Gga_rs13916963	264.7
GGA1	Gga_rs13917047	264.7
GGA1	Gga_rs15373264	264.7
GGA1	Gga_rs13917076	265.4
GGA1	Gga_rs14869623	266.1
GGA1	Gga_rs14869694	266.1
GGA1	Gga_rs14869947	266.1
GGA1	Gga_rs14870025	266.1
GGA1	Gga_rs13511510	267.7
GGA1	Gga_rs15375288	267.7
GGA1	Gga_rs13918142	267.7
GGA1	Gga_rs13918250	267.7
GGA1	Gga_rs15376112	267.7
GGA1	Gga_rs15376540	267.7
GGA1	Gga_rs14870949	267.7
GGA1	Gga_rs13511867	269
GGA1	Gga_rs15376293	269
GGA1	Gga_rs13918485	269.1
GGA1	Gga_rs14871296	269.7
GGA1	Gga_rs13511978	271
GGA1	Gga_rs15377995	271
GGA1	Gga_rs14871534	271
GGA1	Gga_rs13512060	271
GGA1	Gga_rs13919436	271.1
GGA1	Gga_rs14871720	273.3
GGA1	Gga_rs13919639	273.3
GGA1	Gga_rs13919693	273.3
GGA1	Gga_rs15379107	273.3
GGA1	Gga_rs15379236	273.3
GGA1	Gga_rs13919895	273.4
GGA1	Gga_rs13919957	273.7
GGA1	Gga_rs15379691	273.7
GGA1	Gga_rs13920127	275.5
GGA1	Gga_rs13920242	275.5
GGA1	Gga_rs15380390	276.6
GGA1	Gga_rs13920497	276.6
GGA1	Gga_rs13920554	276.6
GGA1	Gga_rs13920705	276.6
GGA1	Gga_rs13512702	278.1
GGA1	Gga_rs13920844	278.1
GGA1	Gga_rs13512753	278.8
GGA1	Gga_rs13512780	278.8
GGA1	Gga_rs13921127	278.8
GGA1	Gga_rs13921224	280.5
GGA1	Gga_rs16010354	280.5
GGA1	Gga_rs15383010	280.5
GGA1	Gga_rs13921389	280.5
GGA1	Gga_rs15383318	281.7
GGA1	Gga_rs16038797	281.7
GGA1	Gga_rs13921555	281.7
GGA1	Gga_rs13921582	281.7
GGA1	Gga_rs13921624	281.7
GGA1	Gga_rs14873551	281.7
GGA1	Gga_rs15383732	281.7
GGA1	Gga_rs14873772	281.7
GGA1	Gga_rs13921816	281.7
GGA1	Gga_rs15384513	281.7
GGA1	Gga_rs13922146	282.9
GGA1	Gga_rs13770826	284
GGA1	Gga_rs13922392	284
GGA1	Gga_rs14874278	284
GGA1	Gga_rs15385992	284
GGA1	Gga_rs13922612	284
GGA1	Gga_rs13922662	284
GGA1	Gga_rs15386529	284.6
GGA1	Gga_rs14874797	284.6
GGA1	Gga_rs14874831	284.6
GGA1	Gga_rs15387336	286.4
GGA1	Gga_rs13923213	286.4
GGA1	Gga_rs13771198	286.4
GGA1	Gga_rs15388143	287
GGA1	Gga_rs15388609	287
GGA1	Gga_rs13923781	289.9
GGA1	Gga_rs14875578	289.9
GGA1	Gga_rs15389449	289.9
GGA1	Gga_rs15389685	292
GGA1	Gga_rs13924181	292
GGA1	Gga_rs15390094	292.7
GGA1	Gga_rs13924287	292.7
GGA1	Gga_rs15390380	292.7
GGA1	Gga_rs13771676	292.7
GGA1	Gga_rs14876047	293.2
GGA1	Gga_rs13924614	293.2
GGA1	Gga_rs13924721	293.2
GGA1	Gga_rs15391414	293.2
GGA1	Gga_rs13771844	293.2
GGA1	Gga_rs13771860	293.7
GGA1	Gga_rs15392275	295.5
GGA1	Gga_rs13925145	295.5
GGA1	Gga_rs13925218	295.5
GGA1	Gga_rs13925235	295.5
GGA1	Gga_rs14876777	296
GGA1	Gga_rs13925433	296
GGA1	Gga_rs14877032	296
GGA1	Gga_rs15393869	296
GGA1	Gga_rs14877104	296
GGA1	Gga_rs14877135	296
GGA1	Gga_rs15394030	296
GGA1	Gga_rs14877276	296
GGA1	Gga_rs15394371	296
GGA1	Gga_rs13926020	296
GGA1	Gga_rs14877351	296
GGA1	Gga_rs13926132	297.2
GGA1	Gga_rs15394838	297.2
GGA1	Gga_rs14877443	297.2
GGA1	Gga_rs13926283	297.2
GGA1	Gga_rs14877603	297.2
GGA1	Gga_rs14877621	297.7
GGA1	Gga_rs13685578	297.7
GGA1	Gga_rs15395621	297.7
GGA1	Gga_rs13926635	297.7
GGA1	Gga_rs14877843	297.7
GGA1	Gga_rs14877845	297.7
GGA1	Gga_rs14877926	298.7
GGA1	Gga_rs15396172	298.7
GGA1	Gga_rs14877932	298.7
GGA1	Gga_rs15396353	298.7
GGA1	Gga_rs13685656	299.2
GGA1	Gga_rs13927003	299.2
GGA1	Gga_rs15396741	299.2
GGA1	Gga_rs13927087	299.2
GGA1	Gga_rs13927173	299.2
GGA1	Gga_rs15396936	299.2
GGA1	Gga_rs13927193	299.2
GGA1	Gga_rs13927267	299.2
GGA1	Gga_rs14878171	299.2
GGA1	Gga_rs15397557	299.2
GGA1	Gga_rs14878261	299.2
GGA1	Gga_rs13927717	300
GGA1	Gga_rs13927821	300
GGA1	Gga_rs13928004	300
GGA1	Gga_rs15399164	301.2
GGA1	Gga_rs14878886	301.2
GGA1	Gga_rs13686075	301.2
GGA1	Gga_rs14878985	301.7
GGA1	Gga_rs15399767	301.7
GGA1	Gga_rs13928602	303.7
GGA1	Gga_rs13928687	303.7
GGA1	Gga_rs15400447	303.7
GGA1	Gga_rs14879350	303.7
GGA1	Gga_rs15400778	303.7
GGA1	Gga_rs13928987	303.7
GGA1	Gga_rs13686327	303.7
GGA1	Gga_rs15401216	303.7
GGA1	Gga_rs14879616	304.1
GGA1	Gga_rs13929140	304.1
GGA1	Gga_rs13686421	304.2
GGA1	Gga_rs13929360	304.2
GGA1	Gga_rs15402046	304.7
GGA1	Gga_rs13929500	304.7
GGA1	Gga_rs13929551	304.7
GGA1	Gga_rs15402601	304.7
GGA1	Gga_rs14880066	304.7
GGA1	Gga_rs14880240	304.7
GGA1	Gga_rs13929815	306
GGA1	Gga_rs13929823	306
GGA1	Gga_rs13930021	306
GGA1	Gga_rs13777135	306
GGA1	Gga_rs15404545	306
GGA1	Gga_rs13930531	306
GGA1	Gga_rs15405123	306.6
GGA1	Gga_rs15405304	306.6
GGA1	Gga_rs15405311	306.6
GGA1	Gga_rs15405527	306.6
GGA1	Gga_rs14880953	306.6
GGA1	Gga_rs15405828	306.6
GGA1	Gga_rs15406095	306.6
GGA1	Gga_rs13931418	306.6
GGA1	Gga_rs13777486	306.6
GGA1	Gga_rs13931713	307.6
GGA1	Gga_rs15407175	309.6
GGA1	Gga_rs15407293	309.6
GGA1	Gga_rs13932014	310.5
GGA1	Gga_rs13932222	310.5
GGA1	Gga_rs15408160	310.5
GGA1	Gga_rs14881852	310.5
GGA1	Gga_rs13932610	310.5
GGA1	Gga_rs13932754	311.4
GGA1	Gga_rs15409147	311.4
GGA1	Gga_rs13932950	311.4
GGA1	Gga_rs15409461	311.4
GGA1	Gga_rs13777960	311.4
GGA1	Gga_rs15409703	311.6
GGA1	Gga_rs13933258	312.2
GGA1	Gga_rs13933348	312.2
GGA1	Gga_rs14882681	312.2
GGA1	Gga_rs15410436	312.2
GGA1	Gga_rs14882756	312.2
GGA1	Gga_rs14882816	312.2
GGA1	Gga_rs15410883	312.2
GGA1	Gga_rs13933831	312.2
GGA1	Gga_rs15412138	313.9
GGA1	Gga_rs13934267	313.9
GGA1	Gga_rs14883419	313.9
GGA1	Gga_rs13934349	313.9
GGA1	Gga_rs14883502	313.9
GGA1	Gga_rs15413075	313.9
GGA1	Gga_rs13775494	313.9
GGA1	Gga_rs15413400	314.6
GGA1	Gga_rs15413528	314.6
GGA1	Gga_rs13818440	316.2
GGA1	Gga_rs13775553	316.2
GGA1	Gga_rs14713072	316.2
GGA1	Gga_rs16739766	316.2
GGA1	Gga_rs14713070	316.2
GGA1	Gga_rs16750575	316.2
GGA1	Gga_rs14693815	316.2
GGA1	Gga_rs14693820	316.2
GGA1	Gga_rs15414107	316.2
GGA1	Gga_rs16739503	316.7
GGA1	Gga_rs13934869	317.2
GGA1	Gga_rs14884048	317.2
GGA1	Gga_rs14884136	317.2
GGA1	Gga_rs15415404	319.3
GGA1	Gga_rs16738094	319.3
GGA1	Gga_rs16738069	319.3
GGA1	Gga_rs16003485	319.3
GGA1	Gga_rs13935417	319.3
GGA1	Gga_rs15415793	319.3
GGA1	Gga_rs13935503	319.3
GGA1	Gga_rs15415936	319.3
GGA1	Gga_rs13935543	319.3
GGA1	Gga_rs13935668	319.3
GGA1	Gga_rs13935734	319.3
GGA1	Gga_rs13935760	319.3
GGA1	Gga_rs14884832	319.3
GGA1	Gga_rs13935790	319.3
GGA1	Gga_rs14884926	319.3
GGA1	Gga_rs13935838	319.3
GGA1	Gga_rs13935872	319.3
GGA1	Gga_rs13935886	319.3
GGA1	Gga_rs13935947	319.3
GGA1	Gga_rs14885007	319.3
GGA1	Gga_rs15416968	319.7
GGA1	Gga_rs13936011	319.7
GGA1	Gga_rs13623235	319.7
GGA1	Gga_rs14885204	319.7
GGA1	Gga_rs14885294	319.7
GGA1	Gga_rs14885358	319.7
GGA1	Gga_rs13936341	319.7
GGA1	Gga_rs15417718	319.7
GGA1	Gga_rs14885452	320.2
GGA1	Gga_rs14885464	320.2
GGA1	Gga_rs13623341	320.2
GGA1	Gga_rs14885572	320.2
GGA1	Gga_rs14885600	320.2
GGA1	Gga_rs14885692	320.6
GGA1	Gga_rs15418672	320.6
GGA1	Gga_rs14885946	320.6
GGA1	Gga_rs14885966	320.6
GGA1	Gga_rs13937556	321
GGA1	Gga_rs14886385	322.7
GGA1	Gga_rs13937754	322.7
GGA1	Gga_rs13937877	322.7
GGA1	Gga_rs14886714	322.7
GGA1	Gga_rs13938044	322.7
GGA1	Gga_rs14886832	322.7
GGA1	Gga_rs13938172	322.7
GGA1	Gga_rs13623883	322.7
GGA1	Gga_rs14887023	322.7
GGA1	Gga_rs14887095	323.1
GGA1	Gga_rs14887121	323.1
GGA1	Gga_rs13938586	324.1
GGA1	Gga_rs15422376	324.1
GGA1	Gga_rs13624090	324.1
GGA1	Gga_rs14887625	324.1
GGA1	Gga_rs13939012	324.1
GGA1	Gga_rs15423270	324.1
GGA1	Gga_rs13939216	324.3
GGA1	Gga_rs14887864	325.4
GGA1	Gga_rs13624213	325.4
GGA1	Gga_rs13939354	325.4
GGA1	Gga_rs14888082	325.4
GGA1	Gga_rs13624282	325.4
GGA1	Gga_rs13624313	325.4
GGA1	Gga_rs14888351	325.8
GGA1	Gga_rs15424819	325.8
GGA1	Gga_rs15425041	325.8
GGA1	Gga_rs15425313	325.8
GGA1	Gga_rs13624484	325.8
GGA1	Gga_rs15425844	325.8
GGA1	Gga_rs13940315	325.8
GGA1	Gga_rs13624551	325.8
GGA1	Gga_rs14889282	326.3
GGA1	Gga_rs13940513	326.3
GGA1	Gga_rs13940623	326.3
GGA1	Gga_rs15427022	326.3
GGA1	Gga_rs15427221	326.3
GGA1	Gga_rs13940760	326.3
GGA1	Gga_rs13940903	326.3
GGA1	Gga_rs15427861	327.1
GGA1	Gga_rs13941021	327.1
GGA1	Gga_rs15428325	329.3
GGA1	Gga_rs15428938	329.3
GGA1	Gga_rs13624995	329.3
GGA1	Gga_rs13941937	329.8
GGA1	Gga_rs15431076	330.9
GGA1	Gga_rs15431396	330.9
GGA1	Gga_rs15431597	331.9
GGA1	Gga_rs13942685	332.8
GGA1	Gga_rs13625427	332.9
GGA1	Gga_rs13942738	332.9
GGA1	Gga_rs15432040	333.5
GGA1	Gga_rs15432196	333.5
GGA1	Gga_rs15432235	333.5
GGA1	Gga_rs14891174	333.5
GGA1	Gga_rs14891353	333.5
GGA1	Gga_rs14891416	333.5
GGA1	Gga_rs15432589	333.5
GGA1	Gga_rs13943180	333.5
GGA1	Gga_rs14891538	333.5
GGA1	Gga_rs13943268	333.5
GGA1	Gga_rs13943303	333.5
GGA1	Gga_rs13943329	333.5
GGA1	Gga_rs13943439	333.5
GGA1	Gga_rs13625760	333.5
GGA1	Gga_rs13943753	336.6
GGA1	Gga_rs15434172	336.6
GGA1	Gga_rs14892237	336.6
GGA1	Gga_rs13625946	336.6
GGA1	Gga_rs13944278	337.5
GGA1	Gga_rs13625993	337.5
GGA1	Gga_rs13626011	337.5
GGA1	Gga_rs13626039	337.7
GGA1	Gga_rs14892864	338.3
GGA1	Gga_rs15435575	338.3
GGA1	Gga_rs15435903	338.3
GGA1	Gga_rs13944804	338.3
GGA1	Gga_rs15436086	338.3
GGA1	Gga_rs14893150	338.3
GGA1	Gga_rs13944975	338.3
GGA1	Gga_rs15436892	339.9
GGA1	Gga_rs13945096	339.9
GGA1	Gga_rs13626335	339.9
GGA1	Gga_rs14893725	341.6
GGA1	Gga_rs15438105	341.6
GGA1	Gga_rs13945559	341.6
GGA1	Gga_rs15438415	342.5
GGA1	Gga_rs13945806	342.5
GGA1	Gga_rs14894158	343.7
GGA1	Gga_rs13946169	343.7
GGA1	Gga_rs13946241	343.7
GGA1	Gga_rs14894547	344
GGA1	Gga_rs13946457	344.5
GGA1	Gga_rs15440576	344.5
GGA1	Gga_rs13626873	344.5
GGA1	Gga_rs14894797	344.5
GGA1	Gga_rs14894806	344.5
GGA1	Gga_rs14894923	344.5
GGA1	Gga_rs13946918	344.5
GGA1	Gga_rs13947080	344.5
GGA1	Gga_rs14895189	344.5
GGA1	Gga_rs14895322	344.5
GGA1	Gga_rs13947253	344.9
GGA1	Gga_rs13947268	344.9
GGA1	Gga_rs14895423	344.9
GGA1	Gga_rs13947293	344.9
GGA1	Gga_rs14895534	344.9
GGA1	Gga_rs13627231	344.9
GGA1	Gga_rs14896029	345.9
GGA1	Gga_rs14896068	345.9
GGA1	Gga_rs14896096	345.9
GGA1	Gga_rs13948106	345.9
GGA1	Gga_rs13948339	346.3
GGA1	Gga_rs13948435	346.3
GGA1	Gga_rs13948532	346.3
GGA1	Gga_rs15445152	346.3
GGA1	Gga_rs13948794	346.3
GGA1	Gga_rs15445278	346.3
GGA1	Gga_rs14896645	346.9
GGA1	Gga_rs13948929	346.9
GGA1	Gga_rs13949107	347.3
GGA1	Gga_rs14896892	347.4
GGA1	Gga_rs13949161	347.5
GGA1	Gga_rs13949219	347.5
GGA1	Gga_rs15446461	347.5
GGA1	Gga_rs15446686	347.5
GGA1	Gga_rs13949427	347.5
GGA1	Gga_rs13949514	347.5
GGA1	Gga_rs15447217	347.5
GGA1	Gga_rs14897336	347.5
GGA1	Gga_rs13711450	347.5
GGA1	Gga_rs14897410	347.5
GGA1	Gga_rs14897423	347.5
GGA1	Gga_rs14897457	347.5
GGA1	Gga_rs16068527	347.5
GGA1	Gga_rs13949836	347.5
GGA1	Gga_rs15447898	347.5
GGA1	Gga_rs15447945	347.5
GGA1	Gga_rs15447963	347.5
GGA1	Gga_rs15447992	347.5
GGA1	Gga_rs13950044	347.5
GGA1	Gga_rs13950053	347.5
GGA1	Gga_rs15448069	347.5
GGA1	Gga_rs14897807	347.5
GGA1	Gga_rs13950222	347.5
GGA1	Gga_rs15448707	348.3
GGA1	Gga_rs15449113	348.3
GGA1	Gga_rs13711686	348.5
GGA1	Gga_rs14898250	348.5
GGA1	Gga_rs13711710	348.5
GGA1	Gga_rs14898423	348.5
GGA1	Gga_rs15450274	348.5
GGA1	Gga_rs13711864	349.5
GGA1	Gga_rs15450906	349.5
GGA1	Gga_rs14898919	349.6
GGA1	Gga_rs14899057	350.9
GGA1	Gga_rs13951654	350.9
GGA1	Gga_rs13712079	350.9
GGA1	Gga_rs13952293	354.7
GGA1	Gga_rs16012116	354.7
GGA1	Gga_rs13952522	354.7
GGA1	Gga_rs15453753	354.7
GGA1	Gga_rs13952664	354.7
GGA1	Gga_rs14899834	354.7
GGA1	Gga_rs13952858	355.4
GGA1	Gga_rs15454802	355.4
GGA1	Gga_rs15455109	355.4
GGA1	Gga_rs15455334	356.3
GGA1	Gga_rs13953386	358
GGA1	Gga_rs13953530	358.4
GGA1	Gga_rs14900651	358.9
GGA1	Gga_rs14900691	358.9
GGA1	Gga_rs13954000	358.9
GGA1	Gga_rs15457092	358.9
GGA1	Gga_rs15457694	360.5
GGA1	Gga_rs14901200	360.5
GGA1	Gga_rs13712914	360.5
GGA1	Gga_rs15458464	360.5
GGA1	Gga_rs14901476	360.5
GGA1	Gga_rs13955061	362.1
GGA1	Gga_rs15459365	362.1
GGA1	Gga_rs13955110	362.1
GGA1	Gga_rs13955165	362.1
GGA1	Gga_rs13713083	362.5
GGA1	Gga_rs14901905	362.5
GGA1	Gga_rs15459747	362.5
GGA1	Gga_rs13713118	362.5
GGA1	Gga_rs15459943	362.5
GGA1	Gga_rs15460045	362.8
GGA1	Gga_rs15460223	362.8
GGA1	Gga_rs15460327	362.8
GGA1	Gga_rs15460491	362.8
GGA1	Gga_rs13955739	362.8
GGA1	Gga_rs15460629	362.8
GGA1	Gga_rs13955836	362.8
GGA1	Gga_rs15460773	363.1
GGA1	Gga_rs15460948	363.2
GGA1	Gga_rs13956000	363.2
GGA1	Gga_rs14902140	363.2
GGA1	Gga_rs15461145	363.2
GGA1	Gga_rs13956376	363.2
GGA1	Gga_rs13956572	363.2
GGA1	Gga_rs13713251	363.2
GGA1	Gga_rs15462281	363.6
GGA1	Gga_rs15462332	363.6
GGA1	Gga_rs15462382	363.6
GGA1	Gga_rs13956843	363.6
GGA1	Gga_rs13956847	363.6
GGA1	Gga_rs13956865	363.6
GGA1	Gga_rs13713326	363.6
GGA1	Gga_rs13956956	363.6
GGA1	Gga_rs13713336	363.6
GGA1	Gga_rs15463132	363.9
GGA1	Gga_rs13957082	363.9
GGA1	Gga_rs13713369	363.9
GGA1	Gga_rs15463595	363.9
GGA1	Gga_rs13957254	363.9
GGA1	Gga_rs14902796	363.9
GGA1	Gga_rs14902811	363.9
GGA1	Gga_rs15464309	363.9
GGA1	Gga_rs14902975	363.9
GGA1	Gga_rs13957370	363.9
GGA1	Gga_rs14903026	363.9
GGA1	Gga_rs14903029	363.9
GGA1	Gga_rs13957501	363.9
GGA1	Gga_rs13957536	363.9
GGA1	Gga_rs15464732	363.9
GGA1	Gga_rs14903234	363.9
GGA1	Gga_rs13957646	363.9
GGA1	Gga_rs15465076	363.9
GGA1	Gga_rs15465132	363.9
GGA1	Gga_rs13797765	363.9
GGA1	Gga_rs13957844	363.9
GGA1	Gga_rs15465559	364.5
GGA1	Gga_rs13957990	364.6
GGA1	Gga_rs13958014	364.6
GGA1	Gga_rs13958057	364.7
GGA1	Gga_rs14903694	364.9
GGA1	Gga_rs14905876	364.9
GGA1	Gga_rs13960273	365.6
GGA1	Gga_rs13960531	366.3
GGA1	Gga_rs14905976	366.3
GGA1	Gga_rs16742951	366.3
GGA1	Gga_rs14906069	366.3
GGA1	Gga_rs14906152	366.3
GGA1	Gga_rs13960778	366.3
GGA1	Gga_rs14906451	366.6
GGA1	Gga_rs15472838	366.7
GGA1	Gga_rs13961191	366.7
GGA1	Gga_rs15473680	366.7
GGA1	Gga_rs14907142	367.3
GGA1	Gga_rs14907242	367.3
GGA1	Gga_rs13961495	367.7
GGA1	Gga_rs14907450	367.8
GGA1	Gga_rs13961749	367.8
GGA1	Gga_rs16754412	368.4
GGA1	Gga_rs15475595	368.4
GGA1	Gga_rs14907891	368.4
GGA1	Gga_rs15476026	368.4
GGA1	Gga_rs14908062	368.7
GGA1	Gga_rs14908118	369.3
GGA1	Gga_rs14908130	369.3
GGA1	Gga_rs15476715	369.3
GGA1	Gga_rs15477343	370.5
GGA1	Gga_rs15477572	370.5
GGA1	Gga_rs14908637	372.3
GGA1	Gga_rs15479194	374.1
GGA1	Gga_rs15479490	374.1
GGA1	Gga_rs15479770	374.1
GGA1	Gga_rs15479910	374.1
GGA1	Gga_rs13963665	374.1
GGA1	Gga_rs14909682	374.1
GGA1	Gga_rs15480796	375.4
GGA1	Gga_rs14909760	375.4
GGA1	Gga_rs14909789	375.4
GGA1	Gga_rs14909871	375.4
GGA1	Gga_rs14910000	377.2
GGA1	Gga_rs14910025	377.2
GGA1	Gga_rs13964213	377.6
GGA1	Gga_rs13964472	377.6
GGA1	Gga_rs15466264	377.9
GGA1	Gga_rs14903893	377.9
GGA1	Gga_rs13958340	377.9
GGA1	Gga_rs13818580	377.9
GGA1	Gga_rs13958505	377.9
GGA1	Gga_rs13958669	378.3
GGA1	Gga_rs14904250	378.3
GGA1	Gga_rs14904294	378.3
GGA1	Gga_rs13958868	378.3
GGA1	Gga_rs14904398	378.3
GGA1	Gga_rs13959074	378.3
GGA1	Gga_rs13959132	378.3
GGA1	Gga_rs14904611	378.3
GGA1	Gga_rs15468078	378.3
GGA1	Gga_rs14904774	378.9
GGA1	Gga_rs14904780	378.9
GGA1	Gga_rs16018221	378.9
GGA1	Gga_rs13767690	378.9
GGA1	Gga_rs14904930	378.9
GGA1	Gga_rs13959422	378.9
GGA1	Gga_rs13959428	378.9
GGA1	Gga_rs14904970	378.9
GGA1	Gga_rs13767706	378.9
GGA1	Gga_rs13959536	378.9
GGA1	Gga_rs13959577	378.9
GGA1	Gga_rs13959654	378.9
GGA1	Gga_rs13959671	379.2
GGA1	Gga_rs14905190	379.2
GGA1	Gga_rs15469093	379.2
GGA1	Gga_rs15469248	379.2
GGA1	Gga_rs14905316	379.4
GGA1	Gga_rs13959893	379.4
GGA1	Gga_rs15469649	379.4
GGA1	Gga_rs15469726	379.4
GGA1	Gga_rs15469838	379.4
GGA1	Gga_rs15469871	379.4
GGA1	Gga_rs15470026	379.4
GGA1	Gga_rs15470213	379.7
GGA1	Gga_rs13960014	379.7
GGA1	Gga_rs15470325	379.7
GGA1	Gga_rs15470376	379.7
GGA1	Gga_rs14905489	379.7
GGA1	Gga_rs15470411	379.7
GGA1	Gga_rs15470582	379.7
GGA1	Gga_rs14905629	379.7
GGA1	Gga_rs15470691	379.7
GGA1	Gga_rs13767960	379.7
GGA1	Gga_rs13960242	379.7
GGA1	Gga_rs15470934	379.7
GGA1	Gga_rs15481850	379.7
GGA1	Gga_rs14910225	379.7
GGA1	Gga_rs14910255	379.7
GGA1	Gga_rs13796909	379.7
GGA1	Gga_rs13964711	379.7
GGA1	Gga_rs13796932	379.7
GGA1	Gga_rs14910398	379.7
GGA1	Gga_rs14910488	379.7
GGA1	Gga_rs15483012	379.7
GGA1	Gga_rs15483183	379.7
GGA1	Gga_rs15483436	379.7
GGA1	Gga_rs14910691	379.7
GGA1	Gga_rs13965220	379.7
GGA1	Gga_rs13965273	379.7
GGA1	Gga_rs13965382	379.7
GGA1	Gga_rs15484120	379.7
GGA1	Gga_rs13965573	379.7
GGA1	Gga_rs14910942	379.7
GGA1	Gga_rs13965624	379.7
GGA1	Gga_rs14911046	379.7
GGA1	Gga_rs15484606	379.7
GGA1	Gga_rs13797167	379.7
GGA1	Gga_rs13965888	379.7
GGA1	Gga_rs15484789	379.7
GGA1	Gga_rs13965941	379.7
GGA1	Gga_rs13965996	379.7
GGA1	Gga_rs14911261	379.7
GGA1	Gga_rs14911326	379.7
GGA1	Gga_rs15485424	379.7
GGA1	Gga_rs13550933	379.7
GGA1	Gga_rs15485773	379.8
GGA1	Gga_rs14911482	379.9
GGA1	Gga_rs13966405	380.2
GGA1	Gga_rs15486436	380.2
GGA1	Gga_rs15486570	380.2
GGA1	Gga_rs13966501	380.2
GGA1	Gga_rs14911757	380.2
GGA1	Gga_rs13966641	380.2
GGA1	Gga_rs13966692	380.2
GGA1	Gga_rs13966746	380.9
GGA1	Gga_rs13551103	380.9
GGA1	Gga_rs14912046	380.9
GGA1	Gga_rs13966882	380.9
GGA1	Gga_rs14912206	381
GGA1	Gga_rs15487974	381.5
GGA1	Gga_rs14912706	382.3
GGA1	Gga_rs14912812	382.3
GGA1	Gga_rs15489441	382.3
GGA1	Gga_rs14913065	382.3
GGA1	Gga_rs13968051	384.3
GGA1	Gga_rs14913497	385.3
GGA1	Gga_rs15491164	385.3
GGA1	Gga_rs15491215	385.3
GGA1	Gga_rs14913820	385.3
GGA1	Gga_rs14913912	385.3
GGA1	Gga_rs15491847	385.3
GGA1	Gga_rs14914119	387.8
GGA1	Gga_rs14914131	387.8
GGA1	Gga_rs13551849	387.8
GGA1	Gga_rs13969255	387.8
GGA1	Gga_rs13551920	387.8
GGA1	Gga_rs15492903	388.9
GGA1	Gga_rs13552028	388.9
GGA1	Gga_rs13552040	389.7
GGA1	Gga_rs15493413	390.5
GGA1	Gga_rs14915100	391.3
GGA1	Gga_rs13970339	392.1
GGA1	Gga_rs14915700	392.1
GGA1	Gga_rs13970962	393.8
GGA1	Gga_rs13971170	394.4
GGA1	Gga_rs14916125	394.4
GGA1	Gga_rs13971295	395.2
GGA1	Gga_rs13971420	395.2
GGA1	Gga_rs13971526	395.2
GGA1	Gga_rs14916414	395.2
GGA1	Gga_rs14916632	396
GGA1	Gga_rs14916693	396
GGA1	Gga_rs15498036	396
GGA1	Gga_rs14917016	396.8
GGA1	Gga_rs15498309	396.8
GGA1	Gga_rs15498564	398.1
GGA1	Gga_rs14917251	398.1
GGA1	Gga_rs14917305	398.1
GGA1	Gga_rs14917340	398.1
GGA1	Gga_rs14917485	398.1
GGA1	Gga_rs14917611	398.4
GGA1	Gga_rs13553364	398.4
GGA1	Gga_rs15499894	399
GGA1	Gga_rs15500151	399
GGA1	Gga_rs13973123	400.6
GGA1	Gga_rs13973250	400.6
GGA1	Gga_rs13973402	400.6
GGA1	Gga_rs15501039	400.6
GGA1	Gga_rs13973511	401.3
GGA1	Gga_rs15501441	401.3
GGA1	Gga_rs13553646	401.3
GGA1	Gga_rs14918448	401.3
GGA1	Gga_rs13973791	401.8
GGA1	Gga_rs13973880	401.8
GGA1	Gga_rs15502490	401.8
GGA1	Gga_rs13974101	401.8
GGA1	Gga_rs14918848	401.8
GGA1	Gga_rs14919046	405.8
GGA1	Gga_rs14919222	405.8
GGA1	Gga_rs14919343	405.8
GGA1	Gga_rs13974981	405.8
GGA1	Gga_rs13975172	405.8
GGA1	Gga_rs14919554	405.8
GGA1	Gga_rs13554224	407.1
GGA1	Gga_rs13975623	407.1
GGA1	Gga_rs15505983	407.1
GGA1	Gga_rs13975723	407.1
GGA1	Gga_rs13975854	407.1
GGA1	Gga_rs15506972	407.1
GGA1	Gga_rs15507202	407.8
GGA1	Gga_rs13976019	407.8
GGA1	Gga_rs15507704	407.8
GGA1	Gga_rs15507906	409.7
GGA1	Gga_rs15508301	409.7
GGA1	Gga_rs13976668	409.7
GGA1	Gga_rs13976794	409.7
GGA1	Gga_rs15509633	409.7
GGA1	Gga_rs14921242	409.7
GGA1	Gga_rs15509991	409.7
GGA1	Gga_rs13977580	411.8
GGA1	Gga_rs14921856	411.8
GGA1	Gga_rs13555096	411.8
GGA1	Gga_rs15511229	411.8
GGA1	Gga_rs14922061	411.8
GGA1	Gga_rs13555235	411.8
GGA1	Gga_rs15511939	411.8
GGA1	Gga_rs13555292	411.8
GGA1	Gga_rs15512301	412.6
GGA1	Gga_rs13978441	413.7
GGA1	Gga_rs13555397	413.7
GGA1	Gga_rs15513072	413.7
GGA1	Gga_rs14922747	413.7
GGA1	Gga_rs13978862	415.4
GGA1	Gga_rs13978976	415.4
GGA1	Gga_rs13979101	415.4
GGA1	Gga_rs13979164	415.4
GGA1	Gga_rs14923379	415.4
GGA1	Gga_rs14923434	417
GGA1	Gga_rs15514842	417.2
GGA1	Gga_rs14923567	417.8
GGA1	Gga_rs14923656	418
GGA1	Gga_rs13979754	418
GGA1	Gga_rs15515362	418.4
GGA1	Gga_rs15515508	418.4
GGA1	Gga_rs14924102	419.2
GGA1	Gga_rs15516246	419.2
GGA1	Gga_rs15516437	419.2
GGA1	Gga_rs13980408	419.6
GGA1	Gga_rs14924383	419.6
GGA1	Gga_rs14924525	420
GGA1	Gga_rs13980783	420
GGA1	Gga_rs14924670	420
GGA1	Gga_rs15517655	420
GGA1	Gga_rs13980942	420
GGA1	Gga_rs13981055	420
GGA1	Gga_rs13981275	422.1
GGA1	Gga_rs13981301	422.8
GGA1	Gga_rs14925332	422.8
GGA1	Gga_rs15519528	422.8
GGA1	Gga_rs13981759	423.8
GGA1	Gga_rs15519959	423.8
GGA1	Gga_rs14925596	423.8
GGA1	Gga_rs14925643	424.4
GGA1	Gga_rs14925653	424.4
GGA1	Gga_rs13982130	424.4
GGA1	Gga_rs15520719	424.4
GGA1	Gga_rs15520829	424.4
GGA1	Gga_rs15520969	425.2
GGA1	Gga_rs15521175	426.2
GGA1	Gga_rs14926154	426.2
GGA1	Gga_rs15522067	426.2
GGA1	Gga_rs15522483	426.2
GGA1	Gga_rs14926662	426.2
GGA1	Gga_rs14926723	426.2
GGA1	Gga_rs13557202	426.2
GGA1	Gga_rs14926868	427.8
GGA1	Gga_rs13983531	427.8
GGA1	Gga_rs14927060	427.8
GGA1	Gga_rs14927110	427.8
GGA1	Gga_rs13983838	429.1
GGA1	Gga_rs13983905	429.1
GGA1	Gga_rs15524979	429.1
GGA1	Gga_rs15525099	429.1
GGA1	Gga_rs14927488	429.1
GGA1	Gga_rs14927535	429.6
GGA1	Gga_rs13984330	429.6
GGA1	Gga_rs13984427	429.6
GGA1	Gga_rs15526188	429.6
GGA1	Gga_rs15526455	429.6
GGA1	Gga_rs14927753	429.6
GGA1	Gga_rs13985011	432.1
GGA1	Gga_rs15527491	432.1
GGA1	Gga_rs14928384	432.1
GGA1	Gga_rs13985438	432.1
GGA1	Gga_rs15529117	432.1
GGA1	Gga_rs15529290	432.1
GGA1	Gga_rs15529500	432.1
GGA1	Gga_rs15529603	432.1
GGA1	Gga_rs13986065	432.1
GGA1	Gga_rs13986149	432.1
GGA1	Gga_rs15529997	432.1
GGA1	Gga_rs13986310	432.1
GGA1	Gga_rs13558186	432.1
GGA1	Gga_rs14929275	432.1
GGA1	Gga_rs14929345	432.1
GGA1	Gga_rs15531536	432.1
GGA1	Gga_rs14929501	433
GGA1	Gga_rs15531929	433
GGA1	Gga_rs15532266	433
GGA1	Gga_rs15532502	433.5
GGA1	Gga_rs13558413	433.5
GGA1	Gga_rs15532866	433.5
GGA1	Gga_rs15533099	434.4
GGA1	Gga_rs14929859	434.4
GGA1	Gga_rs14929938	434.4
GGA1	Gga_rs13987604	436
GGA1	Gga_rs14930022	436
GGA1	Gga_rs14930169	436
GGA1	Gga_rs13987982	436
GGA1	Gga_rs13988066	436
GGA1	Gga_rs15534440	436
GGA1	Gga_rs13988102	436
GGA1	Gga_rs14930321	436
GGA1	Gga_rs14930355	436
GGA1	Gga_rs13988240	436
GGA1	Gga_rs14930474	436.1
GGA1	Gga_rs15534980	436.4
GGA1	Gga_rs13988355	436.4
GGA1	Gga_rs14930614	436.4
GGA1	Gga_rs14930619	436.4
GGA1	Gga_rs15535208	436.4
GGA1	Gga_rs13558732	436.4
GGA1	Gga_rs13988554	436.4
GGA1	Gga_rs14930821	436.4
GGA1	Gga_rs14930887	436.4
GGA1	Gga_rs15535730	436.4
GGA1	Gga_rs14931063	436.4
GGA1	Gga_rs15536303	436.4
GGA1	Gga_rs14931175	436.4
GGA1	Gga_rs13989312	437.5
GGA1	Gga_rs15537118	437.5
GGA1	Gga_rs15537345	438.8
GGA1	Gga_rs15537540	438.8
GGA1	Gga_rs13989652	440.1
GGA1	Gga_rs15537949	440.1
GGA1	Gga_rs15538657	441.5
GGA1	Gga_rs15539309	441.5
GGA1	Gga_rs13559532	441.5
GGA1	Gga_rs14932859	441.5
GGA1	Gga_rs14932938	441.5
GGA1	Gga_rs13559600	441.5
GGA1	Gga_rs13990922	441.5
GGA1	Gga_rs14933227	442.2
GGA1	Gga_rs14933367	442.2
GGA1	Gga_rs15541158	443.4
GGA1	Gga_rs13991416	443.4
GGA1	Gga_rs15541321	443.4
GGA1	Gga_rs13559885	443.9
GGA1	Gga_rs13991800	443.9
GGA1	Gga_rs15542152	443.9
[truncated: 10,619 more rows]

## Sheet: Population 1 sex-specific
Population 1 sex-specific
Chromosome	Marker	Position (cM)
		Female	Male
GGA1	Gga_rs15742725	0	0
GGA1	Gga_rs14080307	0	0
GGA1	Gga_rs15013132	3	6.2
GGA1	Gga_rs15013215	3	7.4
GGA1	Gga_rs13778682	3	7.4
GGA1	Gga_rs13778825	3	7.4
GGA1	Gga_rs15744799	3	7.4
GGA1	Gga_rs14081485	3	7.4
GGA1	Gga_rs15745096	3	9
GGA1	Gga_rs14081598	3	9
GGA1	Gga_rs13825161	3	9
GGA1	Gga_rs15187586	3	9
GGA1	Gga_rs15187284	3	9
GGA1	Gga_rs14789557	3	9
GGA1	Gga_rs15186966	3	9
GGA1	Gga_rs13824679	3	9
GGA1	Gga_rs15186705	3	9
GGA1	Gga_rs13824475	3	10.2
GGA1	Gga_rs15186206	3	10.2
GGA1	Gga_rs15186020	3	10.2
GGA1	Gga_rs14789022	3	10.2
GGA1	Gga_rs16090619	3	10.2
GGA1	Gga_rs14788878	3	11.1
GGA1	Gga_rs15185407	3	11.1
GGA1	Gga_rs15185347	3	11.1
GGA1	Gga_rs14788760	3	11.1
GGA1	Gga_rs14788524	3	11.1
GGA1	Gga_rs13823450	3	11.1
GGA1	Gga_rs16089660	3	11.1
GGA1	Gga_rs14714437	3	11.1
GGA1	Gga_rs15191631	3	15.2
GGA1	Gga_rs13827345	3	15.2
GGA1	Gga_rs13827307	3	15.2
GGA1	Gga_rs15191391	3	15.2
GGA1	Gga_rs14791312	3	17.1
GGA1	Gga_rs13621816	3	17.1
GGA1	Gga_rs13827029	3	18
GGA1	Gga_rs14791163	3	18.1
GGA1	Gga_rs14715991	3	18.1
GGA1	Gga_rs14791127	3	18.1
GGA1	Gga_rs13826929	3	18.1
GGA1	Gga_rs15190760	3	18.1
GGA1	Gga_rs14791005	3	18.1
GGA1	Gga_rs15190652	3	18.1
GGA1	Gga_rs14790914	3	18.1
GGA1	Gga_rs15190419	3	18.1
GGA1	Gga_rs13826562	3	18.1
GGA1	Gga_rs13820518	3	18.1
GGA1	Gga_rs13826521	3	18.1
GGA1	Gga_rs15190195	3	18.1
GGA1	Gga_rs15190079	3	18.1
GGA1	Gga_rs13826448	3.5	18.1
GGA1	Gga_rs13826367	4	19.8
GGA1	Gga_rs14790801	4	19.8
GGA1	Gga_rs14740489	4	20
GGA1	Gga_rs14716167	4	20
GGA1	Gga_rs16718446	4	20.7
GGA1	Gga_rs16718604	4	21.4
GGA1	Gga_rs16718718	5.4	21.4
GGA1	Gga_rs16756550	5.5	21.4
GGA1	Gga_rs13826338	5.5	21.4
GGA1	Gga_rs14736830	5.5	21.4
GGA1	Gga_rs13826232	7.2	21.9
GGA1	Gga_rs15189424	7.2	23.2
GGA1	Gga_rs14790603	7.2	23.2
GGA1	Gga_rs13826119	7.2	23.2
GGA1	Gga_rs16692189	7.2	23.2
GGA1	Gga_rs16746086	7.2	23.4
GGA1	Gga_rs15189055	7.2	24.2
GGA1	Gga_rs15189059	7.2	24.2
GGA1	Gga_rs16079719	7.2	25.4
GGA1	Gga_rs14790473	7.9	25.7
GGA1	Gga_rs13787633	7.9	25.8
GGA1	Gga_rs15188694	7.9	26.2
GGA1	Gga_rs14790338	7.9	26.6
GGA1	Gga_rs13825687	7.9	26.6
GGA1	Gga_rs14790267	7.9	26.6
GGA1	Gga_rs16722100	7.9	26.6
GGA1	Gga_rs13825609	7.9	26.6
GGA1	Gga_rs13825549	7.9	26.6
GGA1	Gga_rs13825534	7.9	26.6
GGA1	Gga_rs15188296	7.9	26.6
GGA1	Gga_rs13825444	7.9	26.6
GGA1	Gga_rs13825390	7.9	26.6
GGA1	Gga_rs13825373	7.9	26.6
GGA1	Gga_rs14790044	7.9	26.6
GGA1	Gga_rs13825268	7.9	26.6
GGA1	Gga_rs14789971	7.9	26.6
GGA1	Gga_rs14789970	7.9	26.6
GGA1	Gga_rs15187758	7.9	26.8
GGA1	Gga_rs13834371	7.9	27.4
GGA1	Gga_rs15203453	7.9	27.4
GGA1	Gga_rs15203387	7.9	27.4
GGA1	Gga_rs13715070	7.9	27.4
GGA1	Gga_rs13834240	8.1	27.4
GGA1	Gga_rs13834191	8.4	27.4
GGA1	Gga_rs13834163	8.4	27.4
GGA1	Gga_rs15203102	8.4	27.4
GGA1	Gga_rs13834098	8.4	27.4
GGA1	Gga_rs14796935	8.4	27.4
GGA1	Gga_rs13834043	8.4	28
GGA1	Gga_rs15202815	8.4	28
GGA1	Gga_rs13822840	8.4	28.3
GGA1	Gga_rs13833873	8.4	28.3
GGA1	Gga_rs13715018	8.4	28.3
GGA1	Gga_rs13833791	8.4	28.3
GGA1	Gga_rs14796746	8.4	28.3
GGA1	Gga_rs16058547	8.4	28.3
GGA1	Gga_rs15202370	8.4	28.3
GGA1	Gga_rs13833629	8.4	28.3
GGA1	Gga_rs15202187	8.4	28.3
GGA1	Gga_rs13833534	8.4	28.3
GGA1	Gga_rs14696130	8.7	28.3
GGA1	Gga_rs14796563	8.9	28.3
GGA1	Gga_rs13833395	8.9	28.3
GGA1	Gga_rs13833305	8.9	30
GGA1	Gga_rs15201649	8.9	30
GGA1	Gga_rs15201874	8.9	30
GGA1	Gga_rs14796304	8.9	30
GGA1	Gga_rs13832926	8.9	30.8
GGA1	Gga_rs15200910	9.1	30.8
GGA1	Gga_rs13832838	9.4	30.8
GGA1	Gga_rs13832803	9.4	30.8
GGA1	Gga_rs14795878	9.4	30.8
GGA1	Gga_rs15200439	9.4	30.8
GGA1	Gga_rs13832501	9.4	30.8
GGA1	Gga_rs14795706	9.4	30.8
GGA1	Gga_rs13832402	9.4	30.8
GGA1	Gga_rs14795634	9.4	30.8
GGA1	Gga_rs13832237	9.5	30.8
GGA1	Gga_rs13832184	9.8	30.8
GGA1	Gga_rs13831991	10	30.8
GGA1	Gga_rs15199065	10	31.1
GGA1	Gga_rs15198940	10	32.8
GGA1	Gga_rs14794942	10	32.8
GGA1	Gga_rs13714295	10	32.8
GGA1	Gga_rs13831297	10	32.8
GGA1	Gga_rs14794386	10	32.8
GGA1	Gga_rs13830946	11.9	35
GGA1	Gga_rs14794063	11.9	35
GGA1	Gga_rs13830727	11.9	35.5
GGA1	Gga_rs13830601	11.9	35.5
GGA1	Gga_rs13830481	11.9	36.5
GGA1	Gga_rs13830384	13	36.5
GGA1	Gga_rs13830343	13	36.5
GGA1	Gga_rs15196405	14	36.5
GGA1	Gga_rs15196148	15.3	36.5
GGA1	Gga_rs15196016	15.4	37.5
GGA1	Gga_rs13829795	16.7	37.5
GGA1	Gga_rs13829775	16.7	37.5
GGA1	Gga_rs13829689	16.7	37.5
GGA1	Gga_rs15195488	16.7	37.5
GGA1	Gga_rs14792915	16.7	37.6
GGA1	Gga_rs14792852	16.7	37.9
GGA1	Gga_rs13829425	16.7	38.1
GGA1	Gga_rs15194942	16.7	38.1
GGA1	Gga_rs15194859	16.7	38.1
GGA1	Gga_rs13829190	19.1	38.1
GGA1	Gga_rs14792587	19.1	38.1
GGA1	Gga_rs15194078	19.1	39.1
GGA1	Gga_rs14700081	19.1	39.1
GGA1	Gga_rs16037656	19.1	39.1
GGA1	Gga_rs16736799	19.1	39.1
GGA1	Gga_rs15193729	19.1	39.4
GGA1	Gga_rs15193500	19.3	40.3
GGA1	Gga_rs16732880	20.5	42.2
GGA1	Gga_rs14720601	20.5	42.2
GGA1	Gga_rs16732840	20.5	42.2
GGA1	Gga_rs14713405	20.5	42.2
GGA1	Gga_rs16743304	20.5	43.4
GGA1	Gga_rs14735498	22.1	43.4
GGA1	Gga_rs16734180	23.7	44.4
GGA1	Gga_rs16734228	23.7	44.4
GGA1	Gga_rs14792295	23.7	44.4
GGA1	Gga_rs13828437	23.7	44.4
GGA1	Gga_rs13800257	23.7	48.3
GGA1	Gga_rs15192893	23.7	48.3
GGA1	Gga_rs15192806	23.7	48.3
GGA1	Gga_rs13828053	23.7	48.3
GGA1	Gga_rs14792064	23.7	48.3
GGA1	Gga_rs13827933	23.7	48.3
GGA1	Gga_rs14791771	23.7	48.3
GGA1	Gga_rs13827688	23.7	48.3
GGA1	Gga_rs15192112	23.7	48.3
GGA1	Gga_rs13800104	23.7	49.9
GGA1	Gga_rs13827618	23.7	49.9
GGA1	Gga_rs14791559	23.7	49.9
GGA1	Gga_rs13827582	23.7	49.9
GGA1	Gga_rs13800083	23.7	49.9
GGA1	Gga_rs13798876	23.7	49.9
GGA1	Gga_rs13834692	23.7	49.9
GGA1	Gga_rs15203952	23.7	49.9
GGA1	Gga_rs14797468	23.7	49.9
GGA1	Gga_rs13805169	23.7	49.9
GGA1	Gga_rs16737541	23.7	49.9
GGA1	Gga_rs15204270	23.7	49.9
GGA1	Gga_rs13834924	23.7	49.9
GGA1	Gga_rs15204378	23.7	49.9
GGA1	Gga_rs15204414	23.7	49.9
GGA1	Gga_rs13834998	23.7	49.9
GGA1	Gga_rs13835022	23.7	49.9
GGA1	Gga_rs13835067	24.2	49.9
GGA1	Gga_rs14797662	24.2	49.9
GGA1	Gga_rs15204769	24.2	51.2
GGA1	Gga_rs15204789	24.2	51.3
GGA1	Gga_rs15204986	24.2	51.3
GGA1	Gga_rs13835287	24.2	51.3
GGA1	Gga_rs13835308	24.2	51.3
GGA1	Gga_rs14797880	24.2	51.3
GGA1	Gga_rs13835384	24.2	51.3
GGA1	Gga_rs13799051	24.2	51.3
GGA1	Gga_rs14797961	24.2	51.3
GGA1	Gga_rs15205470	24.2	51.3
GGA1	Gga_rs14797993	24.2	51.3
GGA1	Gga_rs15205616	24.2	51.3
GGA1	Gga_rs14798030	24.2	51.3
GGA1	Gga_rs15205693	24.2	51.3
GGA1	Gga_rs14707323	24.2	51.3
GGA1	Gga_rs14697925	24.2	51.3
GGA1	Gga_rs13835806	24.2	51.3
GGA1	Gga_rs15205802	24.2	53.2
GGA1	Gga_rs13835736	24.2	53.2
GGA1	Gga_rs14692740	25.7	53.2
GGA1	Gga_rs14727166	25.7	53.2
GGA1	Gga_rs14732104	25.7	53.2
GGA1	Gga_rs13835913	25.7	55
GGA1	Gga_rs14798199	25.7	55
GGA1	Gga_rs13835996	25.7	55
GGA1	Gga_rs15206046	27.4	55
GGA1	Gga_rs14798322	27.4	55
GGA1	Gga_rs13836131	27.4	55
GGA1	Gga_rs15206368	27.4	55
GGA1	Gga_rs13836229	27.4	55
GGA1	Gga_rs13836249	27.4	55
GGA1	Gga_rs13836309	27.4	55
GGA1	Gga_rs13836318	27.4	55
GGA1	Gga_rs13836341	27.4	55
GGA1	Gga_rs14798473	27.4	55
GGA1	Gga_rs14798511	27.4	55
GGA1	Gga_rs14713020	27.4	55
GGA1	Gga_rs16693595	27.4	55
GGA1	Gga_rs13836549	27.4	55
GGA1	Gga_rs13836501	27.4	55
GGA1	Gga_rs13836571	27.4	55
GGA1	Gga_rs15206987	27.4	56.9
GGA1	Gga_rs13836827	27.4	56.9
GGA1	Gga_rs13836917	29.3	56.9
GGA1	Gga_rs15207592	29.3	56.9
GGA1	Gga_rs13837163	29.3	56.9
GGA1	Gga_rs13837291	29.3	56.9
GGA1	Gga_rs15208040	29.3	56.9
GGA1	Gga_rs14799213	29.3	56.9
GGA1	Gga_rs15208419	29.3	56.9
GGA1	Gga_rs13837722	29.4	59.2
GGA1	Gga_rs13837741	29.4	59.2
GGA1	Gga_rs13837795	30.6	59.2
GGA1	Gga_rs15208864	30.6	59.2
GGA1	Gga_rs13837936	30.6	59.2
GGA1	Gga_rs14799431	30.6	59.2
GGA1	Gga_rs13746405	30.7	59.2
GGA1	Gga_rs13838376	31	59.2
GGA1	Gga_rs15209845	31	59.2
GGA1	Gga_rs13838617	31.1	60.3
GGA1	Gga_rs13746611	31.1	60.3
GGA1	Gga_rs14799999	31.1	60.3
GGA1	Gga_rs13838947	31.1	60.3
GGA1	Gga_rs13746685	31.1	60.3
GGA1	Gga_rs15210684	31.1	60.3
GGA1	Gga_rs14800198	31.1	61
GGA1	Gga_rs14800402	31.1	61
GGA1	Gga_rs13839470	31.1	61
GGA1	Gga_rs15211404	32.9	61
GGA1	Gga_rs13839639	32.9	61
GGA1	Gga_rs14800705	33.7	61.9
GGA1	Gga_rs13840180	33.7	61.9
GGA1	Gga_rs13747106	33.8	61.9
GGA1	Gga_rs15212585	34.6	61.9
GGA1	Gga_rs14801141	34.6	62.7
GGA1	Gga_rs13840561	34.6	62.7
GGA1	Gga_rs14801354	34.6	62.7
GGA1	Gga_rs14801443	34.6	62.7
GGA1	Gga_rs13840901	34.6	62.7
GGA1	Gga_rs13747315	34.6	64
GGA1	Gga_rs14801618	34.6	64
GGA1	Gga_rs13841026	34.6	64
GGA1	Gga_rs13747367	34.6	64
GGA1	Gga_rs15214395	34.6	64
GGA1	Gga_rs13747403	34.6	64
GGA1	Gga_rs13841164	35.2	64
GGA1	Gga_rs13841399	35.8	65.1
GGA1	Gga_rs13841474	35.8	65.1
GGA1	Gga_rs13841556	36.4	67.5
GGA1	Gga_rs13841618	36.4	67.5
GGA1	Gga_rs14802339	36.4	67.5
GGA1	Gga_rs13747575	36.4	67.5
GGA1	Gga_rs13841822	36.4	67.5
GGA1	Gga_rs13747646	36.4	67.5
GGA1	Gga_rs14802647	37.7	67.5
GGA1	Gga_rs13747686	37.7	67.5
GGA1	Gga_rs13842021	37.7	67.5
GGA1	Gga_rs15216836	38.1	67.5
GGA1	Gga_rs13747869	38.6	67.5
GGA1	Gga_rs13842499	39.8	67.5
GGA1	Gga_rs15217338	39.8	68.4
GGA1	Gga_rs15217520	39.8	68.8
GGA1	Gga_rs15217578	39.8	68.8
GGA1	Gga_rs13842825	39.8	68.8
GGA1	Gga_rs14803592	40.3	68.8
GGA1	Gga_rs15217888	40.3	68.8
GGA1	Gga_rs15218217	40.3	68.8
GGA1	Gga_rs15218366	40.3	68.8
GGA1	Gga_rs14803977	40.3	70
GGA1	Gga_rs13843193	40.3	70
GGA1	Gga_rs13748159	40.3	70
GGA1	Gga_rs15218822	40.3	70
GGA1	Gga_rs15219126	40.3	70
GGA1	Gga_rs14804228	40.3	70
GGA1	Gga_rs13748256	40.3	70
GGA1	Gga_rs13843952	42.8	70
GGA1	Gga_rs13844118	42.8	70
GGA1	Gga_rs14804894	42.8	70
GGA1	Gga_rs13844498	42.8	71.3
GGA1	Gga_rs13844757	42.8	71.3
GGA1	Gga_rs13748804	42.8	71.3
GGA1	Gga_rs15222544	44	71.3
GGA1	Gga_rs14805616	45.2	71.3
GGA1	Gga_rs15222979	45.2	71.3
GGA1	Gga_rs15223183	45.2	71.3
GGA1	Gga_rs14805816	45.2	71.3
GGA1	Gga_rs15223553	45.2	71.3
GGA1	Gga_rs13845380	45.7	71.3
GGA1	Gga_rs13845446	45.7	72.5
GGA1	Gga_rs15224002	45.7	72.5
GGA1	Gga_rs15224581	45.7	72.5
GGA1	Gga_rs15224796	46.3	72.5
GGA1	Gga_rs14806488	46.3	72.5
GGA1	Gga_rs13845970	46.3	72.5
GGA1	Gga_rs15225293	46.8	74.7
GGA1	Gga_rs15225424	46.9	74.7
GGA1	Gga_rs13749376	46.9	74.7
GGA1	Gga_rs14806783	46.9	74.7
GGA1	Gga_rs15225889	46.9	74.7
GGA1	Gga_rs13846402	46.9	74.7
GGA1	Gga_rs13846495	46.9	74.7
GGA1	Gga_rs13846564	46.9	74.7
GGA1	Gga_rs14807010	46.9	74.7
GGA1	Gga_rs14807068	46.9	74.7
GGA1	Gga_rs15226469	46.9	74.7
GGA1	Gga_rs13846784	46.9	74.7
GGA1	Gga_rs13846865	46.9	74.7
GGA1	Gga_rs15226846	46.9	74.7
GGA1	Gga_rs14807288	46.9	74.7
GGA1	Gga_rs15226963	46.9	74.7
GGA1	Gga_rs13847029	46.9	74.7
GGA1	Gga_rs15227109	46.9	74.7
GGA1	Gga_rs13749685	46.9	74.7
GGA1	Gga_rs13847334	46.9	74.7
GGA1	Gga_rs13847411	46.9	74.7
GGA1	Gga_rs13847439	47.5	74.7
GGA1	Gga_rs13847466	47.6	74.7
GGA1	Gga_rs15228240	47.6	74.7
GGA1	Gga_rs15228926	47.7	74.7
GGA1	Gga_rs14808254	49.1	77.2
GGA1	Gga_rs13750037	49.1	77.2
GGA1	Gga_rs13848215	49.1	77.2
GGA1	Gga_rs14808450	49.1	77.2
GGA1	Gga_rs13750139	49.1	78.4
GGA1	Gga_rs15229887	50.4	78.4
GGA1	Gga_rs14808824	51.4	78.4
GGA1	Gga_rs13848719	51.6	78.4
GGA1	Gga_rs14809226	51.6	80.1
GGA1	Gga_rs15231516	51.6	80.1
GGA1	Gga_rs13849470	51.6	81.3
GGA1	Gga_rs15231873	56.6	82.9
GGA1	Gga_rs13849993	56.6	83
GGA1	Gga_rs15232952	56.6	83
GGA1	Gga_rs14810021	56.6	83
GGA1	Gga_rs14810075	56.6	84.5
GGA1	Gga_rs14810161	56.6	84.5
GGA1	Gga_rs15233650	56.6	85.7
GGA1	Gga_rs14810347	56.6	85.7
GGA1	Gga_rs15233991	56.6	85.7
GGA1	Gga_rs14810568	57	85.7
GGA1	Gga_rs15234281	59.3	85.7
GGA1	Gga_rs13850906	59.3	85.7
GGA1	Gga_rs13851122	59.3	85.7
GGA1	Gga_rs15235273	59.3	87.6
GGA1	Gga_rs13851198	60.3	87.6
GGA1	Gga_rs14811108	60.5	87.6
GGA1	Gga_rs14811172	60.5	87.6
GGA1	Gga_rs14811222	60.5	87.6
GGA1	Gga_rs15235831	60.5	87.6
GGA1	Gga_rs15235973	61.5	87.6
GGA1	Gga_rs13851641	61.5	87.6
GGA1	Gga_rs14811425	61.5	90
GGA1	Gga_rs15236245	61.5	90
GGA1	Gga_rs14811554	61.5	90
GGA1	Gga_rs15236615	61.5	90
GGA1	Gga_rs15236933	61.5	90
GGA1	Gga_rs14811717	61.5	90
GGA1	Gga_rs14811801	61.5	90
GGA1	Gga_rs13751659	61.5	90.7
GGA1	Gga_rs13852240	61.5	90.7
GGA1	Gga_rs13751673	61.5	90.7
GGA1	Gga_rs13852308	61.5	90.7
GGA1	Gga_rs14811930	61.5	90.7
GGA1	Gga_rs13852425	61.5	90.7
GGA1	Gga_rs15238298	61.5	91.3
GGA1	Gga_rs13751754	61.5	91.3
GGA1	Gga_rs13852646	61.5	91.3
GGA1	Gga_rs13852835	61.5	91.3
GGA1	Gga_rs14812421	61.5	91.3
GGA1	Gga_rs13751958	63.4	91.3
GGA1	Gga_rs14812548	63.4	91.3
GGA1	Gga_rs15239724	63.4	91.3
GGA1	Gga_rs16038617	63.4	91.3
GGA1	Gga_rs15239858	63.9	91.3
GGA1	Gga_rs14812793	64	91.3
GGA1	Gga_rs13853446	64	91.3
GGA1	Gga_rs14812935	64.4	94.5
GGA1	Gga_rs14813032	64.8	94.5
GGA1	Gga_rs14813100	64.8	94.5
GGA1	Gga_rs14813199	66.8	94.5
GGA1	Gga_rs14813334	67.8	94.5
GGA1	Gga_rs15241234	69.3	94.5
GGA1	Gga_rs15241493	69.4	94.5
GGA1	Gga_rs15241614	69.4	94.5
GGA1	Gga_rs15242090	69.5	94.5
GGA1	Gga_rs14813719	69.5	95.1
GGA1	Gga_rs13854559	69.5	95.2
GGA1	Gga_rs13854631	69.5	95.2
GGA1	Gga_rs14813905	69.5	95.2
GGA1	Gga_rs13752661	69.5	95.2
GGA1	Gga_rs13854873	69.5	95.2
GGA1	Gga_rs15242931	69.5	95.2
GGA1	Gga_rs13752723	69.5	95.2
GGA1	Gga_rs15243306	69.9	96.7
GGA1	Gga_rs14814275	70.3	96.7
GGA1	Gga_rs14814380	70.3	96.7
GGA1	Gga_rs13855596	71	98.7
GGA1	Gga_rs13855665	71	98.7
GGA1	Gga_rs15244589	71	98.7
GGA1	Gga_rs14814744	71	98.7
GGA1	Gga_rs14814875	72.3	99.6
GGA1	Gga_rs13855948	72.3	101
GGA1	Gga_rs13856005	72.3	101
GGA1	Gga_rs14815055	72.3	101
GGA1	Gga_rs15245179	72.3	101
GGA1	Gga_rs13856354	72.4	101.8
GGA1	Gga_rs13856561	72.4	101.9
GGA1	Gga_rs15246167	72.4	101.9
GGA1	Gga_rs13856724	72.4	101.9
GGA1	Gga_rs13856783	72.4	102.1
GGA1	Gga_rs15246652	72.4	102.1
GGA1	Gga_rs13856909	72.4	102.1
GGA1	Gga_rs15246824	72.4	102.1
GGA1	Gga_rs14815923	72.4	102.1
GGA1	Gga_rs14815974	72.4	102.9
GGA1	Gga_rs15246965	72.4	102.9
GGA1	Gga_rs14816032	72.4	102.9
GGA1	Gga_rs14816068	72.4	102.9
GGA1	Gga_rs13857290	72.4	102.9
GGA1	Gga_rs13857335	72.4	102.9
GGA1	Gga_rs15247293	72.4	102.9
GGA1	Gga_rs15247376	72.4	102.9
GGA1	Gga_rs13857390	72.4	102.9
GGA1	Gga_rs14816387	72.4	102.9
GGA1	Gga_rs15247892	72.4	102.9
GGA1	Gga_rs14816489	72.4	103.7
GGA1	Gga_rs15247969	72.4	103.8
GGA1	Gga_rs15248018	72.4	103.8
GGA1	Gga_rs14816589	72.4	103.8
GGA1	Gga_rs14816632	72.4	103.8
GGA1	Gga_rs13857936	72.4	103.8
GGA1	Gga_rs15248443	72.4	104.7
GGA1	Gga_rs13858146	73.1	104.7
GGA1	Gga_rs14816763	73.1	104.7
GGA1	Gga_rs15248955	73.4	104.7
GGA1	Gga_rs14817017	73.4	104.7
GGA1	Gga_rs13858385	73.4	104.7
GGA1	Gga_rs13650386	73.4	104.7
GGA1	Gga_rs13858596	73.4	104.7
GGA1	Gga_rs13858621	74.1	104.7
GGA1	Gga_rs14817402	74.7	104.7
GGA1	Gga_rs15250146	74.9	104.7
GGA1	Gga_rs15250278	74.9	104.7
GGA1	Gga_rs14817663	74.9	104.7
GGA1	Gga_rs13859099	74.9	105.3
GGA1	Gga_rs13859242	74.9	106.7
GGA1	Gga_rs15250888	76.5	106.7
GGA1	Gga_rs13859409	76.5	106.7
GGA1	Gga_rs15251160	76.5	106.7
GGA1	Gga_rs15251282	76.5	106.7
GGA1	Gga_rs13859565	76.5	106.7
GGA1	Gga_rs13859660	77.1	111.5
GGA1	Gga_rs14818109	78	111.6
GGA1	Gga_rs14818221	78	111.6
GGA1	Gga_rs15252431	78	111.6
GGA1	Gga_rs13860147	78	112.7
GGA1	Gga_rs13650915	78.2	112.7
GGA1	Gga_rs15253232	79.9	115.9
GGA1	Gga_rs15253509	80	115.9
GGA1	Gga_rs15253716	80	115.9
GGA1	Gga_rs14818820	80	115.9
GGA1	Gga_rs15254382	80	115.9
GGA1	Gga_rs14819061	80	115.9
GGA1	Gga_rs15254661	80	115.9
GGA1	Gga_rs14819210	80	115.9
GGA1	Gga_rs14819263	80	115.9
GGA1	Gga_rs13861120	80	115.9
GGA1	Gga_rs13861228	81.1	117.3
GGA1	Gga_rs13651288	81.1	117.3
GGA1	Gga_rs13861394	81.1	117.4
GGA1	Gga_rs14819612	81.1	118.3
GGA1	Gga_rs15255831	81.1	118.7
GGA1	Gga_rs13861684	81.2	118.7
GGA1	Gga_rs14819951	81.2	118.7
GGA1	Gga_rs14820030	83	118.7
GGA1	Gga_rs14820264	83.2	118.7
GGA1	Gga_rs14820346	83.2	118.7
GGA1	Gga_rs14820467	84.2	118.7
GGA1	Gga_rs13651632	84.2	118.7
GGA1	Gga_rs13862573	84.2	118.7
GGA1	Gga_rs13651731	84.2	118.7
GGA1	Gga_rs13651776	84.3	118.8
GGA1	Gga_rs14820757	84.9	121.5
GGA1	Gga_rs15258892	84.9	121.7
GGA1	Gga_rs13862913	84.9	121.7
GGA1	Gga_rs14821101	84.9	121.7
GGA1	Gga_rs13863160	84.9	121.7
GGA1	Gga_rs13863319	84.9	124
GGA1	Gga_rs14821463	84.9	124
GGA1	Gga_rs13863600	84.9	124
GGA1	Gga_rs13863753	84.9	124
GGA1	Gga_rs13863783	84.9	124
GGA1	Gga_rs13864066	86.6	124
GGA1	Gga_rs14821894	86.6	124
GGA1	Gga_rs13652196	86.6	124
GGA1	Gga_rs13864399	86.6	125.4
GGA1	Gga_rs13864484	86.6	125.4
GGA1	Gga_rs13864585	89.9	125.4
GGA1	Gga_rs13652288	89.9	126.7
GGA1	Gga_rs15262092	89.9	127.2
GGA1	Gga_rs14822245	89.9	127.2
GGA1	Gga_rs13864808	89.9	127.2
GGA1	Gga_rs13864885	89.9	127.2
GGA1	Gga_rs15262880	89.9	127.2
GGA1	Gga_rs15262881	89.9	127.2
GGA1	Gga_rs14822468	89.9	127.2
GGA1	Gga_rs14822504	89.9	127.2
GGA1	Gga_rs13865157	89.9	127.2
GGA1	Gga_rs13865206	92.8	127.2
GGA1	Gga_rs13865289	94.6	127.2
GGA1	Gga_rs13865472	94.6	127.2
GGA1	Gga_rs13652624	94.6	127.2
GGA1	Gga_rs14823004	95	129.7
GGA1	Gga_rs15264713	95.6	131.3
GGA1	Gga_rs14823158	95.6	132.4
GGA1	Gga_rs15264984	98.7	132.4
GGA1	Gga_rs13865869	100.7	132.4
GGA1	Gga_rs13652742	100.7	136.8
GGA1	Gga_rs15265250	100.7	136.8
GGA1	Gga_rs13866122	102.3	136.8
GGA1	Gga_rs14823728	102.3	139.2
GGA1	Gga_rs15265745	102.3	139.2
GGA1	Gga_rs13652862	102.3	139.2
GGA1	Gga_rs15266088	102.3	139.2
GGA1	Gga_rs14823912	102.3	140.5
GGA1	Gga_rs14824021	104.4	140.5
GGA1	Gga_rs13652953	104.4	140.5
GGA1	Gga_rs15266681	104.4	140.5
GGA1	Gga_rs13866601	104.4	140.5
GGA1	Gga_rs14824271	104.4	140.5
GGA1	Gga_rs13866722	104.4	140.5
GGA1	Gga_rs15267173	104.4	140.7
GGA1	Gga_rs14824534	104.4	141.4
GGA1	Gga_rs13653133	104.4	141.4
GGA1	Gga_rs15267639	106	141.4
GGA1	Gga_rs15267829	106	141.4
GGA1	Gga_rs13653211	106	141.4
GGA1	Gga_rs14824909	106	141.4
GGA1	Gga_rs15268411	106	141.4
GGA1	Gga_rs14825193	106	144.7
GGA1	Gga_rs14825433	106	144.7
GGA1	Gga_rs14825458	106	144.7
GGA1	Gga_rs15269489	106	144.7
GGA1	Gga_rs13653431	107.5	144.7
GGA1	Gga_rs15270212	109.3	144.7
GGA1	Gga_rs15270320	110.5	144.7
GGA1	Gga_rs14826013	110.5	145.3
GGA1	Gga_rs15270744	110.5	145.7
GGA1	Gga_rs15271059	111.4	145.7
GGA1	Gga_rs13868388	111.7	145.7
GGA1	Gga_rs13868430	111.7	145.7
GGA1	Gga_rs14826429	111.7	146.8
GGA1	Gga_rs13653769	111.7	146.8
GGA1	Gga_rs14826577	111.7	146.8
GGA1	Gga_rs15271665	111.7	146.8
GGA1	Gga_rs13653876	111.7	146.8
GGA1	Gga_rs14826792	111.7	148.7
GGA1	Gga_rs13869120	111.7	148.7
GGA1	Gga_rs14827207	111.7	148.7
GGA1	Gga_rs14827326	111.7	148.7
GGA1	Gga_rs13654160	111.7	148.7
GGA1	Gga_rs13654388	115.4	150.4
GGA1	Gga_rs13870138	115.4	150.4
GGA1	Gga_rs15276027	115.4	150.4
GGA1	Gga_rs14828267	116.7	150.4
GGA1	Gga_rs13654544	116.7	150.4
GGA1	Gga_rs13654580	116.7	152.7
GGA1	Gga_rs15276927	116.7	153.8
GGA1	Gga_rs14828672	116.7	155
GGA1	Gga_rs13654686	117	155
GGA1	Gga_rs14828914	117	155
GGA1	Gga_rs14828994	117.1	155
GGA1	Gga_rs14829427	119.6	155.1
GGA1	Gga_rs15279258	119.6	159
GGA1	Gga_rs15279632	119.6	159
GGA1	Gga_rs15279750	119.7	159
GGA1	Gga_rs15280112	119.7	159
GGA1	Gga_rs15280607	120.9	159.7
GGA1	Gga_rs14830212	120.9	159.7
GGA1	Gga_rs14830262	120.9	159.7
GGA1	Gga_rs14830292	120.9	159.7
GGA1	Gga_rs13872640	120.9	159.7
GGA1	Gga_rs15281167	120.9	159.7
GGA1	Gga_rs14830426	120.9	159.7
GGA1	Gga_rs13872779	120.9	159.7
GGA1	Gga_rs14830558	120.9	159.7
GGA1	Gga_rs13655418	120.9	160.1
GGA1	Gga_rs15281703	120.9	160.2
GGA1	Gga_rs13873404	120.9	160.3
GGA1	Gga_rs14831264	120.9	160.4
GGA1	Gga_rs14831337	121.3	160.4
GGA1	Gga_rs14831437	121.3	160.4
GGA1	Gga_rs13873885	121.4	160.4
GGA1	Gga_rs14831632	122.5	160.4
GGA1	Gga_rs15283737	122.5	160.4
GGA1	Gga_rs15284260	122.5	160.4
GGA1	Gga_rs15284494	123.9	162.5
GGA1	Gga_rs15284704	123.9	162.5
GGA1	Gga_rs15284824	123.9	162.5
GGA1	Gga_rs14832321	123.9	162.5
GGA1	Gga_rs14832523	123.9	162.5
GGA1	Gga_rs13874807	123.9	163.3
GGA1	Gga_rs15286126	123.9	163.3
GGA1	Gga_rs14833107	127.1	167
GGA1	Gga_rs14833217	127.1	167
GGA1	Gga_rs13875409	127.1	167
GGA1	Gga_rs15287570	127.1	167
GGA1	Gga_rs13875565	128.5	167
GGA1	Gga_rs15288047	128.5	169.4
GGA1	Gga_rs15288176	131	169.4
GGA1	Gga_rs13656530	131	169.4
GGA1	Gga_rs14834021	131	169.6
GGA1	Gga_rs13876085	131	169.7
GGA1	Gga_rs13876139	131	171.8
GGA1	Gga_rs13876189	131.9	171.8
GGA1	Gga_rs15289333	131.9	171.8
GGA1	Gga_rs13876316	131.9	172
GGA1	Gga_rs14834459	131.9	172
GGA1	Gga_rs15289674	131.9	172
GGA1	Gga_rs13876556	131.9	172
GGA1	Gga_rs13876622	131.9	172
GGA1	Gga_rs13876697	131.9	172
GGA1	Gga_rs15290284	131.9	172.3
GGA1	Gga_rs15290417	131.9	172.3
GGA1	Gga_rs14835188	134.7	173.8
GGA1	Gga_rs14835282	134.7	173.8
GGA1	Gga_rs14835386	136.9	173.8
GGA1	Gga_rs14835569	136.9	173.8
GGA1	Gga_rs15291883	136.9	173.8
GGA1	Gga_rs13877547	136.9	173.8
GGA1	Gga_rs15292135	136.9	173.8
GGA1	Gga_rs13657230	136.9	173.8
GGA1	Gga_rs14835888	136.9	176.5
GGA1	Gga_rs15293251	136.9	176.5
GGA1	Gga_rs15293465	136.9	176.5
GGA1	Gga_rs14836303	136.9	176.5
GGA1	Gga_rs13878105	136.9	176.5
GGA1	Gga_rs14836389	136.9	176.5
GGA1	Gga_rs13878172	136.9	176.5
GGA1	Gga_rs15294096	136.9	176.5
GGA1	Gga_rs13878288	136.9	176.5
GGA1	Gga_rs14836554	136.9	176.5
GGA1	Gga_rs13878351	136.9	176.5
GGA1	Gga_rs13657570	136.9	176.5
GGA1	Gga_rs15294711	136.9	176.5
GGA1	Gga_rs15294922	137.9	176.5
GGA1	Gga_rs13878575	137.9	176.5
GGA1	Gga_rs13878693	137.9	176.5
GGA1	Gga_rs14836885	137.9	176.5
GGA1	Gga_rs13878782	137.9	176.5
GGA1	Gga_rs13878841	137.9	176.5
GGA1	Gga_rs13657762	137.9	178.9
GGA1	Gga_rs13878998	137.9	178.9
GGA1	Gga_rs13879065	137.9	178.9
GGA1	Gga_rs15296303	137.9	178.9
GGA1	Gga_rs15296530	137.9	178.9
GGA1	Gga_rs14837371	137.9	178.9
GGA1	Gga_rs15296769	137.9	179
GGA1	Gga_rs13657859	137.9	179
GGA1	Gga_rs14837544	139.3	179.9
GGA1	Gga_rs13879221	139.3	179.9
GGA1	Gga_rs15297136	139.3	179.9
GGA1	Gga_rs14837725	139.3	179.9
GGA1	Gga_rs13879350	139.3	179.9
GGA1	Gga_rs15297923	139.3	181
GGA1	Gga_rs13658057	139.4	181
GGA1	Gga_rs15298341	141.3	181
GGA1	Gga_rs14838202	141.3	181.2
GGA1	Gga_rs14838390	141.3	183.6
GGA1	Gga_rs14838477	141.3	183.6
GGA1	Gga_rs15299019	141.3	184.3
GGA1	Gga_rs15299188	141.3	184.3
GGA1	Gga_rs14838655	141.3	184.3
GGA1	Gga_rs14838799	141.3	184.3
GGA1	Gga_rs13658329	141.3	184.3
GGA1	Gga_rs15299778	142.4	184.7
GGA1	Gga_rs13658393	143.7	185
GGA1	Gga_rs14839139	143.7	185
GGA1	Gga_rs14839209	143.7	186.6
GGA1	Gga_rs15300724	148.3	186.6
GGA1	Gga_rs14839731	148.3	186.6
GGA1	Gga_rs15302152	148.4	186.6
GGA1	Gga_rs13881116	148.4	186.6
GGA1	Gga_rs14840084	148.4	186.6
GGA1	Gga_rs13881285	148.4	186.6
GGA1	Gga_rs15303414	150.6	186.6
GGA1	Gga_rs15303593	151.9	191.1
GGA1	Gga_rs14840557	151.9	191.1
GGA1	Gga_rs13882064	154.6	191.1
GGA1	Gga_rs13659175	154.6	191.1
GGA1	Gga_rs15304526	154.6	191.1
GGA1	Gga_rs13882158	155.7	191.1
GGA1	Gga_rs13882222	155.7	191.1
GGA1	Gga_rs15304798	155.7	191.1
GGA1	Gga_rs15305118	155.7	191.1
GGA1	Gga_rs14841361	155.7	191.1
GGA1	Gga_rs13882556	155.7	191.1
GGA1	Gga_rs13659452	155.7	191.1
GGA1	Gga_rs13659587	155.7	194.1
GGA1	Gga_rs13883105	155.7	194.1
GGA1	Gga_rs13883152	155.7	194.1
GGA1	Gga_rs13883247	155.7	194.1
GGA1	Gga_rs15307852	155.7	194.1
GGA1	Gga_rs14842510	155.7	194.1
GGA1	Gga_rs13883708	157.8	195.3
GGA1	Gga_rs15308763	157.8	196.2
GGA1	Gga_rs15308925	157.8	196.2
GGA1	Gga_rs13884024	157.8	196.2
GGA1	Gga_rs13884167	157.8	196.8
GGA1	Gga_rs15309582	157.8	197.5
GGA1	Gga_rs14843451	157.8	197.5
GGA1	Gga_rs13884341	157.8	197.5
GGA1	Gga_rs13660287	157.8	197.5
GGA1	Gga_rs14843711	157.8	199.8
GGA1	Gga_rs14843830	157.8	199.9
GGA1	Gga_rs13884776	158.2	199.9
GGA1	Gga_rs15310617	158.5	199.9
GGA1	Gga_rs13885386	158.5	202.5
GGA1	Gga_rs15311860	158.5	202.5
GGA1	Gga_rs13660639	158.5	202.5
GGA1	Gga_rs13885753	160.4	203.8
GGA1	Gga_rs13885943	162.3	203.8
GGA1	Gga_rs13886011	162.3	203.8
GGA1	Gga_rs14844870	162.3	204.9
GGA1	Gga_rs14844875	162.3	204.9
GGA1	Gga_rs14746163	166.2	204.9
GGA1	Gga_rs13886095	166.2	204.9
GGA1	Gga_rs14725463	166.2	204.9
GGA1	Gga_rs16731860	168.3	208.6
GGA1	Gga_rs15859638	168.3	208.6
GGA1	Gga_rs13819552	168.3	208.6
GGA1	Gga_rs13819560	168.3	208.6
GGA1	Gga_rs13816424	168.3	208.6
GGA1	Gga_rs16017455	168.3	208.6
GGA1	Gga_rs16070385	168.3	208.6
GGA1	Gga_rs13815133	169.3	208.6
GGA1	Gga_rs14844983	169.3	211.6
GGA1	Gga_rs14717147	170.3	211.6
GGA1	Gga_rs16702996	170.3	211.6
GGA1	Gga_rs15203707	170.3	211.6
GGA1	Gga_rs15203656	170.3	211.6
GGA1	Gga_rs13834451	170.6	211.6
GGA1	Gga_rs14797224	170.6	211.6
GGA1	Gga_rs15313177	170.6	211.6
GGA1	Gga_rs16694609	170.6	211.6
GGA1	Gga_rs13997206	170.6	211.6
GGA1	Gga_rs13997147	171	211.6
GGA1	Gga_rs13726025	171.8	211.6
GGA1	Gga_rs13997089	171.8	211.6
GGA1	Gga_rs13997011	171.8	211.6
GGA1	Gga_rs15552948	171.8	211.6
GGA1	Gga_rs13996937	171.8	211.6
GGA1	Gga_rs15552838	171.8	211.6
GGA1	Gga_rs15552671	171.8	211.6
GGA1	Gga_rs13996753	171.8	211.6
GGA1	Gga_rs13996673	171.8	211.6
GGA1	Gga_rs13996660	171.8	211.6
GGA1	Gga_rs14937626	171.8	211.6
GGA1	Gga_rs13996613	171.8	211.6
GGA1	Gga_rs13996539	171.8	211.6
GGA1	Gga_rs14937529	171.8	211.6
GGA1	Gga_rs13811040	171.8	211.6
GGA1	Gga_rs13996421	171.8	211.6
GGA1	Gga_rs15551342	171.8	211.6
GGA1	Gga_rs13996280	171.8	211.6
GGA1	Gga_rs13996341	171.8	211.6
GGA1	Gga_rs13793692	171.8	211.6
GGA1	Gga_rs15551603	171.8	211.6
GGA1	Gga_rs15551632	171.8	211.6
GGA1	Gga_rs15551656	171.8	211.6
GGA1	Gga_rs14937455	171.8	211.6
GGA1	Gga_rs16064443	171.8	211.6
GGA1	Gga_rs13886740	171.8	211.6
GGA1	Gga_rs13886698	171.8	211.6
GGA1	Gga_rs13796308	171.8	211.6
GGA1	Gga_rs15313747	171.8	211.6
GGA1	Gga_rs13886661	171.8	211.6
GGA1	Gga_rs13886635	171.8	211.6
GGA1	Gga_rs15313691	171.8	211.6
GGA1	Gga_rs13886391	171.8	215.3
GGA1	Gga_rs14845078	171.8	215.3
GGA1	Gga_rs13737326	172.6	215.3
GGA1	Gga_rs15248605	172.6	215.3
GGA1	Gga_rs16054714	174.2	215.4
GGA1	Gga_rs13776664	174.2	215.4
GGA1	Gga_rs15315129	174.2	215.4
GGA1	Gga_rs13887007	174.2	215.4
GGA1	Gga_rs15314440	174.2	215.4
GGA1	Gga_rs13887118	174.9	215.4
GGA1	Gga_rs14845522	174.9	215.4
GGA1	Gga_rs13887203	174.9	215.4
GGA1	Gga_rs13887330	174.9	221.2
GGA1	Gga_rs14845807	176.7	221.2
GGA1	Gga_rs13887580	178.4	221.2
GGA1	Gga_rs15316216	178.4	222.6
GGA1	Gga_rs13887890	178.4	222.6
GGA1	Gga_rs13887893	178.4	222.6
GGA1	Gga_rs15316861	178.4	224.1
GGA1	Gga_rs15317044	178.4	224.1
GGA1	Gga_rs14846455	178.4	224.1
GGA1	Gga_rs14693411	178.4	224.1
GGA1	Gga_rs14693408	178.4	224.1
GGA1	Gga_rs13888258	178.4	225.6
GGA1	Gga_rs14846508	178.4	225.6
GGA1	Gga_rs13887935	178.4	225.6
GGA1	Gga_rs15317448	182.5	226.3
GGA1	Gga_rs13888504	182.5	226.3
GGA1	Gga_rs14846790	182.5	226.3
GGA1	Gga_rs13888569	182.5	227.5
GGA1	Gga_rs13888629	182.5	227.5
GGA1	Gga_rs16717701	182.5	227.5
GGA1	Gga_rs16058597	182.5	227.5
GGA1	Gga_rs14846920	182.5	227.5
GGA1	Gga_rs14846971	182.5	227.5
GGA1	Gga_rs15318316	183.8	227.5
GGA1	Gga_rs15318723	184.4	227.8
GGA1	Gga_rs14847180	185.9	227.8
GGA1	Gga_rs14847210	187.3	227.8
GGA1	Gga_rs13889172	187.3	228
GGA1	Gga_rs13889234	187.3	228.9
GGA1	Gga_rs13889337	187.3	229.2
GGA1	Gga_rs15319501	187.3	230.9
GGA1	Gga_rs14847685	187.3	230.9
GGA1	Gga_rs13889595	187.3	230.9
GGA1	Gga_rs14847836	187.3	230.9
GGA1	Gga_rs13582852	187.3	230.9
GGA1	Gga_rs13582859	188.6	230.9
GGA1	Gga_rs15320404	188.6	230.9
GGA1	Gga_rs13889945	188.6	230.9
GGA1	Gga_rs13889971	188.6	232.8
GGA1	Gga_rs13890218	190.1	233.5
GGA1	Gga_rs14848279	190.1	233.5
GGA1	Gga_rs13890418	190.1	233.5
GGA1	Gga_rs13583058	190.1	233.5
GGA1	Gga_rs15321542	191	237
GGA1	Gga_rs13890696	191	237
GGA1	Gga_rs14848832	191	237
GGA1	Gga_rs15322198	192.3	237
GGA1	Gga_rs13583256	192.3	237
GGA1	Gga_rs13891071	192.3	237
GGA1	Gga_rs14848905	192.3	237
GGA1	Gga_rs13583321	192.3	237
GGA1	Gga_rs14849028	192.3	237
GGA1	Gga_rs15323119	192.4	237
GGA1	Gga_rs13891422	193.6	237
GGA1	Gga_rs14849314	193.6	238.1
GGA1	Gga_rs13891784	193.6	238.1
GGA1	Gga_rs13891940	193.6	238.1
GGA1	Gga_rs15324559	193.6	238.1
GGA1	Gga_rs14849747	193.6	238.1
GGA1	Gga_rs14849776	194.8	239.5
GGA1	Gga_rs14849846	194.9	239.5
GGA1	Gga_rs13583746	197.4	239.5
GGA1	Gga_rs14850015	197.4	242.7
GGA1	Gga_rs13892590	197.4	242.7
GGA1	Gga_rs13892878	197.4	242.7
GGA1	Gga_rs13583931	197.4	242.7
GGA1	Gga_rs13892965	197.4	242.7
GGA1	Gga_rs13583965	197.4	242.7
GGA1	Gga_rs14850451	197.5	242.7
GGA1	Gga_rs13893077	197.7	242.7
GGA1	Gga_rs15326212	199	244
GGA1	Gga_rs15326393	199	244
GGA1	Gga_rs15326483	199	244
GGA1	Gga_rs14850674	199	244
GGA1	Gga_rs13893477	199	244
GGA1	Gga_rs13646228	199	244
GGA1	Gga_rs13893536	199	244
GGA1	Gga_rs13646291	199.1	245.1
GGA1	Gga_rs15327274	200.2	245.1
GGA1	Gga_rs14851100	200.2	245.1
GGA1	Gga_rs13894086	200.6	245.1
GGA1	Gga_rs14851227	200.9	245.1
GGA1	Gga_rs13894202	200.9	245.1
GGA1	Gga_rs13894276	200.9	245.1
GGA1	Gga_rs15328099	200.9	245.1
GGA1	Gga_rs14851557	200.9	245.1
GGA1	Gga_rs13894635	203.6	245.1
GGA1	Gga_rs13894805	203.6	246.2
GGA1	Gga_rs13646704	203.6	246.2
GGA1	Gga_rs13894848	203.6	246.2
GGA1	Gga_rs14852006	203.6	246.7
GGA1	Gga_rs15329856	203.6	247.2
GGA1	Gga_rs15330095	204.8	247.2
GGA1	Gga_rs15330787	207.7	247.2
GGA1	Gga_rs14852561	207.7	247.8
GGA1	Gga_rs14852787	207.7	248.4
GGA1	Gga_rs14852796	207.7	248.4
GGA1	Gga_rs15331576	207.7	248.4
GGA1	Gga_rs14852988	207.7	248.4
GGA1	Gga_rs14853067	207.7	248.4
GGA1	Gga_rs14853165	207.7	248.4
GGA1	Gga_rs14853220	209.5	248.4
GGA1	Gga_rs13647336	210.5	248.4
GGA1	Gga_rs15332915	210.5	250.7
GGA1	Gga_rs15333136	210.5	250.7
GGA1	Gga_rs13897132	210.7	250.7
GGA1	Gga_rs14853983	210.7	250.7
GGA1	Gga_rs14854035	212.1	250.7
GGA1	Gga_rs15334490	212.1	250.7
GGA1	Gga_rs13647722	212.1	250.7
GGA1	Gga_rs13897450	212.1	250.7
GGA1	Gga_rs13897715	212.1	250.7
GGA1	Gga_rs13897807	212.1	250.7
GGA1	Gga_rs13898002	212.1	250.7
GGA1	Gga_rs13898119	212.1	250.7
GGA1	Gga_rs13648092	212.4	250.7
GGA1	Gga_rs14854873	213.7	250.7
GGA1	Gga_rs15336410	213.7	250.7
GGA1	Gga_rs14854970	213.7	250.7
GGA1	Gga_rs14855191	213.7	250.7
GGA1	Gga_rs13899079	215.5	251.8
GGA1	Gga_rs15337712	215.5	252.9
GGA1	Gga_rs14855506	216.1	252.9
GGA1	Gga_rs13899523	216.1	252.9
GGA1	Gga_rs13899699	216.1	252.9
GGA1	Gga_rs13648531	216.1	252.9
GGA1	Gga_rs13899886	216.1	252.9
GGA1	Gga_rs13899987	216.1	252.9
GGA1	Gga_rs15339220	216.1	252.9
GGA1	Gga_rs13900165	216.1	252.9
GGA1	Gga_rs15339560	216.5	252.9
GGA1	Gga_rs13648680	216.5	252.9
GGA1	Gga_rs13648707	216.5	254
GGA1	Gga_rs15340091	217	254
GGA1	Gga_rs15340366	217	254
GGA1	Gga_rs14856494	217	254
GGA1	Gga_rs15340573	217	257.5
GGA1	Gga_rs13901002	217	257.5
GGA1	Gga_rs13901171	217	257.5
GGA1	Gga_rs14856935	217.5	257.5
GGA1	Gga_rs13901257	217.5	257.8
GGA1	Gga_rs15341688	217.5	257.8
GGA1	Gga_rs13649039	217.5	257.8
GGA1	Gga_rs14857096	217.5	257.8
GGA1	Gga_rs14857142	217.5	257.8
GGA1	Gga_rs15343395	217.5	258.5
GGA1	Gga_rs14857333	217.5	258.5
GGA1	Gga_rs14857366	217.5	259.4
GGA1	Gga_rs13902044	217.5	259.4
GGA1	Gga_rs13649292	217.5	259.4
GGA1	Gga_rs13902341	217.5	259.4
GGA1	Gga_rs13649309	217.5	259.4
GGA1	Gga_rs15344172	217.5	259.4
GGA1	Gga_rs13902872	218.8	259.4
GGA1	Gga_rs13649431	219.5	259.4
GGA1	Gga_rs13903098	219.6	259.4
GGA1	Gga_rs13903237	219.6	259.4
GGA1	Gga_rs14858031	219.6	259.4
GGA1	Gga_rs13903401	219.6	259.4
GGA1	Gga_rs13903523	219.6	259.4
GGA1	Gga_rs13903637	220.1	259.4
GGA1	Gga_rs15345662	220.1	259.4
GGA1	Gga_rs14858504	220.1	259.4
GGA1	Gga_rs16024348	220.1	260
GGA1	Gga_rs16754737	220.1	260
GGA1	Gga_rs14707859	220.1	260
GGA1	Gga_rs13903827	220.1	260
GGA1	Gga_rs14858519	220.1	260
GGA1	Gga_rs13903857	220.8	263.1
GGA1	Gga_rs13904009	220.9	266.5
GGA1	Gga_rs13904284	220.9	266.5
GGA1	Gga_rs13904618	220.9	266.5
GGA1	Gga_rs13904693	220.9	266.5
GGA1	Gga_rs13904756	220.9	266.5
GGA1	Gga_rs13904829	220.9	266.5
GGA1	Gga_rs13904874	220.9	266.5
GGA1	Gga_rs13686924	225.7	269.7
GGA1	Gga_rs14859635	225.7	269.7
GGA1	Gga_rs13905285	225.7	269.7
GGA1	Gga_rs13687098	226.6	269.7
GGA1	Gga_rs14860012	226.6	269.7
GGA1	Gga_rs13687172	226.6	269.7
GGA1	Gga_rs15349698	226.6	269.7
GGA1	Gga_rs13687242	226.6	269.7
GGA1	Gga_rs13906086	226.6	269.7
GGA1	Gga_rs13906106	226.6	269.7
GGA1	Gga_rs15349997	226.6	269.7
GGA1	Gga_rs13906172	226.6	269.7
GGA1	Gga_rs15350121	226.6	269.7
GGA1	Gga_rs14860252	226.6	269.7
GGA1	Gga_rs13906279	226.6	269.7
GGA1	Gga_rs13906281	226.6	269.7
GGA1	Gga_rs13906348	226.6	270.1
GGA1	Gga_rs14860431	226.6	270.6
GGA1	Gga_rs14860467	226.6	270.6
GGA1	Gga_rs13906512	226.6	270.6
GGA1	Gga_rs13906516	226.6	270.6
GGA1	Gga_rs13687371	226.6	270.6
GGA1	Gga_rs15350896	226.6	270.6
GGA1	Gga_rs13906644	226.6	270.6
GGA1	Gga_rs14860627	226.6	270.6
GGA1	Gga_rs13906727	226.6	270.6
GGA1	Gga_rs15351179	226.6	270.6
GGA1	Gga_rs13906795	226.6	270.6
GGA1	Gga_rs15351292	226.6	270.6
GGA1	Gga_rs13906964	226.6	270.6
GGA1	Gga_rs14860855	226.6	270.6
GGA1	Gga_rs13687461	226.6	270.6
GGA1	Gga_rs13907110	226.6	270.6
GGA1	Gga_rs14861041	226.6	270.6
GGA1	Gga_rs14861080	226.6	271.1
GGA1	Gga_rs13687593	226.6	271.1
GGA1	Gga_rs13907585	226.6	271.1
GGA1	Gga_rs15352741	226.6	271.1
GGA1	Gga_rs13907712	227.9	271.1
GGA1	Gga_rs13907714	227.9	271.1
GGA1	Gga_rs15353343	227.9	271.1
GGA1	Gga_rs15353627	227.9	271.1
GGA1	Gga_rs13687799	227.9	271.1
GGA1	Gga_rs15354109	227.9	271.1
GGA1	Gga_rs13687858	227.9	271.1
GGA1	Gga_rs15354387	227.9	271.1
GGA1	Gga_rs15354492	227.9	271.1
GGA1	Gga_rs15354638	227.9	271.1
GGA1	Gga_rs15354863	227.9	271.1
GGA1	Gga_rs15354945	227.9	271.1
GGA1	Gga_rs15355091	227.9	271.1
GGA1	Gga_rs13908777	227.9	271.1
GGA1	Gga_rs15355502	228.7	271.1
GGA1	Gga_rs15355559	228.8	271.1
GGA1	Gga_rs14862615	228.8	271.1
GGA1	Gga_rs14862641	229.2	271.1
GGA1	Gga_rs14862697	229.2	271.1
GGA1	Gga_rs13688148	229.3	271.1
GGA1	Gga_rs13909128	229.3	271.1
GGA1	Gga_rs13909294	229.3	272.7
GGA1	Gga_rs14863077	230.7	272.7
GGA1	Gga_rs13909523	230.7	272.7
GGA1	Gga_rs15357574	230.7	272.7
GGA1	Gga_rs14863511	230.7	272.7
GGA1	Gga_rs13909970	230.7	272.7
GGA1	Gga_rs15358321	230.7	275.2
GGA1	Gga_rs14863781	230.7	275.2
GGA1	Gga_rs15358545	230.7	275.2
GGA1	Gga_rs14864007	230.8	275.2
GGA1	Gga_rs13688720	230.8	275.2
GGA1	Gga_rs15359316	231.3	275.8
GGA1	Gga_rs13910957	231.3	275.8
GGA1	Gga_rs13911020	231.3	275.8
GGA1	Gga_rs14864382	231.3	275.8
GGA1	Gga_rs13911091	231.8	275.8
GGA1	Gga_rs13911139	231.9	275.8
GGA1	Gga_rs14864451	231.9	275.8
GGA1	Gga_rs15360393	231.9	275.8
GGA1	Gga_rs13911215	231.9	275.8
GGA1	Gga_rs15360560	231.9	275.8
GGA1	Gga_rs13911437	231.9	276.7
GGA1	Gga_rs15361059	231.9	276.7
GGA1	Gga_rs13911577	231.9	276.7
GGA1	Gga_rs14864863	231.9	276.7
GGA1	Gga_rs13911656	231.9	276.7
GGA1	Gga_rs13911722	231.9	277.2
GGA1	Gga_rs14865066	231.9	278.2
GGA1	Gga_rs13911943	232.3	278.9
GGA1	Gga_rs15362298	232.4	278.9
GGA1	Gga_rs14865256	232.4	278.9
GGA1	Gga_rs14865188	232.4	278.9
GGA1	Gga_rs14865258	232.4	279
GGA1	Gga_rs15362775	232.4	279.6
GGA1	Gga_rs15362988	232.4	279.6
GGA1	Gga_rs14865475	232.4	279.6
GGA1	Gga_rs15363313	232.4	279.6
GGA1	Gga_rs13912408	232.4	279.6
GGA1	Gga_rs15363721	232.4	279.6
GGA1	Gga_rs15363982	232.4	279.6
GGA1	Gga_rs13912871	232.4	279.6
GGA1	Gga_rs15364170	232.4	279.6
GGA1	Gga_rs15364322	232.4	279.6
GGA1	Gga_rs13913010	232.4	279.6
GGA1	Gga_rs13913138	232.4	279.6
GGA1	Gga_rs14866093	232.4	279.6
GGA1	Gga_rs14866350	232.4	281.5
GGA1	Gga_rs14866351	232.4	281.7
GGA1	Gga_rs15365048	232.4	281.7
GGA1	Gga_rs14866512	232.4	281.7
GGA1	Gga_rs14866589	232.4	282.4
GGA1	Gga_rs13913569	234.3	282.4
GGA1	Gga_rs15365708	235.3	282.4
GGA1	Gga_rs13509973	235.3	282.4
GGA1	Gga_rs15365897	235.3	282.4
GGA1	Gga_rs14866838	235.3	282.4
GGA1	Gga_rs15366114	235.3	282.4
GGA1	Gga_rs15366526	235.7	282.4
GGA1	Gga_rs15366719	235.7	282.4
GGA1	Gga_rs15367008	235.7	282.4
GGA1	Gga_rs15367454	235.7	283
GGA1	Gga_rs15367658	235.7	283
GGA1	Gga_rs14867429	235.7	283
GGA1	Gga_rs14867486	235.7	283
GGA1	Gga_rs14867620	235.7	283
GGA1	Gga_rs13914934	235.7	283
GGA1	Gga_rs15368959	235.7	286.5
GGA1	Gga_rs13915082	235.7	286.5
GGA1	Gga_rs13915173	237.3	286.5
GGA1	Gga_rs13915288	237.3	286.5
GGA1	Gga_rs13915406	237.3	286.5
GGA1	Gga_rs14868444	237.3	286.5
GGA1	Gga_rs13510732	237.3	286.5
GGA1	Gga_rs16385824	237.3	286.5
GGA1	Gga_rs15371402	237.3	286.5
GGA1	Gga_rs13916130	237.3	290
GGA1	Gga_rs13510853	237.3	290
GGA1	Gga_rs14868899	237.3	290
GGA1	Gga_rs15372044	239	290
GGA1	Gga_rs13916415	239	290
GGA1	Gga_rs13916488	239	290
GGA1	Gga_rs13916564	239	290
GGA1	Gga_rs15372777	239.7	290
GGA1	Gga_rs13511066	239.8	290
GGA1	Gga_rs13916963	239.8	290
GGA1	Gga_rs13917047	239.8	290
GGA1	Gga_rs15373264	239.8	290
GGA1	Gga_rs13917076	239.8	291.2
GGA1	Gga_rs14869623	240.4	292.4
GGA1	Gga_rs14869694	240.4	292.4
GGA1	Gga_rs14869947	240.4	292.4
GGA1	Gga_rs14870025	240.4	292.4
GGA1	Gga_rs13511510	242.2	292.9
GGA1	Gga_rs15375288	242.2	293.6
GGA1	Gga_rs13918142	242.2	293.6
GGA1	Gga_rs13918250	242.2	293.6
GGA1	Gga_rs15376112	242.2	293.6
GGA1	Gga_rs15376540	242.2	293.6
GGA1	Gga_rs14870949	242.2	293.6
GGA1	Gga_rs13511867	242.2	297.2
GGA1	Gga_rs15376293	242.2	297.2
GGA1	Gga_rs13918485	242.2	297.2
GGA1	Gga_rs14871296	242.2	297.2
GGA1	Gga_rs13511978	242.2	297.2
GGA1	Gga_rs15377995	242.2	297.2
GGA1	Gga_rs14871534	245.9	297.2
GGA1	Gga_rs13512060	245.9	297.2
GGA1	Gga_rs13919436	245.9	297.2
GGA1	Gga_rs14871720	245.9	301.6
GGA1	Gga_rs13919639	245.9	301.6
GGA1	Gga_rs13919693	245.9	301.6
GGA1	Gga_rs15379107	245.9	301.6
GGA1	Gga_rs15379236	245.9	301.6
GGA1	Gga_rs13919895	246.1	301.6
GGA1	Gga_rs13919957	246.5	301.6
GGA1	Gga_rs15379691	246.5	301.6
GGA1	Gga_rs13920127	248.8	301.6
GGA1	Gga_rs13920242	248.8	301.7
GGA1	Gga_rs15380390	249.9	301.8
GGA1	Gga_rs13920497	249.9	303.6
GGA1	Gga_rs13920554	249.9	303.6
GGA1	Gga_rs13920705	249.9	305.7
GGA1	Gga_rs13512702	251.1	305.7
GGA1	Gga_rs13920844	251.1	305.7
GGA1	Gga_rs13512753	251.1	307
GGA1	Gga_rs13512780	251.1	307
GGA1	Gga_rs13921127	251.1	307
GGA1	Gga_rs13921224	252.4	309.1
GGA1	Gga_rs16010354	252.4	309.1
GGA1	Gga_rs15383010	252.4	309.1
GGA1	Gga_rs13921389	252.4	309.1
GGA1	Gga_rs15383318	253.7	310.3
GGA1	Gga_rs16038797	253.7	310.3
GGA1	Gga_rs13921555	253.7	310.3
GGA1	Gga_rs13921582	253.7	310.3
GGA1	Gga_rs13921624	253.7	310.3
GGA1	Gga_rs14873551	253.7	310.3
GGA1	Gga_rs15383732	253.7	310.3
GGA1	Gga_rs14873772	253.7	310.3
GGA1	Gga_rs13921816	253.7	310.3
GGA1	Gga_rs15384513	253.8	310.3
GGA1	Gga_rs13922146	253.8	311.3
GGA1	Gga_rs13770826	253.8	312.2
GGA1	Gga_rs13922392	254	312.2
GGA1	Gga_rs14874278	256.8	312.2
GGA1	Gga_rs15385992	256.8	312.2
GGA1	Gga_rs13922612	256.8	312.2
GGA1	Gga_rs13922662	256.8	312.2
GGA1	Gga_rs15386529	256.8	313.1
GGA1	Gga_rs14874797	256.8	313.1
GGA1	Gga_rs14874831	256.8	313.3
GGA1	Gga_rs15387336	258.9	314.5
GGA1	Gga_rs13923213	258.9	314.5
GGA1	Gga_rs13771198	258.9	314.5
GGA1	Gga_rs15388143	260.3	314.5
GGA1	Gga_rs15388609	260.3	316.6
GGA1	Gga_rs13923781	263.9	316.6
GGA1	Gga_rs14875578	263.9	316.6
GGA1	Gga_rs15389449	263.9	316.9
GGA1	Gga_rs15389685	266.7	317.8
GGA1	Gga_rs13924181	266.7	318
GGA1	Gga_rs15390094	266.7	319.1
GGA1	Gga_rs13924287	266.7	319.1
GGA1	Gga_rs15390380	266.7	319.1
GGA1	Gga_rs13771676	266.7	319.1
GGA1	Gga_rs14876047	266.7	320.2
GGA1	Gga_rs13924614	266.7	320.2
GGA1	Gga_rs13924721	266.7	320.2
GGA1	Gga_rs15391414	266.7	320.2
GGA1	Gga_rs13771844	266.7	320.2
GGA1	Gga_rs13771860	266.7	321.3
GGA1	Gga_rs15392275	267.4	323.4
GGA1	Gga_rs13925145	268	323.4
GGA1	Gga_rs13925218	268	323.4
GGA1	Gga_rs13925235	268.1	323.4
GGA1	Gga_rs14876777	268.1	324.3
GGA1	Gga_rs13925433	268.1	324.3
GGA1	Gga_rs14877032	268.1	324.3
GGA1	Gga_rs15393869	268.1	324.3
GGA1	Gga_rs14877104	268.1	324.3
GGA1	Gga_rs14877135	268.1	324.3
GGA1	Gga_rs15394030	268.1	324.3
GGA1	Gga_rs14877276	268.1	324.3
GGA1	Gga_rs15394371	268.1	324.3
GGA1	Gga_rs13926020	268.1	324.3
GGA1	Gga_rs14877351	268.1	324.3
GGA1	Gga_rs13926132	268.1	326.5
GGA1	Gga_rs15394838	268.1	326.5
GGA1	Gga_rs14877443	268.1	326.5
GGA1	Gga_rs13926283	268.1	326.5
GGA1	Gga_rs14877603	268.1	327.4
GGA1	Gga_rs14877621	268.1	327.4
GGA1	Gga_rs13685578	268.1	327.4
GGA1	Gga_rs15395621	268.1	327.4
GGA1	Gga_rs13926635	268.1	327.4
GGA1	Gga_rs14877843	268.1	327.5
GGA1	Gga_rs14877845	268.1	327.6
GGA1	Gga_rs14877926	269.4	328.8
GGA1	Gga_rs15396172	269.4	328.8
GGA1	Gga_rs14877932	269.4	328.8
GGA1	Gga_rs15396353	269.4	328.8
GGA1	Gga_rs13685656	269.4	328.8
GGA1	Gga_rs13927003	269.4	328.8
GGA1	Gga_rs15396741	269.4	328.8
GGA1	Gga_rs13927087	269.4	329
GGA1	Gga_rs13927173	269.4	329.9
GGA1	Gga_rs15396936	269.4	329.9
GGA1	Gga_rs13927193	269.4	329.9
GGA1	Gga_rs13927267	269.4	329.9
GGA1	Gga_rs14878171	269.4	329.9
GGA1	Gga_rs15397557	269.4	329.9
GGA1	Gga_rs14878261	269.4	329.9
GGA1	Gga_rs13927717	270.4	329.9
GGA1	Gga_rs13927821	270.4	329.9
GGA1	Gga_rs13928004	270.4	329.9
GGA1	Gga_rs15399164	270.4	331.2
GGA1	Gga_rs14878886	270.7	331.2
GGA1	Gga_rs13686075	271.5	331.2
GGA1	Gga_rs14878985	271.5	332.2
GGA1	Gga_rs15399767	271.5	332.2
GGA1	Gga_rs13928602	272.6	334.4
GGA1	Gga_rs13928687	272.6	334.4
GGA1	Gga_rs15400447	272.6	334.4
GGA1	Gga_rs14879350	272.6	334.4
GGA1	Gga_rs15400778	272.6	334.4
GGA1	Gga_rs13928987	273.4	334.4
GGA1	Gga_rs13686327	273.5	334.4
GGA1	Gga_rs15401216	273.5	334.4
GGA1	Gga_rs14879616	273.5	334.9
GGA1	Gga_rs13929140	273.5	334.9
GGA1	Gga_rs13686421	273.7	334.9
GGA1	Gga_rs13929360	274.2	334.9
GGA1	Gga_rs15402046	274.7	334.9
GGA1	Gga_rs13929500	274.7	334.9
GGA1	Gga_rs13929551	274.7	334.9
GGA1	Gga_rs15402601	274.7	334.9
GGA1	Gga_rs14880066	274.7	334.9
GGA1	Gga_rs14880240	274.7	334.9
GGA1	Gga_rs13929815	276.6	334.9
GGA1	Gga_rs13929823	276.6	334.9
GGA1	Gga_rs13930021	276.6	334.9
GGA1	Gga_rs13777135	276.6	334.9
GGA1	Gga_rs15404545	276.6	334.9
GGA1	Gga_rs13930531	276.6	334.9
GGA1	Gga_rs15405123	276.6	336.9
GGA1	Gga_rs15405304	276.6	336.9
GGA1	Gga_rs15405311	276.6	336.9
GGA1	Gga_rs15405527	276.6	336.9
GGA1	Gga_rs14880953	276.6	336.9
GGA1	Gga_rs15405828	276.6	337.1
GGA1	Gga_rs15406095	276.6	337.1
GGA1	Gga_rs13931418	276.6	337.1
GGA1	Gga_rs13777486	276.6	338.2
GGA1	Gga_rs13931713	277.7	338.2
GGA1	Gga_rs15407175	280.6	338.8
GGA1	Gga_rs15407293	281	338.8
GGA1	Gga_rs13932014	281	341.5
GGA1	Gga_rs13932222	281	341.5
GGA1	Gga_rs15408160	281	341.5
GGA1	Gga_rs14881852	281	341.5
GGA1	Gga_rs13932610	281	341.5
GGA1	Gga_rs13932754	282	341.5
GGA1	Gga_rs15409147	282.1	341.5
GGA1	Gga_rs13932950	282.1	341.5
GGA1	Gga_rs15409461	282.1	341.5
GGA1	Gga_rs13777960	282.1	341.9
GGA1	Gga_rs15409703	282.6	341.9
GGA1	Gga_rs13933258	283.1	342.1
GGA1	Gga_rs13933348	283.1	342.1
GGA1	Gga_rs14882681	283.1	342.1
GGA1	Gga_rs15410436	283.1	342.1
GGA1	Gga_rs14882756	283.1	342.1
GGA1	Gga_rs14882816	283.1	342.1
GGA1	Gga_rs15410883	283.1	342.1
GGA1	Gga_rs13933831	283.1	342.1
GGA1	Gga_rs15412138	283.1	345.1
GGA1	Gga_rs13934267	283.1	345.1
GGA1	Gga_rs14883419	283.1	345.1
GGA1	Gga_rs13934349	283.1	345.1
GGA1	Gga_rs14883502	283.1	345.1
GGA1	Gga_rs15413075	283.1	345.1
GGA1	Gga_rs13775494	283.1	345.1
GGA1	Gga_rs15413400	284.7	345.1
GGA1	Gga_rs15413528	284.7	345.1
GGA1	Gga_rs13818440	287.8	345.1
GGA1	Gga_rs13775553	287.8	345.1
GGA1	Gga_rs14713072	287.8	345.1
GGA1	Gga_rs16739766	287.8	345.1
GGA1	Gga_rs14713070	287.8	345.1
GGA1	Gga_rs16750575	287.8	345.1
GGA1	Gga_rs14693815	287.8	345.1
GGA1	Gga_rs14693820	287.8	345.4
GGA1	Gga_rs15414107	287.8	346.2
GGA1	Gga_rs16739503	287.8	346.3
GGA1	Gga_rs13934869	288.7	346.3
GGA1	Gga_rs14884048	288.7	346.3
GGA1	Gga_rs14884136	288.7	346.3
GGA1	Gga_rs15415404	290.1	348.9
GGA1	Gga_rs16738094	290.5	348.9
GGA1	Gga_rs16738069	290.5	348.9
GGA1	Gga_rs16003485	290.5	348.9
GGA1	Gga_rs13935417	290.5	348.9
GGA1	Gga_rs15415793	290.5	348.9
GGA1	Gga_rs13935503	290.5	348.9
GGA1	Gga_rs15415936	290.5	348.9
GGA1	Gga_rs13935543	290.5	348.9
GGA1	Gga_rs13935668	290.5	348.9
GGA1	Gga_rs13935734	290.5	348.9
GGA1	Gga_rs13935760	290.5	348.9
GGA1	Gga_rs14884832	290.5	348.9
GGA1	Gga_rs13935790	290.5	348.9
GGA1	Gga_rs14884926	290.5	348.9
GGA1	Gga_rs13935838	290.5	348.9
GGA1	Gga_rs13935872	290.5	348.9
GGA1	Gga_rs13935886	290.5	348.9
GGA1	Gga_rs13935947	290.5	348.9
GGA1	Gga_rs14885007	290.5	348.9
GGA1	Gga_rs15416968	290.5	349.5
GGA1	Gga_rs13936011	290.5	349.5
GGA1	Gga_rs13623235	290.5	349.5
GGA1	Gga_rs14885204	290.5	349.5
GGA1	Gga_rs14885294	290.5	349.5
GGA1	Gga_rs14885358	290.5	349.5
GGA1	Gga_rs13936341	290.5	349.5
GGA1	Gga_rs15417718	290.5	349.5
GGA1	Gga_rs14885452	290.5	350.2
GGA1	Gga_rs14885464	290.5	350.2
GGA1	Gga_rs13623341	290.5	350.2
GGA1	Gga_rs14885572	290.5	350.2
GGA1	Gga_rs14885600	290.5	350.2
GGA1	Gga_rs14885692	290.5	350.9
GGA1	Gga_rs15418672	290.5	350.9
GGA1	Gga_rs14885946	290.5	350.9
GGA1	Gga_rs14885966	290.5	352.9
GGA1	Gga_rs13937556	291.7	352.9
GGA1	Gga_rs14886385	292.9	352.9
GGA1	Gga_rs13937754	292.9	352.9
GGA1	Gga_rs13937877	292.9	352.9
GGA1	Gga_rs14886714	292.9	352.9
GGA1	Gga_rs13938044	292.9	352.9
GGA1	Gga_rs14886832	292.9	352.9
GGA1	Gga_rs13938172	292.9	352.9
GGA1	Gga_rs13623883	292.9	352.9
GGA1	Gga_rs14887023	292.9	352.9
GGA1	Gga_rs14887095	293.5	352.9
GGA1	Gga_rs14887121	293.5	352.9
GGA1	Gga_rs13938586	294.6	354.1
GGA1	Gga_rs15422376	294.6	354.1
GGA1	Gga_rs13624090	294.6	354.1
GGA1	Gga_rs14887625	294.6	354.1
GGA1	Gga_rs13939012	294.6	354.9
GGA1	Gga_rs15423270	294.6	354.9
GGA1	Gga_rs13939216	296.2	354.9
GGA1	Gga_rs14887864	296.2	354.9
GGA1	Gga_rs13624213	296.2	354.9
GGA1	Gga_rs13939354	296.2	354.9
GGA1	Gga_rs14888082	296.2	354.9
GGA1	Gga_rs13624282	296.2	354.9
GGA1	Gga_rs13624313	296.2	354.9
GGA1	Gga_rs14888351	296.7	354.9
GGA1	Gga_rs15424819	296.7	354.9
GGA1	Gga_rs15425041	296.7	354.9
GGA1	Gga_rs15425313	296.7	354.9
GGA1	Gga_rs13624484	296.7	354.9
GGA1	Gga_rs15425844	296.7	354.9
GGA1	Gga_rs13940315	296.7	355.2
GGA1	Gga_rs13624551	296.7	355.2
GGA1	Gga_rs14889282	297.4	355.4
GGA1	Gga_rs13940513	297.4	355.4
GGA1	Gga_rs13940623	297.4	355.4
GGA1	Gga_rs15427022	297.4	355.4
GGA1	Gga_rs15427221	297.4	355.4
GGA1	Gga_rs13940760	297.4	355.4
GGA1	Gga_rs13940903	297.4	355.4
GGA1	Gga_rs15427861	298.8	355.4
GGA1	Gga_rs13941021	298.8	355.4
GGA1	Gga_rs15428325	298.8	358.2
GGA1	Gga_rs15428938	298.8	358.2
GGA1	Gga_rs13624995	298.8	358.2
GGA1	Gga_rs13941937	301.9	358.2
GGA1	Gga_rs15431076	301.9	360.3
GGA1	Gga_rs15431396	302.3	360.3
GGA1	Gga_rs15431597	302.3	361.4
GGA1	Gga_rs13942685	303.1	362
GGA1	Gga_rs13625427	303.8	362
GGA1	Gga_rs13942738	303.8	362
GGA1	Gga_rs15432040	305.2	362
GGA1	Gga_rs15432196	305.2	362
GGA1	Gga_rs15432235	305.2	362
GGA1	Gga_rs14891174	305.2	362
GGA1	Gga_rs14891353	305.2	362
GGA1	Gga_rs14891416	305.2	362
GGA1	Gga_rs15432589	305.2	362
GGA1	Gga_rs13943180	305.2	362
GGA1	Gga_rs14891538	305.2	362
GGA1	Gga_rs13943268	305.2	362
GGA1	Gga_rs13943303	305.2	362
GGA1	Gga_rs13943329	305.2	362
GGA1	Gga_rs13943439	305.2	362
GGA1	Gga_rs13625760	305.2	362
GGA1	Gga_rs13943753	309.9	364.4
GGA1	Gga_rs15434172	309.9	364.4
GGA1	Gga_rs14892237	309.9	364.4
GGA1	Gga_rs13625946	309.9	364.4
GGA1	Gga_rs13944278	312.3	364.4
GGA1	Gga_rs13625993	312.3	364.4
GGA1	Gga_rs13626011	312.3	364.4
GGA1	Gga_rs13626039	312.3	365.3
GGA1	Gga_rs14892864	312.3	365.6
GGA1	Gga_rs15435575	312.3	365.6
GGA1	Gga_rs15435903	312.3	365.6
GGA1	Gga_rs13944804	312.3	365.6
GGA1	Gga_rs15436086	312.3	365.6
GGA1	Gga_rs14893150	312.3	365.6
GGA1	Gga_rs13944975	312.3	365.6
GGA1	Gga_rs15436892	312.3	367.8
GGA1	Gga_rs13945096	312.3	368.4
GGA1	Gga_rs13626335	312.3	368.4
GGA1	Gga_rs14893725	312.3	369
GGA1	Gga_rs15438105	312.3	370.1
GGA1	Gga_rs13945559	312.3	370.1
GGA1	Gga_rs15438415	312.3	371.7
GGA1	Gga_rs13945806	315.2	371.7
GGA1	Gga_rs14894158	315.2	372.3
GGA1	Gga_rs13946169	315.2	372.3
GGA1	Gga_rs13946241	315.2	372.3
GGA1	Gga_rs14894547	315.8	372.3
GGA1	Gga_rs13946457	316.4	372.3
GGA1	Gga_rs15440576	316.4	372.3
GGA1	Gga_rs13626873	316.4	372.3
GGA1	Gga_rs14894797	316.4	372.3
GGA1	Gga_rs14894806	316.4	372.3
GGA1	Gga_rs14894923	316.4	372.3
GGA1	Gga_rs13946918	316.4	372.3
GGA1	Gga_rs13947080	316.4	372.3
GGA1	Gga_rs14895189	316.4	372.3
GGA1	Gga_rs14895322	316.4	372.3
GGA1	Gga_rs13947253	317.3	372.3
GGA1	Gga_rs13947268	317.3	372.3
GGA1	Gga_rs14895423	317.3	372.3
GGA1	Gga_rs13947293	317.3	373.4
GGA1	Gga_rs14895534	317.3	373.4
GGA1	Gga_rs13627231	317.4	373.4
GGA1	Gga_rs14896029	318.7	373.4
GGA1	Gga_rs14896068	318.7	373.4
GGA1	Gga_rs14896096	318.7	373.4
GGA1	Gga_rs13948106	318.7	373.4
GGA1	Gga_rs13948339	318.7	374.2
GGA1	Gga_rs13948435	318.7	374.2
GGA1	Gga_rs13948532	318.7	374.2
GGA1	Gga_rs15445152	318.7	374.2
GGA1	Gga_rs13948794	318.7	374.2
GGA1	Gga_rs15445278	318.7	374.2
GGA1	Gga_rs14896645	318.7	375.4
GGA1	Gga_rs13948929	318.7	375.4
GGA1	Gga_rs13949107	318.7	376.5
GGA1	Gga_rs14896892	318.7	376.6
GGA1	Gga_rs13949161	318.7	376.7
GGA1	Gga_rs13949219	318.7	376.7
GGA1	Gga_rs15446461	318.7	376.7
GGA1	Gga_rs15446686	318.7	376.7
GGA1	Gga_rs13949427	318.7	376.7
GGA1	Gga_rs13949514	318.7	376.7
GGA1	Gga_rs15447217	318.7	376.7
GGA1	Gga_rs14897336	318.7	376.7
GGA1	Gga_rs13711450	318.7	376.7
GGA1	Gga_rs14897410	318.7	376.7
GGA1	Gga_rs14897423	318.7	376.7
GGA1	Gga_rs14897457	318.7	376.7
GGA1	Gga_rs16068527	318.7	376.7
GGA1	Gga_rs13949836	318.7	376.7
GGA1	Gga_rs15447898	318.7	376.7
GGA1	Gga_rs15447945	318.7	376.7
GGA1	Gga_rs15447963	318.7	376.7
GGA1	Gga_rs15447992	318.7	376.7
GGA1	Gga_rs13950044	318.7	376.7
GGA1	Gga_rs13950053	318.7	376.7
GGA1	Gga_rs15448069	318.7	376.7
GGA1	Gga_rs14897807	318.7	376.7
GGA1	Gga_rs13950222	318.7	376.7
GGA1	Gga_rs15448707	318.7	377.9
GGA1	Gga_rs15449113	318.7	378.3
GGA1	Gga_rs13711686	318.7	379.1
GGA1	Gga_rs14898250	318.7	379.1
GGA1	Gga_rs13711710	318.7	379.1
GGA1	Gga_rs14898423	318.7	379.1
GGA1	Gga_rs15450274	318.7	379.1
GGA1	Gga_rs13711864	320.2	379.1
GGA1	Gga_rs15450906	320.2	379.1
GGA1	Gga_rs14898919	320.5	379.1
GGA1	Gga_rs14899057	322.6	379.1
GGA1	Gga_rs13951654	322.6	380
GGA1	Gga_rs13712079	322.6	380
GGA1	Gga_rs13952293	326.3	383.4
GGA1	Gga_rs16012116	326.7	383.4
GGA1	Gga_rs13952522	326.7	383.4
GGA1	Gga_rs15453753	326.7	383.4
GGA1	Gga_rs13952664	326.7	383.4
GGA1	Gga_rs14899834	326.7	383.4
GGA1	Gga_rs13952858	328.1	383.4
GGA1	Gga_rs15454802	328.1	383.4
GGA1	Gga_rs15455109	328.1	383.4
GGA1	Gga_rs15455334	328.1	384.3
GGA1	Gga_rs13953386	331.1	384.3
GGA1	Gga_rs13953530	331.4	385.1
GGA1	Gga_rs14900651	331.5	386.2
GGA1	Gga_rs14900691	331.5	386.2
GGA1	Gga_rs13954000	332.1	386.2
GGA1	Gga_rs15457092	332.1	386.2
GGA1	Gga_rs15457694	334.1	386.2
GGA1	Gga_rs14901200	334.1	386.2
GGA1	Gga_rs13712914	334.1	389.3
GGA1	Gga_rs15458464	334.1	389.3
GGA1	Gga_rs14901476	334.1	389.3
GGA1	Gga_rs13955061	335.6	389.3
GGA1	Gga_rs15459365	335.6	389.3
GGA1	Gga_rs13955110	335.6	389.3
GGA1	Gga_rs13955165	335.6	389.3
GGA1	Gga_rs13713083	336.3	389.3
GGA1	Gga_rs14901905	336.3	389.3
GGA1	Gga_rs15459747	336.3	389.3
GGA1	Gga_rs13713118	336.3	389.3
GGA1	Gga_rs15459943	336.3	389.3
GGA1	Gga_rs15460045	336.8	389.3
GGA1	Gga_rs15460223	336.8	389.3
GGA1	Gga_rs15460327	336.8	389.3
GGA1	Gga_rs15460491	336.8	389.3
GGA1	Gga_rs13955739	336.8	389.3
GGA1	Gga_rs15460629	336.8	389.3
GGA1	Gga_rs13955836	336.8	389.3
GGA1	Gga_rs15460773	336.8	389.3
GGA1	Gga_rs15460948	336.8	389.3
GGA1	Gga_rs13956000	336.8	389.3
GGA1	Gga_rs14902140	336.8	389.3
GGA1	Gga_rs15461145	336.8	389.3
GGA1	Gga_rs13956376	337	389.3
GGA1	Gga_rs13956572	337	389.3
GGA1	Gga_rs13713251	337.8	389.3
GGA1	Gga_rs15462281	337.8	389.9
GGA1	Gga_rs15462332	337.8	389.9
GGA1	Gga_rs15462382	337.8	389.9
GGA1	Gga_rs13956843	337.8	389.9
GGA1	Gga_rs13956847	337.8	389.9
GGA1	Gga_rs13956865	337.8	389.9
GGA1	Gga_rs13713326	337.8	389.9
GGA1	Gga_rs13956956	337.8	389.9
GGA1	Gga_rs13713336	337.8	389.9
GGA1	Gga_rs15463132	337.8	390.5
GGA1	Gga_rs13957082	337.8	390.5
GGA1	Gga_rs13713369	337.8	390.5
GGA1	Gga_rs15463595	337.8	390.5
GGA1	Gga_rs13957254	337.8	390.5
GGA1	Gga_rs14902796	337.8	390.5
GGA1	Gga_rs14902811	337.8	390.5
GGA1	Gga_rs15464309	337.8	390.5
GGA1	Gga_rs14902975	337.8	390.5
GGA1	Gga_rs13957370	337.8	390.5
GGA1	Gga_rs14903026	337.8	390.5
GGA1	Gga_rs14903029	337.8	390.5
GGA1	Gga_rs13957501	337.8	390.5
GGA1	Gga_rs13957536	337.8	390.5
GGA1	Gga_rs15464732	337.8	390.5
GGA1	Gga_rs14903234	337.8	390.5
GGA1	Gga_rs13957646	337.8	390.5
GGA1	Gga_rs15465076	337.8	390.5
GGA1	Gga_rs15465132	338.2	390.5
GGA1	Gga_rs13797765	338.2	390.5
GGA1	Gga_rs13957844	338.2	390.5
GGA1	Gga_rs15465559	338.2	391.3
GGA1	Gga_rs13957990	338.2	391.3
GGA1	Gga_rs13958014	338.2	391.3
GGA1	Gga_rs13958057	338.2	392.1
GGA1	Gga_rs14903694	338.2	392.2
GGA1	Gga_rs14905876	338.2	392.2
GGA1	Gga_rs13960273	338.4	393.4
GGA1	Gga_rs13960531	338.6	393.4
GGA1	Gga_rs14905976	338.6	394.6
GGA1	Gga_rs16742951	338.6	394.6
GGA1	Gga_rs14906069	338.6	394.6
GGA1	Gga_rs14906152	338.6	394.6
GGA1	Gga_rs13960778	338.6	394.6
GGA1	Gga_rs14906451	339.1	394.6
GGA1	Gga_rs15472838	339.3	394.6
GGA1	Gga_rs13961191	339.3	394.6
GGA1	Gga_rs15473680	339.3	394.6
GGA1	Gga_rs14907142	340.1	394.6
GGA1	Gga_rs14907242	340.1	394.6
GGA1	Gga_rs13961495	340.1	395.5
GGA1	Gga_rs14907450	340.1	395.8
GGA1	Gga_rs13961749	340.1	395.8
GGA1	Gga_rs16754412	340.1	397
GGA1	Gga_rs15475595	340.1	397
GGA1	Gga_rs14907891	340.1	397
GGA1	Gga_rs15476026	340.1	397
GGA1	Gga_rs14908062	340.1	398.2
GGA1	Gga_rs14908118	340.1	398.7
GGA1	Gga_rs14908130	340.1	398.7
GGA1	Gga_rs15476715	340.1	398.7
GGA1	Gga_rs15477343	340.1	400.6
GGA1	Gga_rs15477572	340.1	400.6
GGA1	Gga_rs14908637	342	402.5
GGA1	Gga_rs15479194	343.9	404.4
GGA1	Gga_rs15479490	345.2	404.4
GGA1	Gga_rs15479770	345.2	404.4
GGA1	Gga_rs15479910	345.2	404.4
GGA1	Gga_rs13963665	345.2	404.4
GGA1	Gga_rs14909682	345.2	405.2
GGA1	Gga_rs15480796	345.2	406
GGA1	Gga_rs14909760	345.2	406
GGA1	Gga_rs14909789	345.2	406
GGA1	Gga_rs14909871	345.2	406
GGA1	Gga_rs14910000	345.6	408.3
GGA1	Gga_rs14910025	346.7	408.3
GGA1	Gga_rs13964213	347.2	408.3
GGA1	Gga_rs13964472	347.4	408.3
GGA1	Gga_rs15466264	347.4	408.9
GGA1	Gga_rs14903893	347.4	408.9
GGA1	Gga_rs13958340	347.4	408.9
GGA1	Gga_rs13818580	347.4	408.9
GGA1	Gga_rs13958505	347.4	408.9
GGA1	Gga_rs13958669	347.4	409.7
GGA1	Gga_rs14904250	347.4	409.7
GGA1	Gga_rs14904294	347.4	409.7
GGA1	Gga_rs13958868	347.4	409.7
GGA1	Gga_rs14904398	347.4	409.7
GGA1	Gga_rs13959074	347.4	409.7
GGA1	Gga_rs13959132	347.4	409.7
GGA1	Gga_rs14904611	347.4	409.7
GGA1	Gga_rs15468078	347.4	409.7
GGA1	Gga_rs14904774	347.9	410.4
GGA1	Gga_rs14904780	347.9	410.4
GGA1	Gga_rs16018221	347.9	410.4
GGA1	Gga_rs13767690	347.9	410.4
GGA1	Gga_rs14904930	347.9	410.4
GGA1	Gga_rs13959422	347.9	410.4
GGA1	Gga_rs13959428	347.9	410.4
GGA1	Gga_rs14904970	347.9	410.4
GGA1	Gga_rs13767706	347.9	410.4
GGA1	Gga_rs13959536	347.9	410.4
GGA1	Gga_rs13959577	347.9	410.4
GGA1	Gga_rs13959654	347.9	410.4
GGA1	Gga_rs13959671	347.9	410.9
GGA1	Gga_rs14905190	347.9	410.9
GGA1	Gga_rs15469093	347.9	410.9
GGA1	Gga_rs15469248	347.9	410.9
GGA1	Gga_rs14905316	347.9	411.3
GGA1	Gga_rs13959893	347.9	411.4
GGA1	Gga_rs15469649	347.9	411.4
GGA1	Gga_rs15469726	347.9	411.4
GGA1	Gga_rs15469838	347.9	411.4
GGA1	Gga_rs15469871	347.9	411.4
GGA1	Gga_rs15470026	347.9	411.4
GGA1	Gga_rs15470213	347.9	411.9
GGA1	Gga_rs13960014	347.9	411.9
GGA1	Gga_rs15470325	347.9	411.9
GGA1	Gga_rs15470376	347.9	411.9
GGA1	Gga_rs14905489	347.9	411.9
GGA1	Gga_rs15470411	347.9	411.9
GGA1	Gga_rs15470582	347.9	411.9
GGA1	Gga_rs14905629	347.9	411.9
GGA1	Gga_rs15470691	347.9	411.9
GGA1	Gga_rs13767960	347.9	411.9
GGA1	Gga_rs13960242	347.9	411.9
GGA1	Gga_rs15470934	347.9	411.9
GGA1	Gga_rs15481850	347.9	411.9
GGA1	Gga_rs14910225	347.9	411.9
GGA1	Gga_rs14910255	347.9	411.9
GGA1	Gga_rs13796909	347.9	411.9
GGA1	Gga_rs13964711	347.9	411.9
GGA1	Gga_rs13796932	347.9	411.9
GGA1	Gga_rs14910398	347.9	411.9
GGA1	Gga_rs14910488	347.9	411.9
GGA1	Gga_rs15483012	347.9	411.9
GGA1	Gga_rs15483183	347.9	411.9
GGA1	Gga_rs15483436	347.9	411.9
GGA1	Gga_rs14910691	347.9	411.9
GGA1	Gga_rs13965220	347.9	411.9
GGA1	Gga_rs13965273	347.9	411.9
GGA1	Gga_rs13965382	347.9	411.9
GGA1	Gga_rs15484120	347.9	411.9
GGA1	Gga_rs13965573	347.9	411.9
GGA1	Gga_rs14910942	347.9	411.9
GGA1	Gga_rs13965624	347.9	411.9
GGA1	Gga_rs14911046	347.9	411.9
GGA1	Gga_rs15484606	347.9	411.9
GGA1	Gga_rs13797167	347.9	411.9
GGA1	Gga_rs13965888	347.9	411.9
GGA1	Gga_rs15484789	347.9	411.9
GGA1	Gga_rs13965941	347.9	411.9
GGA1	Gga_rs13965996	347.9	411.9
GGA1	Gga_rs14911261	347.9	411.9
GGA1	Gga_rs14911326	347.9	411.9
GGA1	Gga_rs15485424	347.9	411.9
GGA1	Gga_rs13550933	347.9	411.9
GGA1	Gga_rs15485773	347.9	411.9
GGA1	Gga_rs14911482	347.9	412.3
GGA1	Gga_rs13966405	347.9	412.9
GGA1	Gga_rs15486436	347.9	412.9
GGA1	Gga_rs15486570	347.9	412.9
GGA1	Gga_rs13966501	347.9	412.9
GGA1	Gga_rs14911757	347.9	412.9
GGA1	Gga_rs13966641	347.9	412.9
GGA1	Gga_rs13966692	347.9	412.9
GGA1	Gga_rs13966746	348.9	413.5
GGA1	Gga_rs13551103	348.9	413.5
GGA1	Gga_rs14912046	348.9	413.5
GGA1	Gga_rs13966882	348.9	413.5
GGA1	Gga_rs14912206	348.9	413.5
GGA1	Gga_rs15487974	348.9	413.5
GGA1	Gga_rs14912706	348.9	415.7
GGA1	Gga_rs14912812	348.9	415.7
GGA1	Gga_rs15489441	348.9	415.7
GGA1	Gga_rs14913065	348.9	418.7
GGA1	Gga_rs13968051	350.7	418.7
GGA1	Gga_rs14913497	351.6	418.7
GGA1	Gga_rs15491164	351.6	418.7
GGA1	Gga_rs15491215	351.6	418.7
GGA1	Gga_rs14913820	351.6	418.7
GGA1	Gga_rs14913912	351.6	419
GGA1	Gga_rs15491847	351.6	419.3
GGA1	Gga_rs14914119	351.6	424.9
GGA1	Gga_rs14914131	351.6	424.9
GGA1	Gga_rs13551849	351.6	424.9
GGA1	Gga_rs13969255	351.6	424.9
GGA1	Gga_rs13551920	351.6	424.9
GGA1	Gga_rs15492903	353.6	424.9
GGA1	Gga_rs13552028	353.6	424.9
GGA1	Gga_rs13552040	354.6	424.9
GGA1	Gga_rs15493413	355.7	424.9
GGA1	Gga_rs14915100	356.8	424.9
GGA1	Gga_rs13970339	357.9	424.9
GGA1	Gga_rs14915700	357.9	424.9
GGA1	Gga_rs13970962	357.9	429.8
GGA1	Gga_rs13971170	358.5	429.8
GGA1	Gga_rs14916125	358.5	429.8
GGA1	Gga_rs13971295	358.5	432
GGA1	Gga_rs13971420	358.5	432
GGA1	Gga_rs13971526	358.5	432
GGA1	Gga_rs14916414	358.5	432
GGA1	Gga_rs14916632	359.7	432
GGA1	Gga_rs14916693	359.7	432
GGA1	Gga_rs15498036	359.7	432
GGA1	Gga_rs14917016	359.7	433
GGA1	Gga_rs15498309	361.2	433
GGA1	Gga_rs15498564	361.5	433.1
GGA1	Gga_rs14917251	361.5	433.1
GGA1	Gga_rs14917305	361.5	434
GGA1	Gga_rs14917340	361.5	434
GGA1	Gga_rs14917485	361.5	434
GGA1	Gga_rs14917611	362.7	434
GGA1	Gga_rs13553364	362.7	434
GGA1	Gga_rs15499894	362.7	434.8
GGA1	Gga_rs15500151	362.7	434.8
GGA1	Gga_rs13973123	362.7	436.8
GGA1	Gga_rs13973250	362.7	436.8
GGA1	Gga_rs13973402	364.2	436.8
GGA1	Gga_rs15501039	364.2	436.8
GGA1	Gga_rs13973511	365.7	436.8
GGA1	Gga_rs15501441	365.7	436.8
GGA1	Gga_rs13553646	365.7	436.8
GGA1	Gga_rs14918448	365.7	436.8
GGA1	Gga_rs13973791	365.7	437.7
GGA1	Gga_rs13973880	365.7	437.7
GGA1	Gga_rs15502490	365.7	437.7
GGA1	Gga_rs13974101	365.7	437.7
GGA1	Gga_rs14918848	365.7	439.5
GGA1	Gga_rs14919046	371.5	439.5
GGA1	Gga_rs14919222	371.5	439.5
GGA1	Gga_rs14919343	371.5	439.5
GGA1	Gga_rs13974981	371.5	439.5
GGA1	Gga_rs13975172	371.5	439.5
GGA1	Gga_rs14919554	371.5	439.5
GGA1	Gga_rs13554224	374.2	439.5
GGA1	Gga_rs13975623	374.2	439.5
GGA1	Gga_rs15505983	374.2	439.5
GGA1	Gga_rs13975723	374.2	439.5
GGA1	Gga_rs13975854	374.2	439.5
GGA1	Gga_rs15506972	374.2	439.5
GGA1	Gga_rs15507202	374.2	440.1
GGA1	Gga_rs13976019	374.2	440.1
GGA1	Gga_rs15507704	374.2	440.1
GGA1	Gga_rs15507906	378.4	440.1
GGA1	Gga_rs15508301	378.4	440.1
GGA1	Gga_rs13976668	378.4	440.1
GGA1	Gga_rs13976794	378.4	440.1
GGA1	Gga_rs15509633	378.4	440.1
GGA1	Gga_rs14921242	378.4	440.1
GGA1	Gga_rs15509991	378.4	442
GGA1	Gga_rs13977580	381	442
GGA1	Gga_rs14921856	381	442
GGA1	Gga_rs13555096	381	442
GGA1	Gga_rs15511229	381	442
GGA1	Gga_rs14922061	381	442
GGA1	Gga_rs13555235	381	442
GGA1	Gga_rs15511939	381	442
GGA1	Gga_rs13555292	381	442
GGA1	Gga_rs15512301	382.3	442
GGA1	Gga_rs13978441	382.6	442
GGA1	Gga_rs13555397	384.2	442
GGA1	Gga_rs15513072	384.2	442
GGA1	Gga_rs14922747	385.3	442
GGA1	Gga_rs13978862	385.6	444.5
GGA1	Gga_rs13978976	385.6	444.5
GGA1	Gga_rs13979101	385.6	444.5
GGA1	Gga_rs13979164	385.6	444.5
GGA1	Gga_rs14923379	385.6	444.5
GGA1	Gga_rs14923434	385.8	447.3
GGA1	Gga_rs15514842	386.7	447.3
GGA1	Gga_rs14923567	386.7	448.9
GGA1	Gga_rs14923656	386.7	449.1
GGA1	Gga_rs13979754	386.7	449.1
GGA1	Gga_rs15515362	387	449.1
GGA1	Gga_rs15515508	387	449.1
GGA1	Gga_rs14924102	388.5	449.1
GGA1	Gga_rs15516246	388.5	449.1
GGA1	Gga_rs15516437	388.5	449.1
GGA1	Gga_rs13980408	389.3	449.1
GGA1	Gga_rs14924383	389.3	449.1
GGA1	Gga_rs14924525	390.4	449.1
GGA1	Gga_rs13980783	391.5	449.1
GGA1	Gga_rs14924670	391.5	449.1
GGA1	Gga_rs15517655	391.5	449.1
GGA1	Gga_rs13980942	391.5	449.1
GGA1	Gga_rs13981055	391.5	449.1
GGA1	Gga_rs13981275	391.5	452.5
GGA1	Gga_rs13981301	391.5	454.2
GGA1	Gga_rs14925332	391.5	454.2
GGA1	Gga_rs15519528	391.5	454.2
GGA1	Gga_rs13981759	391.5	456.6
GGA1	Gga_rs15519959	391.5	456.6
GGA1	Gga_rs14925596	391.5	456.6
GGA1	Gga_rs14925643	392.6	456.6
GGA1	Gga_rs14925653	392.6	456.6
GGA1	Gga_rs13982130	392.6	456.6
GGA1	Gga_rs15520719	392.6	457.5
GGA1	Gga_rs15520829	392.6	457.5
GGA1	Gga_rs15520969	393.8	457.5
GGA1	Gga_rs15521175	395.3	457.5
GGA1	Gga_rs14926154	395.3	457.5
GGA1	Gga_rs15522067	395.3	457.5
GGA1	Gga_rs15522483	395.3	457.5
GGA1	Gga_rs14926662	396	457.5
GGA1	Gga_rs14926723	396	457.5
GGA1	Gga_rs13557202	396	457.5
GGA1	Gga_rs14926868	396	457.6
GGA1	Gga_rs13983531	396	460
GGA1	Gga_rs14927060	396	460.2
GGA1	Gga_rs14927110	396	460.2
GGA1	Gga_rs13983838	396.9	461.5
GGA1	Gga_rs13983905	396.9	461.5
GGA1	Gga_rs15524979	396.9	461.5
GGA1	Gga_rs15525099	396.9	461.5
GGA1	Gga_rs14927488	396.9	461.5
GGA1	Gga_rs14927535	396.9	462.4
GGA1	Gga_rs13984330	396.9	462.4
GGA1	Gga_rs13984427	396.9	462.4
GGA1	Gga_rs15526188	396.9	462.4
GGA1	Gga_rs15526455	396.9	462.4
GGA1	Gga_rs14927753	396.9	462.4
GGA1	Gga_rs13985011	399.4	465.1
GGA1	Gga_rs15527491	399.4	465.1
GGA1	Gga_rs14928384	399.4	465.1
GGA1	Gga_rs13985438	399.4	465.1
GGA1	Gga_rs15529117	399.4	465.1
GGA1	Gga_rs15529290	399.4	465.1
GGA1	Gga_rs15529500	399.4	465.1
GGA1	Gga_rs15529603	399.4	465.1
GGA1	Gga_rs13986065	399.4	465.1
GGA1	Gga_rs13986149	399.4	465.1
GGA1	Gga_rs15529997	399.4	465.1
GGA1	Gga_rs13986310	399.4	465.1
GGA1	Gga_rs13558186	399.4	465.1
GGA1	Gga_rs14929275	399.4	465.1
GGA1	Gga_rs14929345	399.4	465.1
GGA1	Gga_rs15531536	400.5	465.1
GGA1	Gga_rs14929501	400.5	465.9
GGA1	Gga_rs15531929	400.5	465.9
GGA1	Gga_rs15532266	400.5	465.9
GGA1	Gga_rs15532502	400.5	466.9
GGA1	Gga_rs13558413	400.5	466.9
GGA1	Gga_rs15532866	400.5	468.8
GGA1	Gga_rs15533099	400.5	468.9
GGA1	Gga_rs14929859	400.5	468.9
GGA1	Gga_rs14929938	400.5	468.9
GGA1	Gga_rs13987604	401	471.7
GGA1	Gga_rs14930022	401.1	471.7
GGA1	Gga_rs14930169	401.1	471.7
GGA1	Gga_rs13987982	401.1	471.7
GGA1	Gga_rs13988066	401.1	471.7
GGA1	Gga_rs15534440	401.1	471.7
GGA1	Gga_rs13988102	401.1	471.7
GGA1	Gga_rs14930321	401.1	471.7
GGA1	Gga_rs14930355	401.1	471.7
GGA1	Gga_rs13988240	401.1	471.7
GGA1	Gga_rs14930474	401.1	471.8
GGA1	Gga_rs15534980	401.1	472.5
GGA1	Gga_rs13988355	401.1	472.5
GGA1	Gga_rs14930614	401.1	472.5
GGA1	Gga_rs14930619	401.1	472.5
GGA1	Gga_rs15535208	401.1	472.5
GGA1	Gga_rs13558732	401.1	472.5
GGA1	Gga_rs13988554	401.1	472.5
GGA1	Gga_rs14930821	401.1	472.5
GGA1	Gga_rs14930887	401.1	472.5
GGA1	Gga_rs15535730	401.1	472.5
GGA1	Gga_rs14931063	401.1	472.5
GGA1	Gga_rs15536303	401.1	472.5
GGA1	Gga_rs14931175	401.1	472.5
GGA1	Gga_rs13989312	402.1	473.9
GGA1	Gga_rs15537118	402.1	473.9
GGA1	Gga_rs15537345	402.1	476.5
GGA1	Gga_rs15537540	403	476.5
GGA1	Gga_rs13989652	404.6	476.5
GGA1	Gga_rs15537949	404.6	476.5
GGA1	Gga_rs15538657	407	476.5
GGA1	Gga_rs15539309	407	476.5
GGA1	Gga_rs13559532	407	476.5
GGA1	Gga_rs14932859	407	476.5
GGA1	Gga_rs14932938	407	476.5
GGA1	Gga_rs13559600	407	476.5
GGA1	Gga_rs13990922	407	476.5
GGA1	Gga_rs14933227	407	478.1
GGA1	Gga_rs14933367	407	478.1
GGA1	Gga_rs15541158	407	480.9
GGA1	Gga_rs13991416	407	480.9
GGA1	Gga_rs15541321	407	480.9
GGA1	Gga_rs13559885	407	481.9
GGA1	Gga_rs13991800	407	481.9
[truncated: 10,620 more rows]

## Sheet: Population 2 sex-average
Population 2 sex-average
Chromosome	Marker	Position (cM)
GGA1	Gga_rs13778682	0
GGA1	Gga_rs15744799	0.8
GGA1	Gga_rs14081485	1.1
GGA1	Gga_rs14081598	1.1
GGA1	Gga_rs13825161	1.1
GGA1	Gga_rs14789557	1.1
GGA1	Gga_rs15186966	1.1
GGA1	Gga_rs13824679	1.1
GGA1	Gga_rs15186705	1.1
GGA1	Gga_rs13824475	1.4
GGA1	Gga_rs15186020	1.6
GGA1	Gga_rs14789022	1.6
GGA1	Gga_rs14788878	1.6
GGA1	Gga_rs14788524	1.6
GGA1	Gga_rs13823450	2
GGA1	Gga_rs16089660	2.3
GGA1	Gga_rs16037391	2.3
GGA1	Gga_rs13827307	2.8
GGA1	Gga_rs15191391	3.4
GGA1	Gga_rs14791312	3.4
GGA1	Gga_rs13621816	3.4
GGA1	Gga_rs13827029	3.6
GGA1	Gga_rs14791163	3.6
GGA1	Gga_rs14791127	3.7
GGA1	Gga_rs14791051	4
GGA1	Gga_rs15190760	4
GGA1	Gga_rs14791005	4
GGA1	Gga_rs14790914	4
GGA1	Gga_rs13826521	4
GGA1	Gga_rs15190195	4
GGA1	Gga_rs15190079	4
GGA1	Gga_rs13826448	4.5
GGA1	Gga_rs14740489	4.5
GGA1	Gga_rs14716167	4.5
GGA1	Gga_rs16718718	5
GGA1	Gga_rs16756550	5.1
GGA1	Gga_rs14736830	5.1
GGA1	Gga_rs14790603	5.5
GGA1	Gga_rs13826119	5.8
GGA1	Gga_rs16692189	6
GGA1	Gga_rs15189059	6.4
GGA1	Gga_rs16079719	6.7
GGA1	Gga_rs14790473	6.7
GGA1	Gga_rs13825877	6.7
GGA1	Gga_rs15188694	7.1
GGA1	Gga_rs14790338	7.1
GGA1	Gga_rs13825609	7.2
GGA1	Gga_rs13825549	7.2
GGA1	Gga_rs13825534	7.2
GGA1	Gga_rs13825373	7.3
GGA1	Gga_rs14789971	7.3
GGA1	Gga_rs14789970	7.3
GGA1	Gga_rs15187758	7.3
GGA1	Gga_rs15203387	8.1
GGA1	Gga_rs13715070	8.1
GGA1	Gga_rs13834240	8.1
GGA1	Gga_rs13834191	8.1
GGA1	Gga_rs13834163	8.1
GGA1	Gga_rs15203102	8.1
GGA1	Gga_rs13833873	8.1
GGA1	Gga_rs13715018	8.1
GGA1	Gga_rs15202580	8.1
GGA1	Gga_rs16058547	8.1
GGA1	Gga_rs15202187	8.1
GGA1	Gga_rs13833395	8.1
GGA1	Gga_rs13833305	8.1
GGA1	Gga_rs15201649	8.1
GGA1	Gga_rs15201874	8.1
GGA1	Gga_rs13832926	8.1
GGA1	Gga_rs14795878	8.1
GGA1	Gga_rs15200439	8.5
GGA1	Gga_rs13832501	8.5
GGA1	Gga_rs14795706	8.7
GGA1	Gga_rs13832402	8.7
GGA1	Gga_rs14795634	8.8
GGA1	Gga_rs13831991	9.2
GGA1	Gga_rs15199065	9.5
GGA1	Gga_rs15198940	9.8
GGA1	Gga_rs14794942	9.8
GGA1	Gga_rs13714295	9.8
GGA1	Gga_rs13831297	10.1
GGA1	Gga_rs13831216	10.1
GGA1	Gga_rs13830946	10.5
GGA1	Gga_rs15197560	10.8
GGA1	Gga_rs13830601	11.2
GGA1	Gga_rs13830481	11.3
GGA1	Gga_rs13830384	11.6
GGA1	Gga_rs15196405	12
GGA1	Gga_rs15196148	12.4
GGA1	Gga_rs15196016	12.4
GGA1	Gga_rs13829795	12.8
GGA1	Gga_rs13829775	12.8
GGA1	Gga_rs13829689	12.8
GGA1	Gga_rs15195488	13.7
GGA1	Gga_rs14792915	13.7
GGA1	Gga_rs14792852	13.7
GGA1	Gga_rs15194942	14.8
GGA1	Gga_rs13829190	14.8
GGA1	Gga_rs14792587	14.8
GGA1	Gga_rs15194078	14.9
GGA1	Gga_rs16037656	16.1
GGA1	Gga_rs15193729	16.3
GGA1	Gga_rs15193500	17.1
GGA1	Gga_rs16732880	17.1
GGA1	Gga_rs14720601	17.1
GGA1	Gga_rs14735498	18
GGA1	Gga_rs16734180	18.2
GGA1	Gga_rs14792295	18.6
GGA1	Gga_rs13828437	18.7
GGA1	Gga_rs13800257	19.6
GGA1	Gga_rs15192893	19.6
GGA1	Gga_rs15192806	19.6
GGA1	Gga_rs13828053	19.6
GGA1	Gga_rs14792064	19.6
GGA1	Gga_rs13827933	19.6
GGA1	Gga_rs14791771	19.6
GGA1	Gga_rs13827688	19.6
GGA1	Gga_rs15192112	19.6
GGA1	Gga_rs13800104	19.6
GGA1	Gga_rs13827618	19.6
GGA1	Gga_rs14791559	19.6
GGA1	Gga_rs13827582	19.6
GGA1	Gga_rs13800083	19.6
GGA1	Gga_rs13798876	19.6
GGA1	Gga_rs13834692	19.6
GGA1	Gga_rs15203952	19.6
GGA1	Gga_rs13805169	19.6
GGA1	Gga_rs16737541	19.6
GGA1	Gga_rs15204270	19.6
GGA1	Gga_rs15204378	19.6
GGA1	Gga_rs15204414	19.6
GGA1	Gga_rs13834998	19.6
GGA1	Gga_rs13835022	19.6
GGA1	Gga_rs13835067	19.6
GGA1	Gga_rs14797662	19.6
GGA1	Gga_rs15204769	19.7
GGA1	Gga_rs15204789	19.9
GGA1	Gga_rs13835287	20
GGA1	Gga_rs13835308	20
GGA1	Gga_rs14797880	20
GGA1	Gga_rs13835384	20
GGA1	Gga_rs13799051	20
GGA1	Gga_rs14797961	20
GGA1	Gga_rs15205470	20
GGA1	Gga_rs14797993	20
GGA1	Gga_rs15205616	20
GGA1	Gga_rs15205693	20.5
GGA1	Gga_rs14707323	20.5
GGA1	Gga_rs13835806	21.2
GGA1	Gga_rs15205802	21.2
GGA1	Gga_rs13835736	21.2
GGA1	Gga_rs14727166	21.9
GGA1	Gga_rs14732104	21.9
GGA1	Gga_rs13835913	22.4
GGA1	Gga_rs14798199	22.5
GGA1	Gga_rs13835996	22.6
GGA1	Gga_rs15206046	22.6
GGA1	Gga_rs14798322	22.7
GGA1	Gga_rs15206368	23
GGA1	Gga_rs13836229	23
GGA1	Gga_rs13836249	23.2
GGA1	Gga_rs14798417	23.2
GGA1	Gga_rs13836309	23.2
GGA1	Gga_rs13836318	23.2
GGA1	Gga_rs13836341	23.2
GGA1	Gga_rs14798473	23.2
GGA1	Gga_rs14798511	23.2
GGA1	Gga_rs14798575	23.2
GGA1	Gga_rs14713020	23.2
GGA1	Gga_rs16693595	23.2
GGA1	Gga_rs13836549	23.2
GGA1	Gga_rs13836571	23.2
GGA1	Gga_rs15206987	23.2
GGA1	Gga_rs15207592	24
GGA1	Gga_rs15208040	24.4
GGA1	Gga_rs14799213	24.4
GGA1	Gga_rs15208419	24.7
GGA1	Gga_rs13837795	25.1
GGA1	Gga_rs15208864	25.1
GGA1	Gga_rs13837936	25.1
GGA1	Gga_rs14799431	25.1
GGA1	Gga_rs13746405	25.1
GGA1	Gga_rs13838376	26.1
GGA1	Gga_rs15209845	26.1
GGA1	Gga_rs13838617	26.1
GGA1	Gga_rs13746611	26.1
GGA1	Gga_rs13838947	26.5
GGA1	Gga_rs13746685	26.5
GGA1	Gga_rs15210684	26.5
GGA1	Gga_rs14800198	26.5
GGA1	Gga_rs14800402	26.5
GGA1	Gga_rs13839470	26.5
GGA1	Gga_rs15211404	26.5
GGA1	Gga_rs13839639	26.5
GGA1	Gga_rs14800705	26.5
GGA1	Gga_rs13840180	26.5
GGA1	Gga_rs13747106	27.3
GGA1	Gga_rs15212585	27.7
GGA1	Gga_rs14801141	28.1
GGA1	Gga_rs13840561	28.1
GGA1	Gga_rs14801354	29.4
GGA1	Gga_rs14801443	29.4
GGA1	Gga_rs13840901	29.4
GGA1	Gga_rs13747315	29.4
GGA1	Gga_rs14801618	29.4
GGA1	Gga_rs13841026	29.4
GGA1	Gga_rs13747367	29.4
GGA1	Gga_rs15214395	29.4
GGA1	Gga_rs13841164	29.5
GGA1	Gga_rs13841399	30.8
GGA1	Gga_rs13841556	31.1
GGA1	Gga_rs13841618	31.1
GGA1	Gga_rs14802339	31.1
GGA1	Gga_rs13841822	31.1
GGA1	Gga_rs13747646	31.4
GGA1	Gga_rs14802647	31.8
GGA1	Gga_rs13842021	32.1
GGA1	Gga_rs15216836	32.4
GGA1	Gga_rs13747869	33.1
GGA1	Gga_rs15217520	33.3
GGA1	Gga_rs15217578	33.3
GGA1	Gga_rs13842825	33.5
GGA1	Gga_rs14803592	33.5
GGA1	Gga_rs15217888	33.5
GGA1	Gga_rs15218217	33.5
GGA1	Gga_rs15218366	33.5
GGA1	Gga_rs14803977	33.8
GGA1	Gga_rs13843193	33.9
GGA1	Gga_rs13748159	33.9
GGA1	Gga_rs15218822	33.9
GGA1	Gga_rs15219126	33.9
GGA1	Gga_rs13748256	33.9
GGA1	Gga_rs13844118	34.7
GGA1	Gga_rs14804894	34.7
GGA1	Gga_rs13748526	34.7
GGA1	Gga_rs13844498	34.7
GGA1	Gga_rs15221376	35.3
GGA1	Gga_rs13844757	35.3
GGA1	Gga_rs13748804	35.9
GGA1	Gga_rs15222979	36.5
GGA1	Gga_rs15223183	36.5
GGA1	Gga_rs14805816	36.5
GGA1	Gga_rs15223553	36.5
GGA1	Gga_rs15224581	37.6
GGA1	Gga_rs15224796	38.3
GGA1	Gga_rs14806488	38.3
GGA1	Gga_rs13845970	38.3
GGA1	Gga_rs15225424	39.1
GGA1	Gga_rs13749376	39.3
GGA1	Gga_rs14806783	39.3
GGA1	Gga_rs15225889	39.3
GGA1	Gga_rs13846402	39.3
GGA1	Gga_rs13846495	39.3
GGA1	Gga_rs13846564	39.3
GGA1	Gga_rs14807010	39.3
GGA1	Gga_rs15226469	39.4
GGA1	Gga_rs13846784	39.4
GGA1	Gga_rs13846865	39.5
GGA1	Gga_rs15226846	39.5
GGA1	Gga_rs15226963	39.5
GGA1	Gga_rs13847029	39.5
GGA1	Gga_rs15227109	39.5
GGA1	Gga_rs13749685	39.5
GGA1	Gga_rs13749711	39.5
GGA1	Gga_rs13847411	39.5
GGA1	Gga_rs13847439	39.5
GGA1	Gga_rs13847466	39.5
GGA1	Gga_rs15228240	39.5
GGA1	Gga_rs15228926	40.5
GGA1	Gga_rs14808254	40.6
GGA1	Gga_rs13750037	40.6
GGA1	Gga_rs13848215	40.6
GGA1	Gga_rs14808450	41
GGA1	Gga_rs13750139	41.2
GGA1	Gga_rs15229887	41.6
GGA1	Gga_rs13848719	43.1
GGA1	Gga_rs13848872	43.1
GGA1	Gga_rs14809226	44.3
GGA1	Gga_rs13849470	45.9
GGA1	Gga_rs15231873	47
GGA1	Gga_rs14809681	47
GGA1	Gga_rs13849993	47.6
GGA1	Gga_rs15232952	47.6
GGA1	Gga_rs14810075	48.5
GGA1	Gga_rs15233650	48.9
GGA1	Gga_rs14810347	48.9
GGA1	Gga_rs15234281	49.6
GGA1	Gga_rs13850906	50.4
GGA1	Gga_rs13851122	51.7
GGA1	Gga_rs14811108	51.7
GGA1	Gga_rs15236245	52.5
GGA1	Gga_rs14811554	52.5
GGA1	Gga_rs15236615	52.5
GGA1	Gga_rs14811801	53.3
GGA1	Gga_rs13852240	53.3
GGA1	Gga_rs13852425	53.3
GGA1	Gga_rs13751754	53.3
GGA1	Gga_rs13852646	53.3
GGA1	Gga_rs14812421	54.7
GGA1	Gga_rs13751958	54.7
GGA1	Gga_rs14812548	54.7
GGA1	Gga_rs15239724	54.9
GGA1	Gga_rs16038617	54.9
GGA1	Gga_rs15239858	55
GGA1	Gga_rs14812793	55.2
GGA1	Gga_rs14812935	55.4
GGA1	Gga_rs14813032	55.4
GGA1	Gga_rs14813100	55.8
GGA1	Gga_rs14813334	56.2
GGA1	Gga_rs15241234	56.2
GGA1	Gga_rs15241493	56.3
GGA1	Gga_rs15241614	56.3
GGA1	Gga_rs15242090	56.5
GGA1	Gga_rs14813719	56.5
GGA1	Gga_rs13854631	56.5
GGA1	Gga_rs14813905	56.7
GGA1	Gga_rs13752661	56.7
GGA1	Gga_rs13854873	56.7
GGA1	Gga_rs15242931	56.8
GGA1	Gga_rs15243306	57.2
GGA1	Gga_rs14814275	57.4
GGA1	Gga_rs14814380	57.4
GGA1	Gga_rs13855665	57.8
GGA1	Gga_rs15244589	57.8
GGA1	Gga_rs14814875	58.5
GGA1	Gga_rs13855948	58.7
GGA1	Gga_rs14815055	58.7
GGA1	Gga_rs15245179	58.7
GGA1	Gga_rs13856354	58.7
GGA1	Gga_rs13856561	59.1
GGA1	Gga_rs15246167	59.1
GGA1	Gga_rs15246298	59.1
GGA1	Gga_rs14815780	59.1
GGA1	Gga_rs13856783	59.1
GGA1	Gga_rs15246652	59.1
GGA1	Gga_rs13856909	59.1
GGA1	Gga_rs15246824	59.1
GGA1	Gga_rs14815923	59.1
GGA1	Gga_rs14815974	59.1
GGA1	Gga_rs15246965	59.1
GGA1	Gga_rs14816032	59.1
GGA1	Gga_rs13857290	59.1
GGA1	Gga_rs15247209	59.1
GGA1	Gga_rs13857335	59.1
GGA1	Gga_rs15247376	59.1
GGA1	Gga_rs13857390	59.1
GGA1	Gga_rs14816387	59.2
GGA1	Gga_rs15247892	59.2
GGA1	Gga_rs14816489	59.2
GGA1	Gga_rs15247969	59.2
GGA1	Gga_rs15248018	59.2
GGA1	Gga_rs14816589	59.2
GGA1	Gga_rs14816632	59.3
GGA1	Gga_rs15248443	59.5
GGA1	Gga_rs13858146	59.5
GGA1	Gga_rs14816763	59.5
GGA1	Gga_rs15248955	59.5
GGA1	Gga_rs14817017	59.5
GGA1	Gga_rs13858385	59.5
GGA1	Gga_rs13650386	59.5
GGA1	Gga_rs13858596	59.9
GGA1	Gga_rs13858621	59.9
GGA1	Gga_rs14817402	59.9
GGA1	Gga_rs15250146	60.4
GGA1	Gga_rs14817663	60.4
GGA1	Gga_rs13859099	60.4
GGA1	Gga_rs13859242	60.9
GGA1	Gga_rs13859409	61.7
GGA1	Gga_rs15251282	62.6
GGA1	Gga_rs13859565	62.6
GGA1	Gga_rs14818109	63.4
GGA1	Gga_rs14818221	63.7
GGA1	Gga_rs15252431	63.7
GGA1	Gga_rs13860147	64.2
GGA1	Gga_rs13650915	64.7
GGA1	Gga_rs15253232	65.1
GGA1	Gga_rs15253509	65.4
GGA1	Gga_rs15253716	65.6
GGA1	Gga_rs14818820	66.3
GGA1	Gga_rs15254382	66.5
GGA1	Gga_rs14819061	66.5
GGA1	Gga_rs15254661	66.5
GGA1	Gga_rs14819210	66.5
GGA1	Gga_rs14819263	66.7
GGA1	Gga_rs13861120	67
GGA1	Gga_rs13861228	67.7
GGA1	Gga_rs13651288	67.7
GGA1	Gga_rs13861394	68.1
GGA1	Gga_rs14819612	68.1
GGA1	Gga_rs15255831	68.1
GGA1	Gga_rs14819951	68.1
GGA1	Gga_rs14820030	68.3
GGA1	Gga_rs15256618	68.6
GGA1	Gga_rs14820346	69.2
GGA1	Gga_rs13651632	69.2
GGA1	Gga_rs13862573	70
GGA1	Gga_rs13651731	70
GGA1	Gga_rs13651776	70.3
GGA1	Gga_rs15258892	70.6
GGA1	Gga_rs13862913	71.3
GGA1	Gga_rs14821101	71.9
GGA1	Gga_rs13863160	72.1
GGA1	Gga_rs13863319	72.6
GGA1	Gga_rs14821463	72.9
GGA1	Gga_rs13863600	73.1
GGA1	Gga_rs13863753	73.1
GGA1	Gga_rs13863783	73.3
GGA1	Gga_rs13863880	73.3
GGA1	Gga_rs13652120	73.4
GGA1	Gga_rs15261077	73.4
GGA1	Gga_rs13864066	73.4
GGA1	Gga_rs14821894	73.7
GGA1	Gga_rs13652196	73.9
GGA1	Gga_rs13864585	75.4
GGA1	Gga_rs13652288	76.1
GGA1	Gga_rs15262092	76.1
GGA1	Gga_rs14822245	76.4
GGA1	Gga_rs13864885	77.1
GGA1	Gga_rs15262880	77.6
GGA1	Gga_rs15262881	77.6
GGA1	Gga_rs14822468	77.6
GGA1	Gga_rs14822504	77.6
GGA1	Gga_rs13865206	78.4
GGA1	Gga_rs13865472	78.4
GGA1	Gga_rs13652624	80.2
GGA1	Gga_rs14823004	82
GGA1	Gga_rs15264713	82
GGA1	Gga_rs15264984	82.6
GGA1	Gga_rs13865869	83.3
GGA1	Gga_rs13652742	83.3
GGA1	Gga_rs13866063	83.8
GGA1	Gga_rs14823728	83.9
GGA1	Gga_rs13652862	83.9
GGA1	Gga_rs14823912	84.9
GGA1	Gga_rs15266013	84.9
GGA1	Gga_rs15266180	85.3
GGA1	Gga_rs14824021	85.3
GGA1	Gga_rs13866601	86.6
GGA1	Gga_rs14824271	86.6
GGA1	Gga_rs13866722	86.6
GGA1	Gga_rs14824534	86.6
GGA1	Gga_rs13653133	86.6
GGA1	Gga_rs15267639	86.6
GGA1	Gga_rs13653211	86.8
GGA1	Gga_rs14824909	87.1
GGA1	Gga_rs15268411	87.1
GGA1	Gga_rs14825433	87.5
GGA1	Gga_rs15269489	87.5
GGA1	Gga_rs15270320	89.9
GGA1	Gga_rs14826013	89.9
GGA1	Gga_rs15271059	90.4
GGA1	Gga_rs13868430	90.4
GGA1	Gga_rs14826429	91
GGA1	Gga_rs13653769	91
GGA1	Gga_rs14826577	91.2
GGA1	Gga_rs13653876	91.9
GGA1	Gga_rs14826792	92.4
GGA1	Gga_rs14827207	92.4
GGA1	Gga_rs13654388	94.7
GGA1	Gga_rs13870138	96.1
GGA1	Gga_rs13654580	96.1
GGA1	Gga_rs15276927	96.6
GGA1	Gga_rs14828672	96.6
GGA1	Gga_rs13654686	96.6
GGA1	Gga_rs14828914	97.5
GGA1	Gga_rs14828972	97.6
GGA1	Gga_rs14828994	97.6
GGA1	Gga_rs15278494	98.5
GGA1	Gga_rs14829427	100.1
GGA1	Gga_rs15279258	100.4
GGA1	Gga_rs15279750	100.6
GGA1	Gga_rs15280112	100.9
GGA1	Gga_rs15280607	100.9
GGA1	Gga_rs14830212	100.9
GGA1	Gga_rs14830262	100.9
GGA1	Gga_rs14830292	100.9
GGA1	Gga_rs13872640	101.1
GGA1	Gga_rs15281167	101.1
GGA1	Gga_rs14830426	101.1
GGA1	Gga_rs13872779	101.1
GGA1	Gga_rs14830558	101.1
GGA1	Gga_rs13655418	101.1
GGA1	Gga_rs15281703	101.1
GGA1	Gga_rs14831037	101.1
GGA1	Gga_rs14831264	101.7
GGA1	Gga_rs14831337	101.7
GGA1	Gga_rs14831437	101.7
GGA1	Gga_rs14831632	102.5
GGA1	Gga_rs15284260	102.5
GGA1	Gga_rs15284494	103
GGA1	Gga_rs15284704	103.1
GGA1	Gga_rs15284824	103.2
GGA1	Gga_rs14832523	103.7
GGA1	Gga_rs15286126	105.1
GGA1	Gga_rs14833107	107
GGA1	Gga_rs13875409	107.9
GGA1	Gga_rs15287570	107.9
GGA1	Gga_rs13875565	107.9
GGA1	Gga_rs15288176	109.3
GGA1	Gga_rs13656530	109.8
GGA1	Gga_rs14834021	109.9
GGA1	Gga_rs13876085	110.3
GGA1	Gga_rs13876139	110.3
GGA1	Gga_rs13876189	111.2
GGA1	Gga_rs13876316	111.2
GGA1	Gga_rs14834459	111.4
GGA1	Gga_rs15289674	111.4
GGA1	Gga_rs13876556	111.4
GGA1	Gga_rs13876622	112.2
GGA1	Gga_rs13876697	112.8
GGA1	Gga_rs15290284	112.8
GGA1	Gga_rs14835282	113.6
GGA1	Gga_rs14835386	113.7
GGA1	Gga_rs14835569	114.1
GGA1	Gga_rs15291883	114.1
GGA1	Gga_rs13877547	114.4
GGA1	Gga_rs15292135	114.6
GGA1	Gga_rs13657230	114.6
GGA1	Gga_rs14835888	114.6
GGA1	Gga_rs15293251	115.2
GGA1	Gga_rs13878105	115.4
GGA1	Gga_rs14836389	115.5
GGA1	Gga_rs15294096	115.6
GGA1	Gga_rs13878351	115.6
GGA1	Gga_rs13657570	115.6
GGA1	Gga_rs13878575	115.9
GGA1	Gga_rs13878693	116
GGA1	Gga_rs14836885	116
GGA1	Gga_rs13878782	116.3
GGA1	Gga_rs13878841	116.3
GGA1	Gga_rs13657762	116.3
GGA1	Gga_rs13878998	116.3
GGA1	Gga_rs15296303	116.3
GGA1	Gga_rs14837371	116.3
GGA1	Gga_rs15296769	116.3
GGA1	Gga_rs13879221	116.9
GGA1	Gga_rs15297136	117.1
GGA1	Gga_rs13879350	117.1
GGA1	Gga_rs14838390	118.5
GGA1	Gga_rs14838477	118.5
GGA1	Gga_rs15299188	118.9
GGA1	Gga_rs14838655	118.9
GGA1	Gga_rs14838799	120.5
GGA1	Gga_rs13658329	120.5
GGA1	Gga_rs15299778	120.5
GGA1	Gga_rs13658393	120.5
GGA1	Gga_rs14839139	121.5
GGA1	Gga_rs14839209	121.5
GGA1	Gga_rs13880779	122.2
GGA1	Gga_rs15301677	122.7
GGA1	Gga_rs14839731	122.7
GGA1	Gga_rs15302152	122.7
GGA1	Gga_rs13881116	122.9
GGA1	Gga_rs14840084	122.9
GGA1	Gga_rs15303041	124.3
GGA1	Gga_rs15303414	124.3
GGA1	Gga_rs14840557	125.4
GGA1	Gga_rs13882064	125.9
GGA1	Gga_rs13659175	126.1
GGA1	Gga_rs15304526	126.1
GGA1	Gga_rs13882158	126.1
GGA1	Gga_rs15304798	126.1
GGA1	Gga_rs15305118	126.8
GGA1	Gga_rs13659587	128.2
GGA1	Gga_rs13883105	128.2
GGA1	Gga_rs13883247	128.9
GGA1	Gga_rs15307852	128.9
GGA1	Gga_rs14842510	129.1
GGA1	Gga_rs15308925	129.5
GGA1	Gga_rs13884024	130.2
GGA1	Gga_rs13884167	130.2
GGA1	Gga_rs15309582	130.8
GGA1	Gga_rs14843451	131.2
GGA1	Gga_rs13884341	131.2
GGA1	Gga_rs13660287	131.2
GGA1	Gga_rs15310140	131.2
GGA1	Gga_rs14843711	131.9
GGA1	Gga_rs13884776	131.9
GGA1	Gga_rs15311860	132.7
GGA1	Gga_rs13660639	132.7
GGA1	Gga_rs15312131	132.7
GGA1	Gga_rs13885753	133.1
GGA1	Gga_rs13885943	133.9
GGA1	Gga_rs13886011	134.1
GGA1	Gga_rs15859638	135
GGA1	Gga_rs13819552	135
GGA1	Gga_rs13819560	135
GGA1	Gga_rs13816424	135
GGA1	Gga_rs16017455	135.1
GGA1	Gga_rs16070385	135.1
GGA1	Gga_rs13815133	135.4
GGA1	Gga_rs14844983	135.4
GGA1	Gga_rs14717147	135.4
GGA1	Gga_rs16702996	135.4
GGA1	Gga_rs15203707	135.4
GGA1	Gga_rs15203656	135.4
GGA1	Gga_rs14797224	135.4
GGA1	Gga_rs15313177	135.4
GGA1	Gga_rs13997147	135.4
GGA1	Gga_rs13726025	135.6
GGA1	Gga_rs13997089	135.6
GGA1	Gga_rs13997011	135.6
GGA1	Gga_rs15552948	135.6
GGA1	Gga_rs15552838	135.6
GGA1	Gga_rs13996673	135.7
GGA1	Gga_rs13996660	135.7
GGA1	Gga_rs13996613	135.7
GGA1	Gga_rs13996539	135.8
GGA1	Gga_rs15551342	135.8
GGA1	Gga_rs13996280	135.8
GGA1	Gga_rs13996341	135.8
GGA1	Gga_rs15551656	135.8
GGA1	Gga_rs13886740	135.8
GGA1	Gga_rs13886698	135.8
GGA1	Gga_rs13886661	135.8
GGA1	Gga_rs14845171	136
GGA1	Gga_rs14845093	136
GGA1	Gga_rs14845078	136
GGA1	Gga_rs16054723	136
GGA1	Gga_rs13776664	136
GGA1	Gga_rs13887007	136.3
GGA1	Gga_rs15314440	136.5
GGA1	Gga_rs13887118	137.3
GGA1	Gga_rs13887203	138
GGA1	Gga_rs13887330	138.7
GGA1	Gga_rs14845807	138.9
GGA1	Gga_rs13887580	139.6
GGA1	Gga_rs13887890	139.6
GGA1	Gga_rs13887893	139.6
GGA1	Gga_rs15316861	139.6
GGA1	Gga_rs15317044	139.6
GGA1	Gga_rs14846455	139.9
GGA1	Gga_rs14693411	139.9
GGA1	Gga_rs14693408	139.9
GGA1	Gga_rs13888258	139.9
GGA1	Gga_rs14846508	140.1
GGA1	Gga_rs13887935	140.1
GGA1	Gga_rs15317448	140.1
GGA1	Gga_rs13888504	140.8
GGA1	Gga_rs14846790	141.2
GGA1	Gga_rs13888569	141.2
GGA1	Gga_rs13888629	141.4
GGA1	Gga_rs14846920	141.4
GGA1	Gga_rs15318153	141.6
GGA1	Gga_rs14846971	142
GGA1	Gga_rs15318316	142.7
GGA1	Gga_rs15318723	142.7
GGA1	Gga_rs13889337	144.4
GGA1	Gga_rs15319501	144.7
GGA1	Gga_rs14847685	145.6
GGA1	Gga_rs14847836	145.8
GGA1	Gga_rs13582852	145.8
GGA1	Gga_rs13582859	145.8
GGA1	Gga_rs15320404	146.6
GGA1	Gga_rs13890218	149
GGA1	Gga_rs14848279	149.4
GGA1	Gga_rs13890418	149.4
GGA1	Gga_rs13583058	149.9
GGA1	Gga_rs15321542	151.6
GGA1	Gga_rs13890696	151.6
GGA1	Gga_rs15322198	151.8
GGA1	Gga_rs13583256	151.8
GGA1	Gga_rs13891071	151.8
GGA1	Gga_rs14848905	151.8
GGA1	Gga_rs13583321	151.8
GGA1	Gga_rs14849028	151.8
GGA1	Gga_rs15323119	152.5
GGA1	Gga_rs13891422	152.5
GGA1	Gga_rs14849314	153.8
GGA1	Gga_rs13891784	153.8
GGA1	Gga_rs15324096	154.3
GGA1	Gga_rs13891940	154.6
GGA1	Gga_rs15324559	154.7
GGA1	Gga_rs14849747	154.7
GGA1	Gga_rs14849776	155.1
GGA1	Gga_rs14849846	155.1
GGA1	Gga_rs13583746	155.8
GGA1	Gga_rs13892743	156.2
GGA1	Gga_rs13892878	156.2
GGA1	Gga_rs13583931	156.2
GGA1	Gga_rs13892965	156.3
GGA1	Gga_rs13583965	156.3
GGA1	Gga_rs13893077	156.5
GGA1	Gga_rs15326212	156.7
GGA1	Gga_rs15326393	156.8
GGA1	Gga_rs15326483	157
GGA1	Gga_rs13893477	157
GGA1	Gga_rs13646291	157.9
GGA1	Gga_rs15327274	157.9
GGA1	Gga_rs13894086	157.9
GGA1	Gga_rs14851227	158.1
GGA1	Gga_rs13894202	158.1
GGA1	Gga_rs13894276	159.6
GGA1	Gga_rs15328099	159.6
GGA1	Gga_rs14851557	159.6
GGA1	Gga_rs13894635	159.6
GGA1	Gga_rs13894805	160.2
GGA1	Gga_rs13646704	160.2
GGA1	Gga_rs14852006	160.2
GGA1	Gga_rs15329856	160.9
GGA1	Gga_rs15330095	162.5
GGA1	Gga_rs14852787	162.9
GGA1	Gga_rs14852988	162.9
GGA1	Gga_rs14853165	163.2
GGA1	Gga_rs15332915	163.7
GGA1	Gga_rs15333136	163.7
GGA1	Gga_rs13897132	164.4
GGA1	Gga_rs14853983	165.3
GGA1	Gga_rs15334490	165.4
GGA1	Gga_rs13647722	165.4
GGA1	Gga_rs13897450	165.4
GGA1	Gga_rs13897531	165.4
GGA1	Gga_rs14854333	165.4
GGA1	Gga_rs13898002	165.4
GGA1	Gga_rs13898119	165.4
GGA1	Gga_rs13648092	165.9
GGA1	Gga_rs14854873	166.2
GGA1	Gga_rs15336410	166.2
GGA1	Gga_rs14854970	166.2
GGA1	Gga_rs15336893	166.8
GGA1	Gga_rs14855191	166.8
GGA1	Gga_rs15337712	167.2
GGA1	Gga_rs14855506	167.4
GGA1	Gga_rs13899523	167.5
GGA1	Gga_rs13899699	167.5
GGA1	Gga_rs13648531	167.5
GGA1	Gga_rs13899886	167.5
GGA1	Gga_rs13899987	167.6
GGA1	Gga_rs15339220	167.6
GGA1	Gga_rs13648707	168.8
GGA1	Gga_rs15340366	168.8
GGA1	Gga_rs13901002	169
GGA1	Gga_rs14856935	169.4
GGA1	Gga_rs13901257	169.5
GGA1	Gga_rs13649039	169.5
GGA1	Gga_rs14857096	169.6
GGA1	Gga_rs14857142	169.6
GGA1	Gga_rs14857223	169.7
GGA1	Gga_rs15343395	169.9
GGA1	Gga_rs14857366	170.2
GGA1	Gga_rs13649292	170.2
GGA1	Gga_rs13902341	170.2
GGA1	Gga_rs15344172	170.5
GGA1	Gga_rs13903098	170.5
GGA1	Gga_rs13903237	170.5
GGA1	Gga_rs14858031	170.5
GGA1	Gga_rs13903523	170.5
GGA1	Gga_rs13903637	170.5
GGA1	Gga_rs15345662	170.5
GGA1	Gga_rs16024348	170.5
GGA1	Gga_rs16754737	171.4
GGA1	Gga_rs14707859	171.4
GGA1	Gga_rs13903827	171.4
GGA1	Gga_rs14858519	171.6
GGA1	Gga_rs13903857	171.6
GGA1	Gga_rs13904009	172.7
GGA1	Gga_rs13904284	173.8
GGA1	Gga_rs13904618	176
GGA1	Gga_rs13904693	176
GGA1	Gga_rs13904756	176
GGA1	Gga_rs13904874	176
GGA1	Gga_rs13686924	176.7
GGA1	Gga_rs14859635	176.9
GGA1	Gga_rs13905285	177.4
GGA1	Gga_rs14860012	177.4
GGA1	Gga_rs13687172	177.4
GGA1	Gga_rs14860089	177.5
GGA1	Gga_rs15349698	177.5
GGA1	Gga_rs13687242	177.5
GGA1	Gga_rs13906086	177.5
GGA1	Gga_rs13906106	177.5
GGA1	Gga_rs15349997	177.5
GGA1	Gga_rs13906172	177.5
GGA1	Gga_rs14860252	177.5
GGA1	Gga_rs13906279	177.5
GGA1	Gga_rs13906281	177.5
GGA1	Gga_rs13906348	177.5
GGA1	Gga_rs13906448	177.6
GGA1	Gga_rs14860431	177.6
GGA1	Gga_rs14860467	177.6
GGA1	Gga_rs13906512	177.6
GGA1	Gga_rs13906516	177.6
GGA1	Gga_rs13687371	177.6
GGA1	Gga_rs13906644	177.6
GGA1	Gga_rs14860627	177.6
GGA1	Gga_rs13906727	177.6
GGA1	Gga_rs15351292	177.7
GGA1	Gga_rs13906964	177.7
GGA1	Gga_rs14860855	178
GGA1	Gga_rs13687461	178
GGA1	Gga_rs13907110	178
GGA1	Gga_rs14861041	178
GGA1	Gga_rs14861080	178.1
GGA1	Gga_rs15352335	178.1
GGA1	Gga_rs13907585	178.1
GGA1	Gga_rs13907712	178.2
GGA1	Gga_rs13907714	178.2
GGA1	Gga_rs13687799	178.3
GGA1	Gga_rs15354109	178.3
GGA1	Gga_rs13687858	178.4
GGA1	Gga_rs15354387	178.4
GGA1	Gga_rs15354492	178.4
GGA1	Gga_rs15354638	178.4
GGA1	Gga_rs15354863	178.4
GGA1	Gga_rs15354945	178.4
GGA1	Gga_rs15355091	178.4
GGA1	Gga_rs13908777	178.4
GGA1	Gga_rs15355442	178.6
GGA1	Gga_rs15355559	178.6
GGA1	Gga_rs14862641	178.6
GGA1	Gga_rs14862697	178.8
GGA1	Gga_rs13688148	178.8
GGA1	Gga_rs13909128	178.8
GGA1	Gga_rs14863077	179.1
GGA1	Gga_rs13909523	179.1
GGA1	Gga_rs15357574	179.6
GGA1	Gga_rs14863511	179.7
GGA1	Gga_rs13909970	179.7
GGA1	Gga_rs15358321	179.7
GGA1	Gga_rs14863781	179.7
GGA1	Gga_rs15358545	179.7
GGA1	Gga_rs14864007	179.9
GGA1	Gga_rs13688720	180.3
GGA1	Gga_rs15359316	180.7
GGA1	Gga_rs13910957	180.7
GGA1	Gga_rs13911020	180.7
GGA1	Gga_rs14864382	180.7
GGA1	Gga_rs13911091	180.7
GGA1	Gga_rs13911139	180.7
GGA1	Gga_rs15360393	180.7
GGA1	Gga_rs13911215	180.7
GGA1	Gga_rs15360560	180.7
GGA1	Gga_rs13911437	180.7
GGA1	Gga_rs15361059	180.7
GGA1	Gga_rs13911577	180.7
GGA1	Gga_rs14864863	180.7
GGA1	Gga_rs13911656	180.7
GGA1	Gga_rs14865066	180.8
GGA1	Gga_rs13911943	180.9
GGA1	Gga_rs15362298	180.9
GGA1	Gga_rs14865256	180.9
GGA1	Gga_rs14865188	180.9
GGA1	Gga_rs14865258	180.9
GGA1	Gga_rs15362988	180.9
GGA1	Gga_rs14865475	180.9
GGA1	Gga_rs15363313	180.9
GGA1	Gga_rs13912408	180.9
GGA1	Gga_rs15364170	180.9
GGA1	Gga_rs15364322	180.9
GGA1	Gga_rs13913010	180.9
GGA1	Gga_rs14866350	181.1
GGA1	Gga_rs14866351	181.1
GGA1	Gga_rs15365048	181.1
GGA1	Gga_rs14866512	181.1
GGA1	Gga_rs14866589	181.1
GGA1	Gga_rs13913569	181.1
GGA1	Gga_rs15365571	181.3
GGA1	Gga_rs15365708	181.3
GGA1	Gga_rs13509973	181.4
GGA1	Gga_rs15365897	181.4
GGA1	Gga_rs14866838	181.4
GGA1	Gga_rs15366114	181.4
GGA1	Gga_rs15366526	181.4
GGA1	Gga_rs15366719	181.4
GGA1	Gga_rs15367454	181.6
GGA1	Gga_rs15367658	181.6
GGA1	Gga_rs14867429	181.6
GGA1	Gga_rs14867486	181.6
GGA1	Gga_rs14867620	181.8
GGA1	Gga_rs13914934	181.8
GGA1	Gga_rs15368959	181.8
GGA1	Gga_rs13915288	183.6
GGA1	Gga_rs13915406	183.9
GGA1	Gga_rs14868444	184.2
GGA1	Gga_rs13510732	184.2
GGA1	Gga_rs16385824	185
GGA1	Gga_rs15371402	185
GGA1	Gga_rs13916130	186.4
GGA1	Gga_rs13510853	186.9
GGA1	Gga_rs13916415	186.9
GGA1	Gga_rs13916488	186.9
GGA1	Gga_rs13916564	186.9
GGA1	Gga_rs15372777	186.9
GGA1	Gga_rs13511066	187.5
GGA1	Gga_rs13916963	188
GGA1	Gga_rs13917047	188
GGA1	Gga_rs15373264	188
GGA1	Gga_rs13917076	188.4
GGA1	Gga_rs14869623	188.7
GGA1	Gga_rs14869694	188.7
GGA1	Gga_rs14869947	189.2
GGA1	Gga_rs14870025	189.9
GGA1	Gga_rs13511510	190.2
GGA1	Gga_rs15375288	190.2
GGA1	Gga_rs13918142	190.2
GGA1	Gga_rs13918250	190.2
GGA1	Gga_rs15376112	190.2
GGA1	Gga_rs14870949	190.2
GGA1	Gga_rs14871027	190.5
GGA1	Gga_rs13511867	190.7
GGA1	Gga_rs15376293	190.7
GGA1	Gga_rs13918485	190.7
GGA1	Gga_rs13511978	191
GGA1	Gga_rs15377995	191.2
GGA1	Gga_rs14871534	191.2
GGA1	Gga_rs13512060	191.7
GGA1	Gga_rs13919436	191.7
GGA1	Gga_rs13919639	191.7
GGA1	Gga_rs13919693	191.8
GGA1	Gga_rs13919957	191.8
GGA1	Gga_rs13920127	192.2
GGA1	Gga_rs13920497	193.5
GGA1	Gga_rs13920554	193.7
GGA1	Gga_rs13512702	194
GGA1	Gga_rs13921127	195.4
GGA1	Gga_rs13921169	195.4
GGA1	Gga_rs13921389	197
GGA1	Gga_rs15383261	197.3
GGA1	Gga_rs15383318	197.3
GGA1	Gga_rs16038797	197.7
GGA1	Gga_rs13921555	197.7
GGA1	Gga_rs13921582	197.7
GGA1	Gga_rs13921624	197.7
GGA1	Gga_rs14873551	197.7
GGA1	Gga_rs15383732	197.7
GGA1	Gga_rs14873772	197.8
GGA1	Gga_rs13921816	197.8
GGA1	Gga_rs15384284	197.8
GGA1	Gga_rs15384513	197.8
GGA1	Gga_rs13922146	198.1
GGA1	Gga_rs13770826	198.1
GGA1	Gga_rs13922392	198.1
GGA1	Gga_rs14874278	198.9
GGA1	Gga_rs13922612	198.9
GGA1	Gga_rs13922662	198.9
GGA1	Gga_rs14874797	199
GGA1	Gga_rs14874831	199.2
GGA1	Gga_rs13923213	200.4
GGA1	Gga_rs13771198	200.4
GGA1	Gga_rs14875578	203.9
GGA1	Gga_rs15389449	203.9
GGA1	Gga_rs15389685	204.7
GGA1	Gga_rs13924181	204.7
GGA1	Gga_rs15390094	204.9
GGA1	Gga_rs13924287	204.9
GGA1	Gga_rs15390380	204.9
GGA1	Gga_rs13771676	205.1
GGA1	Gga_rs14876047	205.1
GGA1	Gga_rs13924670	205.1
GGA1	Gga_rs13924721	205.3
GGA1	Gga_rs15391414	205.3
GGA1	Gga_rs13771844	205.5
GGA1	Gga_rs13771860	205.5
GGA1	Gga_rs15392275	205.5
GGA1	Gga_rs13925145	206
GGA1	Gga_rs13925218	206
GGA1	Gga_rs13925235	206
GGA1	Gga_rs14876777	206.2
GGA1	Gga_rs14877032	206.2
GGA1	Gga_rs14877276	206.3
GGA1	Gga_rs15394371	206.3
GGA1	Gga_rs13926020	206.3
GGA1	Gga_rs14877351	206.3
GGA1	Gga_rs13926132	206.4
GGA1	Gga_rs15394838	206.6
GGA1	Gga_rs13926283	206.6
GGA1	Gga_rs14877603	206.6
GGA1	Gga_rs14877621	206.6
GGA1	Gga_rs13685578	206.9
GGA1	Gga_rs15395621	207.5
GGA1	Gga_rs13926635	207.5
GGA1	Gga_rs14877843	207.7
GGA1	Gga_rs14877845	207.7
GGA1	Gga_rs14877926	207.7
GGA1	Gga_rs14877932	207.7
GGA1	Gga_rs15396353	207.7
GGA1	Gga_rs13927003	207.7
GGA1	Gga_rs15396741	207.7
GGA1	Gga_rs13927087	207.7
GGA1	Gga_rs13685685	207.7
GGA1	Gga_rs13927173	207.7
GGA1	Gga_rs13927193	207.7
GGA1	Gga_rs13927267	207.7
GGA1	Gga_rs14878171	207.7
GGA1	Gga_rs15397557	207.7
GGA1	Gga_rs14878358	207.9
GGA1	Gga_rs14878466	208.4
GGA1	Gga_rs13927717	208.4
GGA1	Gga_rs13927821	208.4
GGA1	Gga_rs13928004	208.7
GGA1	Gga_rs15399164	208.7
GGA1	Gga_rs13686075	209.8
GGA1	Gga_rs14878985	209.9
GGA1	Gga_rs15399767	210.3
GGA1	Gga_rs14879350	210.8
GGA1	Gga_rs15400778	211.1
GGA1	Gga_rs13928987	211.1
GGA1	Gga_rs15401216	211.1
GGA1	Gga_rs14879616	211.6
GGA1	Gga_rs13929140	211.6
GGA1	Gga_rs13686421	211.6
GGA1	Gga_rs13929360	211.6
GGA1	Gga_rs15402046	211.6
GGA1	Gga_rs13929500	212
GGA1	Gga_rs13929551	212
GGA1	Gga_rs14880066	212.2
GGA1	Gga_rs14880240	212.4
GGA1	Gga_rs13929823	212.4
GGA1	Gga_rs13930021	213
GGA1	Gga_rs13777135	213.1
GGA1	Gga_rs15404545	213.9
GGA1	Gga_rs13930531	213.9
GGA1	Gga_rs15405123	214.1
GGA1	Gga_rs15405304	214.6
GGA1	Gga_rs15405311	214.6
GGA1	Gga_rs15405527	214.6
GGA1	Gga_rs14880953	214.9
GGA1	Gga_rs15406095	214.9
GGA1	Gga_rs13931418	216.1
GGA1	Gga_rs13777486	216.1
GGA1	Gga_rs15407175	216.3
GGA1	Gga_rs15407293	216.3
GGA1	Gga_rs13932014	217.5
GGA1	Gga_rs13932222	217.5
GGA1	Gga_rs15408160	217.7
GGA1	Gga_rs14881852	217.9
GGA1	Gga_rs13932516	218
GGA1	Gga_rs13932610	218.4
GGA1	Gga_rs13932754	218.4
GGA1	Gga_rs13932950	218.4
GGA1	Gga_rs15409461	218.6
GGA1	Gga_rs13777960	218.6
GGA1	Gga_rs15409703	218.6
GGA1	Gga_rs13933258	218.8
GGA1	Gga_rs13933348	219
GGA1	Gga_rs14882681	219
GGA1	Gga_rs15410436	219
GGA1	Gga_rs14882816	219
GGA1	Gga_rs15410883	219
GGA1	Gga_rs13933831	219.3
GGA1	Gga_rs13934267	220.2
GGA1	Gga_rs13934349	221
GGA1	Gga_rs15413075	221.2
GGA1	Gga_rs15413400	221.2
GGA1	Gga_rs15413528	221.7
GGA1	Gga_rs13818440	221.9
GGA1	Gga_rs16739766	222
GGA1	Gga_rs14713070	222.4
GGA1	Gga_rs16750575	222.4
GGA1	Gga_rs14693820	222.4
GGA1	Gga_rs15414107	222.8
GGA1	Gga_rs16739503	223.1
GGA1	Gga_rs13934869	224.4
GGA1	Gga_rs15415404	225.6
GGA1	Gga_rs16738094	225.6
GGA1	Gga_rs15415793	226.4
GGA1	Gga_rs13935543	226.4
GGA1	Gga_rs13935668	226.4
GGA1	Gga_rs13935734	226.4
GGA1	Gga_rs14884926	226.4
GGA1	Gga_rs14885007	226.4
GGA1	Gga_rs13623235	226.4
GGA1	Gga_rs14885204	226.4
GGA1	Gga_rs14885358	226.4
GGA1	Gga_rs15417718	226.4
GGA1	Gga_rs14885464	226.4
GGA1	Gga_rs14885572	226.4
GGA1	Gga_rs14885600	226.4
GGA1	Gga_rs14885692	226.4
GGA1	Gga_rs15418672	226.4
GGA1	Gga_rs14885946	228
GGA1	Gga_rs14885966	228
GGA1	Gga_rs14886135	228.2
GGA1	Gga_rs13937556	228.2
GGA1	Gga_rs14886385	228.2
GGA1	Gga_rs13937754	228.2
GGA1	Gga_rs13937877	228.2
GGA1	Gga_rs14886832	229.2
GGA1	Gga_rs13938172	230
GGA1	Gga_rs13623883	230
GGA1	Gga_rs14887023	230.2
GGA1	Gga_rs14887121	230.2
GGA1	Gga_rs13938586	231.1
GGA1	Gga_rs15422376	231.4
GGA1	Gga_rs14887625	232.1
GGA1	Gga_rs13939012	232.1
GGA1	Gga_rs15423270	232.4
GGA1	Gga_rs13624213	232.6
GGA1	Gga_rs13939354	232.6
GGA1	Gga_rs14888082	232.6
GGA1	Gga_rs13624282	232.6
GGA1	Gga_rs14888351	232.9
GGA1	Gga_rs15424819	232.9
GGA1	Gga_rs15425313	232.9
GGA1	Gga_rs13624484	232.9
GGA1	Gga_rs13940315	233.5
GGA1	Gga_rs13624551	233.5
GGA1	Gga_rs14889282	233.5
GGA1	Gga_rs13940513	233.9
GGA1	Gga_rs13940623	233.9
GGA1	Gga_rs15427221	234.6
GGA1	Gga_rs13940760	234.6
GGA1	Gga_rs13940903	234.6
GGA1	Gga_rs15427861	235.1
GGA1	Gga_rs13941021	235.1
GGA1	Gga_rs15428325	235.3
GGA1	Gga_rs13941937	238.4
GGA1	Gga_rs15431076	239.7
GGA1	Gga_rs13625427	241.2
GGA1	Gga_rs13942738	241.2
GGA1	Gga_rs15432040	241.2
GGA1	Gga_rs15432196	241.4
GGA1	Gga_rs15432235	241.4
GGA1	Gga_rs14891174	241.4
GGA1	Gga_rs14891353	241.6
GGA1	Gga_rs13943180	241.6
GGA1	Gga_rs14891538	241.8
GGA1	Gga_rs13943268	241.8
GGA1	Gga_rs13943303	241.8
GGA1	Gga_rs13943329	242.4
GGA1	Gga_rs13943439	242.4
GGA1	Gga_rs14892237	243.9
GGA1	Gga_rs13625946	243.9
GGA1	Gga_rs13944278	243.9
GGA1	Gga_rs13625993	243.9
GGA1	Gga_rs14892864	244.2
GGA1	Gga_rs15435903	244.2
GGA1	Gga_rs13944804	244.2
GGA1	Gga_rs14893150	245.2
GGA1	Gga_rs13945096	245.9
GGA1	Gga_rs14893725	246.9
GGA1	Gga_rs13626450	246.9
GGA1	Gga_rs15438105	247.4
GGA1	Gga_rs15438415	247.7
GGA1	Gga_rs13945806	247.7
GGA1	Gga_rs14894158	247.8
GGA1	Gga_rs13946169	248.8
GGA1	Gga_rs13946241	249.1
GGA1	Gga_rs14894547	249.1
GGA1	Gga_rs13946457	249.1
GGA1	Gga_rs15440576	249.4
GGA1	Gga_rs13626873	249.4
GGA1	Gga_rs14894797	249.4
GGA1	Gga_rs14894806	249.4
GGA1	Gga_rs14894923	249.5
GGA1	Gga_rs13947080	250.2
GGA1	Gga_rs14895189	250.2
GGA1	Gga_rs14895322	250.2
GGA1	Gga_rs13947268	250.2
GGA1	Gga_rs14895423	250.2
GGA1	Gga_rs13947293	250.2
GGA1	Gga_rs14895534	250.2
GGA1	Gga_rs14896029	251.5
GGA1	Gga_rs14896068	251.5
GGA1	Gga_rs14896096	251.5
GGA1	Gga_rs13948106	251.9
GGA1	Gga_rs13948339	252.1
GGA1	Gga_rs13948532	252.1
GGA1	Gga_rs15445152	252.4
GGA1	Gga_rs15445278	252.6
GGA1	Gga_rs13948929	252.9
GGA1	Gga_rs13949107	254
GGA1	Gga_rs14896892	254
GGA1	Gga_rs13949161	254
GGA1	Gga_rs13949219	254
GGA1	Gga_rs15446461	254
GGA1	Gga_rs13949427	254
GGA1	Gga_rs13711450	254.3
GGA1	Gga_rs14897410	254.3
GGA1	Gga_rs14897423	254.3
GGA1	Gga_rs15447963	254.3
GGA1	Gga_rs15447992	254.3
GGA1	Gga_rs13950044	254.3
GGA1	Gga_rs13950053	254.3
GGA1	Gga_rs14897807	254.3
GGA1	Gga_rs13950222	254.3
GGA1	Gga_rs15448707	254.3
GGA1	Gga_rs13711686	254.3
GGA1	Gga_rs14898423	254.3
GGA1	Gga_rs15450906	255
GGA1	Gga_rs13951654	255.6
GGA1	Gga_rs15451764	255.6
GGA1	Gga_rs13712079	255.6
GGA1	Gga_rs13952293	258.7
GGA1	Gga_rs16012116	258.9
GGA1	Gga_rs13952522	259.6
GGA1	Gga_rs15453753	259.6
GGA1	Gga_rs14899763	259.6
GGA1	Gga_rs13952664	259.8
GGA1	Gga_rs14899834	259.8
GGA1	Gga_rs13952858	259.8
GGA1	Gga_rs14899925	260.6
GGA1	Gga_rs15454802	260.6
GGA1	Gga_rs15455109	261.5
GGA1	Gga_rs15455334	261.5
GGA1	Gga_rs13953530	262.8
GGA1	Gga_rs15456387	263.1
GGA1	Gga_rs14900651	263.1
GGA1	Gga_rs13953990	263.1
GGA1	Gga_rs13954000	263.1
GGA1	Gga_rs15457092	263.6
GGA1	Gga_rs15457694	263.6
GGA1	Gga_rs14901200	263.6
GGA1	Gga_rs13712914	263.7
GGA1	Gga_rs14901476	265.2
GGA1	Gga_rs13955110	265.4
GGA1	Gga_rs13955165	265.4
GGA1	Gga_rs13713083	265.4
GGA1	Gga_rs14901859	265.4
GGA1	Gga_rs14901905	265.4
GGA1	Gga_rs15459747	265.4
GGA1	Gga_rs13713118	265.4
GGA1	Gga_rs15459943	265.4
GGA1	Gga_rs15460045	265.4
GGA1	Gga_rs15460223	265.4
GGA1	Gga_rs15460327	265.4
GGA1	Gga_rs15460491	265.4
GGA1	Gga_rs13955739	265.4
GGA1	Gga_rs15460629	265.4
GGA1	Gga_rs13955836	265.4
GGA1	Gga_rs15460948	265.4
GGA1	Gga_rs13956000	265.4
GGA1	Gga_rs14902140	265.4
GGA1	Gga_rs15461145	265.4
GGA1	Gga_rs15461430	265.4
GGA1	Gga_rs15461512	265.4
GGA1	Gga_rs14902223	265.4
GGA1	Gga_rs15462031	265.4
GGA1	Gga_rs13956572	265.4
GGA1	Gga_rs13713251	265.4
GGA1	Gga_rs15462281	265.4
GGA1	Gga_rs15462332	265.4
GGA1	Gga_rs15462382	265.4
GGA1	Gga_rs13956843	265.4
GGA1	Gga_rs13956865	265.4
GGA1	Gga_rs13713326	265.4
GGA1	Gga_rs13956956	265.4
GGA1	Gga_rs13713336	265.4
GGA1	Gga_rs15463132	265.4
GGA1	Gga_rs13957082	265.4
GGA1	Gga_rs13713369	265.4
GGA1	Gga_rs15463595	265.4
GGA1	Gga_rs13957254	265.4
GGA1	Gga_rs14902796	265.4
GGA1	Gga_rs14902811	265.4
GGA1	Gga_rs15464066	265.4
GGA1	Gga_rs15464309	265.4
GGA1	Gga_rs14902975	265.4
GGA1	Gga_rs13957370	265.4
GGA1	Gga_rs14903026	265.5
GGA1	Gga_rs14903029	265.5
GGA1	Gga_rs13957536	265.5
GGA1	Gga_rs14903234	265.5
GGA1	Gga_rs13957646	265.5
GGA1	Gga_rs15465132	265.5
GGA1	Gga_rs13797765	265.5
GGA1	Gga_rs13957844	265.5
GGA1	Gga_rs15465559	265.5
GGA1	Gga_rs13958014	265.5
GGA1	Gga_rs14903694	266.1
GGA1	Gga_rs13960273	266.9
GGA1	Gga_rs13960450	266.9
GGA1	Gga_rs13960531	267.1
GGA1	Gga_rs16742951	267.3
GGA1	Gga_rs14906069	267.3
GGA1	Gga_rs14906152	267.3
GGA1	Gga_rs13960778	267.3
GGA1	Gga_rs14906451	267.5
GGA1	Gga_rs13779261	267.5
GGA1	Gga_rs15472838	267.8
GGA1	Gga_rs13961191	267.8
GGA1	Gga_rs15473680	267.8
GGA1	Gga_rs15473896	268.1
GGA1	Gga_rs14907142	268.1
GGA1	Gga_rs14907242	268.1
GGA1	Gga_rs13961495	268.3
GGA1	Gga_rs15474876	268.4
GGA1	Gga_rs14907450	268.4
GGA1	Gga_rs16754412	268.7
GGA1	Gga_rs15475595	268.9
GGA1	Gga_rs14908062	268.9
GGA1	Gga_rs14908130	268.9
GGA1	Gga_rs14908553	270.5
GGA1	Gga_rs14908637	271
GGA1	Gga_rs15479194	273.8
GGA1	Gga_rs15479490	274.2
GGA1	Gga_rs15479910	274.2
GGA1	Gga_rs13963665	274.6
GGA1	Gga_rs15480796	274.6
GGA1	Gga_rs14909760	274.6
GGA1	Gga_rs14909789	274.6
GGA1	Gga_rs14910000	274.9
GGA1	Gga_rs14910025	274.9
GGA1	Gga_rs13964472	274.9
GGA1	Gga_rs13964535	274.9
GGA1	Gga_rs15466264	274.9
GGA1	Gga_rs14903893	274.9
GGA1	Gga_rs13958340	274.9
GGA1	Gga_rs13818580	274.9
GGA1	Gga_rs13958669	275
GGA1	Gga_rs14904214	275.1
GGA1	Gga_rs14904250	275.1
GGA1	Gga_rs14904398	275.1
GGA1	Gga_rs13959074	275.1
GGA1	Gga_rs14904584	275.1
GGA1	Gga_rs13959132	275.1
GGA1	Gga_rs14904611	275.1
GGA1	Gga_rs15468078	275.1
GGA1	Gga_rs14904774	275.1
GGA1	Gga_rs14904780	275.1
GGA1	Gga_rs16018221	275.1
GGA1	Gga_rs13767690	275.2
GGA1	Gga_rs13959422	275.3
GGA1	Gga_rs13959428	275.3
GGA1	Gga_rs14904970	275.3
GGA1	Gga_rs13767706	275.3
GGA1	Gga_rs13959536	275.3
GGA1	Gga_rs13959577	275.3
GGA1	Gga_rs13959654	275.3
GGA1	Gga_rs13959671	275.3
GGA1	Gga_rs15469093	275.3
GGA1	Gga_rs15469248	275.3
GGA1	Gga_rs14905316	275.3
GGA1	Gga_rs15469649	275.3
GGA1	Gga_rs15469838	275.3
GGA1	Gga_rs15469871	275.3
GGA1	Gga_rs15470026	275.3
GGA1	Gga_rs15470213	275.3
GGA1	Gga_rs15470325	275.3
GGA1	Gga_rs15470376	275.3
GGA1	Gga_rs14905489	275.3
GGA1	Gga_rs15470411	275.3
GGA1	Gga_rs14905629	275.3
GGA1	Gga_rs15470691	275.3
GGA1	Gga_rs13767960	275.3
GGA1	Gga_rs13960242	275.3
GGA1	Gga_rs15470934	275.3
GGA1	Gga_rs15481850	275.3
GGA1	Gga_rs14910225	275.3
GGA1	Gga_rs13796909	275.3
GGA1	Gga_rs13796932	275.3
GGA1	Gga_rs15483012	275.6
GGA1	Gga_rs15483183	275.6
GGA1	Gga_rs15483436	275.6
GGA1	Gga_rs14910691	275.6
GGA1	Gga_rs13965220	275.6
GGA1	Gga_rs13965273	275.6
GGA1	Gga_rs15483940	275.6
GGA1	Gga_rs13965382	275.6
GGA1	Gga_rs15484120	275.6
GGA1	Gga_rs13965573	275.6
GGA1	Gga_rs13965624	275.7
GGA1	Gga_rs14911046	275.7
GGA1	Gga_rs15484606	275.8
GGA1	Gga_rs13797167	275.8
GGA1	Gga_rs14911126	275.8
GGA1	Gga_rs13965888	275.8
GGA1	Gga_rs15484789	275.8
GGA1	Gga_rs13965941	275.8
GGA1	Gga_rs13965996	275.8
GGA1	Gga_rs14911261	275.8
GGA1	Gga_rs14911326	275.8
GGA1	Gga_rs15485424	275.8
GGA1	Gga_rs13550933	275.9
GGA1	Gga_rs15485773	275.9
GGA1	Gga_rs14911482	275.9
GGA1	Gga_rs15486436	275.9
GGA1	Gga_rs15486570	275.9
GGA1	Gga_rs13966501	275.9
GGA1	Gga_rs13966641	275.9
GGA1	Gga_rs13966692	276.2
GGA1	Gga_rs13966746	276.2
GGA1	Gga_rs13551103	276.2
GGA1	Gga_rs14912046	276.2
GGA1	Gga_rs13966882	276.5
GGA1	Gga_rs14912206	277.4
GGA1	Gga_rs15487974	277.4
GGA1	Gga_rs13967468	278.4
GGA1	Gga_rs14912706	278.8
GGA1	Gga_rs14912812	278.8
GGA1	Gga_rs15489441	279.6
GGA1	Gga_rs14913065	279.6
GGA1	Gga_rs13968051	279.7
GGA1	Gga_rs15490230	279.7
GGA1	Gga_rs14913497	279.8
GGA1	Gga_rs15491164	280
GGA1	Gga_rs15491215	280
GGA1	Gga_rs14913820	280
GGA1	Gga_rs14913912	280.1
GGA1	Gga_rs15491847	280.3
GGA1	Gga_rs14914119	280.5
GGA1	Gga_rs14914131	280.5
GGA1	Gga_rs13551849	280.5
GGA1	Gga_rs13552028	283.1
GGA1	Gga_rs13552040	283.2
GGA1	Gga_rs15493413	283.9
GGA1	Gga_rs14915100	284.7
GGA1	Gga_rs13970339	286.2
GGA1	Gga_rs14915700	286.5
GGA1	Gga_rs13970962	286.7
GGA1	Gga_rs15496165	286.7
GGA1	Gga_rs13971170	286.8
GGA1	Gga_rs13971420	287.6
GGA1	Gga_rs13971649	287.9
GGA1	Gga_rs14916632	288.3
GGA1	Gga_rs14916693	288.3
GGA1	Gga_rs15498036	289.7
GGA1	Gga_rs15498309	290.5
GGA1	Gga_rs14917141	290.5
GGA1	Gga_rs14917251	290.5
GGA1	Gga_rs14917305	291.4
GGA1	Gga_rs14917340	291.5
GGA1	Gga_rs14917485	291.8
GGA1	Gga_rs14917611	291.9
GGA1	Gga_rs13553364	291.9
GGA1	Gga_rs15499894	292.2
GGA1	Gga_rs13973402	292.8
GGA1	Gga_rs15501039	292.8
GGA1	Gga_rs15501441	293.3
GGA1	Gga_rs14918448	293.8
GGA1	Gga_rs13973791	294
GGA1	Gga_rs15502490	294.7
GGA1	Gga_rs13974101	294.7
GGA1	Gga_rs14918848	295.4
GGA1	Gga_rs13974981	295.9
GGA1	Gga_rs13975172	295.9
GGA1	Gga_rs14919554	295.9
GGA1	Gga_rs13975487	296.1
GGA1	Gga_rs13975623	296.3
GGA1	Gga_rs13975854	297
GGA1	Gga_rs13976019	297.4
GGA1	Gga_rs15507906	297.6
GGA1	Gga_rs15509633	298.4
GGA1	Gga_rs15509991	298.4
GGA1	Gga_rs14921856	298.4
GGA1	Gga_rs14922061	299.8
GGA1	Gga_rs15511939	299.8
GGA1	Gga_rs13555292	301.2
GGA1	Gga_rs15512301	301.2
GGA1	Gga_rs13555397	301.2
GGA1	Gga_rs15513072	302.1
GGA1	Gga_rs14922747	302.6
GGA1	Gga_rs13978862	303.7
GGA1	Gga_rs13978976	304.5
GGA1	Gga_rs13979101	304.7
GGA1	Gga_rs13979164	304.9
GGA1	Gga_rs14923379	304.9
GGA1	Gga_rs14923567	305.4
GGA1	Gga_rs13979754	305.5
GGA1	Gga_rs15515362	305.9
GGA1	Gga_rs15515508	305.9
GGA1	Gga_rs15516437	308.7
GGA1	Gga_rs13980392	309
GGA1	Gga_rs13980408	309
GGA1	Gga_rs14924383	309
GGA1	Gga_rs13981301	312.3
GGA1	Gga_rs14925332	312.6
GGA1	Gga_rs15519528	312.8
GGA1	Gga_rs13981759	312.8
GGA1	Gga_rs15519959	312.8
GGA1	Gga_rs14925596	312.8
GGA1	Gga_rs14925643	313.2
GGA1	Gga_rs14925698	313.2
GGA1	Gga_rs15520719	313.6
GGA1	Gga_rs15520829	313.7
GGA1	Gga_rs15520969	313.7
GGA1	Gga_rs15522067	315
GGA1	Gga_rs15522483	315
GGA1	Gga_rs14926662	315.5
GGA1	Gga_rs13557202	315.9
GGA1	Gga_rs14927110	317.6
GGA1	Gga_rs13983838	318.2
GGA1	Gga_rs13983905	318.3
GGA1	Gga_rs15524979	318.7
GGA1	Gga_rs14927488	318.7
GGA1	Gga_rs14927535	318.8
GGA1	Gga_rs13984330	319.6
GGA1	Gga_rs13984427	319.6
GGA1	Gga_rs15526188	319.7
GGA1	Gga_rs13985011	319.7
GGA1	Gga_rs14928384	321
GGA1	Gga_rs13985571	321
GGA1	Gga_rs15529290	321
GGA1	Gga_rs13986065	321
GGA1	Gga_rs15529997	321
GGA1	Gga_rs13558186	321
GGA1	Gga_rs14929345	321.2
GGA1	Gga_rs15531305	321.2
GGA1	Gga_rs15531536	321.2
GGA1	Gga_rs14929501	321.2
GGA1	Gga_rs13986983	321.2
GGA1	Gga_rs15531929	321.2
GGA1	Gga_rs15532266	321.2
GGA1	Gga_rs15532502	321.2
GGA1	Gga_rs13558413	321.4
GGA1	Gga_rs14929733	321.4
GGA1	Gga_rs15532866	321.7
GGA1	Gga_rs15533099	321.7
GGA1	Gga_rs14929859	321.7
GGA1	Gga_rs14929938	321.7
GGA1	Gga_rs13987604	321.7
GGA1	Gga_rs14930022	321.7
GGA1	Gga_rs13987982	321.7
GGA1	Gga_rs13988066	321.8
GGA1	Gga_rs15534440	321.8
GGA1	Gga_rs13988102	321.8
GGA1	Gga_rs14930321	321.8
GGA1	Gga_rs14930355	321.8
GGA1	Gga_rs13988240	321.8
GGA1	Gga_rs14930474	321.8
GGA1	Gga_rs15534980	321.8
GGA1	Gga_rs14930614	321.8
GGA1	Gga_rs14930619	321.8
GGA1	Gga_rs15535208	321.8
GGA1	Gga_rs13988554	321.8
GGA1	Gga_rs14930821	321.8
GGA1	Gga_rs15535730	321.8
GGA1	Gga_rs14931063	321.8
GGA1	Gga_rs15536303	321.8
GGA1	Gga_rs14931175	321.8
GGA1	Gga_rs13558954	323.1
GGA1	Gga_rs13989312	323.2
GGA1	Gga_rs15537118	323.2
GGA1	Gga_rs15537345	323.6
GGA1	Gga_rs15537540	323.6
GGA1	Gga_rs13989652	324.3
GGA1	Gga_rs13989658	324.3
GGA1	Gga_rs15538657	324.8
GGA1	Gga_rs15539309	326
GGA1	Gga_rs13559532	326
GGA1	Gga_rs14932938	326.2
GGA1	Gga_rs13559600	326.2
GGA1	Gga_rs13990922	326.2
GGA1	Gga_rs15540430	326.2
GGA1	Gga_rs14933227	326.2
GGA1	Gga_rs14933367	327
GGA1	Gga_rs15541158	327
GGA1	Gga_rs13991416	327
GGA1	Gga_rs14933694	327.7
GGA1	Gga_rs14933755	327.7
GGA1	Gga_rs13992085	328.3
GGA1	Gga_rs15543449	328.5
GGA1	Gga_rs13560154	328.5
GGA1	Gga_rs14934596	329.2
GGA1	Gga_rs13992861	329.2
GGA1	Gga_rs15544234	329.2
GGA1	Gga_rs15544450	329.2
GGA1	Gga_rs15544862	329.4
GGA1	Gga_rs13993091	329.4
GGA1	Gga_rs14934916	329.4
GGA1	Gga_rs15545548	329.7
GGA1	Gga_rs14935178	329.7
GGA1	Gga_rs15546186	330.3
GGA1	Gga_rs14935245	330.3
GGA1	Gga_rs15546482	330.3
GGA1	Gga_rs14935476	330.8
GGA1	Gga_rs16711228	331
GGA1	Gga_rs13993882	331.1
GGA1	Gga_rs14935547	331.5
GGA1	Gga_rs15547222	331.5
GGA1	Gga_rs15547361	331.5
GGA1	Gga_rs14935816	331.8
GGA1	Gga_rs14935823	331.8
GGA1	Gga_rs13994252	331.8
GGA1	Gga_rs15547895	331.8
GGA1	Gga_rs13816305	331.9
GGA1	Gga_rs13994501	332
GGA1	Gga_rs13994544	332
GGA1	Gga_rs16064817	332.2
GGA1	Gga_rs14718998	332.2
GGA1	Gga_rs15548588	332.2
GGA1	Gga_rs15548766	332.2
GGA1	Gga_rs13994742	332.2
GGA1	Gga_rs13812139	332.2
GGA1	Gga_rs13811752	332.3
GGA1	Gga_rs14936450	332.5
GGA1	Gga_rs15549407	332.5
GGA1	Gga_rs15549575	332.5
GGA1	Gga_rs15549675	332.5
GGA1	Gga_rs14936611	332.5
GGA1	Gga_rs14936636	332.5
GGA1	Gga_rs14936743	332.5
GGA1	Gga_rs13995506	332.5
GGA1	Gga_rs13995535	332.9
GGA1	Gga_rs14936896	332.9
GGA1	Gga_rs13995688	332.9
GGA1	Gga_rs14700290	333.5
GGA1	Gga_rs13995737	333.5
GGA1	Gga_rs13995968	334.5
GGA1	Gga_rs16750486	335.5
GGA1	Gga_rs14937329	335.5
GGA1	Gga_rs14697991	336
GGA1	Gga_rs16016567	336.3
GGA1	Gga_rs13996172	336.4
GGA1	Gga_rs16721680	336.6
GGA1	Gga_rs16083294	336.6
GGA1	Gga_rs14741235	336.6
GGA1	Gga_rs14738949	336.6
GGA1	Gga_rs14124290	336.7
GGA1	Gga_rs14124437	336.8
GGA1	Gga_rs15051032	336.8
GGA1	Gga_rs15857087	337
GGA1	Gga_rs15858186	337.8
GGA1	Gga_rs16022910	338.4
GGA1	Gga_rs14939563	374.1
GGA1	Gga_rs14939684	374.1
GGA1	Gga_rs15556874	375.1
GGA1	Gga_rs14939847	375.9
GGA1	Gga_rs13999341	376.5
GGA1	Gga_rs13815853	378.4
GGA1	Gga_rs15556488	378.6
GGA1	Gga_rs14939535	378.9
GGA1	Gga_rs13998637	379.7
GGA1	Gga_rs14939301	380.1
GGA1	Gga_rs13998495	380.6
GGA1	Gga_rs13998209	382.8
GGA1	Gga_rs13998093	384.5
GGA1	Gga_rs15554919	385
GGA1	Gga_rs15554865	385.6
GGA1	Gga_rs14938744	386.1
GGA1	Gga_rs15554052	387.1
GGA1	Gga_rs14938239	387.1
GGA2	Gga_rs16061040	0
GGA2	Gga_rs15859846	0.6
GGA2	Gga_rs14126124	1.8
GGA2	Gga_rs15860046	2.5
GGA2	Gga_rs15052488	3
GGA2	Gga_rs14126377	3.7
GGA2	Gga_rs15860641	3.7
GGA2	Gga_rs15052785	5.6
GGA2	Gga_rs15052884	6.4
GGA2	Gga_rs14126809	6.9
GGA2	Gga_rs15053147	7.1
GGA2	Gga_rs13533611	7.1
GGA2	Gga_rs15863130	7.3
GGA2	Gga_rs15863511	7.9
GGA2	Gga_rs15863831	9.5
GGA2	Gga_rs15054419	10.2
GGA2	Gga_rs14128309	10.2
GGA2	Gga_rs15864883	10.6
GGA2	Gga_rs15865329	11.4
GGA2	Gga_rs15865515	12.6
GGA2	Gga_rs14128676	12.6
GGA2	Gga_rs14128721	12.6
GGA2	Gga_rs15866101	12.7
GGA2	Gga_rs15866358	12.9
GGA2	Gga_rs14128929	12.9
GGA2	Gga_rs15866637	12.9
GGA2	Gga_rs15055130	13.5
GGA2	Gga_rs15055334	14.7
GGA2	Gga_rs14129881	15.2
GGA2	Gga_rs14130030	15.6
GGA2	Gga_rs15869572	15.6
GGA2	Gga_rs14130221	19
GGA2	Gga_rs14130323	19.2
GGA2	Gga_rs13534667	20.2
GGA2	Gga_rs13534701	20.2
GGA2	Gga_rs15870861	21.2
GGA2	Gga_rs15871042	21.3
GGA2	Gga_rs14130917	22.2
GGA2	Gga_rs15056514	23.4
GGA2	Gga_rs15872128	23.9
GGA2	Gga_rs15056915	23.9
GGA2	Gga_rs15057098	25.3
GGA2	Gga_rs13535253	26.2
GGA2	Gga_rs13535334	26.4
GGA2	Gga_rs14132121	26.4
GGA2	Gga_rs15875050	27.3
GGA2	Gga_rs14132382	27.3
GGA2	Gga_rs15057825	27.5
GGA2	Gga_rs13535577	27.5
GGA2	Gga_rs14132607	28
GGA2	Gga_rs15876453	29.1
GGA2	Gga_rs14133160	29.8
GGA2	Gga_rs13535789	29.8
GGA2	Gga_rs15058687	31
GGA2	Gga_rs14133637	31.1
GGA2	Gga_rs15058866	32.5
GGA2	Gga_rs14133760	32.5
GGA2	Gga_rs14133821	32.5
GGA2	Gga_rs14133874	32.5
GGA2	Gga_rs15059221	32.5
GGA2	Gga_rs15059359	33.1
GGA2	Gga_rs15879257	33.1
GGA2	Gga_rs15879500	33.1
GGA2	Gga_rs15879726	33.1
GGA2	Gga_rs14134746	33.2
GGA2	Gga_rs14134985	33.2
GGA2	Gga_rs14135042	33.6
GGA2	Gga_rs15882309	33.8
GGA2	Gga_rs14135538	34.6
GGA2	Gga_rs15882877	34.6
GGA2	Gga_rs15060526	34.6
GGA2	Gga_rs14135697	35.1
GGA2	Gga_rs15883538	35.3
GGA2	Gga_rs15060662	35.3
GGA2	Gga_rs14136015	36.2
GGA2	Gga_rs15060939	36.2
GGA2	Gga_rs15884809	36.9
GGA2	Gga_rs14136291	37.1
GGA2	Gga_rs14136472	37.3
GGA2	Gga_rs15061278	37.3
GGA2	Gga_rs15061326	37.7
GGA2	Gga_rs14136653	37.7
GGA2	Gga_rs13537149	38
GGA2	Gga_rs14137154	38.3
GGA2	Gga_rs14137195	38.5
GGA2	Gga_rs14137257	38.5
GGA2	Gga_rs15887933	38.5
GGA2	Gga_rs15061933	38.8
GGA2	Gga_rs15062096	39.1
GGA2	Gga_rs15062154	39.3
GGA2	Gga_rs15890091	41
GGA2	Gga_rs13537625	41
GGA2	Gga_rs15890502	41
GGA2	Gga_rs14138408	41
GGA2	Gga_rs13537709	41
GGA2	Gga_rs15062810	41.2
GGA2	Gga_rs15891107	41.2
GGA2	Gga_rs15891154	41.2
GGA2	Gga_rs14138770	41.2
GGA2	Gga_rs15062983	41.2
GGA2	Gga_rs15891656	41.2
GGA2	Gga_rs15891960	41.2
GGA2	Gga_rs15063307	41.2
GGA2	Gga_rs15063341	41.2
GGA2	Gga_rs14139246	41.3
GGA2	Gga_rs14139313	41.3
GGA2	Gga_rs13537948	41.3
GGA2	Gga_rs13537992	41.3
GGA2	Gga_rs15063728	41.3
GGA2	Gga_rs15063847	41.3
GGA2	Gga_rs14139871	41.5
GGA2	Gga_rs13538151	41.9
GGA2	Gga_rs15894466	41.9
GGA2	Gga_rs15894831	42.1
GGA2	Gga_rs15064292	42.1
GGA2	Gga_rs14140612	42.1
GGA2	Gga_rs14140646	42.1
GGA2	Gga_rs14140663	42.1
GGA2	Gga_rs15895847	42.9
GGA2	Gga_rs15064844	43.1
GGA2	Gga_rs14141522	43.1
GGA2	Gga_rs15897547	43.7
GGA2	Gga_rs15897387	44.1
GGA2	Gga_rs15897843	44.4
GGA2	Gga_rs15898223	44.4
GGA2	Gga_rs15898457	44.9
GGA2	Gga_rs14142200	44.9
GGA2	Gga_rs15898903	44.9
GGA2	Gga_rs15899107	45
GGA2	Gga_rs15065716	45.3
GGA2	Gga_rs14142577	45.3
GGA2	Gga_rs15900177	46
GGA2	Gga_rs14142808	46.6
GGA2	Gga_rs13539030	46.6
GGA2	Gga_rs14143080	47
GGA2	Gga_rs13539129	47.1
GGA2	Gga_rs15901340	47.1
GGA2	Gga_rs14143285	47.1
GGA2	Gga_rs14143541	47.3
GGA2	Gga_rs15066758	47.5
GGA2	Gga_rs15902620	48.1
GGA2	Gga_rs13539428	48.1
GGA2	Gga_rs14143979	48.1
GGA2	Gga_rs14144119	48.4
GGA2	Gga_rs14144257	48.6
GGA2	Gga_rs15067598	48.9
GGA2	Gga_rs15067770	49.5
GGA2	Gga_rs15067846	49.5
GGA2	Gga_rs15067938	49.7
GGA2	Gga_rs15067939	49.7
GGA2	Gga_rs13539722	49.9
GGA2	Gga_rs14144974	49.9
GGA2	Gga_rs14145060	49.9
GGA2	Gga_rs14145116	50.3
GGA2	Gga_rs15906318	50.3
GGA2	Gga_rs14145184	51
GGA2	Gga_rs15068473	51
GGA2	Gga_rs13540019	51.7
GGA2	Gga_rs15906842	51.7
GGA2	Gga_rs14145577	52.5
GGA2	Gga_rs15068965	53.7
GGA2	Gga_rs13540235	53.7
GGA2	Gga_rs15069186	53.7
GGA2	Gga_rs15908425	53.7
GGA2	Gga_rs15908516	53.7
GGA2	Gga_rs14146546	53.7
GGA2	Gga_rs14146658	53.7
GGA2	Gga_rs15069626	53.7
GGA2	Gga_rs14146777	53.7
GGA2	Gga_rs14146891	53.7
GGA2	Gga_rs13540359	53.7
GGA2	Gga_rs15909065	53.7
GGA2	Gga_rs14146987	53.7
GGA2	Gga_rs15909520	53.9
GGA2	Gga_rs14147298	54
GGA2	Gga_rs15910200	54
GGA2	Gga_rs14147509	54
GGA2	Gga_rs15070377	54.2
GGA2	Gga_rs13540650	54.9
GGA2	Gga_rs15070513	54.9
GGA2	Gga_rs15911960	56
GGA2	Gga_rs14148194	56
GGA2	Gga_rs14148314	56
GGA2	Gga_rs15071229	56.2
GGA2	Gga_rs15071280	56.6
GGA2	Gga_rs15071585	56.6
GGA2	Gga_rs14148899	56.6
GGA2	Gga_rs15913523	56.6
GGA2	Gga_rs14149238	57.2
GGA2	Gga_rs15914197	57.2
GGA2	Gga_rs15072022	57.6
GGA2	Gga_rs15914974	57.6
GGA2	Gga_rs15072394	57.6
GGA2	Gga_rs15072490	57.6
GGA2	Gga_rs13541564	57.6
GGA2	Gga_rs15915947	57.6
GGA2	Gga_rs15916645	57.9
GGA2	Gga_rs13541724	57.9
GGA2	Gga_rs15073122	58.1
GGA2	Gga_rs15073302	58.4
GGA2	Gga_rs14150710	58.4
GGA2	Gga_rs15073344	58.4
GGA2	Gga_rs15073415	58.7
GGA2	Gga_rs14150991	58.7
GGA2	Gga_rs15919120	59.6
GGA2	Gga_rs15919336	59.9
GGA2	Gga_rs13542175	59.9
GGA2	Gga_rs15919662	60.2
GGA2	Gga_rs15920474	60.2
GGA2	Gga_rs15074044	60.5
GGA2	Gga_rs15074085	60.5
GGA2	Gga_rs14152349	61.6
GGA2	Gga_rs15074681	61.6
GGA2	Gga_rs15074784	62.6
GGA2	Gga_rs15923080	64.1
GGA2	Gga_rs15074936	64.1
GGA2	Gga_rs15075023	64.9
GGA2	Gga_rs14153057	65.4
GGA2	Gga_rs14153238	65.9
GGA2	Gga_rs14153286	65.9
GGA2	Gga_rs15924427	67.7
GGA2	Gga_rs14153364	67.7
GGA2	Gga_rs15924736	67.7
GGA2	Gga_rs15924892	68.1
GGA2	Gga_rs13542906	68.2
GGA2	Gga_rs15925110	68.2
GGA2	Gga_rs14153756	68.2
GGA2	Gga_rs15925776	68.9
GGA2	Gga_rs15075889	69.2
GGA2	Gga_rs13543033	69.2
GGA2	Gga_rs14154235	69.2
GGA2	Gga_rs15926650	69.2
GGA2	Gga_rs14154280	69.2
GGA2	Gga_rs14154304	69.2
GGA2	Gga_rs15926886	69.2
GGA2	Gga_rs15927128	69.2
GGA2	Gga_rs14154535	69.2
GGA2	Gga_rs15076403	69.2
GGA2	Gga_rs15076426	69.2
GGA2	Gga_rs14154704	69.2
GGA2	Gga_rs14154977	69.2
GGA2	Gga_rs15076694	69.2
GGA2	Gga_rs13543377	69.2
GGA2	Gga_rs15076906	69.2
GGA2	Gga_rs15077062	69.4
GGA2	Gga_rs15077140	69.4
GGA2	Gga_rs15928880	69.4
GGA2	Gga_rs14155687	69.4
GGA2	Gga_rs15077354	69.4
GGA2	Gga_rs15929196	69.4
GGA2	Gga_rs14155929	69.4
GGA2	Gga_rs14156083	69.4
GGA2	Gga_rs14156190	69.4
GGA2	Gga_rs15930007	69.6
GGA2	Gga_rs15077581	69.6
GGA2	Gga_rs15930398	69.6
GGA2	Gga_rs15077795	69.6
GGA2	Gga_rs15077843	69.9
GGA2	Gga_rs14156838	70
GGA2	Gga_rs15078209	70.3
GGA2	Gga_rs15932129	70.3
GGA2	Gga_rs15932335	70.3
GGA2	Gga_rs15932551	70.3
GGA2	Gga_rs14157476	70.5
GGA2	Gga_rs15078681	71
GGA2	Gga_rs14157814	71
GGA2	Gga_rs15078775	71
GGA2	Gga_rs13544091	71
GGA2	Gga_rs15933861	71
GGA2	Gga_rs14158165	71
GGA2	Gga_rs15934100	71
GGA2	Gga_rs13544185	71
GGA2	Gga_rs14158407	71
GGA2	Gga_rs15079248	71.7
GGA2	Gga_rs15079389	71.8
GGA2	Gga_rs14158775	71.8
GGA2	Gga_rs15079534	71.9
GGA2	Gga_rs15937157	72.5
GGA2	Gga_rs14159413	73
GGA2	Gga_rs15080126	73.9
GGA2	Gga_rs15938494	74.5
GGA2	Gga_rs14159992	74.8
GGA2	Gga_rs15080357	75.3
GGA2	Gga_rs14160202	75.4
GGA2	Gga_rs15080556	75.5
GGA2	Gga_rs14160540	75.9
GGA2	Gga_rs14160580	76.3
GGA2	Gga_rs14160690	76.4
GGA2	Gga_rs14160786	76.7
GGA2	Gga_rs15081003	77.3
GGA2	Gga_rs14161113	78.8
GGA2	Gga_rs14161187	78.9
GGA2	Gga_rs15081243	78.9
GGA2	Gga_rs15081308	78.9
GGA2	Gga_rs14161535	82.3
GGA2	Gga_rs15081838	82.9
GGA2	Gga_rs14162200	83.6
GGA2	Gga_rs13668315	84.2
GGA2	Gga_rs14162610	84.2
GGA2	Gga_rs15082556	84.4
GGA2	Gga_rs15945724	84.4
GGA2	Gga_rs14162772	84.6
GGA2	Gga_rs14162847	85
GGA2	Gga_rs14163143	85.3
GGA2	Gga_rs15946872	85.5
GGA2	Gga_rs14163311	85.8
GGA2	Gga_rs14163416	85.8
GGA2	Gga_rs14163418	86.6
GGA2	Gga_rs15947865	86.8
GGA2	Gga_rs15083619	87.6
GGA2	Gga_rs14163899	87.6
GGA2	Gga_rs15083660	87.6
GGA2	Gga_rs15083693	87.6
GGA2	Gga_rs14164004	87.6
GGA2	Gga_rs13668767	87.6
GGA2	Gga_rs15083875	87.8
GGA2	Gga_rs15948970	87.8
GGA2	Gga_rs15949024	87.8
GGA2	Gga_rs14164450	88
GGA2	Gga_rs15949535	88
GGA2	Gga_rs14164505	88
GGA2	Gga_rs15084168	88
GGA2	Gga_rs15949995	88
GGA2	Gga_rs15084311	88
GGA2	Gga_rs13668987	88.1
GGA2	Gga_rs15950708	88.3
GGA2	Gga_rs15084661	88.3
GGA2	Gga_rs15084679	88.3
GGA2	Gga_rs14165251	88.3
GGA2	Gga_rs15951700	89.4
GGA2	Gga_rs15951989	89.8
GGA2	Gga_rs15085176	89.8
GGA2	Gga_rs13669363	89.8
GGA2	Gga_rs15085296	89.8
GGA2	Gga_rs14165833	89.8
GGA2	Gga_rs14166047	91.2
GGA2	Gga_rs14166169	91.2
GGA2	Gga_rs15954557	91.3
GGA2	Gga_rs13669584	91.3
GGA2	Gga_rs15954745	91.3
GGA2	Gga_rs13669632	91.3
GGA2	Gga_rs14166610	91.3
GGA2	Gga_rs15086111	91.3
GGA2	Gga_rs15086146	91.9
GGA2	Gga_rs15955552	91.9
GGA2	Gga_rs15086331	91.9
GGA2	Gga_rs15086500	92
GGA2	Gga_rs15956676	92
GGA2	Gga_rs15086783	92.1
GGA2	Gga_rs14167279	92.2
GGA2	Gga_rs13669915	92.2
GGA2	Gga_rs14167393	92.2
GGA2	Gga_rs15087093	92.9
GGA2	Gga_rs15087328	92.9
GGA2	Gga_rs15087432	93
GGA2	Gga_rs14167971	93.2
GGA2	Gga_rs15087915	93.9
GGA2	Gga_rs15959816	94.1
GGA2	Gga_rs15088075	94.1
GGA2	Gga_rs15088092	94.1
GGA2	Gga_rs15961025	95.6
GGA2	Gga_rs14169095	96.2
GGA2	Gga_rs13670506	96.2
GGA2	Gga_rs13670544	96.2
GGA2	Gga_rs15961559	96.5
GGA2	Gga_rs14169480	96.5
GGA2	Gga_rs15089070	97.1
GGA2	Gga_rs15089174	97.1
GGA2	Gga_rs14169736	99.6
GGA2	Gga_rs13670817	99.9
GGA2	Gga_rs15963352	99.9
GGA2	Gga_rs15089630	100.3
GGA2	Gga_rs15089732	100.3
GGA2	Gga_rs15089780	100.3
GGA2	Gga_rs15964307	100.6
GGA2	Gga_rs13671167	100.6
[truncated: 7,805 more rows]

## Sheet: Population 2 sex-specific
Population 2 sex-specific
Chromosome	Marker	Position (cM)
		Female	Male
GGA1	Gga_rs13778682	0	0
GGA1	Gga_rs15744799	0.6	1
GGA1	Gga_rs14081485	0.6	1.5
GGA1	Gga_rs14081598	0.6	1.5
GGA1	Gga_rs13825161	0.6	1.5
GGA1	Gga_rs14789557	0.6	1.5
GGA1	Gga_rs15186966	0.6	1.5
GGA1	Gga_rs13824679	0.6	1.5
GGA1	Gga_rs15186705	0.6	1.5
GGA1	Gga_rs13824475	0.6	2.1
GGA1	Gga_rs15186020	0.6	2.6
GGA1	Gga_rs14789022	0.6	2.6
GGA1	Gga_rs14788878	0.6	2.6
GGA1	Gga_rs14788524	0.6	2.6
GGA1	Gga_rs13823450	0.8	2.9
GGA1	Gga_rs16089660	0.8	3.6
GGA1	Gga_rs16037391	0.8	3.6
GGA1	Gga_rs13827307	1.3	4.6
GGA1	Gga_rs15191391	1.3	5.5
GGA1	Gga_rs14791312	1.3	5.5
GGA1	Gga_rs13621816	1.3	5.5
GGA1	Gga_rs13827029	1.9	5.5
GGA1	Gga_rs14791163	2.1	5.5
GGA1	Gga_rs14791127	2.3	5.5
GGA1	Gga_rs14791051	2.3	6
GGA1	Gga_rs15190760	2.3	6
GGA1	Gga_rs14791005	2.3	6
GGA1	Gga_rs14790914	2.3	6
GGA1	Gga_rs13826521	2.3	6
GGA1	Gga_rs15190195	2.3	6
GGA1	Gga_rs15190079	2.3	6
GGA1	Gga_rs13826448	2.3	6.9
GGA1	Gga_rs14740489	2.3	6.9
GGA1	Gga_rs14716167	2.3	6.9
GGA1	Gga_rs16718718	2.3	7.7
GGA1	Gga_rs16756550	2.3	8
GGA1	Gga_rs14736830	2.3	8
GGA1	Gga_rs14790603	2.6	8.6
GGA1	Gga_rs13826119	2.6	9.1
GGA1	Gga_rs16692189	2.6	9.5
GGA1	Gga_rs15189059	2.9	10
GGA1	Gga_rs16079719	3	10.4
GGA1	Gga_rs14790473	3.1	10.4
GGA1	Gga_rs13825877	3.1	10.4
GGA1	Gga_rs15188694	3.1	11.1
GGA1	Gga_rs14790338	3.1	11.1
GGA1	Gga_rs13825609	3.1	11.4
GGA1	Gga_rs13825549	3.1	11.4
GGA1	Gga_rs13825534	3.1	11.4
GGA1	Gga_rs13825373	3.1	11.6
GGA1	Gga_rs14789971	3.1	11.6
GGA1	Gga_rs14789970	3.1	11.6
GGA1	Gga_rs15187758	3.1	11.6
GGA1	Gga_rs15203387	3.5	12.3
GGA1	Gga_rs13715070	3.5	12.3
GGA1	Gga_rs13834240	3.5	12.3
GGA1	Gga_rs13834191	3.5	12.3
GGA1	Gga_rs13834163	3.5	12.3
GGA1	Gga_rs15203102	3.5	12.3
GGA1	Gga_rs13833873	3.5	12.3
GGA1	Gga_rs13715018	3.5	12.3
GGA1	Gga_rs15202580	3.5	12.3
GGA1	Gga_rs16058547	3.5	12.3
GGA1	Gga_rs15202187	3.5	12.3
GGA1	Gga_rs13833395	3.5	12.3
GGA1	Gga_rs13833305	3.5	12.7
GGA1	Gga_rs15201649	3.5	12.7
GGA1	Gga_rs15201874	3.5	12.7
GGA1	Gga_rs13832926	3.8	12.7
GGA1	Gga_rs14795878	3.8	12.7
GGA1	Gga_rs15200439	3.8	13.3
GGA1	Gga_rs13832501	3.8	13.3
GGA1	Gga_rs14795706	4.2	13.3
GGA1	Gga_rs13832402	4.2	13.3
GGA1	Gga_rs14795634	4.2	13.6
GGA1	Gga_rs13831991	4.6	13.9
GGA1	Gga_rs15199065	4.6	14.6
GGA1	Gga_rs15198940	4.6	14.6
GGA1	Gga_rs14794942	5.2	14.6
GGA1	Gga_rs13714295	5.2	14.6
GGA1	Gga_rs13831297	5.4	14.6
GGA1	Gga_rs13831216	5.4	14.6
GGA1	Gga_rs13830946	5.9	15.3
GGA1	Gga_rs15197560	5.9	15.9
GGA1	Gga_rs13830601	5.9	16.6
GGA1	Gga_rs13830481	6.2	16.7
GGA1	Gga_rs13830384	6.8	16.7
GGA1	Gga_rs15196405	7.3	16.8
GGA1	Gga_rs15196148	7.3	17.4
GGA1	Gga_rs15196016	7.3	17.4
GGA1	Gga_rs13829795	7.7	18.1
GGA1	Gga_rs13829775	7.7	18.1
GGA1	Gga_rs13829689	7.7	18.1
GGA1	Gga_rs15195488	9.2	18.1
GGA1	Gga_rs14792915	9.2	18.1
GGA1	Gga_rs14792852	9.2	18.1
GGA1	Gga_rs15194942	10.5	19.1
GGA1	Gga_rs13829190	10.5	19.3
GGA1	Gga_rs14792587	10.5	19.3
GGA1	Gga_rs15194078	10.9	19.3
GGA1	Gga_rs16037656	12.3	20.2
GGA1	Gga_rs15193729	12.3	20.8
GGA1	Gga_rs15193500	12.3	21.9
GGA1	Gga_rs16732880	12.3	21.9
GGA1	Gga_rs14720601	12.3	21.9
GGA1	Gga_rs14735498	12.8	23.2
GGA1	Gga_rs16734180	13.5	23.2
GGA1	Gga_rs14792295	13.5	23.6
GGA1	Gga_rs13828437	13.5	24.2
GGA1	Gga_rs13800257	14.3	25
GGA1	Gga_rs15192893	14.3	25
GGA1	Gga_rs15192806	14.3	25
GGA1	Gga_rs13828053	14.3	25
GGA1	Gga_rs14792064	14.3	25
GGA1	Gga_rs13827933	14.3	25
GGA1	Gga_rs14791771	14.3	25
GGA1	Gga_rs13827688	14.3	25
GGA1	Gga_rs15192112	14.3	25
GGA1	Gga_rs13800104	14.3	25
GGA1	Gga_rs13827618	14.3	25
GGA1	Gga_rs14791559	14.3	25
GGA1	Gga_rs13827582	14.3	25
GGA1	Gga_rs13800083	14.3	25
GGA1	Gga_rs13798876	14.3	25
GGA1	Gga_rs13834692	14.3	25
GGA1	Gga_rs15203952	14.3	25
GGA1	Gga_rs13805169	14.3	25
GGA1	Gga_rs16737541	14.3	25
GGA1	Gga_rs15204270	14.3	25
GGA1	Gga_rs15204378	14.3	25
GGA1	Gga_rs15204414	14.3	25
GGA1	Gga_rs13834998	14.3	25
GGA1	Gga_rs13835022	14.3	25
GGA1	Gga_rs13835067	14.3	25
GGA1	Gga_rs14797662	14.3	25
GGA1	Gga_rs15204769	14.3	25.2
GGA1	Gga_rs15204789	14.5	25.4
GGA1	Gga_rs13835287	14.5	25.6
GGA1	Gga_rs13835308	14.5	25.6
GGA1	Gga_rs14797880	14.5	25.6
GGA1	Gga_rs13835384	14.5	25.6
GGA1	Gga_rs13799051	14.5	25.6
GGA1	Gga_rs14797961	14.5	25.6
GGA1	Gga_rs15205470	14.5	25.6
GGA1	Gga_rs14797993	14.5	25.6
GGA1	Gga_rs15205616	14.5	26
GGA1	Gga_rs15205693	14.5	26.4
GGA1	Gga_rs14707323	14.5	26.4
GGA1	Gga_rs13835806	15.5	27.2
GGA1	Gga_rs15205802	15.5	27.2
GGA1	Gga_rs13835736	15.5	27.2
GGA1	Gga_rs14727166	15.5	28.3
GGA1	Gga_rs14732104	15.7	28.3
GGA1	Gga_rs13835913	16.3	28.6
GGA1	Gga_rs14798199	16.3	28.6
GGA1	Gga_rs13835996	16.3	29
GGA1	Gga_rs15206046	16.3	29
GGA1	Gga_rs14798322	16.4	29.1
GGA1	Gga_rs15206368	16.8	29.5
GGA1	Gga_rs13836229	16.8	29.5
GGA1	Gga_rs13836249	17	29.5
GGA1	Gga_rs14798417	17	29.5
GGA1	Gga_rs13836309	17	29.5
GGA1	Gga_rs13836318	17	29.5
GGA1	Gga_rs13836341	17	29.5
GGA1	Gga_rs14798473	17	29.5
GGA1	Gga_rs14798511	17	29.5
GGA1	Gga_rs14798575	17	29.5
GGA1	Gga_rs14713020	17	29.5
GGA1	Gga_rs16693595	17	29.5
GGA1	Gga_rs13836549	17	29.5
GGA1	Gga_rs13836571	17	29.7
GGA1	Gga_rs15206987	17	29.7
GGA1	Gga_rs15207592	17.4	30.7
GGA1	Gga_rs15208040	17.7	31.2
GGA1	Gga_rs14799213	17.7	31.5
GGA1	Gga_rs15208419	18	31.5
GGA1	Gga_rs13837795	18.5	31.5
GGA1	Gga_rs15208864	18.5	31.5
GGA1	Gga_rs13837936	18.5	31.5
GGA1	Gga_rs14799431	18.5	32.1
GGA1	Gga_rs13746405	18.5	32.1
GGA1	Gga_rs13838376	19.2	33.1
GGA1	Gga_rs15209845	19.2	33.1
GGA1	Gga_rs13838617	19.2	33.1
GGA1	Gga_rs13746611	19.4	33.1
GGA1	Gga_rs13838947	19.4	33.7
GGA1	Gga_rs13746685	19.4	33.7
GGA1	Gga_rs15210684	19.4	33.7
GGA1	Gga_rs14800198	19.4	33.7
GGA1	Gga_rs14800402	19.4	33.7
GGA1	Gga_rs13839470	19.4	33.7
GGA1	Gga_rs15211404	19.4	33.7
GGA1	Gga_rs13839639	19.4	33.7
GGA1	Gga_rs14800705	19.8	33.7
GGA1	Gga_rs13840180	19.8	33.7
GGA1	Gga_rs13747106	19.8	35
GGA1	Gga_rs15212585	20.7	35
GGA1	Gga_rs14801141	21.3	35
GGA1	Gga_rs13840561	21.3	35
GGA1	Gga_rs14801354	22.2	36.5
GGA1	Gga_rs14801443	22.2	36.5
GGA1	Gga_rs13840901	22.2	36.5
GGA1	Gga_rs13747315	22.2	36.6
GGA1	Gga_rs14801618	22.2	36.6
GGA1	Gga_rs13841026	22.2	36.6
GGA1	Gga_rs13747367	22.4	36.6
GGA1	Gga_rs15214395	22.4	36.6
GGA1	Gga_rs13841164	22.6	36.6
GGA1	Gga_rs13841399	23.6	38.1
GGA1	Gga_rs13841556	24	38.4
GGA1	Gga_rs13841618	24	38.4
GGA1	Gga_rs14802339	24	38.4
GGA1	Gga_rs13841822	24	38.4
GGA1	Gga_rs13747646	24	38.9
GGA1	Gga_rs14802647	24.7	38.9
GGA1	Gga_rs13842021	25.2	39.2
GGA1	Gga_rs15216836	25.3	39.7
GGA1	Gga_rs13747869	26.2	40.2
GGA1	Gga_rs15217520	26.2	40.4
GGA1	Gga_rs15217578	26.2	40.4
GGA1	Gga_rs13842825	26.2	40.4
GGA1	Gga_rs14803592	26.2	40.4
GGA1	Gga_rs15217888	26.2	40.8
GGA1	Gga_rs15218217	26.2	41.1
GGA1	Gga_rs15218366	26.2	41.1
GGA1	Gga_rs14803977	26.7	41.1
GGA1	Gga_rs13843193	26.7	41.1
GGA1	Gga_rs13748159	26.7	41.1
GGA1	Gga_rs15218822	26.7	41.1
GGA1	Gga_rs15219126	26.7	41.2
GGA1	Gga_rs13748256	26.7	41.2
GGA1	Gga_rs13844118	27.6	41.9
GGA1	Gga_rs14804894	27.6	41.9
GGA1	Gga_rs13748526	27.6	41.9
GGA1	Gga_rs13844498	27.6	41.9
GGA1	Gga_rs15221376	27.6	42.8
GGA1	Gga_rs13844757	28	42.8
GGA1	Gga_rs13748804	28	43.9
GGA1	Gga_rs15222979	28.9	44.3
GGA1	Gga_rs15223183	28.9	44.3
GGA1	Gga_rs14805816	28.9	44.3
GGA1	Gga_rs15223553	28.9	44.3
GGA1	Gga_rs15224581	30.1	45.2
GGA1	Gga_rs15224796	31.1	45.6
GGA1	Gga_rs14806488	31.1	45.6
GGA1	Gga_rs13845970	31.1	45.8
GGA1	Gga_rs15225424	31.5	46.9
GGA1	Gga_rs13749376	31.5	46.9
GGA1	Gga_rs14806783	31.5	47.1
GGA1	Gga_rs15225889	31.5	47.1
GGA1	Gga_rs13846402	31.5	47.1
GGA1	Gga_rs13846495	31.5	47.1
GGA1	Gga_rs13846564	31.5	47.1
GGA1	Gga_rs14807010	31.5	47.1
GGA1	Gga_rs15226469	31.7	47.1
GGA1	Gga_rs13846784	31.7	47.1
GGA1	Gga_rs13846865	31.7	47.3
GGA1	Gga_rs15226846	31.7	47.3
GGA1	Gga_rs15226963	31.7	47.3
GGA1	Gga_rs13847029	31.7	47.3
GGA1	Gga_rs15227109	31.7	47.3
GGA1	Gga_rs13749685	31.7	47.3
GGA1	Gga_rs13749711	31.7	47.3
GGA1	Gga_rs13847411	31.7	47.3
GGA1	Gga_rs13847439	31.7	47.3
GGA1	Gga_rs13847466	31.7	47.3
GGA1	Gga_rs15228240	31.7	47.3
GGA1	Gga_rs15228926	32.8	48.1
GGA1	Gga_rs14808254	33.2	48.1
GGA1	Gga_rs13750037	33.2	48.1
GGA1	Gga_rs13848215	33.2	48.1
GGA1	Gga_rs14808450	33.2	48.8
GGA1	Gga_rs13750139	33.7	48.8
GGA1	Gga_rs15229887	35	48.8
GGA1	Gga_rs13848719	37	48.8
GGA1	Gga_rs13848872	37	48.8
GGA1	Gga_rs14809226	38.7	50.8
GGA1	Gga_rs13849470	40.7	51.4
GGA1	Gga_rs15231873	41.7	52.6
GGA1	Gga_rs14809681	41.7	52.6
GGA1	Gga_rs13849993	43.6	52.6
GGA1	Gga_rs15232952	43.6	52.9
GGA1	Gga_rs14810075	44.6	53.2
GGA1	Gga_rs15233650	45.2	53.5
GGA1	Gga_rs14810347	45.2	53.5
GGA1	Gga_rs15234281	45.7	54.2
GGA1	Gga_rs13850906	46.4	54.9
GGA1	Gga_rs13851122	47.3	56.4
GGA1	Gga_rs14811108	47.3	56.4
GGA1	Gga_rs15236245	47.3	58.1
GGA1	Gga_rs14811554	47.3	58.1
GGA1	Gga_rs15236615	47.3	58.1
GGA1	Gga_rs14811801	48.7	58.4
GGA1	Gga_rs13852240	48.7	58.4
GGA1	Gga_rs13852425	48.7	58.4
GGA1	Gga_rs13751754	48.7	58.4
GGA1	Gga_rs13852646	48.7	58.4
GGA1	Gga_rs14812421	49.9	59.8
GGA1	Gga_rs13751958	50	59.8
GGA1	Gga_rs14812548	50	59.8
GGA1	Gga_rs15239724	50.2	59.8
GGA1	Gga_rs16038617	50.2	59.8
GGA1	Gga_rs15239858	50.2	60.2
GGA1	Gga_rs14812793	50.3	60.2
GGA1	Gga_rs14812935	50.9	60.2
GGA1	Gga_rs14813032	51.3	60.2
GGA1	Gga_rs14813100	51.3	60.7
GGA1	Gga_rs14813334	51.7	61.1
GGA1	Gga_rs15241234	51.7	61.1
GGA1	Gga_rs15241493	52.1	61.1
GGA1	Gga_rs15241614	52.1	61.1
GGA1	Gga_rs15242090	52.5	61.1
GGA1	Gga_rs14813719	52.5	61.1
GGA1	Gga_rs13854631	52.5	61.1
GGA1	Gga_rs14813905	52.7	61.1
GGA1	Gga_rs13752661	52.7	61.1
GGA1	Gga_rs13854873	52.7	61.1
GGA1	Gga_rs15242931	52.7	61.5
GGA1	Gga_rs15243306	53.1	61.8
GGA1	Gga_rs14814275	53.1	61.8
GGA1	Gga_rs14814380	53.7	61.8
GGA1	Gga_rs13855665	53.7	62.5
GGA1	Gga_rs15244589	53.7	62.5
GGA1	Gga_rs14814875	53.8	63.4
GGA1	Gga_rs13855948	54.4	63.6
GGA1	Gga_rs14815055	54.4	63.6
GGA1	Gga_rs15245179	54.4	63.6
GGA1	Gga_rs13856354	54.4	63.6
GGA1	Gga_rs13856561	54.4	64.2
GGA1	Gga_rs15246167	54.4	64.2
GGA1	Gga_rs15246298	54.4	64.2
GGA1	Gga_rs14815780	54.4	64.2
GGA1	Gga_rs13856783	54.4	64.2
GGA1	Gga_rs15246652	54.4	64.2
GGA1	Gga_rs13856909	54.4	64.2
GGA1	Gga_rs15246824	54.4	64.2
GGA1	Gga_rs14815923	54.4	64.2
GGA1	Gga_rs14815974	54.4	64.2
GGA1	Gga_rs15246965	54.4	64.2
GGA1	Gga_rs14816032	54.4	64.2
GGA1	Gga_rs13857290	54.4	64.2
GGA1	Gga_rs15247209	54.4	64.2
GGA1	Gga_rs13857335	54.4	64.2
GGA1	Gga_rs15247376	54.4	64.2
GGA1	Gga_rs13857390	54.4	64.2
GGA1	Gga_rs14816387	54.4	64.3
GGA1	Gga_rs15247892	54.4	64.3
GGA1	Gga_rs14816489	54.4	64.3
GGA1	Gga_rs15247969	54.4	64.3
GGA1	Gga_rs15248018	54.4	64.4
GGA1	Gga_rs14816589	54.4	64.5
GGA1	Gga_rs14816632	54.4	64.6
GGA1	Gga_rs15248443	54.6	64.7
GGA1	Gga_rs13858146	54.6	64.7
GGA1	Gga_rs14816763	54.6	64.7
GGA1	Gga_rs15248955	54.6	64.8
GGA1	Gga_rs14817017	54.6	64.8
GGA1	Gga_rs13858385	54.6	64.8
GGA1	Gga_rs13650386	54.6	64.8
GGA1	Gga_rs13858596	54.8	65.2
GGA1	Gga_rs13858621	54.8	65.2
GGA1	Gga_rs14817402	54.8	65.4
GGA1	Gga_rs15250146	54.9	66
GGA1	Gga_rs14817663	54.9	66
GGA1	Gga_rs13859099	54.9	66.5
GGA1	Gga_rs13859242	55.5	66.5
GGA1	Gga_rs13859409	56.8	66.8
GGA1	Gga_rs15251282	58.2	67.2
GGA1	Gga_rs13859565	58.2	67.2
GGA1	Gga_rs14818109	58.2	69.1
GGA1	Gga_rs14818221	58.7	69.1
GGA1	Gga_rs15252431	58.7	69.1
GGA1	Gga_rs13860147	58.7	70.4
GGA1	Gga_rs13650915	59.3	70.4
GGA1	Gga_rs15253232	60.1	70.4
GGA1	Gga_rs15253509	60.1	71.1
GGA1	Gga_rs15253716	60.5	71.1
GGA1	Gga_rs14818820	61.5	71.4
GGA1	Gga_rs15254382	61.8	71.4
GGA1	Gga_rs14819061	61.8	71.4
GGA1	Gga_rs15254661	61.8	71.4
GGA1	Gga_rs14819210	61.8	71.4
GGA1	Gga_rs14819263	62.1	71.4
GGA1	Gga_rs13861120	62.5	71.4
GGA1	Gga_rs13861228	62.5	73
GGA1	Gga_rs13651288	62.5	73
GGA1	Gga_rs13861394	63.4	73
GGA1	Gga_rs14819612	63.4	73
GGA1	Gga_rs15255831	63.4	73
GGA1	Gga_rs14819951	63.4	73.3
GGA1	Gga_rs14820030	63.4	73.3
GGA1	Gga_rs15256618	64	73.7
GGA1	Gga_rs14820346	64.5	73.7
GGA1	Gga_rs13651632	64.5	74.1
GGA1	Gga_rs13862573	65	75.2
GGA1	Gga_rs13651731	65	75.2
GGA1	Gga_rs13651776	66	75.2
GGA1	Gga_rs15258892	66	75.6
GGA1	Gga_rs13862913	66.2	76.6
GGA1	Gga_rs14821101	66.7	77.3
GGA1	Gga_rs13863160	66.7	78.1
GGA1	Gga_rs13863319	67.4	78.2
GGA1	Gga_rs14821463	67.4	78.7
GGA1	Gga_rs13863600	67.8	78.7
GGA1	Gga_rs13863753	67.8	78.7
GGA1	Gga_rs13863783	68	78.7
GGA1	Gga_rs13863880	68	78.7
GGA1	Gga_rs13652120	68	79
GGA1	Gga_rs15261077	68	79
GGA1	Gga_rs13864066	68	79
GGA1	Gga_rs14821894	68.4	79
GGA1	Gga_rs13652196	68.4	79.8
GGA1	Gga_rs13864585	70.5	80.5
GGA1	Gga_rs13652288	72	80.5
GGA1	Gga_rs15262092	72	80.5
GGA1	Gga_rs14822245	72.5	80.5
GGA1	Gga_rs13864885	73.1	81.1
GGA1	Gga_rs15262880	73.1	82.3
GGA1	Gga_rs15262881	73.1	82.3
GGA1	Gga_rs14822468	73.4	82.3
GGA1	Gga_rs14822504	73.4	82.3
GGA1	Gga_rs13865206	73.8	83.4
GGA1	Gga_rs13865472	73.8	83.4
GGA1	Gga_rs13652624	74.4	86.8
GGA1	Gga_rs14823004	77.5	86.8
GGA1	Gga_rs15264713	77.5	86.8
GGA1	Gga_rs15264984	77.5	87.7
GGA1	Gga_rs13865869	78.5	88.3
GGA1	Gga_rs13652742	78.5	88.3
GGA1	Gga_rs13866063	78.5	89.7
GGA1	Gga_rs14823728	78.7	89.7
GGA1	Gga_rs13652862	78.7	89.7
GGA1	Gga_rs14823912	79.7	90.3
GGA1	Gga_rs15266013	79.7	90.3
GGA1	Gga_rs15266180	80.2	90.3
GGA1	Gga_rs14824021	81.5	90.3
GGA1	Gga_rs13866601	81.5	92
GGA1	Gga_rs14824271	81.5	92
GGA1	Gga_rs13866722	81.5	92
GGA1	Gga_rs14824534	81.5	92
GGA1	Gga_rs13653133	81.5	92
GGA1	Gga_rs15267639	81.5	92
GGA1	Gga_rs13653211	81.5	92.8
GGA1	Gga_rs14824909	81.7	92.8
GGA1	Gga_rs15268411	81.7	92.8
GGA1	Gga_rs14825433	82.4	92.8
GGA1	Gga_rs15269489	82.4	92.8
GGA1	Gga_rs15270320	82.6	96.2
GGA1	Gga_rs14826013	83.5	96.2
GGA1	Gga_rs15271059	84.5	96.2
GGA1	Gga_rs13868430	84.5	96.2
GGA1	Gga_rs14826429	85.5	96.6
GGA1	Gga_rs13653769	85.5	96.6
GGA1	Gga_rs14826577	85.9	96.6
GGA1	Gga_rs13653876	87.4	96.9
GGA1	Gga_rs14826792	87.9	97.4
GGA1	Gga_rs14827207	87.9	97.4
GGA1	Gga_rs13654388	89.2	100.5
GGA1	Gga_rs13870138	91	100.5
GGA1	Gga_rs13654580	92.6	100.5
GGA1	Gga_rs15276927	92.9	100.9
GGA1	Gga_rs14828672	92.9	100.9
GGA1	Gga_rs13654686	92.9	100.9
GGA1	Gga_rs14828914	94.2	101.3
GGA1	Gga_rs14828972	94.2	101.8
GGA1	Gga_rs14828994	94.2	102.4
GGA1	Gga_rs15278494	94.9	102.4
GGA1	Gga_rs14829427	96.9	103.9
GGA1	Gga_rs15279258	96.9	104.3
GGA1	Gga_rs15279750	96.9	104.7
GGA1	Gga_rs15280112	96.9	105
GGA1	Gga_rs15280607	96.9	105
GGA1	Gga_rs14830212	96.9	105
GGA1	Gga_rs14830262	96.9	105
GGA1	Gga_rs14830292	96.9	105
GGA1	Gga_rs13872640	97.3	105
GGA1	Gga_rs15281167	97.3	105
GGA1	Gga_rs14830426	97.3	105
GGA1	Gga_rs13872779	97.3	105
GGA1	Gga_rs14830558	97.3	105
GGA1	Gga_rs13655418	97.3	105
GGA1	Gga_rs15281703	97.3	105
GGA1	Gga_rs14831037	97.3	105
GGA1	Gga_rs14831264	98.3	105
GGA1	Gga_rs14831337	98.3	105
GGA1	Gga_rs14831437	98.3	105.9
GGA1	Gga_rs14831632	98.9	106.5
GGA1	Gga_rs15284260	98.9	106.5
GGA1	Gga_rs15284494	98.9	107.2
GGA1	Gga_rs15284704	98.9	107.2
GGA1	Gga_rs15284824	99.4	107.2
GGA1	Gga_rs14832523	100.7	107.2
GGA1	Gga_rs15286126	101.4	109.2
GGA1	Gga_rs14833107	103.8	110
GGA1	Gga_rs13875409	103.8	112.2
GGA1	Gga_rs15287570	103.8	112.2
GGA1	Gga_rs13875565	103.8	112.2
GGA1	Gga_rs15288176	105.9	112.6
GGA1	Gga_rs13656530	107	112.6
GGA1	Gga_rs14834021	107	113.3
GGA1	Gga_rs13876085	107	113.9
GGA1	Gga_rs13876139	107	113.9
GGA1	Gga_rs13876189	107.8	114.8
GGA1	Gga_rs13876316	107.8	114.8
GGA1	Gga_rs14834459	108	114.8
GGA1	Gga_rs15289674	108.1	114.8
GGA1	Gga_rs13876556	108.1	114.8
GGA1	Gga_rs13876622	108.1	115.9
GGA1	Gga_rs13876697	108.6	116.5
GGA1	Gga_rs15290284	109.5	116.5
GGA1	Gga_rs14835282	110.1	116.5
GGA1	Gga_rs14835386	110.1	117.6
GGA1	Gga_rs14835569	110.6	117.6
GGA1	Gga_rs15291883	110.6	117.6
GGA1	Gga_rs13877547	110.6	118.1
GGA1	Gga_rs15292135	110.6	118.5
GGA1	Gga_rs13657230	110.6	118.5
GGA1	Gga_rs14835888	110.6	118.5
GGA1	Gga_rs15293251	111.9	118.7
GGA1	Gga_rs13878105	111.9	119.1
GGA1	Gga_rs14836389	111.9	119.7
GGA1	Gga_rs15294096	111.9	119.8
GGA1	Gga_rs13878351	111.9	119.8
GGA1	Gga_rs13657570	111.9	119.8
GGA1	Gga_rs13878575	112.4	119.8
GGA1	Gga_rs13878693	112.4	119.8
GGA1	Gga_rs14836885	112.4	119.8
GGA1	Gga_rs13878782	112.9	119.8
GGA1	Gga_rs13878841	112.9	119.8
GGA1	Gga_rs13657762	112.9	119.8
GGA1	Gga_rs13878998	112.9	119.8
GGA1	Gga_rs15296303	112.9	119.8
GGA1	Gga_rs14837371	112.9	119.8
GGA1	Gga_rs15296769	112.9	119.8
GGA1	Gga_rs13879221	112.9	120.7
GGA1	Gga_rs15297136	112.9	120.9
GGA1	Gga_rs13879350	112.9	120.9
GGA1	Gga_rs14838390	114.6	122.3
GGA1	Gga_rs14838477	114.6	122.3
GGA1	Gga_rs15299188	115.7	122.3
GGA1	Gga_rs14838655	115.7	122.3
GGA1	Gga_rs14838799	118.2	123.2
GGA1	Gga_rs13658329	118.2	123.2
GGA1	Gga_rs15299778	118.2	123.2
GGA1	Gga_rs13658393	118.2	123.2
GGA1	Gga_rs14839139	118.7	124.5
GGA1	Gga_rs14839209	118.7	124.5
GGA1	Gga_rs13880779	120	124.9
GGA1	Gga_rs15301677	120	125.5
GGA1	Gga_rs14839731	120	125.5
GGA1	Gga_rs15302152	120	125.5
GGA1	Gga_rs13881116	120	125.8
GGA1	Gga_rs14840084	120	125.8
GGA1	Gga_rs15303041	121.8	127.7
GGA1	Gga_rs15303414	121.8	127.7
GGA1	Gga_rs14840557	123.2	127.7
GGA1	Gga_rs13882064	124.4	127.9
GGA1	Gga_rs13659175	124.4	128.1
GGA1	Gga_rs15304526	124.4	128.1
GGA1	Gga_rs13882158	124.4	128.1
GGA1	Gga_rs15304798	124.4	128.1
GGA1	Gga_rs15305118	124.4	129
GGA1	Gga_rs13659587	124.4	130.9
GGA1	Gga_rs13883105	125.3	131.3
GGA1	Gga_rs13883247	127.3	131.3
GGA1	Gga_rs15307852	127.3	131.3
GGA1	Gga_rs14842510	127.3	131.7
GGA1	Gga_rs15308925	127.3	132.4
GGA1	Gga_rs13884024	127.3	133.5
GGA1	Gga_rs13884167	127.3	133.5
GGA1	Gga_rs15309582	127.9	134
GGA1	Gga_rs14843451	127.9	134.6
GGA1	Gga_rs13884341	127.9	134.6
GGA1	Gga_rs13660287	127.9	134.6
GGA1	Gga_rs15310140	127.9	134.6
GGA1	Gga_rs14843711	128.6	135
GGA1	Gga_rs13884776	129	135
GGA1	Gga_rs15311860	129	136.5
GGA1	Gga_rs13660639	129	136.5
GGA1	Gga_rs15312131	129	136.5
GGA1	Gga_rs13885753	129.5	136.5
GGA1	Gga_rs13885943	130	137.8
GGA1	Gga_rs13886011	130.2	137.8
GGA1	Gga_rs15859638	130.2	140
GGA1	Gga_rs13819552	130.2	140
GGA1	Gga_rs13819560	130.2	140
GGA1	Gga_rs13816424	130.2	140
GGA1	Gga_rs16017455	130.3	140
GGA1	Gga_rs16070385	130.3	140
GGA1	Gga_rs13815133	130.5	140
GGA1	Gga_rs14844983	130.5	140
GGA1	Gga_rs14717147	130.5	140.7
GGA1	Gga_rs16702996	130.5	140.7
GGA1	Gga_rs15203707	130.5	140.7
GGA1	Gga_rs15203656	130.5	140.7
GGA1	Gga_rs14797224	130.5	140.7
GGA1	Gga_rs15313177	130.5	140.7
GGA1	Gga_rs13997147	130.5	140.7
GGA1	Gga_rs13726025	130.5	140.8
GGA1	Gga_rs13997089	130.5	140.8
GGA1	Gga_rs13997011	130.5	140.8
GGA1	Gga_rs15552948	130.5	140.8
GGA1	Gga_rs15552838	130.5	140.8
GGA1	Gga_rs13996673	130.5	141.1
GGA1	Gga_rs13996660	130.5	141.1
GGA1	Gga_rs13996613	130.5	141.1
GGA1	Gga_rs13996539	130.5	141.4
GGA1	Gga_rs15551342	130.5	141.4
GGA1	Gga_rs13996280	130.5	141.4
GGA1	Gga_rs13996341	130.5	141.4
GGA1	Gga_rs15551656	130.5	141.4
GGA1	Gga_rs13886740	130.5	141.4
GGA1	Gga_rs13886698	130.5	141.4
GGA1	Gga_rs13886661	130.5	141.4
GGA1	Gga_rs14845171	130.5	141.8
GGA1	Gga_rs14845093	130.5	141.8
GGA1	Gga_rs14845078	130.5	141.8
GGA1	Gga_rs16054723	130.5	141.8
GGA1	Gga_rs13776664	130.5	141.8
GGA1	Gga_rs13887007	130.5	142.5
GGA1	Gga_rs15314440	130.5	142.8
GGA1	Gga_rs13887118	131	143.9
GGA1	Gga_rs13887203	131.5	144.8
GGA1	Gga_rs13887330	131.9	145.9
GGA1	Gga_rs14845807	131.9	145.9
GGA1	Gga_rs13887580	131.9	147.7
GGA1	Gga_rs13887890	131.9	147.7
GGA1	Gga_rs13887893	131.9	147.7
GGA1	Gga_rs15316861	131.9	147.7
GGA1	Gga_rs15317044	131.9	147.8
GGA1	Gga_rs14846455	132.1	147.9
GGA1	Gga_rs14693411	132.1	147.9
GGA1	Gga_rs14693408	132.1	147.9
GGA1	Gga_rs13888258	132.1	147.9
GGA1	Gga_rs14846508	132.1	148.4
GGA1	Gga_rs13887935	132.1	148.4
GGA1	Gga_rs15317448	132.1	148.4
GGA1	Gga_rs13888504	132.1	149.7
GGA1	Gga_rs14846790	132.1	150.5
GGA1	Gga_rs13888569	132.5	150.5
GGA1	Gga_rs13888629	132.7	150.5
GGA1	Gga_rs14846920	132.7	150.5
GGA1	Gga_rs15318153	132.7	150.9
GGA1	Gga_rs14846971	133.2	150.9
GGA1	Gga_rs15318316	133.2	152.7
GGA1	Gga_rs15318723	133.2	152.7
GGA1	Gga_rs13889337	136	153.5
GGA1	Gga_rs15319501	136	153.9
GGA1	Gga_rs14847685	137.1	154.6
GGA1	Gga_rs14847836	137.6	154.6
GGA1	Gga_rs13582852	137.6	154.6
GGA1	Gga_rs13582859	137.6	154.6
GGA1	Gga_rs15320404	138.3	155.3
GGA1	Gga_rs13890218	141.3	156.8
GGA1	Gga_rs14848279	141.8	156.8
GGA1	Gga_rs13890418	141.8	156.8
GGA1	Gga_rs13583058	141.8	158.8
GGA1	Gga_rs15321542	142.9	160.9
GGA1	Gga_rs13890696	142.9	160.9
GGA1	Gga_rs15322198	142.9	161.4
GGA1	Gga_rs13583256	142.9	161.4
GGA1	Gga_rs13891071	142.9	161.4
GGA1	Gga_rs14848905	142.9	161.4
GGA1	Gga_rs13583321	142.9	161.4
GGA1	Gga_rs14849028	142.9	161.4
GGA1	Gga_rs15323119	143.9	161.4
GGA1	Gga_rs13891422	143.9	161.4
GGA1	Gga_rs14849314	144.7	162.6
GGA1	Gga_rs13891784	144.7	163.4
GGA1	Gga_rs15324096	145	163.9
GGA1	Gga_rs13891940	145	164.5
GGA1	Gga_rs15324559	145.9	164.5
GGA1	Gga_rs14849747	145.9	164.5
GGA1	Gga_rs14849776	145.9	164.7
GGA1	Gga_rs14849846	145.9	165
GGA1	Gga_rs13583746	146.3	165.8
GGA1	Gga_rs13892743	146.3	166.4
GGA1	Gga_rs13892878	146.3	166.4
GGA1	Gga_rs13583931	146.3	166.4
GGA1	Gga_rs13892965	146.3	166.4
GGA1	Gga_rs13583965	146.7	166.4
GGA1	Gga_rs13893077	147	166.4
GGA1	Gga_rs15326212	147	166.7
GGA1	Gga_rs15326393	147.1	166.7
GGA1	Gga_rs15326483	147.3	166.7
GGA1	Gga_rs13893477	147.3	167.4
GGA1	Gga_rs13646291	148.2	168.1
GGA1	Gga_rs15327274	148.2	168.1
GGA1	Gga_rs13894086	148.2	168.1
GGA1	Gga_rs14851227	148.4	168.1
GGA1	Gga_rs13894202	148.4	168.1
GGA1	Gga_rs13894276	149.8	169.7
GGA1	Gga_rs15328099	149.8	169.7
GGA1	Gga_rs14851557	149.8	169.7
GGA1	Gga_rs13894635	150	169.7
GGA1	Gga_rs13894805	150.5	170.3
GGA1	Gga_rs13646704	150.5	170.3
GGA1	Gga_rs14852006	150.5	170.3
GGA1	Gga_rs15329856	151.3	170.9
GGA1	Gga_rs15330095	152.8	172.3
GGA1	Gga_rs14852787	152.8	173.7
GGA1	Gga_rs14852988	152.8	173.7
GGA1	Gga_rs14853165	152.8	174.1
GGA1	Gga_rs15332915	152.8	175
GGA1	Gga_rs15333136	152.8	175
GGA1	Gga_rs13897132	153.4	175.8
GGA1	Gga_rs14853983	153.4	177.2
GGA1	Gga_rs15334490	153.4	177.3
GGA1	Gga_rs13647722	153.4	177.3
GGA1	Gga_rs13897450	153.4	177.3
GGA1	Gga_rs13897531	153.4	177.3
GGA1	Gga_rs14854333	153.6	177.3
GGA1	Gga_rs13898002	153.6	177.3
GGA1	Gga_rs13898119	153.6	177.3
GGA1	Gga_rs13648092	155	177.3
GGA1	Gga_rs14854873	155	177.8
GGA1	Gga_rs15336410	155	177.8
GGA1	Gga_rs14854970	155	177.8
GGA1	Gga_rs15336893	155.4	178.2
GGA1	Gga_rs14855191	155.4	178.2
GGA1	Gga_rs15337712	155.4	179.3
GGA1	Gga_rs14855506	155.4	179.6
GGA1	Gga_rs13899523	155.4	179.8
GGA1	Gga_rs13899699	155.4	179.8
GGA1	Gga_rs13648531	155.4	179.8
GGA1	Gga_rs13899886	155.4	179.8
GGA1	Gga_rs13899987	155.4	180
GGA1	Gga_rs15339220	155.4	180
GGA1	Gga_rs13648707	156.5	181.3
GGA1	Gga_rs15340366	156.5	181.3
GGA1	Gga_rs13901002	156.5	181.8
GGA1	Gga_rs14856935	156.5	182.3
GGA1	Gga_rs13901257	156.9	182.3
GGA1	Gga_rs13649039	156.9	182.3
GGA1	Gga_rs14857096	156.9	182.5
GGA1	Gga_rs14857142	156.9	182.5
GGA1	Gga_rs14857223	156.9	182.7
GGA1	Gga_rs15343395	156.9	183
GGA1	Gga_rs14857366	157.3	183
GGA1	Gga_rs13649292	157.3	183
GGA1	Gga_rs13902341	157.3	183
GGA1	Gga_rs15344172	157.3	183.8
GGA1	Gga_rs13903098	157.3	183.9
GGA1	Gga_rs13903237	157.3	183.9
GGA1	Gga_rs14858031	157.3	183.9
GGA1	Gga_rs13903523	157.3	183.9
GGA1	Gga_rs13903637	157.3	183.9
GGA1	Gga_rs15345662	157.3	183.9
GGA1	Gga_rs16024348	157.3	183.9
GGA1	Gga_rs16754737	158.2	184.6
GGA1	Gga_rs14707859	158.2	184.6
GGA1	Gga_rs13903827	158.2	184.6
GGA1	Gga_rs14858519	158.7	184.6
GGA1	Gga_rs13903857	158.7	184.6
GGA1	Gga_rs13904009	160.2	184.6
GGA1	Gga_rs13904284	160.2	187.3
GGA1	Gga_rs13904618	162.3	189.3
GGA1	Gga_rs13904693	162.3	189.3
GGA1	Gga_rs13904756	162.3	189.3
GGA1	Gga_rs13904874	162.3	189.3
GGA1	Gga_rs13686924	162.5	190.9
GGA1	Gga_rs14859635	162.9	191
GGA1	Gga_rs13905285	162.9	191.8
GGA1	Gga_rs14860012	162.9	191.8
GGA1	Gga_rs13687172	162.9	191.8
GGA1	Gga_rs14860089	162.9	192
GGA1	Gga_rs15349698	162.9	192
GGA1	Gga_rs13687242	162.9	192
GGA1	Gga_rs13906086	162.9	192
GGA1	Gga_rs13906106	162.9	192
GGA1	Gga_rs15349997	162.9	192
GGA1	Gga_rs13906172	162.9	192
GGA1	Gga_rs14860252	162.9	192
GGA1	Gga_rs13906279	162.9	192
GGA1	Gga_rs13906281	162.9	192
GGA1	Gga_rs13906348	162.9	192
GGA1	Gga_rs13906448	162.9	192.2
GGA1	Gga_rs14860431	162.9	192.2
GGA1	Gga_rs14860467	162.9	192.2
GGA1	Gga_rs13906512	162.9	192.2
GGA1	Gga_rs13906516	162.9	192.2
GGA1	Gga_rs13687371	162.9	192.2
GGA1	Gga_rs13906644	162.9	192.2
GGA1	Gga_rs14860627	162.9	192.2
GGA1	Gga_rs13906727	162.9	192.3
GGA1	Gga_rs15351292	162.9	192.4
GGA1	Gga_rs13906964	162.9	192.4
GGA1	Gga_rs14860855	163.1	192.7
GGA1	Gga_rs13687461	163.2	192.7
GGA1	Gga_rs13907110	163.2	192.7
GGA1	Gga_rs14861041	163.2	192.7
GGA1	Gga_rs14861080	163.2	193
GGA1	Gga_rs15352335	163.2	193
GGA1	Gga_rs13907585	163.2	193
GGA1	Gga_rs13907712	163.2	193.1
GGA1	Gga_rs13907714	163.2	193.2
GGA1	Gga_rs13687799	163.2	193.3
GGA1	Gga_rs15354109	163.2	193.3
GGA1	Gga_rs13687858	163.3	193.3
GGA1	Gga_rs15354387	163.4	193.3
GGA1	Gga_rs15354492	163.4	193.3
GGA1	Gga_rs15354638	163.4	193.3
GGA1	Gga_rs15354863	163.4	193.3
GGA1	Gga_rs15354945	163.4	193.3
GGA1	Gga_rs15355091	163.4	193.3
GGA1	Gga_rs13908777	163.4	193.3
GGA1	Gga_rs15355442	163.5	193.5
GGA1	Gga_rs15355559	163.6	193.7
GGA1	Gga_rs14862641	163.6	193.7
GGA1	Gga_rs14862697	163.7	193.7
GGA1	Gga_rs13688148	163.7	193.7
GGA1	Gga_rs13909128	163.7	193.7
GGA1	Gga_rs14863077	163.7	194.4
GGA1	Gga_rs13909523	163.9	194.4
GGA1	Gga_rs15357574	163.9	195.4
GGA1	Gga_rs14863511	163.9	195.4
GGA1	Gga_rs13909970	163.9	195.4
GGA1	Gga_rs15358321	163.9	195.4
GGA1	Gga_rs14863781	163.9	195.4
GGA1	Gga_rs15358545	163.9	195.4
GGA1	Gga_rs14864007	164	195.7
GGA1	Gga_rs13688720	164	196.8
GGA1	Gga_rs15359316	164.2	196.8
GGA1	Gga_rs13910957	164.2	196.8
GGA1	Gga_rs13911020	164.2	196.8
GGA1	Gga_rs14864382	164.2	196.8
GGA1	Gga_rs13911091	164.2	197.2
GGA1	Gga_rs13911139	164.2	197.2
GGA1	Gga_rs15360393	164.2	197.2
GGA1	Gga_rs13911215	164.2	197.2
GGA1	Gga_rs15360560	164.2	197.2
GGA1	Gga_rs13911437	164.2	197.2
GGA1	Gga_rs15361059	164.2	197.2
GGA1	Gga_rs13911577	164.2	197.2
GGA1	Gga_rs14864863	164.2	197.2
GGA1	Gga_rs13911656	164.2	197.2
GGA1	Gga_rs14865066	164.2	197.5
GGA1	Gga_rs13911943	164.2	197.8
GGA1	Gga_rs15362298	164.2	197.8
GGA1	Gga_rs14865256	164.2	197.8
GGA1	Gga_rs14865188	164.2	197.8
GGA1	Gga_rs14865258	164.2	197.8
GGA1	Gga_rs15362988	164.2	197.8
GGA1	Gga_rs14865475	164.2	197.8
GGA1	Gga_rs15363313	164.2	197.8
GGA1	Gga_rs13912408	164.2	197.8
GGA1	Gga_rs15364170	164.2	197.8
GGA1	Gga_rs15364322	164.2	197.8
GGA1	Gga_rs13913010	164.2	197.8
GGA1	Gga_rs14866350	164.2	198.2
GGA1	Gga_rs14866351	164.2	198.2
GGA1	Gga_rs15365048	164.2	198.2
GGA1	Gga_rs14866512	164.2	198.2
GGA1	Gga_rs14866589	164.2	198.2
GGA1	Gga_rs13913569	164.2	198.2
GGA1	Gga_rs15365571	164.4	198.5
GGA1	Gga_rs15365708	164.4	198.5
GGA1	Gga_rs13509973	164.4	198.7
GGA1	Gga_rs15365897	164.4	198.7
GGA1	Gga_rs14866838	164.4	198.7
GGA1	Gga_rs15366114	164.4	198.7
GGA1	Gga_rs15366526	164.4	198.7
GGA1	Gga_rs15366719	164.4	198.7
GGA1	Gga_rs15367454	164.4	199
GGA1	Gga_rs15367658	164.4	199
GGA1	Gga_rs14867429	164.4	199
GGA1	Gga_rs14867486	164.4	199
GGA1	Gga_rs14867620	164.4	199.4
GGA1	Gga_rs13914934	164.4	199.4
GGA1	Gga_rs15368959	164.4	199.4
GGA1	Gga_rs13915288	166.5	200.8
GGA1	Gga_rs13915406	166.5	201.3
GGA1	Gga_rs14868444	167.1	201.3
GGA1	Gga_rs13510732	167.1	201.3
GGA1	Gga_rs16385824	167.7	202.5
GGA1	Gga_rs15371402	167.7	202.5
GGA1	Gga_rs13916130	169.1	203.8
GGA1	Gga_rs13510853	169.6	204.2
GGA1	Gga_rs13916415	169.6	204.2
GGA1	Gga_rs13916488	169.6	204.2
GGA1	Gga_rs13916564	169.6	204.2
GGA1	Gga_rs15372777	169.9	204.2
GGA1	Gga_rs13511066	170.4	204.9
GGA1	Gga_rs13916963	170.4	204.9
GGA1	Gga_rs13917047	170.4	205.8
GGA1	Gga_rs15373264	170.4	205.8
GGA1	Gga_rs13917076	170.7	206.4
GGA1	Gga_rs14869623	170.9	206.6
GGA1	Gga_rs14869694	170.9	206.6
GGA1	Gga_rs14869947	170.9	207.9
GGA1	Gga_rs14870025	172.2	207.9
GGA1	Gga_rs13511510	172.8	207.9
GGA1	Gga_rs15375288	172.8	207.9
GGA1	Gga_rs13918142	172.8	207.9
GGA1	Gga_rs13918250	172.8	207.9
GGA1	Gga_rs15376112	172.8	207.9
GGA1	Gga_rs14870949	172.8	208.1
GGA1	Gga_rs14871027	172.8	208.1
GGA1	Gga_rs13511867	173.6	208.1
GGA1	Gga_rs15376293	173.6	208.1
GGA1	Gga_rs13918485	173.6	208.1
GGA1	Gga_rs13511978	174.4	208.3
GGA1	Gga_rs15377995	174.4	208.4
GGA1	Gga_rs14871534	174.4	208.5
GGA1	Gga_rs13512060	174.4	209.2
GGA1	Gga_rs13919436	174.4	209.2
GGA1	Gga_rs13919639	174.4	209.2
GGA1	Gga_rs13919693	174.4	209.4
GGA1	Gga_rs13919957	174.4	209.4
GGA1	Gga_rs13920127	175.1	209.6
GGA1	Gga_rs13920497	176.3	210.7
GGA1	Gga_rs13920554	177	210.7
GGA1	Gga_rs13512702	177.3	211
GGA1	Gga_rs13921127	178.4	212.6
GGA1	Gga_rs13921169	178.4	212.6
GGA1	Gga_rs13921389	180.7	213.3
GGA1	Gga_rs15383261	180.7	214.1
GGA1	Gga_rs15383318	180.7	214.1
GGA1	Gga_rs16038797	181.3	214.1
GGA1	Gga_rs13921555	181.3	214.1
GGA1	Gga_rs13921582	181.3	214.1
GGA1	Gga_rs13921624	181.4	214.1
GGA1	Gga_rs14873551	181.4	214.1
GGA1	Gga_rs15383732	181.4	214.1
GGA1	Gga_rs14873772	181.5	214.1
GGA1	Gga_rs13921816	181.5	214.1
GGA1	Gga_rs15384284	181.5	214.1
GGA1	Gga_rs15384513	181.5	214.1
GGA1	Gga_rs13922146	181.9	214.1
GGA1	Gga_rs13770826	181.9	214.5
GGA1	Gga_rs13922392	181.9	214.9
GGA1	Gga_rs14874278	182.3	215.8
GGA1	Gga_rs13922612	182.3	215.8
GGA1	Gga_rs13922662	182.4	215.8
GGA1	Gga_rs14874797	182.6	215.8
GGA1	Gga_rs14874831	182.9	215.8
GGA1	Gga_rs13923213	184.8	216.5
GGA1	Gga_rs13771198	184.8	216.5
GGA1	Gga_rs14875578	188.3	219.9
GGA1	Gga_rs15389449	188.3	220.8
GGA1	Gga_rs15389685	189	220.8
GGA1	Gga_rs13924181	189	220.8
GGA1	Gga_rs15390094	189.2	220.8
GGA1	Gga_rs13924287	189.2	220.8
GGA1	Gga_rs15390380	189.4	220.8
GGA1	Gga_rs13771676	189.4	220.8
GGA1	Gga_rs14876047	189.4	221.1
GGA1	Gga_rs13924670	189.6	221.1
GGA1	Gga_rs13924721	189.6	221.1
GGA1	Gga_rs15391414	189.6	221.6
GGA1	Gga_rs13771844	189.6	221.7
GGA1	Gga_rs13771860	189.6	221.7
GGA1	Gga_rs15392275	189.6	221.7
GGA1	Gga_rs13925145	189.6	222.5
GGA1	Gga_rs13925218	189.6	223
GGA1	Gga_rs13925235	189.6	223.3
GGA1	Gga_rs14876777	189.6	223.3
GGA1	Gga_rs14877032	189.6	223.3
GGA1	Gga_rs14877276	189.8	223.3
GGA1	Gga_rs15394371	189.8	223.3
GGA1	Gga_rs13926020	189.8	223.3
GGA1	Gga_rs14877351	189.8	223.5
GGA1	Gga_rs13926132	189.8	223.7
GGA1	Gga_rs15394838	189.8	224.1
GGA1	Gga_rs13926283	189.8	224.1
GGA1	Gga_rs14877603	189.8	224.1
GGA1	Gga_rs14877621	189.8	224.1
GGA1	Gga_rs13685578	190.2	224.4
GGA1	Gga_rs15395621	190.2	225.8
GGA1	Gga_rs13926635	190.2	225.8
GGA1	Gga_rs14877843	190.4	225.8
GGA1	Gga_rs14877845	190.4	225.8
GGA1	Gga_rs14877926	190.4	225.8
GGA1	Gga_rs14877932	190.4	225.8
GGA1	Gga_rs15396353	190.4	225.8
GGA1	Gga_rs13927003	190.4	225.8
GGA1	Gga_rs15396741	190.4	225.8
GGA1	Gga_rs13927087	190.4	225.8
GGA1	Gga_rs13685685	190.4	225.8
GGA1	Gga_rs13927173	190.4	225.8
GGA1	Gga_rs13927193	190.4	225.8
GGA1	Gga_rs13927267	190.8	226
GGA1	Gga_rs14878171	190.8	226
GGA1	Gga_rs15397557	190.8	226
GGA1	Gga_rs14878358	190.8	226
GGA1	Gga_rs14878466	190.8	226.9
GGA1	Gga_rs13927717	190.8	226.9
GGA1	Gga_rs13927821	191.1	226.9
GGA1	Gga_rs13928004	191.1	227.3
GGA1	Gga_rs15399164	191.1	227.3
GGA1	Gga_rs13686075	191.1	228.9
GGA1	Gga_rs14878985	191.7	228.9
GGA1	Gga_rs15399767	191.7	229.5
GGA1	Gga_rs14879350	192.6	230
GGA1	Gga_rs15400778	192.6	230.5
GGA1	Gga_rs13928987	192.6	230.5
GGA1	Gga_rs15401216	192.6	230.5
GGA1	Gga_rs14879616	193.4	231
GGA1	Gga_rs13929140	193.4	231
GGA1	Gga_rs13686421	193.4	231
GGA1	Gga_rs13929360	193.4	231
GGA1	Gga_rs15402046	193.4	231
GGA1	Gga_rs13929500	194	231
GGA1	Gga_rs13929551	194	231
GGA1	Gga_rs14880066	194.2	231
GGA1	Gga_rs14880240	194.4	231
GGA1	Gga_rs13929823	194.4	231.6
GGA1	Gga_rs13930021	195.2	231.6
GGA1	Gga_rs13777135	195.4	231.6
GGA1	Gga_rs15404545	196.4	231.6
GGA1	Gga_rs13930531	196.4	232.5
GGA1	Gga_rs15405123	196.8	232.5
GGA1	Gga_rs15405304	197.2	232.9
GGA1	Gga_rs15405311	197.2	232.9
GGA1	Gga_rs15405527	197.2	232.9
GGA1	Gga_rs14880953	197.9	232.9
GGA1	Gga_rs15406095	198.6	232.9
GGA1	Gga_rs13931418	198.6	234.5
GGA1	Gga_rs13777486	198.6	234.5
GGA1	Gga_rs15407175	199	234.6
GGA1	Gga_rs15407293	199.1	234.6
GGA1	Gga_rs13932014	200.2	236.1
GGA1	Gga_rs13932222	200.2	236.1
GGA1	Gga_rs15408160	200.5	236.1
GGA1	Gga_rs14881852	200.8	236.1
GGA1	Gga_rs13932516	200.8	236.9
GGA1	Gga_rs13932610	200.8	237
GGA1	Gga_rs13932754	200.8	237.1
GGA1	Gga_rs13932950	200.8	237.1
GGA1	Gga_rs15409461	200.8	237.5
GGA1	Gga_rs13777960	200.8	237.5
GGA1	Gga_rs15409703	200.8	237.5
GGA1	Gga_rs13933258	200.8	237.9
GGA1	Gga_rs13933348	201.1	237.9
GGA1	Gga_rs14882681	201.1	237.9
GGA1	Gga_rs15410436	201.1	237.9
GGA1	Gga_rs14882816	201.1	237.9
GGA1	Gga_rs15410883	201.1	237.9
GGA1	Gga_rs13933831	201.1	238.4
GGA1	Gga_rs13934267	202.3	239.4
GGA1	Gga_rs13934349	202.3	240.5
GGA1	Gga_rs15413075	202.3	240.8
GGA1	Gga_rs15413400	202.3	241.3
GGA1	Gga_rs15413528	203.1	241.3
GGA1	Gga_rs13818440	203.1	241.6
GGA1	Gga_rs16739766	203.1	241.9
GGA1	Gga_rs14713070	203.8	242.2
GGA1	Gga_rs16750575	203.8	242.2
GGA1	Gga_rs14693820	203.8	242.2
GGA1	Gga_rs15414107	203.8	242.9
GGA1	Gga_rs16739503	204.2	242.9
GGA1	Gga_rs13934869	204.8	245.2
GGA1	Gga_rs15415404	206.1	246.3
GGA1	Gga_rs16738094	206.1	246.3
GGA1	Gga_rs15415793	206.1	247.6
GGA1	Gga_rs13935543	206.1	247.6
GGA1	Gga_rs13935668	206.1	247.6
GGA1	Gga_rs13935734	206.1	247.6
GGA1	Gga_rs14884926	206.1	247.6
GGA1	Gga_rs14885007	206.1	247.6
GGA1	Gga_rs13623235	206.1	247.6
GGA1	Gga_rs14885204	206.1	247.6
GGA1	Gga_rs14885358	206.1	247.6
GGA1	Gga_rs15417718	206.1	247.6
GGA1	Gga_rs14885464	206.1	247.6
GGA1	Gga_rs14885572	206.1	247.6
GGA1	Gga_rs14885600	206.1	247.6
GGA1	Gga_rs14885692	206.1	247.6
GGA1	Gga_rs15418672	206.1	247.6
GGA1	Gga_rs14885946	206.5	250.8
GGA1	Gga_rs14885966	206.5	250.8
GGA1	Gga_rs14886135	206.5	251.3
GGA1	Gga_rs13937556	206.5	251.3
GGA1	Gga_rs14886385	206.5	251.3
GGA1	Gga_rs13937754	206.5	251.3
GGA1	Gga_rs13937877	206.5	251.3
GGA1	Gga_rs14886832	206.5	253.8
GGA1	Gga_rs13938172	207.6	253.8
GGA1	Gga_rs13623883	207.6	253.8
GGA1	Gga_rs14887023	207.6	254.1
GGA1	Gga_rs14887121	207.6	254.1
GGA1	Gga_rs13938586	208.6	255.1
GGA1	Gga_rs15422376	208.6	255.6
GGA1	Gga_rs14887625	209.2	256.1
GGA1	Gga_rs13939012	209.2	256.6
GGA1	Gga_rs15423270	209.2	257.4
GGA1	Gga_rs13624213	209.4	257.4
GGA1	Gga_rs13939354	209.4	257.4
GGA1	Gga_rs14888082	209.4	257.4
GGA1	Gga_rs13624282	209.4	257.4
GGA1	Gga_rs14888351	209.7	257.4
GGA1	Gga_rs15424819	209.7	257.4
GGA1	Gga_rs15425313	209.7	257.4
GGA1	Gga_rs13624484	209.7	257.4
GGA1	Gga_rs13940315	210.4	257.9
GGA1	Gga_rs13624551	210.4	257.9
GGA1	Gga_rs14889282	210.4	257.9
GGA1	Gga_rs13940513	210.4	258.4
GGA1	Gga_rs13940623	210.7	258.4
GGA1	Gga_rs15427221	211.7	258.4
GGA1	Gga_rs13940760	211.7	258.8
GGA1	Gga_rs13940903	211.7	258.8
GGA1	Gga_rs15427861	212.2	258.8
GGA1	Gga_rs13941021	212.2	259.3
GGA1	Gga_rs15428325	212.5	259.3
GGA1	Gga_rs13941937	215.7	262.3
GGA1	Gga_rs15431076	217.3	263.3
GGA1	Gga_rs13625427	219.3	264.2
GGA1	Gga_rs13942738	219.3	264.2
GGA1	Gga_rs15432040	219.3	264.2
GGA1	Gga_rs15432196	219.6	264.4
GGA1	Gga_rs15432235	219.6	264.4
GGA1	Gga_rs14891174	219.6	264.4
GGA1	Gga_rs14891353	219.8	264.4
GGA1	Gga_rs13943180	219.8	264.4
GGA1	Gga_rs14891538	220.2	264.4
GGA1	Gga_rs13943268	220.2	264.4
GGA1	Gga_rs13943303	220.2	264.4
GGA1	Gga_rs13943329	220.6	265.3
GGA1	Gga_rs13943439	220.6	265.3
GGA1	Gga_rs14892237	221.2	267.5
GGA1	Gga_rs13625946	221.2	267.7
GGA1	Gga_rs13944278	221.2	267.7
GGA1	Gga_rs13625993	221.2	267.7
GGA1	Gga_rs14892864	221.2	268.2
GGA1	Gga_rs15435903	221.2	268.2
GGA1	Gga_rs13944804	221.2	268.2
GGA1	Gga_rs14893150	221.2	269.9
GGA1	Gga_rs13945096	222.5	270.5
GGA1	Gga_rs14893725	222.8	271.9
GGA1	Gga_rs13626450	223.6	271.9
GGA1	Gga_rs15438105	223.6	272.4
GGA1	Gga_rs15438415	223.8	272.6
GGA1	Gga_rs13945806	223.8	272.6
GGA1	Gga_rs14894158	223.8	273
GGA1	Gga_rs13946169	224.7	274.1
GGA1	Gga_rs13946241	224.7	274.6
GGA1	Gga_rs14894547	224.7	274.6
GGA1	Gga_rs13946457	224.7	274.6
GGA1	Gga_rs15440576	224.7	275.2
GGA1	Gga_rs13626873	224.7	275.2
GGA1	Gga_rs14894797	224.7	275.2
GGA1	Gga_rs14894806	224.7	275.2
GGA1	Gga_rs14894923	224.9	275.2
GGA1	Gga_rs13947080	225.2	276.1
GGA1	Gga_rs14895189	225.4	276.1
GGA1	Gga_rs14895322	225.4	276.1
GGA1	Gga_rs13947268	225.4	276.1
GGA1	Gga_rs14895423	225.4	276.1
GGA1	Gga_rs13947293	225.4	276.1
GGA1	Gga_rs14895534	225.4	276.1
GGA1	Gga_rs14896029	226.1	277.9
GGA1	Gga_rs14896068	226.1	277.9
GGA1	Gga_rs14896096	226.1	277.9
GGA1	Gga_rs13948106	226.1	278.7
GGA1	Gga_rs13948339	226.1	279.1
GGA1	Gga_rs13948532	226.5	279.1
GGA1	Gga_rs15445152	226.5	279.1
GGA1	Gga_rs15445278	227.4	279.4
GGA1	Gga_rs13948929	227.4	279.7
GGA1	Gga_rs13949107	227.4	281.6
GGA1	Gga_rs14896892	227.4	281.6
GGA1	Gga_rs13949161	227.4	281.6
GGA1	Gga_rs13949219	227.4	281.6
GGA1	Gga_rs15446461	227.4	281.6
GGA1	Gga_rs13949427	227.4	281.6
GGA1	Gga_rs13711450	227.4	282.4
GGA1	Gga_rs14897410	227.4	282.4
GGA1	Gga_rs14897423	227.4	282.4
GGA1	Gga_rs15447963	227.4	282.4
GGA1	Gga_rs15447992	227.4	282.4
GGA1	Gga_rs13950044	227.4	282.4
GGA1	Gga_rs13950053	227.4	282.4
GGA1	Gga_rs14897807	227.4	282.4
GGA1	Gga_rs13950222	227.4	282.4
GGA1	Gga_rs15448707	227.4	282.4
GGA1	Gga_rs13711686	227.4	282.4
GGA1	Gga_rs14898423	227.4	282.4
GGA1	Gga_rs15450906	227.4	283.3
GGA1	Gga_rs13951654	228.5	284
GGA1	Gga_rs15451764	228.5	284
GGA1	Gga_rs13712079	228.5	284
GGA1	Gga_rs13952293	232.2	286.6
GGA1	Gga_rs16012116	232.2	286.9
GGA1	Gga_rs13952522	232.7	287.7
GGA1	Gga_rs15453753	232.7	287.7
GGA1	Gga_rs14899763	232.7	287.7
GGA1	Gga_rs13952664	233	287.7
GGA1	Gga_rs14899834	233	287.7
GGA1	Gga_rs13952858	233	287.7
GGA1	Gga_rs14899925	233.6	288.6
GGA1	Gga_rs15454802	233.6	289
GGA1	Gga_rs15455109	234	290.4
GGA1	Gga_rs15455334	234	290.6
GGA1	Gga_rs13953530	236.1	291.1
GGA1	Gga_rs15456387	236.4	291.4
GGA1	Gga_rs14900651	236.4	291.4
GGA1	Gga_rs13953990	236.9	291.4
GGA1	Gga_rs13954000	236.9	291.4
GGA1	Gga_rs15457092	236.9	291.8
GGA1	Gga_rs15457694	236.9	291.8
GGA1	Gga_rs14901200	236.9	291.8
GGA1	Gga_rs13712914	236.9	293
GGA1	Gga_rs14901476	237.8	294.2
GGA1	Gga_rs13955110	238	294.2
GGA1	Gga_rs13955165	238	294.2
GGA1	Gga_rs13713083	238	294.2
GGA1	Gga_rs14901859	238	294.2
GGA1	Gga_rs14901905	238.1	294.2
GGA1	Gga_rs15459747	238.1	294.2
GGA1	Gga_rs13713118	238.1	294.2
GGA1	Gga_rs15459943	238.1	294.2
GGA1	Gga_rs15460045	238.1	294.2
GGA1	Gga_rs15460223	238.1	294.2
GGA1	Gga_rs15460327	238.1	294.2
GGA1	Gga_rs15460491	238.1	294.2
GGA1	Gga_rs13955739	238.1	294.2
GGA1	Gga_rs15460629	238.1	294.2
GGA1	Gga_rs13955836	238.1	294.2
GGA1	Gga_rs15460948	238.1	294.2
GGA1	Gga_rs13956000	238.1	294.2
GGA1	Gga_rs14902140	238.1	294.2
GGA1	Gga_rs15461145	238.1	294.2
GGA1	Gga_rs15461430	238.1	294.2
GGA1	Gga_rs15461512	238.1	294.2
GGA1	Gga_rs14902223	238.1	294.2
GGA1	Gga_rs15462031	238.1	294.2
GGA1	Gga_rs13956572	238.1	294.2
GGA1	Gga_rs13713251	238.1	294.2
GGA1	Gga_rs15462281	238.1	294.2
GGA1	Gga_rs15462332	238.1	294.2
GGA1	Gga_rs15462382	238.1	294.2
GGA1	Gga_rs13956843	238.1	294.2
GGA1	Gga_rs13956865	238.1	294.2
GGA1	Gga_rs13713326	238.1	294.2
GGA1	Gga_rs13956956	238.1	294.2
GGA1	Gga_rs13713336	238.1	294.2
GGA1	Gga_rs15463132	238.1	294.2
GGA1	Gga_rs13957082	238.1	294.2
GGA1	Gga_rs13713369	238.1	294.2
GGA1	Gga_rs15463595	238.1	294.2
GGA1	Gga_rs13957254	238.1	294.2
GGA1	Gga_rs14902796	238.1	294.2
GGA1	Gga_rs14902811	238.1	294.2
GGA1	Gga_rs15464066	238.1	294.2
GGA1	Gga_rs15464309	238.1	294.2
GGA1	Gga_rs14902975	238.1	294.2
GGA1	Gga_rs13957370	238.1	294.2
GGA1	Gga_rs14903026	238.1	294.2
GGA1	Gga_rs14903029	238.1	294.2
GGA1	Gga_rs13957536	238.1	294.2
GGA1	Gga_rs14903234	238.1	294.2
GGA1	Gga_rs13957646	238.1	294.2
GGA1	Gga_rs15465132	238.1	294.2
GGA1	Gga_rs13797765	238.1	294.2
GGA1	Gga_rs13957844	238.1	294.2
GGA1	Gga_rs15465559	238.1	294.2
GGA1	Gga_rs13958014	238.1	294.2
GGA1	Gga_rs14903694	238.1	295.5
GGA1	Gga_rs13960273	238.1	297.1
GGA1	Gga_rs13960450	238.1	297.1
GGA1	Gga_rs13960531	238.1	297.5
GGA1	Gga_rs16742951	238.1	297.9
GGA1	Gga_rs14906069	238.1	297.9
GGA1	Gga_rs14906152	238.1	297.9
GGA1	Gga_rs13960778	238.1	297.9
GGA1	Gga_rs14906451	238.1	298.3
GGA1	Gga_rs13779261	238.1	298.3
GGA1	Gga_rs15472838	238.1	298.9
GGA1	Gga_rs13961191	238.1	298.9
GGA1	Gga_rs15473680	238.1	298.9
GGA1	Gga_rs15473896	238.1	299.5
GGA1	Gga_rs14907142	238.1	299.5
GGA1	Gga_rs14907242	238.1	299.5
GGA1	Gga_rs13961495	238.1	299.7
GGA1	Gga_rs15474876	238.1	299.9
GGA1	Gga_rs14907450	238.3	299.9
GGA1	Gga_rs16754412	238.3	300.6
GGA1	Gga_rs15475595	238.3	301
GGA1	Gga_rs14908062	238.3	301
GGA1	Gga_rs14908130	238.3	301
GGA1	Gga_rs14908553	238.6	304
GGA1	Gga_rs14908637	238.6	305.2
GGA1	Gga_rs15479194	240.8	308.5
GGA1	Gga_rs15479490	240.8	309.3
GGA1	Gga_rs15479910	240.8	309.3
GGA1	Gga_rs13963665	240.8	310.1
GGA1	Gga_rs15480796	240.8	310.1
GGA1	Gga_rs14909760	240.8	310.1
GGA1	Gga_rs14909789	240.8	310.1
GGA1	Gga_rs14910000	240.9	310.6
GGA1	Gga_rs14910025	240.9	310.6
GGA1	Gga_rs13964472	240.9	310.6
GGA1	Gga_rs13964535	240.9	310.6
GGA1	Gga_rs15466264	240.9	310.6
GGA1	Gga_rs14903893	240.9	310.6
GGA1	Gga_rs13958340	240.9	310.6
GGA1	Gga_rs13818580	240.9	310.6
GGA1	Gga_rs13958669	240.9	310.7
GGA1	Gga_rs14904214	240.9	310.9
GGA1	Gga_rs14904250	240.9	310.9
GGA1	Gga_rs14904398	240.9	310.9
GGA1	Gga_rs13959074	240.9	310.9
GGA1	Gga_rs14904584	240.9	310.9
GGA1	Gga_rs13959132	240.9	310.9
GGA1	Gga_rs14904611	240.9	310.9
GGA1	Gga_rs15468078	240.9	310.9
GGA1	Gga_rs14904774	240.9	310.9
GGA1	Gga_rs14904780	240.9	310.9
GGA1	Gga_rs16018221	240.9	311.4
GGA1	Gga_rs13767690	240.9	311.4
GGA1	Gga_rs13959422	240.9	311.4
GGA1	Gga_rs13959428	240.9	311.4
GGA1	Gga_rs14904970	240.9	311.4
GGA1	Gga_rs13767706	240.9	311.4
GGA1	Gga_rs13959536	240.9	311.4
GGA1	Gga_rs13959577	240.9	311.4
GGA1	Gga_rs13959654	240.9	311.4
GGA1	Gga_rs13959671	240.9	311.4
GGA1	Gga_rs15469093	240.9	311.4
GGA1	Gga_rs15469248	240.9	311.4
GGA1	Gga_rs14905316	240.9	311.4
GGA1	Gga_rs15469649	240.9	311.4
GGA1	Gga_rs15469838	240.9	311.4
GGA1	Gga_rs15469871	240.9	311.4
GGA1	Gga_rs15470026	240.9	311.4
GGA1	Gga_rs15470213	240.9	311.4
GGA1	Gga_rs15470325	240.9	311.4
GGA1	Gga_rs15470376	240.9	311.4
GGA1	Gga_rs14905489	240.9	311.4
GGA1	Gga_rs15470411	240.9	311.4
GGA1	Gga_rs14905629	240.9	311.4
GGA1	Gga_rs15470691	240.9	311.4
GGA1	Gga_rs13767960	240.9	311.4
GGA1	Gga_rs13960242	240.9	311.4
GGA1	Gga_rs15470934	240.9	311.4
GGA1	Gga_rs15481850	240.9	311.4
GGA1	Gga_rs14910225	240.9	311.4
GGA1	Gga_rs13796909	240.9	311.4
GGA1	Gga_rs13796932	240.9	311.4
GGA1	Gga_rs15483012	240.9	311.9
GGA1	Gga_rs15483183	240.9	311.9
GGA1	Gga_rs15483436	240.9	311.9
GGA1	Gga_rs14910691	240.9	311.9
GGA1	Gga_rs13965220	240.9	311.9
GGA1	Gga_rs13965273	240.9	311.9
GGA1	Gga_rs15483940	240.9	311.9
GGA1	Gga_rs13965382	240.9	311.9
GGA1	Gga_rs15484120	240.9	311.9
GGA1	Gga_rs13965573	240.9	311.9
GGA1	Gga_rs13965624	240.9	311.9
GGA1	Gga_rs14911046	240.9	312.2
GGA1	Gga_rs15484606	240.9	312.3
GGA1	Gga_rs13797167	240.9	312.3
GGA1	Gga_rs14911126	240.9	312.3
GGA1	Gga_rs13965888	240.9	312.3
GGA1	Gga_rs15484789	240.9	312.3
GGA1	Gga_rs13965941	240.9	312.3
GGA1	Gga_rs13965996	240.9	312.3
GGA1	Gga_rs14911261	240.9	312.3
GGA1	Gga_rs14911326	240.9	312.3
GGA1	Gga_rs15485424	240.9	312.3
GGA1	Gga_rs13550933	240.9	312.5
GGA1	Gga_rs15485773	240.9	312.5
GGA1	Gga_rs14911482	240.9	312.5
GGA1	Gga_rs15486436	240.9	312.5
GGA1	Gga_rs15486570	240.9	312.5
GGA1	Gga_rs13966501	240.9	312.5
GGA1	Gga_rs13966641	240.9	312.5
GGA1	Gga_rs13966692	240.9	313
GGA1	Gga_rs13966746	240.9	313
GGA1	Gga_rs13551103	240.9	313
GGA1	Gga_rs14912046	240.9	313
GGA1	Gga_rs13966882	240.9	313.5
GGA1	Gga_rs14912206	241.1	315
GGA1	Gga_rs15487974	241.3	315
GGA1	Gga_rs13967468	241.3	317.2
GGA1	Gga_rs14912706	241.8	317.2
GGA1	Gga_rs14912812	241.8	317.2
GGA1	Gga_rs15489441	242.4	318.3
GGA1	Gga_rs14913065	242.4	318.3
GGA1	Gga_rs13968051	242.4	318.5
GGA1	Gga_rs15490230	242.4	318.5
GGA1	Gga_rs14913497	242.4	318.5
GGA1	Gga_rs15491164	242.4	319
GGA1	Gga_rs15491215	242.4	319
GGA1	Gga_rs14913820	242.4	319
GGA1	Gga_rs14913912	242.4	319.4
GGA1	Gga_rs15491847	242.4	319.8
GGA1	Gga_rs14914119	242.4	319.8
GGA1	Gga_rs14914131	242.4	319.8
GGA1	Gga_rs13551849	242.9	319.8
GGA1	Gga_rs13552028	244.2	323.2
GGA1	Gga_rs13552040	244.2	323.4
GGA1	Gga_rs15493413	245.2	324
GGA1	Gga_rs14915100	245.2	325.3
GGA1	Gga_rs13970339	246.2	327.1
GGA1	Gga_rs14915700	246.2	327.6
GGA1	Gga_rs13970962	246.2	327.9
GGA1	Gga_rs15496165	246.2	327.9
GGA1	Gga_rs13971170	246.7	327.9
GGA1	Gga_rs13971420	247.3	328.8
GGA1	Gga_rs13971649	248	328.8
GGA1	Gga_rs14916632	249.1	328.8
GGA1	Gga_rs14916693	249.1	328.8
GGA1	Gga_rs15498036	249.4	330.7
GGA1	Gga_rs15498309	250.8	331.3
GGA1	Gga_rs14917141	250.8	331.4
GGA1	Gga_rs14917251	250.8	331.5
GGA1	Gga_rs14917305	251.5	332.2
GGA1	Gga_rs14917340	251.5	332.5
GGA1	Gga_rs14917485	251.5	333.1
GGA1	Gga_rs14917611	251.5	333.4
GGA1	Gga_rs13553364	251.5	333.4
GGA1	Gga_rs15499894	252.1	333.4
GGA1	Gga_rs13973402	253.7	333.4
GGA1	Gga_rs15501039	253.7	333.4
GGA1	Gga_rs15501441	254.1	333.9
GGA1	Gga_rs14918448	254.1	334.7
GGA1	Gga_rs13973791	254.5	334.7
GGA1	Gga_rs15502490	255.1	335.5
GGA1	Gga_rs13974101	255.1	335.5
GGA1	Gga_rs14918848	256	335.9
GGA1	Gga_rs13974981	256	336.7
GGA1	Gga_rs13975172	256	336.7
GGA1	Gga_rs14919554	256	336.7
GGA1	Gga_rs13975487	256	337
GGA1	Gga_rs13975623	256	337.3
GGA1	Gga_rs13975854	256	338.4
GGA1	Gga_rs13976019	256.5	338.6
GGA1	Gga_rs15507906	257	338.6
GGA1	Gga_rs15509633	257.7	339.4
GGA1	Gga_rs15509991	259.2	339.4
GGA1	Gga_rs14921856	260.5	339.4
GGA1	Gga_rs14922061	261.8	340.2
GGA1	Gga_rs15511939	262	340.2
GGA1	Gga_rs13555292	262.3	341
GGA1	Gga_rs15512301	262.3	341
GGA1	Gga_rs13555397	262.3	342.2
GGA1	Gga_rs15513072	263.7	342.2
GGA1	Gga_rs14922747	264.1	342.2
GGA1	Gga_rs13978862	267.1	342.2
GGA1	Gga_rs13978976	267.1	343.2
GGA1	Gga_rs13979101	267.1	343.6
GGA1	Gga_rs13979164	267.3	343.6
GGA1	Gga_rs14923379	267.4	343.6
GGA1	Gga_rs14923567	267.4	343.7
GGA1	Gga_rs13979754	268.4	343.7
GGA1	Gga_rs15515362	268.4	344.6
GGA1	Gga_rs15515508	268.4	345.5
GGA1	Gga_rs15516437	272.4	346.4
GGA1	Gga_rs13980392	272.4	346.8
GGA1	Gga_rs13980408	272.4	346.8
GGA1	Gga_rs14924383	272.4	346.8
GGA1	Gga_rs13981301	276.4	349.4
GGA1	Gga_rs14925332	276.7	349.7
GGA1	Gga_rs15519528	277	349.7
GGA1	Gga_rs13981759	277	349.7
GGA1	Gga_rs15519959	277	349.7
GGA1	Gga_rs14925596	277	349.7
GGA1	Gga_rs14925643	277.2	350.4
GGA1	Gga_rs14925698	277.2	350.5
GGA1	Gga_rs15520719	277.5	350.7
GGA1	Gga_rs15520829	277.5	351
GGA1	Gga_rs15520969	277.5	352.1
GGA1	Gga_rs15522067	279.3	352.1
GGA1	Gga_rs15522483	279.3	352.1
GGA1	Gga_rs14926662	280	352.1
GGA1	Gga_rs13557202	280.8	352.1
GGA1	Gga_rs14927110	282.8	353.8
GGA1	Gga_rs13983838	282.8	354.9
GGA1	Gga_rs13983905	282.8	355.1
GGA1	Gga_rs15524979	282.8	355.4
GGA1	Gga_rs14927488	283.4	355.4
GGA1	Gga_rs14927535	283.4	355.6
GGA1	Gga_rs13984330	283.8	356.5
GGA1	Gga_rs13984427	283.8	356.5
GGA1	Gga_rs15526188	283.8	356.9
GGA1	Gga_rs13985011	283.8	357.3
GGA1	Gga_rs14928384	285.5	357.3
GGA1	Gga_rs13985571	285.5	357.3
GGA1	Gga_rs15529290	285.5	357.3
GGA1	Gga_rs13986065	285.5	357.3
GGA1	Gga_rs15529997	285.5	357.3
GGA1	Gga_rs13558186	285.5	357.3
GGA1	Gga_rs14929345	285.5	357.9
GGA1	Gga_rs15531305	285.5	357.9
GGA1	Gga_rs15531536	285.5	357.9
GGA1	Gga_rs14929501	285.5	357.9
GGA1	Gga_rs13986983	285.5	357.9
GGA1	Gga_rs15531929	285.5	357.9
GGA1	Gga_rs15532266	285.5	357.9
GGA1	Gga_rs15532502	285.5	357.9
GGA1	Gga_rs13558413	285.5	358.2
GGA1	Gga_rs14929733	285.5	358.2
GGA1	Gga_rs15532866	285.9	358.5
GGA1	Gga_rs15533099	285.9	358.5
GGA1	Gga_rs14929859	285.9	358.5
GGA1	Gga_rs14929938	285.9	358.5
GGA1	Gga_rs13987604	285.9	358.6
GGA1	Gga_rs14930022	285.9	358.6
GGA1	Gga_rs13987982	285.9	358.6
GGA1	Gga_rs13988066	285.9	358.9
GGA1	Gga_rs15534440	285.9	358.9
GGA1	Gga_rs13988102	285.9	358.9
GGA1	Gga_rs14930321	285.9	358.9
GGA1	Gga_rs14930355	285.9	358.9
GGA1	Gga_rs13988240	285.9	358.9
GGA1	Gga_rs14930474	285.9	358.9
GGA1	Gga_rs15534980	285.9	358.9
GGA1	Gga_rs14930614	285.9	358.9
GGA1	Gga_rs14930619	285.9	358.9
GGA1	Gga_rs15535208	285.9	358.9
GGA1	Gga_rs13988554	285.9	358.9
GGA1	Gga_rs14930821	285.9	358.9
GGA1	Gga_rs15535730	285.9	358.9
GGA1	Gga_rs14931063	285.9	358.9
GGA1	Gga_rs15536303	285.9	358.9
GGA1	Gga_rs14931175	285.9	358.9
GGA1	Gga_rs13558954	286.5	359
GGA1	Gga_rs13989312	286.5	360.8
GGA1	Gga_rs15537118	286.5	361.4
GGA1	Gga_rs15537345	286.7	361.4
GGA1	Gga_rs15537540	286.7	361.7
GGA1	Gga_rs13989652	287.2	362.4
GGA1	Gga_rs13989658	287.2	362.4
GGA1	Gga_rs15538657	287.2	363.8
GGA1	Gga_rs15539309	288.4	364.5
GGA1	Gga_rs13559532	288.4	365
GGA1	Gga_rs14932938	288.6	365
GGA1	Gga_rs13559600	288.6	365
GGA1	Gga_rs13990922	288.6	365
GGA1	Gga_rs15540430	288.6	365
GGA1	Gga_rs14933227	288.6	365
GGA1	Gga_rs14933367	288.6	366.4
GGA1	Gga_rs15541158	288.6	366.4
GGA1	Gga_rs13991416	288.9	366.4
GGA1	Gga_rs14933694	288.9	367.7
GGA1	Gga_rs14933755	288.9	367.7
GGA1	Gga_rs13992085	288.9	369.1
GGA1	Gga_rs15543449	288.9	369.6
GGA1	Gga_rs13560154	288.9	369.6
GGA1	Gga_rs14934596	288.9	371
GGA1	Gga_rs13992861	288.9	371
GGA1	Gga_rs15544234	288.9	371
GGA1	Gga_rs15544450	288.9	371.2
GGA1	Gga_rs15544862	288.9	371.4
GGA1	Gga_rs13993091	288.9	371.4
GGA1	Gga_rs14934916	288.9	371.4
GGA1	Gga_rs15545548	288.9	371.9
GGA1	Gga_rs14935178	289.1	371.9
GGA1	Gga_rs15546186	289.1	373.2
GGA1	Gga_rs14935245	289.1	373.2
GGA1	Gga_rs15546482	289.1	373.2
GGA1	Gga_rs14935476	289.1	374.1
GGA1	Gga_rs16711228	289.6	374.1
GGA1	Gga_rs13993882	289.6	374.7
GGA1	Gga_rs14935547	289.6	375.3
GGA1	Gga_rs15547222	289.6	375.3
GGA1	Gga_rs15547361	289.6	375.3
GGA1	Gga_rs14935816	289.6	375.8
GGA1	Gga_rs14935823	289.6	375.8
GGA1	Gga_rs13994252	289.6	375.8
GGA1	Gga_rs15547895	289.6	375.8
GGA1	Gga_rs13816305	289.6	376
GGA1	Gga_rs13994501	289.6	376.1
GGA1	Gga_rs13994544	289.6	376.1
GGA1	Gga_rs16064817	289.6	376.7
GGA1	Gga_rs14718998	289.6	376.7
GGA1	Gga_rs15548588	289.6	376.7
GGA1	Gga_rs15548766	289.6	376.7
GGA1	Gga_rs13994742	289.6	376.7
GGA1	Gga_rs13812139	289.6	376.7
GGA1	Gga_rs13811752	289.6	377
GGA1	Gga_rs14936450	289.6	377.1
GGA1	Gga_rs15549407	289.6	377.1
GGA1	Gga_rs15549575	289.6	377.1
GGA1	Gga_rs15549675	289.6	377.1
GGA1	Gga_rs14936611	289.6	377.1
GGA1	Gga_rs14936636	289.6	377.1
GGA1	Gga_rs14936743	289.6	377.1
GGA1	Gga_rs13995506	289.6	377.1
GGA1	Gga_rs13995535	289.6	377.9
GGA1	Gga_rs14936896	289.6	377.9
GGA1	Gga_rs13995688	289.6	377.9
GGA1	Gga_rs14700290	290	377.9
GGA1	Gga_rs13995737	290.4	377.9
GGA1	Gga_rs13995968	290.4	380
GGA1	Gga_rs16750486	290.4	381.3
GGA1	Gga_rs14937329	290.4	382.1
GGA1	Gga_rs14697991	290.7	382.7
GGA1	Gga_rs16016567	290.8	383.1
GGA1	Gga_rs13996172	290.9	383.1
GGA1	Gga_rs16721680	291.1	383.1
GGA1	Gga_rs16083294	291.1	383.1
GGA1	Gga_rs14741235	291.1	383.1
GGA1	Gga_rs14738949	291.1	383.1
GGA1	Gga_rs14124290	291.1	383.4
GGA1	Gga_rs14124437	291.1	383.5
GGA1	Gga_rs15051032	291.1	383.5
GGA1	Gga_rs15857087	291.1	383.9
GGA1	Gga_rs15858186	291.1	385.2
GGA1	Gga_rs16022910	291.1	388.6
GGA1	Gga_rs14939563	338	416.6
GGA1	Gga_rs14939684	338	416.6
GGA1	Gga_rs15556874	339.7	417.2
GGA1	Gga_rs14939847	339.7	418.5
GGA1	Gga_rs13999341	340.3	419
GGA1	Gga_rs13815853	342.7	420.4
GGA1	Gga_rs15556488	342.7	420.4
GGA1	Gga_rs14939535	343.6	420.4
GGA1	Gga_rs13998637	343.7	421.3
GGA1	Gga_rs14939301	344.2	421.7
GGA1	Gga_rs13998495	344.9	422.2
GGA1	Gga_rs13998209	348.1	423.2
GGA1	Gga_rs13998093	349.7	425.1
GGA1	Gga_rs15554919	349.7	425.8
GGA1	Gga_rs15554865	350.2	426.6
GGA1	Gga_rs14938744	350.7	427.1
GGA1	Gga_rs15554052	351.8	428
GGA1	Gga_rs14938239	351.8	428
GGA2	Gga_rs16061040	0	0
GGA2	Gga_rs15859846	1.4	0
GGA2	Gga_rs14126124	2.6	0.6
GGA2	Gga_rs15860046	4.5	0.6
GGA2	Gga_rs15052488	5.7	0.6
GGA2	Gga_rs14126377	7	0.6
GGA2	Gga_rs15860641	7	0.6
GGA2	Gga_rs15052785	8.9	1.9
GGA2	Gga_rs15052884	10.4	1.9
GGA2	Gga_rs14126809	10.4	2.9
GGA2	Gga_rs15053147	10.8	2.9
GGA2	Gga_rs13533611	10.8	2.9
GGA2	Gga_rs15863130	10.8	4.3
GGA2	Gga_rs15863511	11.5	4.9
GGA2	Gga_rs15863831	12.1	6.6
GGA2	Gga_rs15054419	12.4	7.8
GGA2	Gga_rs14128309	12.4	8.5
GGA2	Gga_rs15864883	12.7	8.5
GGA2	Gga_rs15865329	12.7	10
GGA2	Gga_rs15865515	13.7	11.4
GGA2	Gga_rs14128676	13.7	11.6
GGA2	Gga_rs14128721	13.7	11.6
GGA2	Gga_rs15866101	13.7	11.9
GGA2	Gga_rs15866358	13.7	12.2
GGA2	Gga_rs14128929	13.7	12.2
GGA2	Gga_rs15866637	13.7	12.2
GGA2	Gga_rs15055130	13.7	13.6
GGA2	Gga_rs15055334	13.7	16.4
GGA2	Gga_rs14129881	13.7	17.3
GGA2	Gga_rs14130030	13.7	18.4
GGA2	Gga_rs15869572	13.7	18.5
GGA2	Gga_rs14130221	16.9	21.2
GGA2	Gga_rs14130323	17.4	21.2
GGA2	Gga_rs13534667	17.9	22.6
GGA2	Gga_rs13534701	17.9	22.6
GGA2	Gga_rs15870861	19.2	23.3
GGA2	Gga_rs15871042	19.2	23.6
GGA2	Gga_rs14130917	20.3	23.6
GGA2	Gga_rs15056514	21.3	26
GGA2	Gga_rs15872128	21.3	26.6
GGA2	Gga_rs15056915	21.3	26.8
GGA2	Gga_rs15057098	21.9	29.1
GGA2	Gga_rs13535253	22.6	29.8
GGA2	Gga_rs13535334	22.6	30.2
GGA2	Gga_rs14132121	22.6	30.2
GGA2	Gga_rs15875050	23.2	31.4
GGA2	Gga_rs14132382	23.2	31.4
GGA2	Gga_rs15057825	23.2	32.2
GGA2	Gga_rs13535577	23.2	32.2
GGA2	Gga_rs14132607	23.2	33
GGA2	Gga_rs15876453	24.2	33.9
GGA2	Gga_rs14133160	25.5	34.1
GGA2	Gga_rs13535789	27	34.1
GGA2	Gga_rs15058687	27.2	35.2
GGA2	Gga_rs14133637	27.2	35.4
GGA2	Gga_rs15058866	28.4	36.5
GGA2	Gga_rs14133760	28.4	36.5
GGA2	Gga_rs14133821	28.4	36.5
GGA2	Gga_rs14133874	28.4	36.5
GGA2	Gga_rs15059221	28.4	36.5
GGA2	Gga_rs15059359	28.8	36.6
GGA2	Gga_rs15879257	28.8	37.4
GGA2	Gga_rs15879500	28.8	37.4
GGA2	Gga_rs15879726	28.8	37.4
GGA2	Gga_rs14134746	28.8	37.6
GGA2	Gga_rs14134985	28.8	37.9
GGA2	Gga_rs14135042	28.8	38.6
GGA2	Gga_rs15882309	29	38.6
GGA2	Gga_rs14135538	29.4	39.8
GGA2	Gga_rs15882877	29.4	39.8
GGA2	Gga_rs15060526	29.4	39.8
GGA2	Gga_rs14135697	30.1	40.2
GGA2	Gga_rs15883538	30.1	40.5
GGA2	Gga_rs15060662	30.1	40.5
GGA2	Gga_rs14136015	31.3	41.2
GGA2	Gga_rs15060939	31.3	41.2
GGA2	Gga_rs15884809	31.8	42
GGA2	Gga_rs14136291	32.1	42.2
GGA2	Gga_rs14136472	32.3	42.4
GGA2	Gga_rs15061278	32.3	42.4
GGA2	Gga_rs15061326	32.8	42.4
GGA2	Gga_rs14136653	32.8	42.4
GGA2	Gga_rs13537149	33.5	42.4
GGA2	Gga_rs14137154	33.5	43
GGA2	Gga_rs14137195	33.5	43.5
GGA2	Gga_rs14137257	33.5	43.5
GGA2	Gga_rs15887933	33.5	43.5
GGA2	Gga_rs15061933	34	43.5
GGA2	Gga_rs15062096	34.2	44
GGA2	Gga_rs15062154	34.4	44.4
GGA2	Gga_rs15890091	36.4	45.4
GGA2	Gga_rs13537625	36.8	45.4
GGA2	Gga_rs15890502	36.8	45.4
GGA2	Gga_rs14138408	36.8	45.4
GGA2	Gga_rs13537709	36.8	45.4
GGA2	Gga_rs15062810	36.8	45.4
GGA2	Gga_rs15891107	36.8	45.4
GGA2	Gga_rs15891154	36.8	45.5
GGA2	Gga_rs14138770	36.8	45.5
GGA2	Gga_rs15062983	36.8	45.5
GGA2	Gga_rs15891656	36.8	45.7
GGA2	Gga_rs15891960	36.8	45.7
GGA2	Gga_rs15063307	36.8	45.7
GGA2	Gga_rs15063341	36.8	45.7
GGA2	Gga_rs14139246	36.8	45.8
GGA2	Gga_rs14139313	36.8	46
GGA2	Gga_rs13537948	36.8	46
GGA2	Gga_rs13537992	36.8	46
GGA2	Gga_rs15063728	36.8	46
GGA2	Gga_rs15063847	37.1	46
GGA2	Gga_rs14139871	37.1	46
GGA2	Gga_rs13538151	37.2	46.7
GGA2	Gga_rs15894466	37.2	46.7
GGA2	Gga_rs15894831	37.4	46.9
GGA2	Gga_rs15064292	37.4	46.9
GGA2	Gga_rs14140612	37.4	46.9
GGA2	Gga_rs14140646	37.4	46.9
GGA2	Gga_rs14140663	37.4	46.9
GGA2	Gga_rs15895847	38.7	47.3
GGA2	Gga_rs15064844	38.7	47.4
GGA2	Gga_rs14141522	38.7	47.9
GGA2	Gga_rs15897547	39.2	48
GGA2	Gga_rs15897387	40.6	48
GGA2	Gga_rs15897843	41	48
GGA2	Gga_rs15898223	41	48
GGA2	Gga_rs15898457	41	49.1
GGA2	Gga_rs14142200	41	49.1
GGA2	Gga_rs15898903	41	49.1
GGA2	Gga_rs15899107	41	49.1
GGA2	Gga_rs15065716	41.5	49.1
GGA2	Gga_rs14142577	41.8	49.1
GGA2	Gga_rs15900177	41.8	50.1
GGA2	Gga_rs14142808	43.1	50.1
GGA2	Gga_rs13539030	43.1	50.1
GGA2	Gga_rs14143080	43.7	50.4
GGA2	Gga_rs13539129	43.7	50.4
GGA2	Gga_rs15901340	43.7	50.4
GGA2	Gga_rs14143285	43.9	50.4
GGA2	Gga_rs14143541	44.2	50.6
GGA2	Gga_rs15066758	44.6	50.6
GGA2	Gga_rs15902620	45.2	51.2
GGA2	Gga_rs13539428	45.2	51.2
GGA2	Gga_rs14143979	45.2	51.2
GGA2	Gga_rs14144119	45.5	51.2
GGA2	Gga_rs14144257	46	51.2
GGA2	Gga_rs15067598	46.2	51.8
GGA2	Gga_rs15067770	46.7	51.8
GGA2	Gga_rs15067846	46.7	52.6
GGA2	Gga_rs15067938	47	52.6
GGA2	Gga_rs15067939	47	52.6
GGA2	Gga_rs13539722	47.2	52.6
GGA2	Gga_rs14144974	47.2	52.9
GGA2	Gga_rs14145060	47.2	52.9
GGA2	Gga_rs14145116	47.8	52.9
GGA2	Gga_rs15906318	47.8	52.9
GGA2	Gga_rs14145184	49.3	52.9
GGA2	Gga_rs15068473	49.3	52.9
GGA2	Gga_rs13540019	50.2	53.2
GGA2	Gga_rs15906842	50.2	53.2
GGA2	Gga_rs14145577	51.5	53.2
GGA2	Gga_rs15068965	52.1	54.7
GGA2	Gga_rs13540235	52.8	54.7
GGA2	Gga_rs15069186	52.8	54.7
GGA2	Gga_rs15908425	52.8	54.7
GGA2	Gga_rs15908516	52.8	54.7
GGA2	Gga_rs14146546	52.8	54.7
GGA2	Gga_rs14146658	52.8	54.7
GGA2	Gga_rs15069626	52.8	54.7
GGA2	Gga_rs14146777	52.8	54.7
GGA2	Gga_rs14146891	52.8	54.7
GGA2	Gga_rs13540359	52.8	54.7
GGA2	Gga_rs15909065	53	54.7
GGA2	Gga_rs14146987	53	54.7
GGA2	Gga_rs15909520	53.1	54.9
GGA2	Gga_rs14147298	53.3	54.9
GGA2	Gga_rs15910200	53.3	54.9
GGA2	Gga_rs14147509	53.3	55
GGA2	Gga_rs15070377	53.3	55.1
GGA2	Gga_rs13540650	54.2	55.7
GGA2	Gga_rs15070513	54.2	55.7
GGA2	Gga_rs15911960	55.1	57.1
GGA2	Gga_rs14148194	55.1	57.1
GGA2	Gga_rs14148314	55.1	57.1
GGA2	Gga_rs15071229	55.4	57.1
GGA2	Gga_rs15071280	55.6	57.7
GGA2	Gga_rs15071585	55.6	57.9
GGA2	Gga_rs14148899	55.6	58.1
GGA2	Gga_rs15913523	55.6	58.1
GGA2	Gga_rs14149238	55.6	58.9
GGA2	Gga_rs15914197	55.6	58.9
GGA2	Gga_rs15072022	56.5	58.9
GGA2	Gga_rs15914974	56.5	58.9
GGA2	Gga_rs15072394	56.5	58.9
GGA2	Gga_rs15072490	56.5	58.9
GGA2	Gga_rs13541564	56.5	58.9
GGA2	Gga_rs15915947	56.5	58.9
GGA2	Gga_rs15916645	56.8	59
GGA2	Gga_rs13541724	56.8	59
GGA2	Gga_rs15073122	57.1	59
GGA2	Gga_rs15073302	57.6	59.3
GGA2	Gga_rs14150710	57.6	59.3
GGA2	Gga_rs15073344	57.6	59.3
GGA2	Gga_rs15073415	57.9	59.3
GGA2	Gga_rs14150991	57.9	59.8
GGA2	Gga_rs15919120	58.8	60.6
GGA2	Gga_rs15919336	59.1	60.9
GGA2	Gga_rs13542175	59.1	60.9
GGA2	Gga_rs15919662	59.3	61.2
GGA2	Gga_rs15920474	59.4	61.2
GGA2	Gga_rs15074044	59.6	61.5
GGA2	Gga_rs15074085	59.6	61.5
GGA2	Gga_rs14152349	59.6	63.2
GGA2	Gga_rs15074681	59.6	63.6
GGA2	Gga_rs15074784	61.8	63.6
GGA2	Gga_rs15923080	64.7	63.6
GGA2	Gga_rs15074936	65.3	63.6
GGA2	Gga_rs15075023	65.3	65
GGA2	Gga_rs14153057	65.8	65
GGA2	Gga_rs14153238	66.4	65.3
GGA2	Gga_rs14153286	66.4	65.3
GGA2	Gga_rs15924427	69.1	66.6
GGA2	Gga_rs14153364	69.1	66.6
GGA2	Gga_rs15924736	69.1	66.6
GGA2	Gga_rs15924892	69.1	67.4
GGA2	Gga_rs13542906	69.1	67.4
GGA2	Gga_rs15925110	69.1	67.4
GGA2	Gga_rs14153756	69.1	67.4
GGA2	Gga_rs15925776	69.4	68.6
GGA2	Gga_rs15075889	69.4	69.2
GGA2	Gga_rs13543033	69.4	69.2
GGA2	Gga_rs14154235	69.4	69.2
GGA2	Gga_rs15926650	69.4	69.2
GGA2	Gga_rs14154280	69.4	69.2
GGA2	Gga_rs14154304	69.4	69.2
GGA2	Gga_rs15926886	69.4	69.2
GGA2	Gga_rs15927128	69.4	69.2
GGA2	Gga_rs14154535	69.4	69.2
GGA2	Gga_rs15076403	69.4	69.2
GGA2	Gga_rs15076426	69.4	69.2
GGA2	Gga_rs14154704	69.4	69.2
GGA2	Gga_rs14154977	69.4	69.2
GGA2	Gga_rs15076694	69.4	69.2
GGA2	Gga_rs13543377	69.4	69.2
GGA2	Gga_rs15076906	69.4	69.2
GGA2	Gga_rs15077062	69.7	69.2
GGA2	Gga_rs15077140	69.7	69.2
GGA2	Gga_rs15928880	69.7	69.2
GGA2	Gga_rs14155687	69.7	69.2
GGA2	Gga_rs15077354	69.7	69.2
GGA2	Gga_rs15929196	69.7	69.2
GGA2	Gga_rs14155929	69.7	69.2
GGA2	Gga_rs14156083	69.7	69.2
GGA2	Gga_rs14156190	69.7	69.2
GGA2	Gga_rs15930007	69.7	69.6
GGA2	Gga_rs15077581	69.7	69.6
GGA2	Gga_rs15930398	69.7	69.6
GGA2	Gga_rs15077795	69.7	69.6
GGA2	Gga_rs15077843	69.7	70.4
GGA2	Gga_rs14156838	69.7	70.4
GGA2	Gga_rs15078209	70.1	70.6
GGA2	Gga_rs15932129	70.1	70.6
GGA2	Gga_rs15932335	70.1	70.6
GGA2	Gga_rs15932551	70.1	70.6
GGA2	Gga_rs14157476	70.1	71
GGA2	Gga_rs15078681	71.1	71.3
GGA2	Gga_rs14157814	71.1	71.3
GGA2	Gga_rs15078775	71.1	71.3
GGA2	Gga_rs13544091	71.1	71.3
GGA2	Gga_rs15933861	71.1	71.3
GGA2	Gga_rs14158165	71.1	71.3
GGA2	Gga_rs15934100	71.1	71.3
GGA2	Gga_rs13544185	71.1	71.3
GGA2	Gga_rs14158407	71.1	71.3
GGA2	Gga_rs15079248	71.4	72.2
GGA2	Gga_rs15079389	71.4	72.2
GGA2	Gga_rs14158775	71.4	72.2
GGA2	Gga_rs15079534	71.9	72.2
GGA2	Gga_rs15937157	72.7	72.2
GGA2	Gga_rs14159413	72.7	73.4
GGA2	Gga_rs15080126	74	73.9
GGA2	Gga_rs15938494	74	75
GGA2	Gga_rs14159992	75.1	75
GGA2	Gga_rs15080357	75.1	75.6
GGA2	Gga_rs14160202	75.1	75.6
GGA2	Gga_rs15080556	75.8	75.6
GGA2	Gga_rs14160540	75.8	76.2
GGA2	Gga_rs14160580	75.8	76.9
GGA2	Gga_rs14160690	76.1	76.9
GGA2	Gga_rs14160786	76.5	76.9
GGA2	Gga_rs15081003	76.9	77.7
GGA2	Gga_rs14161113	77.9	79.7
GGA2	Gga_rs14161187	78.2	79.7
GGA2	Gga_rs15081243	78.2	79.7
GGA2	Gga_rs15081308	78.2	79.7
GGA2	Gga_rs14161535	83.4	81.1
GGA2	Gga_rs15081838	83.4	82.4
GGA2	Gga_rs14162200	83.4	83.3
GGA2	Gga_rs13668315	85.2	83.3
GGA2	Gga_rs14162610	85.2	83.3
GGA2	Gga_rs15082556	85.2	83.8
GGA2	Gga_rs15945724	85.2	83.8
GGA2	Gga_rs14162772	85.2	84.2
GGA2	Gga_rs14162847	85.3	84.8
GGA2	Gga_rs14163143	85.5	84.8
GGA2	Gga_rs15946872	85.5	85.5
GGA2	Gga_rs14163311	85.7	85.5
GGA2	Gga_rs14163416	85.7	86.5
GGA2	Gga_rs14163418	86	87.8
GGA2	Gga_rs15947865	86.2	87.8
GGA2	Gga_rs15083619	87.2	87.8
GGA2	Gga_rs14163899	87.2	87.8
GGA2	Gga_rs15083660	87.2	87.8
GGA2	Gga_rs15083693	87.2	87.8
GGA2	Gga_rs14164004	87.2	87.8
GGA2	Gga_rs13668767	87.2	88
GGA2	Gga_rs15083875	87.2	88.3
GGA2	Gga_rs15948970	87.2	88.3
GGA2	Gga_rs15949024	87.2	88.3
GGA2	Gga_rs14164450	87.7	88.3
GGA2	Gga_rs15949535	87.7	88.3
GGA2	Gga_rs14164505	87.7	88.3
GGA2	Gga_rs15084168	87.7	88.3
GGA2	Gga_rs15949995	87.7	88.3
GGA2	Gga_rs15084311	87.7	88.3
GGA2	Gga_rs13668987	87.7	88.7
GGA2	Gga_rs15950708	88	88.7
GGA2	Gga_rs15084661	88	88.7
GGA2	Gga_rs15084679	88	88.7
GGA2	Gga_rs14165251	88	88.7
GGA2	Gga_rs15951700	89.2	89.4
GGA2	Gga_rs15951989	89.2	90.5
GGA2	Gga_rs15085176	89.2	90.5
GGA2	Gga_rs13669363	89.2	90.5
GGA2	Gga_rs15085296	89.2	90.5
GGA2	Gga_rs14165833	89.2	90.5
GGA2	Gga_rs14166047	90.3	92.1
GGA2	Gga_rs14166169	90.3	92.1
GGA2	Gga_rs15954557	90.3	92.4
GGA2	Gga_rs13669584	90.3	92.4
GGA2	Gga_rs15954745	90.3	92.4
GGA2	Gga_rs13669632	90.3	92.4
GGA2	Gga_rs14166610	90.3	92.4
GGA2	Gga_rs15086111	90.3	92.4
GGA2	Gga_rs15086146	90.7	93.1
GGA2	Gga_rs15955552	90.7	93.1
GGA2	Gga_rs15086331	90.7	93.1
GGA2	Gga_rs15086500	90.7	93.1
GGA2	Gga_rs15956676	91	93.1
GGA2	Gga_rs15086783	91.2	93.1
GGA2	Gga_rs14167279	91.4	93.1
GGA2	Gga_rs13669915	91.6	93.1
GGA2	Gga_rs14167393	91.6	93.1
GGA2	Gga_rs15087093	92	93.6
GGA2	Gga_rs15087328	92	93.6
GGA2	Gga_rs15087432	92	93.6
GGA2	Gga_rs14167971	93	93.6
GGA2	Gga_rs15087915	93.7	94.2
GGA2	Gga_rs15959816	93.7	94.6
GGA2	Gga_rs15088075	93.7	94.6
GGA2	Gga_rs15088092	93.7	94.6
GGA2	Gga_rs15961025	95.6	95.7
GGA2	Gga_rs14169095	95.6	96.7
GGA2	Gga_rs13670506	95.6	96.7
GGA2	Gga_rs13670544	95.6	96.7
GGA2	Gga_rs15961559	96.1	96.7
GGA2	Gga_rs14169480	96.1	96.9
GGA2	Gga_rs15089070	96.1	97.8
GGA2	Gga_rs15089174	97.4	97.8
GGA2	Gga_rs14169736	99.6	99.4
GGA2	Gga_rs13670817	101	99.4
GGA2	Gga_rs15963352	101	99.4
GGA2	Gga_rs15089630	101	99.7
GGA2	Gga_rs15089732	101	99.7
GGA2	Gga_rs15089780	101	99.7
GGA2	Gga_rs15964307	101.7	99.7
[truncated: 7,806 more rows]
