# Supplementary material for: Regional differences in recombination hotspots between two chicken populations
Source: BMC Genet. 2010 Feb 8;11:11. doi: 10.1186/1471-2156-11-11 (PMC2834597; doi:10.1186/1471-2156-11-11)
Supplement: Additional file 4 — Detailed information about the chromosome unassigned markers. This table includes all chromosome unassigned markers, whether they are assigned or mapped to a chromosome, or why they were rejected for the construction of the linkage map. [file 1471-2156-11-11-S4.XLS]

## Sheet: Chromosome_Unassigned_Markers
	Status
	Mapped	Mapped on known chromosome
	Not Mapped	Assigned to Chromosome by AUTOGROUP, but not mapped on chromosome
	Chr_un_remain	Informative markers that remained in chromosome unassigned
	Homozygous	Homozygous marker
	Clustering	Clustering of AA, AB and BB genotypes failed
	Heterozygous	Heterozygous genotypes only
	Norm R	Intensity signal of genotypes were too low.
			Status	Assigned to Chromsome
1	Gga_rs14741235		Mapped	GGA1
2	Gga_rs13921816		Mapped	GGA1
3	Gga_rs14937329		Mapped	GGA1
4	Gga_rs13999341		Mapped	GGA1
5	Gga_rs15189055		Mapped	GGA1
6	Gga_rs13971170		Mapped	GGA1
7	Gga_rs14844870		Mapped	GGA1
8	Gga_rs16739503		Mapped	GGA1
9	Gga_rs13822840		Mapped	GGA1
10	Gga_rs13989658		Mapped	GGA1
11	Gga_rs13886095		Mapped	GGA1
12	Gga_rs15266013		Mapped	GGA1
13	Gga_rs16070385		Mapped	GGA1
14	Gga_rs16024348		Mapped	GGA1
15	Gga_rs16016567		Mapped	GGA1
16	Gga_rs16038617		Mapped	GGA1
17	Gga_rs14736830		Mapped	GGA1
18	Gga_rs16088305		Mapped	GGA1
19	Gga_rs14823912		Mapped	GGA1
20	Gga_rs14715991		Mapped	GGA1
21	Gga_rs14735498		Mapped	GGA1
22	Gga_rs16732880		Mapped	GGA1
23	Gga_rs14707859		Mapped	GGA1
24	Gga_rs14720601		Mapped	GGA1
25	Gga_rs16742951		Mapped	GGA1
26	Gga_rs14713020		Mapped	GGA1
27	Gga_rs14693815		Mapped	GGA1
28	Gga_rs16743304		Mapped	GGA1
29	Gga_rs15313177		Mapped	GGA1
30	Gga_rs14697991		Mapped	GGA1
31	Gga_rs16750575		Mapped	GGA1
32	Gga_rs14319594		Mapped	GGA1
33	Gga_rs16083294		Mapped	GGA1
34	Gga_rs15432235		Mapped	GGA1
35	Gga_rs16700576		Mapped	GGA1
36	Gga_rs16694609		Mapped	GGA1
37	Gga_rs15191631		Mapped	GGA1
38	Gga_rs16750486		Mapped	GGA1
39	Gga_rs14865188		Mapped	GGA1
40	Gga_rs14713072		Mapped	GGA1
41	Gga_rs16721680		Mapped	GGA1
42	Gga_rs15201874		Mapped	GGA1
43	Gga_rs14824643		Not Mapped	GGA1
44	Gga_rs16716429		Not Mapped	GGA1
45	Gga_rs15345705		Not Mapped	GGA1
46	Gga_rs13812096		Not Mapped	GGA1
47	Gga_rs16686222		Not Mapped	GGA1
48	Gga_rs13822503		Not Mapped	GGA1
49	Gga_rs16075343		Not Mapped	GGA1
50	Gga_rs16730128		Not Mapped	GGA1
51	Gga_rs15432358		Not Mapped	GGA1
52	Gga_rs16694349		Not Mapped	GGA1
53	Gga_rs16754376		Not Mapped	GGA1
54	Gga_rs15189446		Not Mapped	GGA1
55	Gga_rs13995622		Not Mapped	GGA1
56	Gga_rs14884149		Not Mapped	GGA1
57	Gga_rs14235761		Mapped	GGA2
58	Gga_rs15108396		Mapped	GGA2
59	Gga_rs14238245		Mapped	GGA2
60	Gga_rs15863511		Mapped	GGA2
61	Gga_rs16718042		Mapped	GGA2
62	Gga_rs16750365		Mapped	GGA2
63	Gga_rs16747799		Mapped	GGA2
64	Gga_rs16106856		Mapped	GGA2
65	Gga_rs14711814		Mapped	GGA2
66	Gga_rs16730653		Mapped	GGA2
67	Gga_rs16042898		Mapped	GGA2
68	Gga_rs14698818		Mapped	GGA2
69	Gga_rs16697968		Mapped	GGA2
70	Gga_rs15115427		Mapped	GGA2
71	Gga_rs13794836		Mapped	GGA2
72	Gga_rs14207861		Mapped	GGA2
73	Gga_rs14714878		Mapped	GGA2
74	Gga_rs16079353		Mapped	GGA2
75	Gga_rs14206065		Mapped	GGA2
76	Gga_rs15141270		Mapped	GGA2
77	Gga_rs14233976		Mapped	GGA2
78	Gga_rs13762655		Mapped	GGA2
79	Gga_rs15859846		Mapped	GGA2
80	Gga_rs16738255		Mapped	GGA2
81	Gga_rs15118380		Mapped	GGA2
82	Gga_rs15155474		Mapped	GGA2
83	Gga_rs16045206		Mapped	GGA2
84	Gga_rs14713675		Mapped	GGA2
85	Gga_rs15156975		Mapped	GGA2
86	Gga_rs14233992		Mapped	GGA2
87	Gga_rs16032392		Mapped	GGA2
88	Gga_rs16105988		Not Mapped	GGA2
89	Gga_rs14256614		Not Mapped	GGA2
90	Gga_rs16039033		Not Mapped	GGA2
91	Gga_rs16038128		Not Mapped	GGA2
92	Gga_rs14208043		Not Mapped	GGA2
93	Gga_rs14724125		Not Mapped	GGA2
94	Gga_rs15144795		Not Mapped	GGA2
95	Gga_rs14691672		Not Mapped	GGA2
96	Gga_rs15063829		Not Mapped	GGA2
97	Gga_rs15369364		Mapped	GGA3
98	Gga_rs16335366		Mapped	GGA3
99	Gga_rs14389213		Mapped	GGA3
100	Gga_rs14694487		Mapped	GGA3
101	Gga_rs16342692		Mapped	GGA3
102	Gga_rs13797341		Mapped	GGA3
103	Gga_rs13789202		Mapped	GGA3
104	Gga_rs16689045		Mapped	GGA3
105	Gga_rs14705344		Mapped	GGA3
106	Gga_rs16712920		Mapped	GGA3
107	Gga_rs14738640		Mapped	GGA3
108	Gga_rs15328269		Mapped	GGA3
109	Gga_rs14320194		Not Mapped	GGA3
110	Gga_rs15406122		Not Mapped	GGA3
111	Gga_rs16283000		Not Mapped	GGA3
112	Gga_rs14704138		Not Mapped	GGA3
113	Gga_rs16286226		Not Mapped	GGA3
114	Gga_rs16759683		Not Mapped	GGA3
115	Gga_rs14478893		Mapped	GGA4
116	Gga_rs16728607		Mapped	GGA4
117	Gga_rs15544769		Mapped	GGA4
118	Gga_rs16710150		Mapped	GGA4
119	Gga_rs13821163		Mapped	GGA4
120	Gga_rs16742885		Mapped	GGA4
121	Gga_rs14488577		Mapped	GGA4
122	Gga_rs16435412		Mapped	GGA4
123	Gga_rs16391925		Mapped	GGA4
124	Gga_rs14729632		Mapped	GGA4
125	Gga_rs15614827		Mapped	GGA4
126	Gga_rs14714184		Mapped	GGA4
127	Gga_rs14453253		Mapped	GGA4
128	Gga_rs14478785		Mapped	GGA4
129	Gga_rs15596282		Mapped	GGA4
130	Gga_rs14489688		Mapped	GGA4
131	Gga_rs16434876		Mapped	GGA4
132	Gga_rs14701208		Not Mapped	GGA4
133	Gga_rs16729879		Not Mapped	GGA4
134	Gga_rs16371240		Not Mapped	GGA4
135	Gga_rs16398033		Not Mapped	GGA4
136	Gga_rs16694106		Not Mapped	GGA4
137	Gga_rs16705953		Not Mapped	GGA4
138	Gga_rs16704093		Mapped	GGA5
139	Gga_rs14702824		Mapped	GGA5
140	Gga_rs16753885		Mapped	GGA5
141	Gga_rs14729142		Mapped	GGA5
142	Gga_rs13743525		Mapped	GGA5
143	Gga_rs14732595		Mapped	GGA5
144	Gga_rs16751806		Mapped	GGA5
145	Gga_rs15661665		Mapped	GGA5
146	Gga_rs13812318		Mapped	GGA5
147	Gga_rs16000051		Mapped	GGA5
148	Gga_rs14721675		Mapped	GGA5
149	Gga_rs14733868		Mapped	GGA5
150	Gga_rs15680009		Mapped	GGA5
151	Gga_rs16736061		Not Mapped	GGA5
152	Gga_rs16753978		Not Mapped	GGA5
153	Gga_rs14582196		Mapped	GGA6
154	Gga_rs14594066		Mapped	GGA6
155	Gga_rs14743704		Mapped	GGA6
156	Gga_rs14593531		Mapped	GGA6
157	Gga_rs14581743		Mapped	GGA6
158	Gga_rs16755155		Mapped	GGA6
159	Gga_rs16552856		Mapped	GGA6
160	Gga_rs14581529		Mapped	GGA6
161	Gga_rs16566017		Mapped	GGA6
162	Gga_rs16723228		Not Mapped	GGA6
163	Gga_rs16707307		Not Mapped	GGA6
164	Gga_rs14562810		Not Mapped	GGA6
165	Gga_rs16580020		Mapped	GGA7
166	Gga_rs14733043		Mapped	GGA7
167	Gga_rs14712377		Mapped	GGA7
168	Gga_rs16592078		Mapped	GGA7
169	Gga_rs16591838		Mapped	GGA7
170	Gga_rs16754643		Not Mapped	GGA7
171	Gga_rs15902066		Mapped	GGA8
172	Gga_rs14700741		Mapped	GGA8
173	Gga_rs16621429		Mapped	GGA8
174	Gga_rs16629728		Not Mapped	GGA8
175	Gga_rs16752824		Not Mapped	GGA8
176	Gga_rs16723268		Not Mapped	GGA8
177	Gga_rs15977179		Mapped	GGA9
178	Gga_rs14679212		Mapped	GGA9
179	Gga_rs14693242		Mapped	GGA9
180	Gga_rs15979726		Mapped	GGA9
181	Gga_rs14678076		Mapped	GGA9
182	Gga_rs15575229		Mapped	GGA10
183	Gga_rs16707900		Mapped	GGA10
184	Gga_rs14706105		Mapped	GGA10
185	Gga_rs14004935		Mapped	GGA10
186	Gga_rs14004193		Mapped	GGA10
187	Gga_rs14004622		Mapped	GGA10
188	Gga_rs14946375		Mapped	GGA10
189	Gga_rs14952259		Mapped	GGA10
190	Gga_rs14010803		Mapped	GGA10
191	Gga_rs15574623		Mapped	GGA10
192	Gga_rs16710807		Mapped	GGA10
193	Gga_rs14946563		Not Mapped	GGA10
194	Gga_rs14733065		Not Mapped	GGA10
195	Gga_rs16747557		Mapped	GGA11
196	Gga_rs15624361		Mapped	GGA11
197	Gga_rs14958461		Mapped	GGA11
198	Gga_rs14966708		Mapped	GGA11
199	Gga_rs14020670		Mapped	GGA11
200	Gga_rs16068004		Mapped	GGA11
201	Gga_rs16737466		Mapped	GGA11
202	Gga_rs15623073		Mapped	GGA11
203	Gga_rs14022357		Mapped	GGA11
204	Gga_rs15620805		Mapped	GGA11
205	Gga_rs14731673		Not Mapped	GGA11
206	Gga_rs14026132		Not Mapped	GGA11
207	Gga_rs14026316		Not Mapped	GGA11
208	Gga_rs14043288		Mapped	GGA12
209	Gga_rs15634611		Mapped	GGA12
210	Gga_rs16021140		Mapped	GGA12
211	Gga_rs14987502		Mapped	GGA13
212	Gga_rs14994946		Mapped	GGA13
213	Gga_rs14064763		Mapped	GGA13
214	Gga_rs14063161		Mapped	GGA13
215	Gga_rs14744228		Mapped	GGA13
216	Gga_rs16690170		Mapped	GGA13
217	Gga_rs15001568		Mapped	GGA13
218	Gga_rs14065466		Not Mapped	GGA13
219	Gga_rs13807791		Not Mapped	GGA13
220	Gga_rs15709065		Not Mapped	GGA13
221	Gga_rs14708475		Not Mapped	GGA13
222	Gga_rs14064503		Not Mapped	GGA13
223	Gga_rs14064516		Not Mapped	GGA13
224	Gga_rs14994064		Not Mapped	GGA13
225	Gga_rs16714394		Not Mapped	GGA13
226	Gga_rs14727436		Mapped	GGA14
227	Gga_rs16068690		Mapped	GGA14
228	Gga_rs15012493		Mapped	GGA14
229	Gga_rs15012088		Mapped	GGA14
230	Gga_rs15738850		Mapped	GGA14
231	Gga_rs15740946		Mapped	GGA14
232	Gga_rs14727678		Mapped	GGA14
233	Gga_rs16088390		Mapped	GGA15
234	Gga_rs15024872		Mapped	GGA15
235	Gga_rs14707594		Not Mapped	GGA15
236	Gga_rs14705588		Mapped	GGA17
237	Gga_rs16726187		Mapped	GGA17
238	Gga_rs14100549		Mapped	GGA17
239	Gga_rs14101853		Mapped	GGA17
240	Gga_rs13662040		Mapped	GGA17
241	Gga_rs16011744		Not Mapped	GGA17
242	Gga_rs14691767		Mapped	GGA19
243	Gga_rs14693725		Mapped	GGA19
244	Gga_rs16711452		Mapped	GGA20
245	Gga_rs14280745		Mapped	GGA20
246	Gga_rs16182074		Mapped	GGA21
247	Gga_rs14285357		Mapped	GGA21
248	Gga_rs13724503		Mapped	GGA21
249	Gga_rs16013504		Mapped	GGA21
250	Gga_rs13810826		Not Mapped	GGA21
251	Gga_rs14725043		Not Mapped	GGA21
252	Gga_rs14697195		Not Mapped	GGA21
253	Gga_rs16183305		Mapped	GGA22
254	Gga_rs15203069		Mapped	GGA23
255	Gga_rs13774804		Mapped	GGA23
256	Gga_rs16191695		Not Mapped	GGA23
257	Gga_rs14740234		Not Mapped	GGA23
258	Gga_rs14711923		Mapped	GGA24
259	Gga_rs16700091		Not Mapped	GGA24
260	Gga_rs16047885		Mapped	GGA25
261	Gga_rs16069928		Mapped	GGA25
262	Gga_rs14727723		Mapped	GGA25
263	Gga_rs16682367		Not Mapped	GGA25
264	Gga_rs14691459		Mapped	GGA26
265	Gga_rs16708679		Mapped	GGA27
266	Gga_rs14733791		Mapped	GGA27
267	Gga_rs14301531		Not Mapped	GGA27
268	Gga_rs16734693		Not Mapped	GGA27
269	Gga_rs16740971		Not Mapped	GGA27
270	Gga_rs16704479		Not Mapped	GGA27
271	Gga_rs16750164		Mapped	GGA28
272	Gga_rs16704931		Mapped	GGA28
273	Gga_rs16736421		Not used	GGW
274	Gga_rs14729189		Not used	GGW
275	Gga_rs13814569		Not used	GGW
276	Gga_rs16710957		Mapped	GGZ
277	Gga_rs16703642		Mapped	GGZ
278	Gga_rs14703942		Mapped	GGZ
279	Gga_rs16043221		Mapped	GGZ
280	Gga_rs13799758		Mapped	GGZ
281	Gga_rs16723556		Mapped	GGZ
282	Gga_rs16730496		Mapped	GGZ
283	Gga_rs14734341		Mapped	GGZ
284	Gga_rs14735992		Mapped	GGZ
285	Gga_rs16117058		Mapped	GGZ
286	Gga_rs16118052		Mapped	GGZ
287	Gga_rs16057388		Mapped	GGZ
288	Gga_rs16749380		Mapped	GGZ
289	Gga_rs14707626		Mapped	GGZ
290	Gga_rs16777590		Mapped	GGZ
291	Gga_rs14745117		Mapped	GGZ
292	Gga_rs16009863		Mapped	GGZ
293	Gga_rs16709818		Mapped	GGZ
294	Gga_rs14702462		Mapped	GGZ
295	Gga_rs14693100		Mapped	GGZ
296	Gga_rs16120612		Mapped	GGZ
297	Gga_rs16711805		Mapped	GGZ
298	Gga_rs16117099		Mapped	GGZ
299	Gga_rs14761054		Not Mapped	GGZ
300	Gga_rs14697923		Not Mapped	GGZ
301	Gga_rs14757735		Not Mapped	GGZ
302	Gga_rs14780114		Not Mapped	GGZ
303	Gga_rs16010590		Not Mapped	GGZ
304	Gga_rs14699666		Not Mapped	GGZ
305	Gga_rs14757718		Not Mapped	GGZ
306	Gga_rs13814300		Not Mapped	GGZ
307	Gga_rs14692474		Not Mapped	GGZ
308	Gga_rs16743142		Not Mapped	GGZ
309	Gga_rs14766597		Not Mapped	GGZ
310	Gga_rs16722963		Not Mapped	GGZ
311	Gga_rs16717348		Not Mapped	GGZ
312	Gga_rs14743567		Not Mapped	GGZ
313	Gga_rs14721615		Not Mapped	GGZ
314	Gga_rs16132086		Not Mapped	GGZ
315	Gga_rs14726411		Not Mapped	GGZ
316	Gga_rs14709698		Not Mapped	GGZ
317	Gga_rs16059288		Not Mapped	GGZ
318	Gga_rs16057475		Not Mapped	GGZ
319	Gga_rs16751887		Not Mapped	GGZ
320	Gga_rs16750527		Not Mapped	GGZ
321	Gga_rs14743963		Not Mapped	GGZ
322	Gga_rs16747905		Not Mapped	GGZ
323	Gga_rs14740279		Not Mapped	GGZ
324	Gga_rs14756747		Not Mapped	GGZ
325	Gga_rs16069292		Not Mapped	GGZ
326	Gga_rs13821822		Not Mapped	GGZ
327	Gga_rs14696803		Not Mapped	GGZ
328	Gga_rs16720254		Not Mapped	GGZ
329	Gga_rs14748847		Not Mapped	GGZ
330	Gga_rs14685106		Not Mapped	GGZ
331	Gga_rs14692479		Not Mapped	GGZ
332	Gga_rs16711244		Not Mapped	GGZ
333	Gga_rs16757259		Not Mapped	GGZ
334	Gga_rs14757947		Not Mapped	GGZ
335	Gga_rs14732309		Not Mapped	GGZ
336	Gga_rs16716210		Not Mapped	GGZ
337	Gga_rs16099255		Not Mapped	GGZ
338	Gga_rs13772866		Mapped	LGE22
339	Gga_rs14743018		Mapped	LGE22
340	Gga_rs14684297		Mapped	LGE22
341	Gga_rs16089483		Not Mapped	LGE22
342	Gga_rs16086399		Mapped	LGE64
343	Gga_rs16748775		Mapped	LGE64
344	Gga_rs16692617		Chr_un_remain
345	Gga_rs16720422		Chr_un_remain
346	Gga_rs16720020		Chr_un_remain
347	Gga_rs16728253		Chr_un_remain
348	Gga_rs16020827		Chr_un_remain
349	Gga_rs15414393		Chr_un_remain
350	Gga_rs14741239		Chr_un_remain
351	Gga_rs16739395		Chr_un_remain
352	Gga_rs13790198		Chr_un_remain
353	Gga_rs16742570		Chr_un_remain
354	Gga_rs16734987		Chr_un_remain
355	Gga_rs16744369		Chr_un_remain
356	Gga_rs16077897		Chr_un_remain
357	Gga_rs16754278		Chr_un_remain
358	Gga_rs16090920		Chr_un_remain
359	Gga_rs16013529		Chr_un_remain
360	Gga_rs16739159		Chr_un_remain
361	Gga_rs16047342		Homozygous
362	Gga_rs14777360		Homozygous
363	Gga_rs15549981		Homozygous
364	Gga_rs16023785		Homozygous
365	Gga_rs16711919		Homozygous
366	Gga_rs16712717		Homozygous
367	Gga_rs14714616		Homozygous
368	Gga_rs14721398		Homozygous
369	Gga_rs16760482		Homozygous
370	Gga_rs15204848		Homozygous
371	Gga_rs16711848		Homozygous
372	Gga_rs13956885		Homozygous
373	Gga_rs16736843		Homozygous
374	Gga_rs16740482		Homozygous
375	Gga_rs16707277		Homozygous
376	Gga_rs14732755		Homozygous
377	Gga_rs16705431		Homozygous
378	Gga_rs16010844		Homozygous
379	Gga_rs14946334		Homozygous
380	Gga_rs16727341		Homozygous
381	Gga_rs14705848		Homozygous
382	Gga_rs16707216		Homozygous
383	Gga_rs15664991		Homozygous
384	Gga_rs16700376		Homozygous
385	Gga_rs15318688		Homozygous
386	Gga_rs15010084		Homozygous
387	Gga_rs15184219		Homozygous
388	Gga_rs16708726		Homozygous
389	Gga_rs16714416		Homozygous
390	Gga_rs14713311		Homozygous
391	Gga_rs14710522		Homozygous
392	Gga_rs15695461		Homozygous
393	Gga_rs16742208		Homozygous
394	Gga_rs16703203		Homozygous
395	Gga_rs16019412		Homozygous
396	Gga_rs16716154		Homozygous
397	Gga_rs16721229		Homozygous
398	Gga_rs16128312		Homozygous
399	Gga_rs14970362		Homozygous
400	Gga_rs16107592		Homozygous
401	Gga_rs16051763		Homozygous
402	Gga_rs14967254		Homozygous
403	Gga_rs14716616		Homozygous
404	Gga_rs16057194		Homozygous
405	Gga_rs16736993		Homozygous
406	Gga_rs16057206		Homozygous
407	Gga_rs16703697		Homozygous
408	Gga_rs15981387		Homozygous
409	Gga_rs14706323		Homozygous
410	Gga_rs16004936		Homozygous
411	Gga_rs13776873		Homozygous
412	Gga_rs16038261		Homozygous
413	Gga_rs16056063		Homozygous
414	Gga_rs15556738		Homozygous
415	Gga_rs16723979		Homozygous
416	Gga_rs14710064		Homozygous
417	Gga_rs16708674		Homozygous
418	Gga_rs14744752		Homozygous
419	Gga_rs16055883		Homozygous
420	Gga_rs14734408		Homozygous
421	Gga_rs14796605		Homozygous
422	Gga_rs14729494		Homozygous
423	Gga_rs16741595		Homozygous
424	Gga_rs16136074		Homozygous
425	Gga_rs16704107		Homozygous
426	Gga_rs16748988		Homozygous
427	Gga_rs16077832		Homozygous
428	Gga_rs16092237		Homozygous
429	Gga_rs16455135		Homozygous
430	Gga_rs13820895		Homozygous
431	Gga_rs14735946		Homozygous
432	Gga_rs14732870		Homozygous
433	Gga_rs14239424		Homozygous
434	Gga_rs16136229		Homozygous
435	Gga_rs16077240		Homozygous
436	Gga_rs16747907		Homozygous
437	Gga_rs16747805		Homozygous
438	Gga_rs16044347		Homozygous
439	Gga_rs15265628		Homozygous
440	Gga_rs15189926		Homozygous
441	Gga_rs16087189		Homozygous
442	Gga_rs16751497		Homozygous
443	Gga_rs16718431		Homozygous
444	Gga_rs16722280		Homozygous
445	Gga_rs14741629		Homozygous
446	Gga_rs14732314		Homozygous
447	Gga_rs16708871		Homozygous
448	Gga_rs16076557		Homozygous
449	Gga_rs14501148		Homozygous
450	Gga_rs16710713		Homozygous
451	Gga_rs16734591		Homozygous
452	Gga_rs16118056		Homozygous
453	Gga_rs15989701		Homozygous
454	Gga_rs14766173		Homozygous
455	Gga_rs16098202		Homozygous
456	Gga_rs16082094		Homozygous
457	Gga_rs14693620		Homozygous
458	Gga_rs16040820		Homozygous
459	Gga_rs14734426		Homozygous
460	Gga_rs14780150		Homozygous
461	Gga_rs14698284		Homozygous
462	Gga_rs14737321		Homozygous
463	Gga_rs16009233		Homozygous
464	Gga_rs16086741		Homozygous
465	Gga_rs14722985		Homozygous
466	Gga_rs16692370		Homozygous
467	Gga_rs16000716		Homozygous
468	Gga_rs16711595		Homozygous
469	Gga_rs14780303		Homozygous
470	Gga_rs15596204		Homozygous
471	Gga_rs16696108		Homozygous
472	Gga_rs14091321		Homozygous
473	Gga_rs15013927		Homozygous
474	Gga_rs15620900		Homozygous
475	Gga_rs14965390		Homozygous
476	Gga_rs13803442		Homozygous
477	Gga_rs16757563		Homozygous
478	Gga_rs15678829		Homozygous
479	Gga_rs14221372		Homozygous
480	Gga_rs14946525		Homozygous
481	Gga_rs16098060		Homozygous
482	Gga_rs14239603		Homozygous
483	Gga_rs15588198		Homozygous
484	Gga_rs14699706		Homozygous
485	Gga_rs14784735		Homozygous
486	Gga_rs14593732		Homozygous
487	Gga_rs14846895		Homozygous
488	Gga_rs16724402		Homozygous
489	Gga_rs16005959		Homozygous
490	Gga_rs16699899		Homozygous
491	Gga_rs16059836		Homozygous
492	Gga_rs15633246		Homozygous
493	Gga_rs16432671		Homozygous
494	Gga_rs16020791		Homozygous
495	Gga_rs14691496		Homozygous
496	Gga_rs13806931		Homozygous
497	Gga_rs16001511		Homozygous
498	Gga_rs16596281		Homozygous
499	Gga_rs16011466		Homozygous
500	Gga_rs16712162		Homozygous
501	Gga_rs14685900		Homozygous
502	Gga_rs14700995		Homozygous
503	Gga_rs14507472		Homozygous
504	Gga_rs16026386		Homozygous
505	Gga_rs15733097		Homozygous
506	Gga_rs16059280		Homozygous
507	Gga_rs16049244		Homozygous
508	Gga_rs13652298		Homozygous
509	Gga_rs13601795		Homozygous
510	Gga_rs16086098		Homozygous
511	Gga_rs13811829		Clustering
512	Gga_rs13815417		Clustering
513	Gga_rs13815990		Clustering
515	Gga_rs14017647		Clustering
516	Gga_rs14026429		Clustering
517	Gga_rs14183304		Clustering
519	Gga_rs14250711		Clustering
521	Gga_rs14341034		Clustering
522	Gga_rs14507792		Clustering
525	Gga_rs14696300		Clustering
527	Gga_rs14700033		Clustering
528	Gga_rs14705017		Clustering
530	Gga_rs14711306		Clustering
532	Gga_rs14717154		Clustering
535	Gga_rs14725843		Clustering
536	Gga_rs14727945		Clustering
539	Gga_rs14730900		Clustering
542	Gga_rs14734705		Clustering
543	Gga_rs14737664		Clustering
544	Gga_rs14740420		Clustering
545	Gga_rs14740849		Clustering
546	Gga_rs14740989		Clustering
547	Gga_rs14747090		Clustering
548	Gga_rs14747702		Clustering
549	Gga_rs14796667		Clustering
550	Gga_rs14873427		Clustering
551	Gga_rs14891200		Clustering
553	Gga_rs15242390		Clustering
554	Gga_rs15327543		Clustering
555	Gga_rs15383398		Clustering
556	Gga_rs15606460		Clustering
558	Gga_rs16001356		Clustering
560	Gga_rs16022025		Clustering
561	Gga_rs16024242		Clustering
562	Gga_rs16031967		Clustering
565	Gga_rs16038609		Clustering
569	Gga_rs16052033		Clustering
571	Gga_rs16057833		Clustering
572	Gga_rs16057855		Clustering
573	Gga_rs16070285		Clustering
574	Gga_rs16077465		Clustering
575	Gga_rs16078462		Clustering
577	Gga_rs16082687		Clustering
579	Gga_rs16085645		Clustering
580	Gga_rs16089243		Clustering
581	Gga_rs16089799		Clustering
584	Gga_rs16091676		Clustering
585	Gga_rs16092818		Clustering
588	Gga_rs16211472		Clustering
589	Gga_rs16254290		Clustering
590	Gga_rs16689941		Clustering
593	Gga_rs16694544		Clustering
594	Gga_rs16694550		Clustering
596	Gga_rs16707315		Clustering
601	Gga_rs16720260		Clustering
602	Gga_rs16720507		Clustering
603	Gga_rs16724690		Clustering
604	Gga_rs16725785		Clustering
605	Gga_rs16725811		Clustering
606	Gga_rs16732412		Clustering
607	Gga_rs16735310		Clustering
608	Gga_rs16746361		Clustering
609	Gga_rs16747925		Clustering
610	Gga_rs16752188		Clustering
611	Gga_rs16752274		Clustering
523	Gga_rs14692473		Heterozygous
524	Gga_rs14693845		Heterozygous
526	Gga_rs14699591		Heterozygous
529	Gga_rs14707689		Heterozygous
531	Gga_rs14717075		Heterozygous
534	Gga_rs14725094		Heterozygous
537	Gga_rs14728795		Heterozygous
540	Gga_rs14731041		Heterozygous
541	Gga_rs14732627		Heterozygous
559	Gga_rs16011061		Heterozygous
563	Gga_rs16032847		Heterozygous
566	Gga_rs16042501		Heterozygous
567	Gga_rs16045602		Heterozygous
568	Gga_rs16047767		Heterozygous
578	Gga_rs16084874		Heterozygous
582	Gga_rs16089900		Heterozygous
591	Gga_rs16691161		Heterozygous
592	Gga_rs16693967		Heterozygous
595	Gga_rs16706804		Heterozygous
597	Gga_rs16709690		Heterozygous
598	Gga_rs16709984		Heterozygous
599	Gga_rs16715070		Heterozygous
600	Gga_rs16719907		Heterozygous
612	Gga_rs16756486		Heterozygous
514	Gga_rs13821884		Norm R
518	Gga_rs14239763		Norm R
520	Gga_rs14251378		Norm R
533	Gga_rs14721243		Norm R
538	Gga_rs14729598		Norm R
552	Gga_rs15118933		Norm R
557	Gga_rs16001023		Norm R
564	Gga_rs16036079		Norm R
570	Gga_rs16054556		Norm R
576	Gga_rs16078920		Norm R
583	Gga_rs16090605		Norm R
586	Gga_rs16105713		Norm R
587	Gga_rs16142121		Norm R
613	Gga_rs16775572		Norm R
