# Supplementary material for: Regional differences in recombination hotspots between two chicken populations
Source: BMC Genet. 2010 Feb 8;11:11. doi: 10.1186/1471-2156-11-11 (PMC2834597; doi:10.1186/1471-2156-11-11)
Supplement: Additional file 5 — The 500 kb bins used to study the recombination rates. This file includes all 1819 bins that were used to study recombination rates. It includes the bins for both populations (sex-average, female- and male-specific), and the Z and p-values of the eight bin sliding windows. [file 1471-2156-11-11-S5.XLS]

## Sheet: 500kb bins Recombination
Chromosome	# Bin	Markers		Location (bp)		Bin size (Mb)		Combined average			Combined female			Combined male			Population1 average			Population 1 female			Population 1 male			Population 2 average			Population 2 female			Population 2 male			8 bin total Population 1 - Population 2		8 bin total Female pop 1- Female pop 2		8 bin total pop 1-Male pop 2
		From	To	From	To			cM	cM/Mb		cM	cM/Mb		cM	cM/Mb		cM	cM/Mb		cM	cM/Mb		cM	cM/Mb		cM	cM/Mb		cM	cM/Mb		cM	cM/Mb		Z	p-value	Z	p-value	Z	p-value
GGA1	1	Gga_rs15742725	Gga_rs13778825	672394	1322409	0.650015		4.9	7.53829		3.2	4.92296		7.5	11.5382		4.7	7.2306		3	4.61528		7.4	11.3844		0.4	0.61537		0.3	0.461528		0.5	0.769213
GGA1	2	Gga_rs13778825	Gga_rs15187586	1322409	1824043	0.501634		0.5	0.996743		0	0		1	1.99349		0.9	1.79414		0	0		1.6	3.18958		0.7	1.39544		0.3	0.598046		1	1.99349
GGA1	3	Gga_rs15187586	Gga_rs13824475	1824043	2463269	0.639226		0.4	0.625757		0	0		0.8	1.25151		0.5	0.782196		0	0		1.2	1.87727		0.3	0.469318		0	0		0.6	0.938635
GGA1	4	Gga_rs13824475	Gga_rs15185407	2463269	2986010	0.522741		0.3	0.573898		0	0		0.5	0.956497		0.5	0.956497		0	0		0.9	1.72169		0.2	0.382599		0	0		0.4	0.765197
GGA1	5	Gga_rs15185407	Gga_rs16037391	2986010	3576432	0.590422		0.6	1.01622		0.3	0.508111		1	1.6937		0	0		0	0		0	0		0.7	1.18559		0.2	0.338741		1.1	1.86307
GGA1	6	Gga_rs16037391	Gga_rs13827345	3576432	4238917	0.662485		0.9	1.35852		0	0		1.9	2.86799		2.1	3.16988		0	0		4.1	6.18882		0.4	0.603787		0.4	0.603787		0.8	1.20757
GGA1	7	Gga_rs13827345	Gga_rs13621816	4238917	4878547	0.63963		0.6	0.938042		0	0		1	1.5634		1	1.5634		0	0		1.9	2.97047		0.7	1.09438		0.2	0.312681		1.1	1.71974
GGA1	8	Gga_rs13621816	Gga_rs15190760	4878547	5397350	0.518803		0.4	0.771006		0.3	0.578254		0.6	1.15651		0.5	0.963757		0	0		1	1.92751		0.6	1.15651		0.9	1.73476		0.6	1.15651		2.14818	0.0158496	0.38885	0.348693	2.31863	0.0102077
GGA1	9	Gga_rs15190760	Gga_rs13820518	5397350	5900378	0.503028		0	0		0	0		0	0		0	0		0	0		0	0		0	0		0	0		0	0		0.853032	0.196821	-2.37117	0.00886593	1.20732	0.113654
GGA1	10	Gga_rs13820518	Gga_rs14790801	5900378	6400715	0.500337		0.7	1.39906		0.4	0.799461		1	1.99865		1.2	2.39838		1	1.99865		1.6	3.19784		0.5	0.999326		0	0		0.8	1.59892		1.05766	0.145105	-0.585048	0.279258	1.25695	0.104386
GGA1	11	Gga_rs14790801	Gga_rs16756550	6400715	6998720	0.598005		1	1.67223		0.9	1.505		1.2	2.00667		1.6	2.67556		1.5	2.50834		1.7	2.84279		0.6	1.00334		0	0		1.1	1.83945		1.3064	0.0957076	0.492569	0.311158	1.2292	0.109499
GGA1	12	Gga_rs16756550	Gga_rs13826119	6998720	7500297	0.501577		0.8	1.59497		0.5	0.996856		1.2	2.39245		1.5	2.99057		1.7	3.38931		1.8	3.58868		0.7	1.3956		0.3	0.598114		1.1	2.19308		1.41957	0.0778671	1.09125	0.137582	1.23094	0.109172
GGA1	13	Gga_rs13826119	Gga_rs13825877	7500297	8037546	0.537249		1	1.86133		0.6	1.1168		1.4	2.60587		1.9	3.53654		0.7	1.30293		2.4	4.4672		0.9	1.6752		0.5	0.930667		1.3	2.41973		1.89389	0.0291197	1.19943	0.11518	1.60686	0.0540428
GGA1	14	Gga_rs13825877	Gga_rs13825609	8037546	8555166	0.51762		0.5	0.96596		0	0		1	1.93192		0.4	0.772768		0	0		1	1.93192		0.5	0.96596		0	0		1	1.93192		1.36231	0.0865503	1.40491	0.0800241	1.00424	0.157632
GGA1	15	Gga_rs13825609	Gga_rs14790044	8555166	9083951	0.528785		0.1	0.189113		0	0		0.1	0.189113		0	0		0	0		0	0		0.1	0.189113		0	0		0.2	0.378226		1.28756	0.0989489	1.5102	0.0654957	0.839359	0.200634
GGA1	16	Gga_rs14790044	Gga_rs13834371	9083951	10133344	1.04939		0.2	0.190586		0	0		0.4	0.381173		0.3	0.28588		0	0		0.8	0.762345		0.3	0.28588		0.1	0.0952932		0.3	0.28588		1.34912	0.0886489	1.95018	0.0255774	0.873863	0.191096
GGA1	17	Gga_rs13834371	Gga_rs15203102	10133344	10689946	0.556602		0.2	0.359323		0.3	0.538985		0	0		0.4	0.718646		0.5	0.898308		0	0		0.5	0.898308		0.3	0.538985		0.8	1.43729		1.2696	0.102114	1.93993	0.0261942	0.668841	0.251798
GGA1	18	Gga_rs15203102	Gga_rs13833873	10689946	11249140	0.559194		0.2	0.357658		0	0		0.4	0.715315		0.4	0.715315		0	0		0.9	1.60946		0	0		0	0		0	0		1.21527	0.112131	1.61302	0.0533699	0.720945	0.235472
GGA1	19	Gga_rs13833873	Gga_rs13833629	11249140	11814568	0.565428		0	0		0	0		0	0		0	0		0	0		0	0		0	0		0	0		0	0		0.90462	0.182833	1.02016	0.153827	0.62647	0.265503
GGA1	20	Gga_rs13833629	Gga_rs13833305	11814568	12405328	0.59076		0.5	0.846367		0.3	0.50782		0.9	1.52346		1	1.69273		0.5	0.846367		1.7	2.87765		0	0		0	0		0	0		1.06159	0.144212	0.610648	0.270716	0.930675	0.176011
GGA1	21	Gga_rs13833305	Gga_rs13832838	12405328	12933592	0.528264		0.3	0.567898		0.3	0.567898		0.3	0.567898		0.7	1.3251		0.5	0.946496		0.8	1.51439		0	0		0.3	0.567898		0	0		1.06964	0.142391	0.656808	0.255652	0.964972	0.167279
GGA1	22	Gga_rs13832838	Gga_rs13832237	12933592	13471455	0.537863		0.5	0.929605		0.4	0.743684		0.7	1.30145		0.2	0.371842		0.1	0.185921		0	0		0.9	1.67329		0.6	1.11553		1	1.85921		0.724181	0.234477	0.225003	0.410989	0.692783	0.244223
GGA1	23	Gga_rs13832237	Gga_rs13714295	13471455	14040779	0.569324		0.9	1.58082		0.8	1.40518		1.1	1.93212		1.2	2.10776		0.5	0.878235		2	3.51294		0.8	1.40518		0.8	1.40518		0.9	1.58082		0.872613	0.191437	2.21227e-16	0.5	0.97604	0.164522
GGA1	24	Gga_rs13714295	Gga_rs13830601	14040779	14620670	0.579891		1.7	2.93159		0.8	1.37957		2.3	3.96626		2.5	4.31116		1.9	3.27648		2.7	4.65605		1.4	2.41425		0.7	1.20712		2.1	3.62137		1.18092	0.118818	0.63787	0.261779	0.879917	0.189452
GGA1	25	Gga_rs13830601	Gga_rs15196016	14620670	15131290	0.51062		1.4	2.74176		2	3.91681		0.9	1.76256		2.5	4.89601		3.5	6.85441		2	3.91681		1.2	2.35008		1.5	2.93761		0.7	1.37088		1.5622	0.0591201	1.19007	0.117009	1.31908	0.0935717
GGA1	26	Gga_rs15196016	Gga_rs15194942	15131290	15636467	0.505177		1.8	3.56311		2.6	5.14671		1.1	2.17745		1.1	2.17745		1.3	2.57336		0.6	1.1877		2.4	4.75081		3.1	6.13646		1.7	3.36516		0.878636	0.189799	0.440601	0.329751	0.826885	0.204151
GGA1	27	Gga_rs15194942	Gga_rs16736799	15636467	16199130	0.562663		1.5	2.66589		1.8	3.19907		1.3	2.31044		1.5	2.66589		2.4	4.26543		1	1.77726		1.4	2.48817		1.8	3.19907		1.4	2.48817		0.851953	0.19712	0.576136	0.282262	0.69437	0.243725
GGA1	28	Gga_rs16736799	Gga_rs14713405	16199130	16756994	0.557864		1.3	2.33032		0.6	1.07553		2	3.5851		2.2	3.46361		1.4	2.20411		3.1	4.88054		1.1	1.7318		0.2	0.314873		1.8	2.83386		0.843229	0.19955	0.766095	0.22181	0.56733	0.285245
GGA1	29	Gga_rs14713405	Gga_rs13828437	16756994	17266244	0.50925		2.1	4.12371		1.4	2.74914		2.7	5.30191		4.7	8.31074		3.2	5.65838		6.1	10.7863		2.3	4.06696		1.8	3.18284		2.7	4.77426		1.22079	0.111082	1.02952	0.151617	0.983095	0.16278
GGA1	30	Gga_rs13828437	Gga_rs13827933	17266244	17871876	0.605632		0.9	1.48605		0.7	1.15582		0.9	1.48605		0	0		0	0		0	0		0	0		0	0		0	0		1.42834	0.0765976	1.17508	0.119982	1.178	0.119398
GGA1	31	Gga_rs13827933	Gga_rs15192112	17871876	18380806	0.50893		0	0		0	0		0	0		0.8	1.27306		0	0		1.6	2.54612		0	0		0	0		0	0		1.56167	0.0591826	1.28298	0.0997493	1.2892	0.0986636
GGA1	32	Gga_rs15192112	Gga_rs13800083	18380806	18898324	0.517518		0.1	0.19323		0	0		0.4	0.77292		0	0		0	0		0	0		0	0		0	0		0	0		1.34526	0.0892708	1.0041	0.157666	1.26354	0.103197
GGA1	33	Gga_rs13800083	Gga_rs13805169	18898324	19430352	0.532028		0	0		0	0		0	0		0	0		0	0		0	0		0	0		0	0		0	0		1.03843	0.149535	0.475347	0.31727	1.05621	0.145436
GGA1	34	Gga_rs13805169	Gga_rs15204414	19430352	19947490	0.517138		0	0		0	0		0	0		0.8	1.27967		0.5	0.799794		1.3	2.07946		0.1	0.159959		0	0		0.3	0.479876		1.76538	0.0387499	1.38779	0.0826006	1.5027	0.0664585
GGA1	35	Gga_rs15204414	Gga_rs15204986	19947490	20607983	0.660493		0.6	0.908412		0.3	0.454206		0.8	1.21122		0.2	0.374659		0	0		0.1	0.187329		0.4	0.749318		0.3	0.561988		0.3	0.561988		1.77663	0.0378148	1.27156	0.101765	1.60334	0.0544297
GGA1	36	Gga_rs15204986	Gga_rs14797961	20607983	21132852	0.524869		0	0		0	0		0	0		0	0		0	0		0	0		0.2	0.379043		0	0		0.5	0.947607		1.47998	0.0694389	0.830064	0.203251	1.36331	0.0863923
GGA1	37	Gga_rs14797961	Gga_rs13835806	21132852	21697601	0.564749		1	1.7707		0.6	1.06242		1.3	2.30191		1.9	3.65688		1.5	2.88701		1.9	3.65688		1.7	3.27195		0.9	1.73221		2.3	4.42675		0.705609	0.240216	0.556889	0.288801	0.501152	0.308132
GGA1	38	Gga_rs13835806	Gga_rs14798199	21697601	22215535	0.517934		1.5	2.89612		1.3	2.50997		2	3.8615		1.6	2.69027		1.7	2.85841		1.8	3.02655		0.7	1.17699		0.9	1.51328		0.7	1.17699		1.0118	0.155817	0.830064	0.203251	0.755428	0.224996
GGA1	39	Gga_rs14798199	Gga_rs13836229	22215535	22770964	0.555429		0.6	1.08025		0.5	0.900205		0.4	0.720164		0	0		0	0		0	0		0.6	1.16485		0.6	1.16485		0.4	0.776569		0.389069	0.348612	0.504894	0.306817	0.193384	0.423329
GGA1	40	Gga_rs13836229	Gga_rs16693595	22770964	23349475	0.578511		0.1	0.172858		0.2	0.345715		0	0		0	0		0	0		0	0		0	0		0	0		0.3	0.588213		0.389069	0.348612	0.504894	0.306817	0.0961995	0.461681
GGA1	41	Gga_rs16693595	Gga_rs13836827	23349475	23979551	0.630076		1	1.58711		0	0		1.6	2.53938		1.7	3.25335		1.9	3.63609		1.9	3.63609		0.8	1.53099		0.5	0.956866		1	1.91373		0.716701	0.236779	1.02061	0.153719	0.334977	0.368821
GGA1	42	Gga_rs13836827	Gga_rs13837722	23979551	24537893	0.558342		1.2	2.14922		1.3	2.32832		0.7	1.25371		1.9	3.53906		1.3	2.42147		2.3	4.28413		1.1	2.04893		1	1.86267		0.7	1.30387		0.701578	0.241471	0.866083	0.193222	0.474711	0.317496
GGA1	43	Gga_rs13837722	Gga_rs13838376	24537893	25063362	0.525469		0.8	1.52245		1.1	2.09337		1.2	2.28367		0	0		0.4	0.751793		0	0		1	1.87948		0.7	1.31564		1.7	3.19512		0.391147	0.347844	0.839095	0.200708	0.0783115	0.46879
GGA1	44	Gga_rs13838376	Gga_rs13746685	25063362	25594705	0.531343		0.4	0.752809		0.2	0.376405		0.9	1.69382		0.9	1.67141		0.1	0.185712		1.1	2.04283		0.4	0.742847		0.3	0.557135		0.5	0.928559		0.633347	0.263254	0.753528	0.225566	0.347844	0.363979
GGA1	45	Gga_rs13746685	Gga_rs15211404	25594705	26102539	0.507834		0.2	0.393829		0.4	0.787659		0	0		2.2	3.84887		2.6	4.54867		1.6	2.79918		0	0		0.3	0.524846		0	0		1.38478	0.0830592	1.33975	0.090163	0.876117	0.190483
GGA1	46	Gga_rs15211404	Gga_rs15212585	26102539	26633103	0.530564		1.4	2.6387		1.5	2.82718		1.4	2.6387		0.7	1.38747		0.9	1.78389		0.8	1.58568		1.6	3.17137		1.5	2.97316		1.4	2.77495		0.736588	0.230686	0.853643	0.196651	0.456101	0.324159
GGA1	47	Gga_rs15212585	Gga_rs13840901	26633103	27180327	0.547224		0.9	1.64466		0.9	1.64466		0.3	0.548222		0.6	0.843047		0	0		1.3	1.8266		1.2	1.68609		0.9	1.26457		1.6	2.24813		0.709426	0.23903	0.737344	0.230457	0.448945	0.326736
GGA1	48	Gga_rs13840901	Gga_rs13747403	27180327	27687789	0.507462		0.5	0.985295		0	0		1.3	2.56177		1.4	2.7767		1.2	2.38003		1.1	2.18169		1.4	2.7767		1.4	2.7767		1.4	2.7767		0.657283	0.255499	0.612035	0.270257	0.425497	0.335237
GGA1	49	Gga_rs13747403	Gga_rs14802339	27687789	28250397	0.562608		2	3.55487		1.9	3.37713		2.3	4.0881		1.8	3.33733		0.6	1.11244		2.4	4.44978		0.6	1.11244		0.5	0.927037		0.9	1.66867		0.759401	0.223806	0.17979	0.428659	0.557592	0.288562
GGA1	50	Gga_rs14802339	Gga_rs15216836	28250397	28876965	0.626568		1.2	1.9152		1.5	2.39399		0.9	1.4364		0	0		2.2	4.1725		0	0		1.8	3.41386		2.2	4.1725		1.3	2.46557		-0.149198	0.440699	0.0676366	0.473037	-0.126599	0.449629
GGA1	51	Gga_rs15216836	Gga_rs13842825	28876965	29490436	0.613471		1	1.63007		1	1.63007		1	1.63007		2.2	4.35992		1.7	3.36903		1.3	2.57632		0.4	0.792713		0	0		0.2	0.396357		0.81792	0.206702	0.716669	0.236789	0.559144	0.288032
GGA1	52	Gga_rs13842825	Gga_rs14803977	29490436	30036198	0.545762		0.6	1.09938		0.4	0.73292		0.7	1.28261		0.5	0.915178		0	0		1.2	2.19643		0.3	0.549107		0.5	0.915178		0.7	1.28125		0.727819	0.233362	0.619131	0.267915	0.531757	0.297447
GGA1	53	Gga_rs14803977	Gga_rs13843952	30036198	30763127	0.726929		0.9	1.23809		1.2	1.65078		0.6	0.82539		0.9	1.36131		2.5	3.78142		0	0		0.4	0.605027		0.4	0.605027		0.4	0.605027		0.146127	0.441911	0.555055	0.289429	0.0515582	0.47944
GGA1	54	Gga_rs13843952	Gga_rs15221376	30763127	31276076	0.512949		0.7	1.36466		0.2	0.389902		0.9	1.75456		1	1.94951		0	0		1.3	2.53437		1	1.94951		0.4	0.779805		1.3	2.53437		0.471278	0.318721	0.654951	0.25625	0.201831	0.420025
GGA1	55	Gga_rs15221376	Gga_rs14805616	31276076	31800381	0.524305		0.9	1.71656		1.4	2.6702		0.9	1.71656		0.7	1.3351		2.4	4.57749		0	0		1.1	2.09802		1	1.90729		1.3	2.47947		0.541875	0.293952	1.32344	0.0928442	-0.0538447	0.478529
GGA1	56	Gga_rs14805616	Gga_rs15224581	31800381	32467993	0.667612		1.3	1.94724		1.1	1.64766		1.3	1.94724		1.4	2.09703		0.5	0.748938		1.2	1.79745		1.2	1.79745		1.6	2.3966		1.1	1.64766		0.615383	0.269151	1.06117	0.144307	0.0537488	0.478568
GGA1	57	Gga_rs15224581	Gga_rs14806783	32467993	33003829	0.535836		1.7	3.17261		1.4	2.61274		2	3.73249		1.7	3.17261		1.2	2.23949		2.2	4.10573		1.7	3.17261		1.4	2.61274		1.9	3.54586		0.179809	0.428651	0.932532	0.175531	-0.268527	0.394147
GGA1	58	Gga_rs14806783	Gga_rs13846784	33003829	33554815	0.550986		0	0		0	0		0	0		0	0		0	0		0	0		0.2	0.362986		0.2	0.362986		0.1	0.181493		0.767665	0.221343	0.976069	0.164515	0.0544352	0.478294
GGA1	59	Gga_rs13846784	Gga_rs13749685	33554815	34119015	0.5642		0.1	0.177242		0.1	0.177242		0.1	0.177242		0	0		0	0		0	0		0	0		0	0		0.1	0.177242		0.123993	0.45066	0.415063	0.339048	-0.293802	0.384455
GGA1	60	Gga_rs13749685	Gga_rs15228240	34119015	34734339	0.615324		0.1	0.162516		0.2	0.325032		0	0		0.5	0.81258		0.7	1.13761		0	0		0	0		0	0		0	0		0.249013	0.401675	0.847596	0.198331	-0.484727	0.313935
GGA1	61	Gga_rs15228240	Gga_rs14808450	34734339	35293551	0.559212		1.6	2.86117		1.6	2.86117		1.5	2.68235		1.7	3.03999		1.5	2.68235		2.5	4.47058		1.6	2.86117		1.5	2.68235		1.5	2.68235		0.0779966	0.468915	0.0756018	0.469868	-0.027124	0.48918
GGA1	62	Gga_rs14808450	Gga_rs14809226	35293551	35975085	0.681534		3.1	4.54856		4.3	6.3093		2.4	3.52147		2.6	3.81492		2.5	3.6682		2.9	4.25511		3.3	4.84202		5.5	8.07003		1.9	2.78783		-0.176209	0.430065	-0.747884	0.227265	0.224881	0.411036
GGA1	63	Gga_rs14809226	Gga_rs13849993	35975085	36671391	0.696306		3.5	5.02653		5	7.18075		2.1	3.01592		4.3	6.17545		5	7.18075		2.9	4.16484		3.2	4.59568		4.7	6.74991		1.9	2.72869		0.305262	0.380083	-0.969998	0.166024	0.7148	0.237366
GGA1	64	Gga_rs13849993	Gga_rs15233991	36671391	37213165	0.541774		1.6	2.95326		1.6	2.95326		1.4	2.5841		0.9	1.66121		0	0		2.7	4.98363		2.1	3.87616		2.2	4.06073		1.1	2.03037		-0.123211	0.45097	-1.28337	0.0996815	1.00389	0.157715
GGA1	65	Gga_rs15233991	Gga_rs15235273	37213165	37809433	0.596268		2.6	4.36046		1.9	3.18649		2.5	4.19275		3.2	5.36671		2.7	4.52817		1.9	3.18649		2.1	3.52191		1.7	2.85107		2.2	3.68962		0.206123	0.418347	-0.912578	0.180732	0.881372	0.189058
GGA1	66	Gga_rs15235273	Gga_rs15236615	37809433	38353912	0.544479		1.1	2.02028		1.2	2.20394		1.8	3.30591		1.6	2.93859		2.2	4.04056		2.4	4.40788		0.8	1.46929		0	0		2.3	4.22422		0.479415	0.315822	-0.256753	0.398685	0.857397	0.195613
GGA1	67	Gga_rs15236615	Gga_rs13751673	38353912	38917445	0.563533		0.5	0.887259		0.6	1.06471		0.3	0.532356		0.3	0.532356		0	0		0.7	1.24216		0.8	1.41962		1.4	2.48433		0.2	0.354904		0.334688	0.36893	-0.609366	0.271141	0.961305	0.168199
GGA1	68	Gga_rs13751673	Gga_rs13852646	38917445	39443170	0.525725		0.1	0.190214		0	0		0.2	0.380427		0.4	0.760854		0	0		0.7	1.33149		0	0		0	0		0.1	0.190214		0.307495	0.379233	-0.797898	0.212465	1.06251	0.144001
GGA1	69	Gga_rs13852646	Gga_rs14812793	39443170	39982546	0.539376		1.7	3.15179		2	3.70799		1.8	3.33719		1.9	3.52259		2.5	4.63499		0	0		1.8	3.33719		1.5	2.78099		1.8	3.33719		0.305798	0.379879	-0.530192	0.297989	0.551133	0.290771
GGA1	70	Gga_rs14812793	Gga_rs15241493	39982546	40511463	0.528917		1.7	3.21411		2.1	3.97038		0.9	1.70159		2.7	5.10477		5.4	10.2095		3.1	5.86103		1.2	2.26879		1.9	3.59225		0.9	1.70159		0.925428	0.177372	1.08633	0.138666	0.79683	0.212775
GGA1	71	Gga_rs15241493	Gga_rs14813905	40511463	41032899	0.521436		0.5	0.95889		0.7	1.34245		0.3	0.575334		1.3	2.49312		0.1	0.191778		0.7	1.34245		0.4	0.767112		0.6	1.15067		0	0		0.956438	0.169425	1.0213	0.153556	0.791146	0.21443
GGA1	72	Gga_rs14813905	Gga_rs13855596	41032899	41775312	0.742413		1.3	1.75105		1.1	1.48166		1.6	2.15513		2.6	3.50209		1.6	2.15513		3.5	4.71436		0.9	1.21226		1	1.34696		1	1.34696		1.77946	0.0375821	1.77278	0.0381328	0.966613	0.166869
GGA1	73	Gga_rs13855596	Gga_rs13856354	41775312	42522838	0.747526		1	1.33775		0.8	1.0702		1.3	1.73907		2.3	3.07682		1.3	1.73907		2.3	3.07682		1.1	1.47152		0.7	0.936422		1.4	1.87284		1.86761	0.030908	1.74072	0.0408661	1.21745	0.111717
GGA1	74	Gga_rs13856354	Gga_rs15246652	42522838	43080592	0.557754		0.5	0.896453		0	0		0.7	1.25503		0.2	0.358581		0	0		1.1	1.9722		0.4	0.717162		0	0		0.6	1.07574		1.63515	0.0510086	1.17341	0.120316	1.37178	0.0850652
GGA1	75	Gga_rs15246652	Gga_rs14816068	43080592	43620624	0.540032		0.1	0.185174		0	0		0.1	0.185174		0.4	0.740697		0	0		0.8	1.48139		0	0		0	0		0	0		1.93001	0.0268027	1.64076	0.0504241	1.43699	0.0753599
GGA1	76	Gga_rs14816068	Gga_rs15247376	43620624	44209838	0.589214		0	0		0	0		0	0		0	0		0	0		0	0		0	0		0	0		0	0		1.82569	0.0339488	1.64076	0.0504241	1.33365	0.0911594
GGA1	77	Gga_rs15247376	Gga_rs15247892	44209838	44769191	0.559353		0	0		0	0		0.2	0.357556		0	0		0	0		0	0		0.1	0.178778		0	0		0.2	0.357556		1.92389	0.027184	1.4969	0.0672092	1.72562	0.0422081
GGA1	78	Gga_rs15247892	Gga_rs15248443	44769191	45272728	0.503537		0.3	0.595785		0	0		0.5	0.992976		0.6	1.19157		0	0		1.8	3.57471		0.3	0.595785		0.2	0.39719		0.4	0.794381		1.67698	0.0467729	0.274835	0.391721	1.62355	0.0522365
GGA1	79	Gga_rs15248443	Gga_rs13650386	45272728	45980488	0.70776		0.3	0.423872		0.5	0.706454		0.2	0.282582		0.6	0.847745		1	1.41291		0	0		0	0		0	0		0	0		1.63307	0.0512268	1.02601	0.152445	1.49433	0.0675453
GGA1	80	Gga_rs13650386	Gga_rs15250278	45980488	46507351	0.526863		0.8	1.51842		0.6	1.13882		0.9	1.70822		0.9	1.70822		1.5	2.84704		0	0		0.9	1.70822		0.3	0.569408		1.3	2.46743		1.04263	0.148559	1.39441	0.0815966	0.640184	0.261026
GGA1	81	Gga_rs15250278	Gga_rs13859565	46507351	47067725	0.560374		1.4	2.49833		2	3.56904		1.1	1.96297		1.7	3.03369		1.6	2.85524		2	3.56904		2.2	3.92595		3.4	6.06738		1.1	1.96297		0.244396	0.403462	0.0928779	0.463	0.656951	0.255606
GGA1	82	Gga_rs13859565	Gga_rs15253232	47067725	47631357	0.563632		3.9	6.91941		2.9	5.1452		4.5	7.98393		6.4	11.3549		3.4	6.0323		9.3	16.5001		2.5	4.43552		1.8	3.19357		3.2	5.67746		1.54014	0.0617628	0.647319	0.258713	1.63951	0.0505538
GGA1	83	Gga_rs15253232	Gga_rs14819061	47631357	48171694	0.540337		1.1	2.03577		1.4	2.59098		0.9	1.66563		0	0		0.1	0.18507		0	0		1.4	2.59098		1.7	3.14618		1.1	2.03577		0.939797	0.173661	0.0692574	0.472392	1.25292	0.105118
GGA1	84	Gga_rs14819061	Gga_rs13861394	48171694	48676526	0.504832		1.5	2.97129		1.4	2.7732		1.5	2.97129		1.2	2.37703		1.1	2.17894		1.4	2.7732		1.6	3.16937		1.6	3.16937		1.6	3.16937		0.76264	0.222839	-0.0968648	0.461417	1.15261	0.124536
GGA1	85	Gga_rs13861394	Gga_rs14820264	48676526	49313077	0.636551		1.2	1.88516		1.3	2.04226		1	1.57097		1.7	2.67064		2.1	3.29903		1.3	2.04226		0.5	0.785483		0.5	0.785483		0.6	0.94258		1.11396	0.132648	0.389342	0.348512	1.29395	0.0978417
GGA1	86	Gga_rs14820264	Gga_rs13651731	49313077	49817621	0.504544		0.8	1.58559		0.6	1.18919		1.1	2.18019		0.5	0.990994		1	1.98199		0	0		1.4	2.77478		1.1	2.18019		1.6	3.17118		0.749345	0.226825	0.403216	0.343395	0.722337	0.235044
GGA1	87	Gga_rs13651731	Gga_rs13863319	49817621	50340621	0.523		2.8	5.35373		2.2	4.2065		3.4	6.50096		2.8	5.35373		0.7	1.33843		5.3	10.1338		2.7	5.16252		2.4	4.58891		3	5.73614		0.558564	0.28823	-0.367216	0.356729	1.05547	0.145606
GGA1	88	Gga_rs13863319	Gga_rs13652120	50340621	50895086	0.554465		0.8	1.44283		0.6	1.08212		0.8	1.44283		0.5	0.90177		0.8	1.44283		0	0		0.7	1.26248		0.6	1.08212		0.8	1.44283		0.507887	0.305766	-0.659568	0.254766	1.149	0.125279
GGA1	89	Gga_rs13652120	Gga_rs13652288	50895086	51419789	0.524703		2.8	5.33635		4.2	8.00453		1.8	3.43051		3.8	7.24219		4.3	8.19511		2.7	5.14577		2.8	5.33635		4.1	7.81394		1.5	2.85876		0.88718	0.187491	-0.0800382	0.468103	1.18772	0.117472
GGA1	90	Gga_rs13652288	Gga_rs14822468	51419789	51929416	0.509627		1.3	2.55089		1.3	2.55089		1.3	2.55089		0	0		0	0		0.5	0.98111		1.5	2.94333		1.4	2.74711		1.8	3.53199		-0.6698	0.251493	-0.961535	0.168142	-0.177084	0.429721
GGA1	91	Gga_rs14822468	Gga_rs13865472	51929416	52477955	0.548539		0.8	1.45842		0.7	1.27612		0.8	1.45842		1.8	3.28144		4.6	8.38591		0	0		0.7	1.27612		0.3	0.546907		1.1	2.00533		0.121201	0.451766	0.689401	0.245285	-0.177084	0.429721
GGA1	92	Gga_rs13865472	Gga_rs15264984	52477955	53041241	0.563286		4.2	7.45625		4.2	7.45625		4.4	7.81131		4.6	8.16637		4.2	7.45625		5.3	9.40907		4.3	7.63378		3.8	6.74613		4.3	7.63378		0.301714	0.381435	0.860036	0.194885	0.0785706	0.468687
GGA1	93	Gga_rs15264984	Gga_rs14823728	53041241	53596927	0.555686		2.4	4.31899		1.4	2.51941		3.4	6.11856		5.9	10.6175		3.5	6.29852		6.7	12.0572		1.3	2.33945		1.1	1.97954		2.1	3.77911		1.13759	0.127645	1.02926	0.151678	0.759072	0.223905
GGA1	94	Gga_rs14823728	Gga_rs15266681	53596927	54153387	0.55646		2.4	4.31298		2.8	5.03181		1.8	3.23473		1.6	2.87532		2.1	3.77386		1.3	2.3362		2.2	3.95356		2.8	5.03181		1.7	3.05503		1.18931	0.117158	0.861773	0.194406	0.952179	0.170503
GGA1	95	Gga_rs15266681	Gga_rs15267829	54153387	54691200	0.537813		0.4	0.743753		0.3	0.557815		0.6	1.11563		1.6	2.97501		1.6	2.97501		0.9	1.67344		0.6	1.11563		0	0		1	1.85938		1.45103	0.0733862	1.6377	0.0507424	0.581681	0.280391
GGA1	96	Gga_rs15267829	Gga_rs14825433	54691200	55215498	0.524298		1	1.90731		0.8	1.52585		1.2	2.28877		1.2	2.28877		0	0		3.4	6.48486		0.8	1.52585		0.9	1.71658		0.4	0.762925		1.58532	0.0564472	1.39232	0.0819134	1.22359	0.110554
GGA1	97	Gga_rs14825433	Gga_rs15270744	55215498	55753868	0.53837		2.6	4.82939		2	3.71492		2.8	5.20088		3.2	5.94387		4.6	8.54431		0.9	1.67171		2.7	5.01514		1.7	3.15768		3.6	6.68685		1.47409	0.0702293	2.05795	0.0197975	0.542962	0.293578
GGA1	98	Gga_rs15270744	Gga_rs13653876	55753868	56296270	0.542402		1.8	3.31857		3	5.53095		0.9	1.65929		0.6	1.10619		1.2	2.21238		1.1	2.02802		1.7	3.13421		3.4	6.26841		0.4	0.73746		1.55951	0.0594376	1.80972	0.0351695	0.901088	0.183771
GGA1	99	Gga_rs13653876	Gga_rs13654160	56296270	56798655	0.502385		0.6	1.1943		0.4	0.796202		0.7	1.39335		1.7	3.38386		0	0		1.9	3.78196		1.8	3.58291		1.6	3.18481		2.7	5.37436		1.25406	0.10491	0.466733	0.320346	0.921819	0.178312
GGA1	100	Gga_rs13654160	Gga_rs13654388	56798655	57681029	0.882374		2.8	3.17326		2.7	3.05993		2.8	3.17326		2.7	3.05993		3.6	4.0799		1.8	2.03995		1.3	1.4733		1.1	1.24664		1	1.13331		1.59995	0.0548043	1.01488	0.155081	0.952342	0.170462
GGA1	101	Gga_rs13654388	Gga_rs15276927	57681029	58246799	0.56577		1.6	2.828		2.7	4.77226		0.7	1.23725		1.8	3.1815		1.3	2.29775		3.3	5.83276		1.8	3.1815		3.5	6.18626		0.5	0.883751		0.427505	0.334506	-0.155439	0.438238	0.667808	0.252128
GGA1	102	Gga_rs15276927	Gga_rs15278494	58246799	58780616	0.533817		1.8	3.37194		1.7	3.18461		1.9	3.55927		2.5	4.68325		1.6	2.99728		2.8	5.24524		1.8	3.37194		1.9	3.55927		1.4	2.62262		0.783105	0.216783	-0.0527604	0.478961	0.998912	0.158919
GGA1	103	Gga_rs15278494	Gga_rs15280112	58780616	59400659	0.620043		2	3.22558		1.5	2.41919		2.3	3.70942		1.8	2.90302		1.5	2.41919		2.5	4.03198		2.5	4.03198		1.9	3.0643		2.7	4.35454		0.303321	0.380823	-0.572029	0.283651	0.939842	0.173649
GGA1	104	Gga_rs15280112	Gga_rs15281167	59400659	59967433	0.566774		0.8	1.4115		1.1	1.94081		0.5	0.882186		1	1.76437		1.2	2.11725		0.7	1.23506		0.2	0.352874		0.4	0.705749		0	0		0.416696	0.33845	-0.127498	0.449273	0.538222	0.295212
GGA1	105	Gga_rs15281167	Gga_rs14831037	59967433	60789676	0.822243		0	0		0	0		0	0		0.3	0.364856		0	0		0.4	0.486474		0	0		0	0		0	0		0.394794	0.346497	-0.978112	0.164009	1.19529	0.115987
GGA1	106	Gga_rs14831037	Gga_rs15283737	60789676	61345261	0.555585		1.3	2.33988		1.4	2.51987		1.3	2.33988		0.8	1.43992		1.6	2.87985		0.3	0.539971		1.4	2.51987		1.6	2.87985		1.5	2.69986		0.544571	0.293024	-0.348434	0.363757	0.814736	0.207612
GGA1	107	Gga_rs15283737	Gga_rs14832523	61345261	61952921	0.60766		0.9	1.48109		1.3	2.13935		0.7	1.15196		2	3.29131		1.4	2.30392		2.1	3.45588		1.1	1.81022		1.8	2.96218		0.6	0.987394		0.843804	0.199389	-3.87678e-16	0.5	1.30631	0.0957229
GGA1	108	Gga_rs14832523	Gga_rs14833217	61952921	62490983	0.538062		4.4	8.1775		3.6	6.69068		5	9.29261		3.5	6.50483		3.2	5.94727		4.5	8.36335		3.8	7.06238		3.2	5.94727		4	7.43409		0.31953	0.374662	-0.690163	0.245046	1.1452	0.126062
GGA1	109	Gga_rs14833217	Gga_rs15288047	62490983	63016316	0.525333		1.7	3.23604		0.9	1.7132		0.9	1.7132		2.9	5.52031		1.4	2.66498		2.4	4.56853		1.2	2.28427		1	1.90355		1.3	2.47462		0.794362	0.213492	0.0282681	0.488724	0.827633	0.203939
GGA1	110	Gga_rs15288047	Gga_rs15289333	63016316	63550753	0.534437		2	3.74226		3.4	6.36183		1.5	2.80669		2	3.74226		3.4	6.36183		2.4	4.49071		2.6	4.86493		3	5.61338		2.4	4.49071		0.428777	0.334043	0.214338	0.415142	0.553739	0.289879
GGA1	111	Gga_rs15289333	Gga_rs15290417	63550753	64068667	0.517914		1.4	2.70315		1.5	2.89623		2.4	4.63397		0	0		0	0		0.5	0.965411		1.9	3.66856		1.9	3.66856		1.8	3.47548		0.0902134	0.464059	-0.19411	0.423045	0.354933	0.36132
GGA1	112	Gga_rs15290417	Gga_rs14835569	64068667	64679324	0.610657		1.5	2.45637		1.6	2.62013		0.9	1.47382		3.2	5.24026		5	8.1879		1.5	2.45637		1	1.63758		0.9	1.47382		1	1.63758		0.480796	0.315331	0.662281	0.253896	0.305021	0.380175
GGA1	113	Gga_rs14835569	Gga_rs15293251	64679324	65310954	0.63163		1.2	1.89985		1.3	2.05817		1.3	2.05817		1.8	2.84977		0	0		2.7	4.27465		1.1	1.74153		1.3	2.05817		1.1	1.74153		0.571311	0.283894	0.327555	0.371624	0.518253	0.302141
GGA1	114	Gga_rs15293251	Gga_rs15294096	65310954	65812141	0.501187		0.3	0.598579		0	0		0.5	0.997632		0	0		0	0		0	0		0.4	0.798105		0	0		1.1	2.19479		0.639802	0.261151	0.342531	0.365975	0.541892	0.293946
GGA1	115	Gga_rs15294096	Gga_rs14836885	65812141	66355023	0.542882		0.3	0.552606		0.6	1.10521		0	0		0.4	0.736808		1	1.84202		0	0		0.3	0.552606		0.5	0.92101		0	0		0.435364	0.331649	0.591983	0.276931	0.26486	0.395559
GGA1	116	Gga_rs14836885	Gga_rs15296530	66355023	66908430	0.553407		0.6	1.08419		0.3	0.542097		0.9	1.62629		1.3	2.34908		0	0		2.3	4.15607		0.4	0.722795		0.5	0.903494		0	0		0.853098	0.196803	0.51186	0.304374	0.689244	0.245335
GGA1	117	Gga_rs15296530	Gga_rs15297923	66908430	67502457	0.594027		1.3	2.18845		0.4	0.67337		1.6	2.69348		1.7	2.86182		1.4	2.3568		2.2	3.70354		1.1	1.85177		0.3	0.505028		1.4	2.3568		0.526878	0.299139	0.729592	0.23282	0.62604	0.265644
GGA1	118	Gga_rs15297923	Gga_rs15299188	67502457	68010510	0.508053		1.7	3.34611		2.4	4.72392		1.6	3.14928		2.6	5.11758		2	3.9366		3.3	6.49539		1.5	2.95245		2.5	4.92075		1.2	2.36196		1.07359	0.141503	0.480681	0.315372	1.07496	0.141196
GGA1	119	Gga_rs15299188	Gga_rs14839139	68010510	68586735	0.576225		2.5	4.33858		2.9	5.03276		2	3.47087		1.8	3.12378		2.4	4.16504		0.7	1.2148		2.7	4.68567		3	5.2063		2.2	3.81795		1.31376	0.0944636	0.820491	0.205968	1.02198	0.153395
GGA1	120	Gga_rs14839139	Gga_rs14839731	68586735	69135263	0.548528		1.5	2.73459		2	3.64612		0.9	1.64075		3	5.46918		4.7	8.56839		1.6	2.9169		1.1	2.00537		1.3	2.36998		0.9	1.64075		1.22838	0.109652	0.617313	0.268514	1.06312	0.143864
GGA1	121	Gga_rs14839731	Gga_rs15303414	69135263	69670963	0.5357		1.7	3.17342		1.8	3.36009		2.6	4.85346		0.6	1.12003		3.2	5.97349		0.3	0.560015		1.6	2.98675		1.8	3.36009		2.2	4.10678		0.730315	0.232599	1.29744	0.0972397	0.325463	0.372415
GGA1	122	Gga_rs15303414	Gga_rs13882222	69670963	70218294	0.547331		2.1	3.8368		3.1	5.66385		0.5	0.913524		5.3	9.68335		4.1	7.4909		4.3	7.85631		1.8	3.28869		2.6	4.75032		0.5	0.913524		1.70019	0.0445479	1.54204	0.0615325	1.29433	0.0977756
GGA1	123	Gga_rs13882222	Gga_rs13659452	70218294	70723605	0.505311		1.1	2.17688		0.5	0.98949		0.8	1.58318		0.5	0.98949		0	0		0	0		1.7	3.36426		0	0		2.3	4.55165		1.33111	0.0915758	1.44882	0.0736937	0.810328	0.208876
GGA1	124	Gga_rs13659452	Gga_rs15307852	70723605	71288188	0.564583		1.3	2.30258		1.4	2.47971		2.2	3.89668		1	1.77122		0	0		2.9	5.13653		1.1	1.94834		2.9	5.13653		0.8	1.41698		1.06224	0.144064	0.832813	0.202475	0.75559	0.224948
GGA1	125	Gga_rs15307852	Gga_rs13884024	71288188	71802020	0.513832		1.5	2.91924		0.7	1.36231		1.9	3.69771		2.1	4.08694		2.1	4.08694		2.1	4.08694		1.4	2.72463		0	0		2.2	4.28156		1.07902	0.14029	1.06839	0.142673	0.575436	0.282498
GGA1	126	Gga_rs13884024	Gga_rs14843830	71802020	72326144	0.524124		1.7	3.24351		1.2	2.28953		2.2	4.19748		2.1	4.00669		0	0		3.7	7.0594		1.6	3.05271		1.6	3.05271		1.6	3.05271		0.926119	0.177192	0.834439	0.202017	0.569083	0.28465
GGA1	127	Gga_rs14843830	Gga_rs15311860	72326144	72869520	0.543376		0.9	1.65631		0.1	0.184035		1.7	3.12859		1.3	2.39245		0.7	1.28824		2.6	4.7849		0.9	1.65631		0.1	0.184035		1.5	2.76052		1.30615	0.0957512	1.20867	0.113396	1.04135	0.148857
GGA1	128	Gga_rs15311860	Gga_rs13886011	72869520	73380613	0.511093		1.6	3.13055		1.9	3.71752		1.1	2.15225		3	5.86977		3.9	7.63071		1.4	2.73923		1.4	2.73923		1.2	2.34791		1.3	2.54357		1.22079	0.111082	1.03971	0.149237	0.929539	0.176305
GGA1	129	Gga_rs13886011	Gga_rs15859638	73380613	73926347	0.545734		1.9	3.48155		1.2	2.19887		2.8	5.1307		5	9.16197		6	10.9944		4.8	8.79549		0.8	1.46592		0	0		2.2	4.03127		2.46099	0.00692762	2.21046	0.0135367	1.65255	0.0492115
GGA1	130	Gga_rs15859638	Gga_rs14844983	73926347	74472508	0.546161		1	1.83096		0.5	0.915481		1.5	2.74644		2.5	4.5774		1	1.83096		3	5.49289		0.4	0.732385		0.3	0.549289		0	0		2.22664	0.0129857	2.2002	0.0138962	1.54541	0.0611241
GGA1	131	Gga_rs14844983	Gga_rs13997011	74472508	75140793	0.668285		0.4	0.598547		0.5	0.748184		0	0		1.5	2.24455		2.5	3.74092		0	0		0.2	0.299274		0	0		0.8	1.19709		2.87309	0.0020324	2.75992	0.00289074	1.82748	0.0338139
GGA1	132	Gga_rs13997011	Gga_rs13996673	75140793	75672147	0.531354		0.1	0.188198		0	0		0.4	0.752794		0	0		0	0		0	0		0.2	0.376397		0	0		0.3	0.564595		2.91787	0.00176214	3.6862	0.000113812	1.47078	0.0706747
GGA1	133	Gga_rs13996673	Gga_rs13996421	75672147	76190406	0.518259		0.1	0.192954		0	0		0.4	0.771815		0	0		0	0		0	0		0.1	0.192954		0	0		0.4	0.771815		2.85091	0.00217973	3.25444	0.000568079	1.49408	0.0675778
GGA1	134	Gga_rs13996421	Gga_rs15551656	76190406	76745422	0.555016		0	0		0	0		0	0		0	0		0	0		0	0		0	0		0	0		0	0		2.89691	0.00188431	3.82768	6.46792e-05	1.19862	0.115338
GGA1	135	Gga_rs15551656	Gga_rs16064443	76745422	78375116	1.62969		0	0		0	0		0	0		0	0		0	0		0	0		0	0		0	0		0	0		2.91136	0.00179928	3.72482	9.77258e-05	1.06178	0.144167
GGA1	136	Gga_rs16064443	Gga_rs15313691	78375116	78934760	0.559644		0	0		0	0		0	0		0	0		0	0		0	0		0.1	0.178685		0	0		0.2	0.35737		2.69344	0.00353596	3.41135	0.000323208	1.06754	0.142865
GGA1	137	Gga_rs15313691	Gga_rs16054714	78934760	79446360	0.5116		0.3	0.586396		0.5	0.977326		0.5	0.977326		2.5	4.88663		2.3	4.4957		3.9	7.62314		0	0		0	0		0.1	0.195465		2.40171	0.0081593	2.5474	0.00542648	1.51394	0.0650205
GGA1	138	Gga_rs16054714	Gga_rs13887007	79446360	80014447	0.568087		0.7	1.23221		0	0		1	1.76029		0	0		0	0		0	0		0.4	0.704118		0	0		0.8	1.40824		1.63186	0.0513541	2.45976	0.00695149	0.485639	0.313611
GGA1	139	Gga_rs13887007	Gga_rs13887330	80014447	80554268	0.539821		2.4	4.44592		1.2	2.22296		3.9	7.22462		3.7	6.85412		0.8	1.48197		5.8	10.7443		2.3	4.26067		1.4	2.59345		3.4	6.29838		1.33508	0.0909254	0.980792	0.163348	1.11161	0.133153
GGA1	140	Gga_rs13887330	Gga_rs15316861	80554268	81079256	0.524988		1.4	2.66673		0.7	1.33336		1.8	3.42865		2.9	5.52394		3.5	6.66682		2.8	5.33346		1	1.90481		0	0		1.7	3.23817		1.88954	0.0294096	2.18997	0.0142631	1.30415	0.0960909
GGA1	141	Gga_rs15316861	Gga_rs13887935	81079256	81608958	0.529702		0.6	1.13271		0.2	0.377571		1	1.88785		1	1.88785		0	0		1.5	2.83178		0.4	0.755142		0.2	0.377571		0.7	1.3215		2.04831	0.0202647	2.09272	0.0181873	1.5002	0.066781
GGA1	142	Gga_rs13887935	Gga_rs16058597	81608958	82134101	0.525143		1.6	3.04679		1.3	2.47552		2.2	4.18934		2.3	4.37976		4	7.61697		1.9	3.61806		1.3	2.47552		0.7	1.33297		2.3	4.37976		2.18249	0.0145368	2.81192	0.00246233	1.33154	0.0915056
GGA1	143	Gga_rs16058597	Gga_rs15318723	82134101	82683643	0.549542		1.1	2.00167		0.8	1.45576		1.2	2.18364		1.9	3.45742		2	3.63939		0.3	0.545909		1.3	2.36561		0.5	0.909849		2	3.63939		2.22494	0.0130425	3.0738	0.00105677	0.97616	0.164493
GGA1	144	Gga_rs15318723	Gga_rs15319501	82683643	83195324	0.511681		2.2	4.29955		2.7	5.27673		1.8	3.51782		2.4	4.69042		2.9	5.66759		3.1	6.05846		2.1	4.10412		2.8	5.47216		1.2	2.34521		2.18694	0.0143736	2.76353	0.002859	1.2996	0.0968683
GGA1	145	Gga_rs15319501	Gga_rs13890218	83195324	83796490	0.601166		4.1	6.82008		4.6	7.6518		3	4.9903		2.9	4.82396		2.8	4.65762		2.6	4.32493		4.3	7.15277		5.3	8.8162		3	4.9903		1.07368	0.141482	1.32905	0.0919165	0.53618	0.295917
GGA1	146	Gga_rs13890218	Gga_rs15322198	83796490	84306427	0.509937		2.7	5.29477		1.7	3.33375		4.3	8.43241		2.5	4.90257		2.2	4.31426		3.5	6.86359		2.8	5.49087		1.6	3.13764		4.5	8.82462		1.0411	0.148915	1.40853	0.0794872	0.465308	0.320855
GGA1	147	Gga_rs15322198	Gga_rs14849314	84306427	84862070	0.555643		1.8	3.23949		1.8	3.23949		1.3	2.33963		1.4	2.5196		1.3	2.33963		1.1	1.97969		2	3.59943		1.8	3.23949		1.3	2.33963		0.556072	0.289081	1.41727	0.0782025	0.0187827	0.492507
GGA1	148	Gga_rs14849314	Gga_rs14849776	84862070	85395293	0.533223		1.4	2.62554		1.3	2.438		2.1	3.93831		1.4	2.62554		1.2	2.25047		1.5	2.81308		1.3	2.438		1.2	2.25047		2.1	3.93831		0.0817606	0.467419	0.578231	0.281554	-0.308065	0.379017
GGA1	149	Gga_rs14849776	Gga_rs13892878	85395293	85901562	0.506269		1.4	2.76533		0.8	1.58019		1.9	3.75295		2.7	5.33313		2.6	5.13561		3.1	6.12323		1.1	2.17276		0.5	0.987617		1.7	3.3579		0.341455	0.366381	1.10597	0.134369	-0.185672	0.426351
GGA1	150	Gga_rs13892878	Gga_rs15326393	85901562	86414681	0.513119		1	1.94887		1.1	2.14375		0.6	1.16932		1.6	3.11819		1.6	3.11819		1.3	2.53353		0.6	1.16932		0.7	1.36421		0.3	0.58466		0.347129	0.364247	0.549808	0.291226	0.075775	0.469799
GGA1	151	Gga_rs15326393	Gga_rs14851100	86414681	86946740	0.532059		0.9	1.69154		0.9	1.69154		1.2	2.25539		1.1	2.06744		1.2	2.25539		1.1	2.06744		1.1	2.06744		1.1	2.06744		1.4	2.63129		0.190151	0.424596	0.20181	0.420033	0.336585	0.368215
GGA1	152	Gga_rs14851100	Gga_rs13894805	86946740	87552017	0.605277		2.3	3.79991		2.4	3.96513		2	3.30427		2.1	3.46949		3.4	5.61726		1.1	1.81735		2.3	3.79991		2.3	3.79991		2.2	3.6347		0.054623	0.478219	0.45185	0.325689	-0.232673	0.408008
GGA1	153	Gga_rs13894805	Gga_rs15330787	87552017	88087867	0.53585		2.2	4.10563		2.4	4.47887		0.8	1.49296		2.6	4.8521		4.1	7.65139		1.1	2.05281		1.8	3.35915		1.5	2.79929		2	3.73239		0.667966	0.252078	1.74958	0.0400955	-0.342892	0.36584
GGA1	154	Gga_rs15330787	Gga_rs14853067	88087867	88593350	0.505483		0.5	0.989153		0	0		2.3	4.5501		0.8	1.58264		0	0		1.1	2.17614		1.1	2.17614		0.8	1.58264		1.7	3.36312		0.702498	0.241184	1.46499	0.0714619	-0.284645	0.387958
GGA1	155	Gga_rs14853067	Gga_rs13897132	88593350	89224172	0.630822		1.9	3.01194		1.9	3.01194		2.3	3.64604		3.4	5.38979		2.9	4.59718		2.3	3.64604		1.3	2.0608		0.6	0.95114		1.9	3.01194		1.42834	0.0765976	2.16913	0.0150364	-0.147444	0.441391
GGA1	156	Gga_rs13897132	Gga_rs13897715	89224172	89753642	0.52947		0.9	1.69981		0	0		1.2	2.26642		0	0		1.5	2.83302		0	0		1.1	2.07755		0.1	0.188868		1.5	2.83302		1.13037	0.129159	2.54985	0.0053885	-0.353632	0.361807
GGA1	157	Gga_rs13897715	Gga_rs14854873	89753642	90349762	0.59612		0.8	1.34201		1.4	2.34852		0.4	0.671006		1	1.67751		1.6	2.68402		0	0		0.7	1.17426		1.5	2.51627		0.4	0.671006		0.790774	0.214538	2.04176	0.0205877	-0.851789	0.197166
GGA1	158	Gga_rs14854873	Gga_rs15337712	90349762	90878934	0.529172		1.1	2.07872		0.7	1.32282		1.5	2.83462		1.5	2.83462		1.7	3.21257		2.2	4.15744		1.1	2.07872		0.4	0.755898		1.6	3.02359		0.608015	0.271589	2.15043	0.0157607	-0.907401	0.182097
GGA1	159	Gga_rs15337712	Gga_rs13899886	90878934	91433339	0.554405		0.4	0.721494		0.2	0.360747		0.5	0.901868		0.7	1.26261		0.6	1.08224		0	0		0.3	0.541121		0	0		0.5	0.901868		0.742322	0.228946	2.33962	0.00965171	-1.00747	0.156855
GGA1	160	Gga_rs13899886	Gga_rs15340366	91433339	92014649	0.58131		1.1	1.89228		1	1.72025		1.4	2.40835		0.7	1.20418		1	1.72025		1.1	1.89228		1.3	2.23633		1.1	1.89228		1.6	2.7524		0.652184	0.257141	2.16179	0.0153171	-0.860938	0.194636
GGA1	161	Gga_rs15340366	Gga_rs14856935	92014649	92545904	0.531255		1	1.88234		0.2	0.376467		1.5	2.8235		2.5	4.1576		0.4	0.665215		3.8	6.31955		0.7	1.16413		0.4	0.665215		0.9	1.49673		0.990607	0.160939	1.60083	0.0547074	0.0918672	0.463402
GGA1	162	Gga_rs14856935	Gga_rs14857333	92545904	93068728	0.522824		0.4	0.765076		0.4	0.765076		0.7	1.33888		0.4	0.735081		0	0		1.7	3.12409		0.7	1.28639		0.4	0.735081		0.7	1.28639		1.00869	0.156562	1.74706	0.0403136	0.453504	0.325093
GGA1	163	Gga_rs14857333	Gga_rs15344172	93068728	93624182	0.555454		0.6	1.0802		0.1	0.180033		0.9	1.6203		1.3	2.11594		1.3	2.11594		0	0		0.3	0.488293		0	0		0.9	1.46488		0.705219	0.240337	1.52716	0.063361	0.174575	0.430707
GGA1	164	Gga_rs15344172	Gga_rs14858031	93624182	94150173	0.525991		0.5	0.950587		0.8	1.52094		0	0		0	0		0.8	1.55674		0	0		0	0		0	0		0	0		1.12734	0.1298	1.35707	0.0873798	0.556765	0.288844
GGA1	165	Gga_rs14858031	Gga_rs13903827	94150173	94687875	0.537702		0.7	1.30184		0.7	1.30184		0.7	1.30184		3.8	5.73782		1.4	2.11394		7.1	10.7207		2.2	3.3219		3	4.52986		0.7	1.05697		1.41674	0.078279	0.698935	0.242296	1.8139	0.0348463
GGA1	166	Gga_rs13903827	Gga_rs13904618	94687875	95397901	0.710026		4.1	5.77444		3.1	4.36604		5	7.042		0	0		0	0		0	0		3.3	6.3965		2.1	4.0705		4.7	9.11017		0.205153	0.418726	-0.57975	0.281041	0.771974	0.220065
GGA1	167	Gga_rs13904618	Gga_rs13905285	95397901	95941539	0.543638		1.9	3.49497		1.6	2.94313		2.6	4.78259		4.7	7.51774		5.7	9.11726		3.1	4.95851		1.4	2.23933		0.6	0.959711		2.5	3.9988		1.04169	0.148779	0.928212	0.176649	0.921561	0.178379
GGA1	168	Gga_rs13905285	Gga_rs15349698	95941539	96506909	0.56537		0.4	0.707501		0.3	0.530626		0.2	0.353751		0	0		0	0		0	0		0.1	0.181066		0	0		0.2	0.362133		1.22393	0.110489	1.00907	0.15647	1.00999	0.156251
GGA1	169	Gga_rs15349698	Gga_rs13906279	96506909	97009479	0.50257		0	0		0	0		0	0		0.3	0.507448		0	0		0.5	0.845746		0.1	0.169149		0	0		0.2	0.338298		0.792022	0.214174	1.03102	0.151266	0.54116	0.294199
GGA1	170	Gga_rs13906279	Gga_rs13687371	97009479	97531344	0.521865		0.2	0.383241		0	0		0.4	0.766482		0.3	0.592856		0	0		0.5	0.988093		0	0		0	0		0	0		0.999502	0.158776	1.17239	0.120521	0.45166	0.325757
GGA1	171	Gga_rs13687371	Gga_rs15351292	97531344	98131727	0.600383		0.1	0.16656		0	0		0.1	0.16656		0	0		0	0		0	0		0.1	0.187618		0	0		0.2	0.375236		0.66735	0.252274	0.777124	0.218543	0.613018	0.269932
GGA1	172	Gga_rs15351292	Gga_rs14861041	98131727	98704426	0.572699		0.2	0.349224		0.1	0.174612		0.3	0.523835		0.3	0.448133		0	0		0.4	0.597511		0.5	0.746888		0.3	0.448133		0.6	0.896266		0.587015	0.278597	0.400496	0.344396	0.557719	0.288518
GGA1	173	Gga_rs14861041	Gga_rs13907712	98704426	99316035	0.611609		0.4	0.654013		0.3	0.490509		0.4	0.654013		0.5	0.93381		1.3	2.42791		0	0		0	0		0	0		0.2	0.373524		0.250949	0.400927	1.5712	0.0580686	-1.29552	0.0975703
GGA1	174	Gga_rs13907712	Gga_rs15354109	99316035	99822558	0.506523		0	0		0	0		0.1	0.197424		0	0		0	0		0	0		0.2	0.377992		0.2	0.377992		0.1	0.188996		1.62281	0.0523148	2.44565	0.00722949	0.170933	0.432138
GGA1	175	Gga_rs15354109	Gga_rs15354863	99822558	100420130	0.597572		0.1	0.167344		0.2	0.334688		0	0		0	0		0	0		0	0		0	0		0	0		0	0		0.346843	0.364355	0.71559	0.237122	-0.0593708	0.476328
GGA1	176	Gga_rs15354863	Gga_rs15355502	100420130	100935807	0.515677		0.3	0.58176		0.3	0.58176		0.3	0.58176		0.9	1.42264		1.4	2.21299		0	0		0.4	0.632284		0.3	0.474213		0.4	0.632284		0.689172	0.245358	1.20716	0.113686	-0.175947	0.430168
GGA1	177	Gga_rs15355502	Gga_rs13909128	100935807	101449519	0.513712		0.2	0.389323		0.3	0.583985		0	0		1.1	2.07799		1.4	2.64472		1.6	3.02253		0.3	0.566725		0.2	0.377817		0.7	1.32236		0.961104	0.16825	1.62575	0.0520014	0.136315	0.445786
GGA1	178	Gga_rs13909128	Gga_rs15357574	101449519	102021685	0.572166		0.8	1.3982		0.3	0.524323		1.5	2.62162		1.6	2.72997		0	0		2.5	4.26559		0.6	1.02374		0	0		1	1.70623		1.16788	0.121427	1.62575	0.0520014	0.451594	0.325781
GGA1	179	Gga_rs15357574	Gga_rs15358545	102021685	102525045	0.50336		0.3	0.595995		0	0		0.6	1.19199		0.4	0.507227		0.6	0.760841		0.7	0.887648		1.1	1.39488		0.3	0.380421		1.5	1.9021		0.814791	0.207596	1.65936	0.0485214	0.223882	0.411424
GGA1	180	Gga_rs15358545	Gga_rs13910957	102525045	103169846	0.644801		0.9	1.39578		0.4	0.620346		1.4	2.17121		0.3	0.518568		0.6	1.03714		0	0		0	0		0	0		0.4	0.691424		1.06495	0.143448	2.01766	0.0218133	0.16566	0.434212
GGA1	181	Gga_rs13910957	Gga_rs15360560	103169846	103748362	0.578516		0.1	0.172856		0.1	0.172856		0	0		0.9	1.63495		0	0		1.4	2.54326		0.1	0.181661		0	0		0.2	0.363323		1.16756	0.121492	1.59014	0.0559013	0.56808	0.28499
GGA1	182	Gga_rs15360560	Gga_rs13911722	103748362	104298837	0.550475		0.4	0.726645		0	0		0.6	1.08997		1.4	2.5902		0.5	0.925073		2.4	4.44035		0.2	0.370029		0	0		0.4	0.740058		1.64603	0.0498792	1.88098	0.0299871	1.04351	0.148356
GGA1	183	Gga_rs13911722	Gga_rs15362775	104298837	104839335	0.540498		0.5	0.925073		0.1	0.185015		1	1.85015		0	0		0	0		0	0		0	0		0	0		0	0		1.64603	0.0498792	1.88098	0.0299871	1.04351	0.148356
GGA1	184	Gga_rs15362775	Gga_rs15363982	104839335	105367114	0.527779		0	0		0	0		0	0		2	2.80673		0	0		1.9	2.66639		0.3	0.421009		0	0		0.3	0.421009		2.01876	0.0217559	1.58707	0.0562485	1.44579	0.0741184
GGA1	185	Gga_rs15363982	Gga_rs14866350	105367114	106079687	0.712573		0.6	0.842019		0	0		0.8	1.12269		1	1.81729		2.9	5.27014		0.8	1.45383		0.3	0.545187		0.2	0.363458		0.5	0.908645		1.99022	0.0232836	2.09293	0.0181776	1.34613	0.0891307
GGA1	186	Gga_rs14866350	Gga_rs14866838	106079687	106629957	0.55027		0.5	0.908645		0.8	1.45383		0.5	0.908645		0.1	0.159823		0.4	0.63929		0	0		0.1	0.159823		0	0		0.2	0.319645		1.76323	0.0389307	2.21192	0.0134861	1.05235	0.146321
GGA1	187	Gga_rs14866838	Gga_rs15367008	106629957	107255651	0.625694		0.1	0.159823		0.1	0.159823		0.1	0.159823		0.5	0.799122		0	0		0.6	0.958946		0.3	0.479473		0	0		0.6	0.958946		2.17419	0.0148453	2.22046	0.0131939	1.30381	0.0961496
GGA1	188	Gga_rs15367008	Gga_rs13914934	107255651	107881338	0.625687		0.4	0.639297		0	0		0.7	1.11877		2.4	4.71664		1.6	3.14443		3.5	6.87843		2.4	4.71664		2.8	5.50274		2	3.93053		1.73997	0.0409318	1.04119	0.148893	1.54074	0.0616901
GGA1	189	Gga_rs13914934	Gga_rs14868444	107881338	108390175	0.508837		2.4	4.71664		2.6	5.10969		2.1	4.12706		2.6	4.6315		1.7	3.02829		3.5	6.23471		2.7	4.80964		2.5	4.45337		2.9	5.16591		1.2638	0.103151	0.588842	0.277984	1.27142	0.101789
GGA1	190	Gga_rs14868444	Gga_rs15372044	108390175	108951548	0.561373		2.7	4.80964		2.3	4.0971		3.1	5.52218		0.4	0.735469		0.8	1.47094		0	0		1.1	2.02254		0.8	1.47094		1.6	2.94187		0.634905	0.262745	0.392531	0.347333	0.517104	0.302542
GGA1	191	Gga_rs15372044	Gga_rs13917047	108951548	109495419	0.543871		1	1.83867		0.8	1.47094		1.3	2.39027		1.4	2.60826		0.6	1.11783		2.4	4.47131		1.9	3.53978		1.8	3.35348		2.1	3.91239		0.427055	0.33467	-0.0336426	0.486581	0.535402	0.296186
GGA1	192	Gga_rs13917047	Gga_rs14870025	109495419	110032175	0.536756		1.9	3.53978		1.7	3.16717		2.2	4.0987		1.6	2.67534		1.8	3.00976		1.1	1.8393		0.3	0.501626		0.6	1.00325		0	0		0.299979	0.382097	0.343591	0.365577	0.439472	0.33016
GGA1	193	Gga_rs14870025	Gga_rs15376112	110032175	110630230	0.598055		0.6	1.00325		0.9	1.50488		0.2	0.334417		1.4	2.37187		0	0		3.8	6.43793		0.5	0.847096		0.8	1.35535		0.2	0.338838		0.360778	0.359133	-0.827341	0.204022	1.07553	0.141069
GGA1	194	Gga_rs15376112	Gga_rs13511867	110630230	111220482	0.590252		0.6	1.01651		0.6	1.01651		0.5	0.847096		4.3	7.03612		3.7	6.05434		4.4	7.19975		1.1	1.79994		0.8	1.30905		1.1	1.79994		1.23785	0.107887	0.0302492	0.487934	1.6238	0.0522087
GGA1	195	Gga_rs13511867	Gga_rs13919639	111220482	111831614	0.611132		1.6	2.61809		1.5	2.45446		1.7	2.78172		2.2	4.33109		2.9	5.70917		0	0		0.5	0.984339		0.6	1.18121		0.4	0.787471		1.60402	0.0543544	0.666799	0.25245	1.56819	0.0584186
GGA1	196	Gga_rs13919639	Gga_rs13920127	111831614	112339569	0.507955		0.7	1.37807		1.4	2.75615		0.4	0.787471		2.6	4.50986		2.3	3.98949		4	6.93824		2.2	3.81603		2.4	4.16294		2	3.46912		1.70921	0.0437058	0.960923	0.168295	1.64675	0.0498048
GGA1	197	Gga_rs13920127	Gga_rs13920844	112339569	112916084	0.576515		2.4	4.16294		2.9	5.03022		1.9	3.29566		2.3	4.42728		1.2	2.30989		3.5	6.73717		1.6	3.07985		1.5	2.88736		1.4	2.69487		1.95434	0.0253305	1.12371	0.130568	1.93897	0.0262527
GGA1	198	Gga_rs13920844	Gga_rs13921224	112916084	113435590	0.519506		2.6	5.00475		2.2	4.23479		2.4	4.61977		1.2	2.13652		1.2	2.13652		1.2	2.13652		1.9	3.38282		2.4	4.27304		1.4	2.49261		1.91284	0.027884	0.765537	0.221976	2.15736	0.0154889
GGA1	199	Gga_rs13921224	Gga_rs16038797	113435590	113997251	0.561661		0.8	1.42435		0.8	1.42435		0.9	1.60239		0	0		1.6	3.19949		0	0		0.1	0.199968		0.2	0.399936		0	0		2.10672	0.017571	1.4691	0.0709034	2.22117	0.0131697
GGA1	200	Gga_rs16038797	Gga_rs15384284	113997251	114497331	0.50008		0.1	0.199968		0.2	0.399936		0	0		2.3	4.13613		1.6	2.87731		1.9	3.41681		1.1	1.97815		0.8	1.43865		1.5	2.69748		2.03599	0.0208756	1.36326	0.0864009	2.03686	0.0208321
GGA1	201	Gga_rs15384284	Gga_rs15385992	114497331	115053406	0.556075		1.4	2.51765		1	1.79832		1.7	3.05714		0.6	1.16234		0	0		1.1	2.13097		0.4	0.774896		0.6	1.16234		0	0		1.87533	0.0303738	1.4209	0.0776724	1.65591	0.0488697
GGA1	202	Gga_rs15385992	Gga_rs14874831	115053406	115569604	0.516198		0.4	0.774896		0.5	0.968621		0.2	0.387448		5.3	8.42936		7.1	11.2922		3.3	5.24847		3.9	6.20273		4.5	7.157		3.3	5.24847		1.31341	0.0945229	1.21175	0.112804	1.00981	0.156294
GGA1	203	Gga_rs14874831	Gga_rs13923781	115569604	116198359	0.628755		4.8	7.63413		5.7	9.06553		3.1	4.93038		2.8	5.59363		2.8	5.59363		2.4	4.79454		1.8	3.59591		1.8	3.59591		1.7	3.39614		1.10106	0.135436	0.883177	0.18857	1.16128	0.122764
GGA1	204	Gga_rs13923781	Gga_rs13924287	116198359	116698928	0.500569		1.3	2.59704		1.3	2.59704		1.8	3.59591		0.5	0.719898		0	0		1.1	1.58378		0.6	0.863877		0.4	0.575918		0.8	1.15184		1.01994	0.153877	0.857718	0.195524	0.898928	0.184346
GGA1	205	Gga_rs13924287	Gga_rs13771844	116698928	117393471	0.694543		0.6	0.863877		0.3	0.431939		1.1	1.58378		2.3	4.3453		1.3	2.45604		3.2	6.04564		0.6	1.13356		0	0		1.2	2.26712		1.31075	0.0949711	1.28946	0.0986189	0.886198	0.187755
GGA1	206	Gga_rs13771844	Gga_rs13925218	117393471	117922778	0.529307		0.8	1.51141		0.3	0.566779		1.4	2.64497		0.5	0.949648		0.1	0.18993		0.9	1.70937		0.2	0.379859		0	0		0.6	1.13958		1.64039	0.0504619	1.71339	0.0433201	1.00198	0.158176
GGA1	207	Gga_rs13925218	Gga_rs14877104	117922778	118449289	0.526511		0.3	0.569789		0	0		0.6	1.13958		1.2	2.36517		0	0		2.2	4.33614		0.3	0.591291		0	0		0.8	1.57678		1.87533	0.0303738	1.38189	0.0835026	1.22179	0.110894
GGA1	208	Gga_rs14877104	Gga_rs15394838	118449289	118956653	0.507364		0.6	1.18258		0.1	0.197097		0.9	1.77387		1.5	2.09067		1.3	1.81191		2.3	3.2057		1.1	1.53316		0.6	0.836268		1.7	2.36943		1.67987	0.046491	1.36718	0.0857842	1.24895	0.105841
GGA1	209	Gga_rs15394838	Gga_rs14877926	118956653	119674126	0.717473		1.1	1.53316		0.6	0.836268		1.4	1.95129		0.5	0.950841		0	0		0	0		0	0		0	0		0	0		1.77564	0.0378962	1.5539	0.0601035	1.05979	0.144619
GGA1	210	Gga_rs14877926	Gga_rs13927003	119674126	120199976	0.52585		0.4	0.760673		0.3	0.570505		0.6	1.14101		0	0		0	0		1	1.58221		0	0		0.4	0.632882		0.2	0.316441		1.68011	0.0464684	0.984705	0.162384	1.3206	0.0933171
GGA1	211	Gga_rs13927003	Gga_rs13927267	120199976	120832005	0.632029		0	0		0	0		0	0		0.6	1.13037		0.6	1.13037		0	0		0.7	1.31876		0	0		0.9	1.69555		1.45646	0.0726332	1.06878	0.142584	1.0596	0.144664
GGA1	212	Gga_rs13927267	Gga_rs14878466	120832005	121362806	0.530801		0.6	1.13037		0.4	0.753578		0.9	1.69555		2	3.8084		1.4	2.66588		2.3	4.37966		1.9	3.61798		0.8	1.52336		2.6	4.95092		1.39883	0.0809318	1.3866	0.0827826	0.868929	0.192443
GGA1	213	Gga_rs14878466	Gga_rs15399767	121362806	121887961	0.525155		1.7	3.23714		0.8	1.52336		2.3	4.37966		2	3.97089		2.1	4.16944		2.2	4.36798		0.7	1.38981		0.8	1.58836		0.9	1.7869		1.26814	0.102375	1.26561	0.102826	0.738689	0.230048
GGA1	214	Gga_rs15399767	Gga_rs13686327	121887961	122391626	0.503665		1.2	2.38254		1.3	2.58108		1.4	2.77963		0.9	1.71052		1.2	2.28069		0.5	0.950287		0.9	1.71052		1.4	2.6608		0.5	0.950287		1.12607	0.130068	1.01739	0.154483	0.679556	0.248393
GGA1	215	Gga_rs13686327	Gga_rs13929500	122391626	122917783	0.526157		0.9	1.71052		1.5	2.85086		0.5	0.950287		1.3	2.52164		1.9	3.68548		0	0		1	1.93972		1.2	2.32767		0.6	1.16383		0.897486	0.18473	1.14748	0.125591	0.231055	0.408636
GGA1	216	Gga_rs13929500	Gga_rs13930021	122917783	123433320	0.515537		0.9	1.74575		1.3	2.52164		0.5	0.969862		0.6	1.06202		0	0		2	3.54007		1.6	2.83206		2	3.54007		1.3	2.30105		0.409563	0.341063	0.214758	0.414978	0.261447	0.396874
GGA1	217	Gga_rs13930021	Gga_rs15405527	123433320	123998280	0.56496		1.5	2.65506		1.6	2.83206		1.2	2.12404		3	4.80821		3.9	6.25067		1.9	3.0452		2.9	4.64793		2.9	4.64793		3	4.80821		0.228863	0.409488	0.475049	0.317376	-0.0234834	0.490632
GGA1	218	Gga_rs15405527	Gga_rs15407175	123998280	124622213	0.623933		2.6	4.16711		3.3	5.28903		1.8	2.88493		0.9	1.79131		0.5	0.995171		2.7	5.37393		0.6	1.19421		0.6	1.19421		1	1.99034		0.315764	0.376091	0.554885	0.289487	0.176315	0.430023
GGA1	219	Gga_rs15407175	Gga_rs13932516	124622213	125124639	0.502426		1	1.99034		0.4	0.796137		2.3	4.57779		1.1	2.19809		1.5	2.9974		0.5	0.999133		0.6	1.19896		0	0		0.7	1.39879		0.497688	0.309352	0.798569	0.21227	0.326039	0.372197
GGA1	220	Gga_rs13932516	Gga_rs15409703	125124639	125625073	0.500434		0.7	1.39879		0.2	0.399653		0.6	1.19896		0.5	0.910795		0.5	0.910795		0.1	0.182159		0.4	0.728636		0.3	0.546477		0.4	0.728636		0.529209	0.29833	0.705349	0.240297	0.356947	0.360566
GGA1	221	Gga_rs15409703	Gga_rs15410883	125625073	126174044	0.548971		0.4	0.728636		0.4	0.728636		0.4	0.728636		1.7	3.15463		0	0		3	5.56699		1.5	2.78349		1.2	2.2268		2	3.71133		0.166111	0.434035	-0.0311367	0.48758	0.274967	0.391671
GGA1	222	Gga_rs15410883	Gga_rs14883419	126174044	126712935	0.538891		1.3	2.41236		0.5	0.927831		2.1	3.89689		2.3	3.85365		4.7	7.87486		0	0		1.3	2.17815		0.8	1.3404		1.6	2.6808		0.473494	0.317931	1.13603	0.127973	-0.0924853	0.463156
GGA1	223	Gga_rs14883419	Gga_rs13818440	126712935	127309771	0.596836		1.8	3.0159		1.8	3.0159		1.4	2.3457		0	0		0	0		1.1	2.03116		1	1.84651		0.7	1.29256		1.3	2.40046		0.0659903	0.473693	0.782285	0.217024	-3.07687e-16	0.5
GGA1	224	Gga_rs13818440	Gga_rs15414107	127309771	127851333	0.541562		0.9	1.66186		0.6	1.10791		1.3	2.40046		1	1.9988		0.9	1.79892		0.1	0.19988		1.6	3.19807		1	1.9988		2.3	4.59723		0.195179	0.422626	1.3376	0.0905142	-0.681468	0.247788
GGA1	225	Gga_rs15414107	Gga_rs13934869	127851333	128351634	0.500301		1.5	2.9982		1	1.9988		2	3.99759		2.1	3.37872		1.4	2.25248		2.6	4.18318		1.2	1.9307		1.2	1.9307		1.2	1.9307		0.477447	0.316522	1.22333	0.110602	-0.0928871	0.462997
GGA1	226	Gga_rs13934869	Gga_rs15415404	128351634	128973171	0.621537		1.5	2.41337		1.4	2.25248		1.5	2.41337		0	0		0.4	0.710183		0	0		0.8	1.42037		0	0		1.2	2.13055		0.105962	0.457806	1.40893	0.0794286	-0.855228	0.196212
GGA1	227	Gga_rs15415404	Gga_rs15415793	128973171	129536406	0.563235		0.1	0.177546		0	0		0	0		0	0		0	0		0	0		0	0		0	0		0	0		-0.0747582	0.470204	0.963513	0.167645	-0.829301	0.203467
GGA1	228	Gga_rs15415793	Gga_rs13935734	129536406	130069304	0.532898		0	0		0	0		0	0		0	0		0	0		0	0		0	0		0	0		0	0		-0.115554	0.454003	0.918909	0.179072	-0.75613	0.224786
GGA1	229	Gga_rs13935734	Gga_rs13935947	130069304	130669784	0.60048		0	0		0	0		0	0		0.4	0.71718		0	0		0.6	1.07577		0	0		0	0		0	0		-0.0424071	0.483087	1.3981	0.081041	-1.03497	0.150341
GGA1	230	Gga_rs13935947	Gga_rs13623235	130669784	131227524	0.55774		0.5	0.896475		0	0		0.9	1.61366		0	0		0	0		0	0		0	0		0	0		0	0		-0.578865	0.28134	-0.111606	0.455568	-0.531627	0.297492
GGA1	231	Gga_rs13623235	Gga_rs13936341	131227524	131741111	0.513587		0	0		0	0		0	0		0.5	0.906576		0	0		0.7	1.26921		0	0		0	0		0	0		0.204395	0.419022	0.290118	0.385863	-0.247089	0.40242
GGA1	232	Gga_rs13936341	Gga_rs14885572	131741111	132292637	0.551526		0.2	0.36263		0	0		0.5	0.906576		0.4	0.716134		0	0		0.7	1.25323		1.6	2.86453		0.4	0.716134		3.2	5.72907		-0.108998	0.456602	0.139875	0.444379	-0.329103	0.371039
GGA1	233	Gga_rs14885572	Gga_rs14885946	132292637	132851192	0.558555		1.4	2.50647		0.3	0.5371		2.8	5.01294		2.1	3.88429		2.4	4.43918		2.1	3.88429		0.2	0.369932		0	0		0.5	0.92483		0.447451	0.327275	1.54514	0.0611563	-0.278615	0.39027
GGA1	234	Gga_rs14885946	Gga_rs13937754	132851192	133391832	0.54064		1	1.84966		0.9	1.66469		0.8	1.47973		0	0		0	0		0	0		1.7	2.98291		1.1	1.93012		2.7	4.73756		-0.054636	0.478214	0.570547	0.284153	-0.778542	0.218125
GGA1	235	Gga_rs13937754	Gga_rs13938172	133391832	133961746	0.569914		1.1	1.93012		0.4	0.70186		1.8	3.15837		1.4	2.60246		1.7	3.16013		1.2	2.23068		1.7	3.16013		1.3	2.41657		2.1	3.90369		-0.184454	0.426829	0.629523	0.264503	-0.956686	0.169363
GGA1	236	Gga_rs13938172	Gga_rs13624090	133961746	134499699	0.537953		1.9	3.53191		1.5	2.78835		1.9	3.53191		1.3	2.14244		1.6	2.63685		0.8	1.31842		0.9	1.48323		0.6	0.988818		1.6	2.63685		0	0.5	0.965789	0.167075	-1.11619	0.13217
GGA1	237	Gga_rs13624090	Gga_rs14888082	134499699	135106484	0.606785		0.8	1.31842		0.7	1.15362		1.3	2.14244		0.4	0.638534		0.5	0.798167		0	0		0.2	0.319267		0.4	0.638534		0	0		-0.0827281	0.467034	0.965951	0.167034	-1.33022	0.091723
GGA1	238	Gga_rs14888082	Gga_rs13624484	135106484	135732919	0.626435		0.3	0.4789		0.4	0.638534		0	0		0.5	0.938775		0.7	1.31428		0.5	0.938775		1.6	3.00408		2.1	3.94285		1.3	2.44081		-0.511578	0.304473	0.368393	0.35629	-1.49389	0.067602
GGA1	239	Gga_rs13624484	Gga_rs13940760	135732919	136265528	0.532609		1.4	2.62857		1.9	3.56734		1.2	2.25306		3	5.40034		1.4	2.52016		2.8	5.04031		2.9	5.22032		3	5.40034		2.5	4.50028		-0.578297	0.281532	-0.196901	0.421953	-1.41714	0.0782208
GGA1	240	Gga_rs13940760	Gga_rs13624995	136265528	136821049	0.555521		1	1.80011		0.8	1.44009		3.3	5.94037		1.6	2.15543		3.1	4.17614		2.1	2.829		2.4	3.23314		2.7	3.63728		2	2.69428		-0.420443	0.337081	0.0576701	0.477006	-0.746948	0.227548
GGA1	241	Gga_rs13624995	Gga_rs15431076	136821049	137563361	0.742312		3.9	5.25386		4.5	6.06214		1.4	1.886		2	3.61628		1.9	3.43547		1.7	3.07384		1.6	2.89303		2	3.61628		0.8	1.44651		-0.899692	0.184142	-0.657087	0.255563	-0.922015	0.17826
GGA1	242	Gga_rs15431076	Gga_rs13942738	137563361	138116415	0.553054		1.6	2.89303		2.2	3.97791		1.1	1.98896		0.6	0.965211		1.4	2.25216		0	0		0.4	0.643474		0.5	0.804342		0.2	0.321737		-0.285996	0.387441	-0.0832483	0.466827	-0.337594	0.367835
GGA1	243	Gga_rs13942738	Gga_rs14891416	138116415	138738041	0.621626		0.4	0.643474		0.6	0.965211		0.2	0.321737		0	0		0	0		0	0		0.8	1.51067		0.8	1.51067		0.9	1.6995		-0.470728	0.318918	-0.437454	0.330891	-0.359231	0.359711
GGA1	244	Gga_rs14891416	Gga_rs13943329	138738041	139267609	0.529568		0.8	1.51067		0.9	1.6995		0.8	1.51067		3.1	5.95998		4.7	9.0361		2.4	4.61418		1.6	3.07612		0.4	0.76903		2.4	4.61418		-0.0942339	0.462462	0.487056	0.313109	-0.142918	0.443177
GGA1	245	Gga_rs13943329	Gga_rs14892237	139267609	139787745	0.520136		1.7	3.26838		1.1	2.11483		2	3.84515		1.7	3.3283		2.4	4.69877		1.2	2.34938		0.3	0.587346		0	0		0.6	1.17469		0.271661	0.392941	1.07059	0.142176	0	0.5
GGA1	246	Gga_rs14892237	Gga_rs14892864	139787745	140298517	0.510772		0.6	1.17469		0.6	1.17469		1.1	2.1536		1.6	2.56963		0	0		2.2	3.53325		1.4	2.24843		0.8	1.28482		2.2	3.53325		0.645244	0.259384	1.26103	0.103649	0.171239	0.432018
GGA1	247	Gga_rs14892864	Gga_rs15436892	140298517	140921174	0.622657		1.6	2.56963		0.2	0.321204		2.3	3.69385		2.3	4.58371		0	0		3.9	7.77238		1.9	3.78654		1.8	3.58725		2.3	4.58371		0.75192	0.226049	1.26253	0.103379	0.43666	0.331179
GGA1	248	Gga_rs15436892	Gga_rs15438415	140921174	141422951	0.501777		1.8	3.58725		1.7	3.38796		2.5	4.98229		2.3	4.1749		4	7.26069		0.6	1.0891		1.4	2.54124		0.9	1.63365		2	3.63034		1.24735	0.106135	2.02059	0.0216613	0.130109	0.44824
GGA1	249	Gga_rs15438415	Gga_rs13946457	141422951	141973863	0.550912		1.5	2.72276		1.5	2.72276		1.8	3.26731		0.4	0.720085		0.9	1.62019		0	0		1	1.80021		0.6	1.08013		1.6	2.88034		0.999193	0.158851	2.22631	0.0129967	-0.43264	0.332638
GGA1	250	Gga_rs13946457	Gga_rs13947253	141973863	142529353	0.55549		1.1	1.98023		0.7	1.26015		1.4	2.5203		1	1.4755		1.4	2.0657		1.1	1.62305		1.2	1.7706		0.6	0.885302		1.8	2.65591		0.858919	0.195193	2.194	0.0141177	-0.52184	0.300891
GGA1	251	Gga_rs13947253	Gga_rs14896029	142529353	143207088	0.677735		1.3	1.91815		0.9	1.32795		1.6	2.3608		0.4	0.688728		0	0		0.8	1.37746		0.9	1.54964		0.4	0.688728		1.2	2.06618		0.939351	0.173775	2.32384	0.010067	-0.402808	0.343545
GGA1	252	Gga_rs14896029	Gga_rs15445152	143207088	143787869	0.580781		0.8	1.37746		0.2	0.344364		1.1	1.894		1	1.44326		0	0		2.3	3.31949		1.5	2.16489		1	1.44326		2.7	3.8968		0.356183	0.360852	0.881567	0.189006	-0.48814	0.312725
GGA1	253	Gga_rs15445152	Gga_rs13949107	143787869	144480746	0.692877		1.5	2.16489		0.6	0.865955		2.3	3.31949		0.2	0.27086		0	0		0.2	0.27086		0	0		0	0		0	0		-0.0343155	0.486313	0.0756018	0.469868	-0.592523	0.27675
GGA1	254	Gga_rs13949107	Gga_rs13949427	144480746	145219134	0.738388		0	0		0	0		0	0		0	0		0	0		0	0		0.4	0.786969		0	0		0.8	1.57394		-0.260273	0.397327	0.385155	0.350061	-0.837715	0.201095
GGA1	255	Gga_rs13949427	Gga_rs13711450	145219134	145727413	0.508279		0.2	0.393485		0	0		0.4	0.786969		0	0		0	0		0	0		0	0		0	0		0	0		-0.479178	0.315906	1.12951	0.129341	-1.52307	0.0638706
GGA1	256	Gga_rs13711450	Gga_rs15447945	145727413	146247240	0.519827		0	0		0	0		0	0		0	0		0	0		0	0		0	0		0	0		0	0		-1.10313	0.134986	-0.179548	0.428754	-1.18723	0.117569
GGA1	257	Gga_rs15447945	Gga_rs14897807	146247240	146770680	0.52344		0	0		0	0		0	0		1	1.9002		0	0		2.4	4.56048		0	0		0	0		0	0		-0.211144	0.416388	-0.439733	0.330065	0.0839554	0.466546
GGA1	258	Gga_rs14897807	Gga_rs13711686	146770680	147296940	0.52626		0.4	0.760081		0	0		0.9	1.71018		1	1.61465		1.2	1.93757		0	0		0.4	0.645858		0	0		0.6	0.968787		0.215222	0.414797	-0.163898	0.434906	0.121827	0.451518
GGA1	259	Gga_rs13711686	Gga_rs13711864	147296940	147916271	0.619331		0.8	1.29172		0	0		0.8	1.29172		5.2	6.84849		6.2	8.1655		4.3	5.66317		3.9	5.13636		4.9	6.45338		3.5	4.60956		0.805075	0.210388	0.539668	0.294713	0.394232	0.346705
GGA1	260	Gga_rs13711864	Gga_rs13952293	147916271	148675563	0.759292		4	5.26807		5.3	6.98019		3.4	4.47786		0.7	1.25913		1.8	3.23777		0	0		1.9	3.41765		1.4	2.51827		2	3.59752		0.55434	0.289673	0.961128	0.168244	0	0.5
GGA1	261	Gga_rs13952293	Gga_rs14899925	148675563	149231501	0.555938		1.6	2.87802		1.5	2.69814		1.7	3.05789		3.2	4.96253		3.3	5.11761		2	3.10158		2.6	4.03206		2.9	4.4973		2.9	4.4973		0.60882	0.271322	0.946856	0.171856	-0.271237	0.393104
GGA1	262	Gga_rs14899925	Gga_rs15456387	149231501	149876333	0.644832		2.6	4.03206		2.9	4.4973		2.3	3.56682		1.9	3.37192		2.6	4.61421		0.8	1.41976		0.5	0.887348		0.6	1.06482		0.4	0.709878		1.11784	0.131818	1.42199	0.0775147	0.0239591	0.490443
GGA1	263	Gga_rs15456387	Gga_rs14901200	149876333	150439810	0.563477		0.6	1.06482		0.8	1.41976		0.3	0.532409		1.8	3.18852		1.5	2.6571		3.1	5.49134		1.8	3.18852		1.2	2.12568		2.5	4.4285		1.05504	0.145704	1.44157	0.0747119	0.148703	0.440894
GGA1	264	Gga_rs14901200	Gga_rs15459365	150439810	151004335	0.564525		1.7	3.01138		1.1	1.94854		2.5	4.4285		0.4	0.706865		0.7	1.23701		0	0		0.1	0.176716		0.1	0.176716		0	0		1.12928	0.12939	1.57458	0.0576769	0.148703	0.440894
GGA1	265	Gga_rs15459365	Gga_rs15459943	151004335	151570214	0.565879		0.1	0.176716		0.3	0.530149		0	0		0.3	0.572122		0.5	0.953536		0	0		0	0		0	0		0	0		0.947265	0.171752	1.68691	0.04581	-0.389276	0.348536
GGA1	266	Gga_rs15459943	Gga_rs13955836	151570214	152094578	0.524364		0.1	0.190707		0.1	0.190707		0	0		0	0		0.1	0.149353		0	0		0	0		0	0		0	0		0.796892	0.212757	1.43758	0.0752765	-0.252996	0.400136
GGA1	267	Gga_rs13955836	Gga_rs15461430	152094578	152764134	0.669556		0	0		0.3	0.448058		0	0		0.1	0.19951		0.4	0.798042		0	0		0	0		0	0		0	0		0.544901	0.292911	1.47133	0.0706015	-0.551628	0.290602
GGA1	268	Gga_rs15461430	Gga_rs14902223	152764134	153265361	0.501227		0	0		0.1	0.19951		0	0		0.6	1.07919		0.6	1.07919		0.6	1.07919		0	0		0	0		0	0		1.22944	0.109453	1.63717	0.0507979	0.201133	0.420297
GGA1	269	Gga_rs14902223	Gga_rs15462332	153265361	153821335	0.555974		0.1	0.179865		0	0		0.2	0.359729		0.1	0.196353		0	0		0	0		0	0		0	0		0	0		1.3151	0.0942378	1.89006	0.0293747	0.559269	0.287989
GGA1	270	Gga_rs15462332	Gga_rs13713326	153821335	154330621	0.509286		0	0		0	0		0.1	0.196353		0.2	0.388771		0	0		0.6	1.16631		0	0		0	0		0	0		0.901089	0.18377	1.33401	0.0911006	0.646861	0.258861
GGA1	271	Gga_rs13713326	Gga_rs13957082	154330621	154845063	0.514442		0.1	0.194385		0	0		0	0		0	0		0	0		0	0		0	0		0	0		0	0		1.3471	0.0889737	1.59235	0.0556535	0.853666	0.196645
GGA1	272	Gga_rs13957082	Gga_rs15464309	154845063	155464079	0.619016		0	0		0	0		0	0		0	0		0	0		0	0		0	0		0	0		0	0		1.2572	0.104341	1.39686	0.0812277	0.853666	0.196645
GGA1	273	Gga_rs15464309	Gga_rs15464732	155464079	155972338	0.508259		0	0		0.1	0.19675		0	0		0.7	1.03824		0.4	0.593277		0.8	1.18655		0	0		0	0		0	0		1.44058	0.0748512	1.35182	0.0882168	1.10657	0.134241
GGA1	274	Gga_rs15464732	Gga_rs15465559	155972338	156646559	0.674221		0.3	0.444958		0	0		0.5	0.741597		1.6	2.91169		0.4	0.727923		2.8	5.09546		1.6	2.91169		0	0		3.4	6.18734		0.990621	0.160935	1.4831	0.0690236	0.471721	0.318563
GGA1	275	Gga_rs15465559	Gga_rs13960531	156646559	157196068	0.549509		1.5	2.72971		0.1	0.181981		2.9	5.27744		0.3	0.544829		0.5	0.908049		0.5	0.908049		0.4	0.726439		0	0		0.8	1.45288		0.842444	0.19977	1.52452	0.0636895	0.350923	0.362823
GGA1	276	Gga_rs13960531	Gga_rs13779261	157196068	157746699	0.550631		0.4	0.726439		0.2	0.36322		0.7	1.27127		0.8	1.39729		1.1	1.92127		0	0		0.6	1.04797		0	0		1.2	2.09593		0.594044	0.276241	1.7178	0.042917	-0.2293	0.409318
GGA1	277	Gga_rs13779261	Gga_rs14907142	157746699	158319237	0.572538		0.7	1.22263		0.2	0.349322		1.1	1.92127		1	1.86646		0	0		2.4	4.4795		0.7	1.30652		0.2	0.373292		1.6	2.98633		0.631623	0.263817	1.54621	0.0610266	0.0273627	0.489085
GGA1	278	Gga_rs14907142	Gga_rs14907891	158319237	158855011	0.535774		0.8	1.49317		0.2	0.373292		1.6	2.98633		2.1	3.91092		0	0		3.6	6.70443		1.2	2.23481		0.3	0.558703		2.4	4.46962		0.827285	0.204038	1.30107	0.0966171	0.163973	0.434876
GGA1	279	Gga_rs14907891	Gga_rs15477572	158855011	159391969	0.536958		1.6	2.97975		0	0		3.1	5.77326		3.7	6.31549		3.9	6.65687		3.9	6.65687		3.7	6.31549		2.3	3.92585		5.3	9.04651		0.666697	0.252483	1.44006	0.0749255	-0.141082	0.443903
GGA1	280	Gga_rs15477572	Gga_rs15479194	159391969	159977830	0.585861		3.4	5.80342		2.6	4.43791		4.2	7.16894		0	0		1.3	2.14209		0.8	1.31821		0.8	1.31821		0	0		1.6	2.63641		0.397373	0.345546	1.83534	0.0332275	-0.294355	0.384243
GGA1	281	Gga_rs15479194	Gga_rs14909682	159977830	160584715	0.606885		0.8	1.31821		0.3	0.494328		1.5	2.47164		3.5	6.1393		1.6	2.80654		3.1	5.43766		0.4	0.701634		0.2	0.350817		0.6	1.05245		1.08689	0.138542	2.08419	0.0185713	0.037317	0.485116
GGA1	282	Gga_rs14909682	Gga_rs13964213	160584715	161154813	0.570098		0.8	1.40327		0.4	0.701634		1	1.75408		0.4	0.770627		0.6	1.15594		0.6	1.15594		0	0		0	0		0	0		1.26629	0.102704	2.13724	0.0162892	0.277941	0.390529
GGA1	283	Gga_rs13964213	Gga_rs14903893	161154813	161673871	0.519058		0.1	0.192657		0.1	0.192657		0.2	0.385313		0.4	0.641599		0	0		0.8	1.2832		0.2	0.3208		0	0		0.3	0.4812		1.35903	0.0870689	2.00331	0.0225719	0.434916	0.331812
GGA1	284	Gga_rs14903893	Gga_rs13958868	161673871	162297313	0.623442		0.2	0.3208		0	0		0.5	0.801999		0.1	0.162257		0	0		0.1	0.162257		0	0		0	0		0	0		1.36485	0.0861496	1.69148	0.0453723	0.694792	0.243593
GGA1	285	Gga_rs13958868	Gga_rs15468078	162297313	162913619	0.616306		0	0		0	0		0	0		0.6	1.10978		0.5	0.924814		0.7	1.29474		0.1	0.184963		0	0		0.3	0.554889		1.45737	0.0725071	1.92062	0.02739	0.646464	0.258989
GGA1	286	Gga_rs15468078	Gga_rs14904930	162913619	163454268	0.540649		0.3	0.554889		0.1	0.184963		0.5	0.924814		0	0		0	0		0	0		0.1	0.194735		0	0		0.2	0.38947		1.23902	0.10767	2.04863	0.0202491	0.403362	0.343341
GGA1	287	Gga_rs14904930	Gga_rs13959577	163454268	163967787	0.513519		0.1	0.194735		0	0		0.1	0.194735		0.5	0.993228		0	0		0.9	1.78781		0	0		0	0		0	0		1.81504	0.0347591	2.10062	0.0178373	1.15924	0.12318
GGA1	288	Gga_rs13959577	Gga_rs14905316	163967787	164471196	0.503409		0.1	0.198646		0	0		0.3	0.595937		0.3	0.455481		0	0		0.6	0.910961		0	0		0	0		0	0		2.30706	0.0105258	1.66235	0.0482213	1.62347	0.0522449
GGA1	289	Gga_rs14905316	Gga_rs15470213	164471196	165129841	0.658645		0.1	0.151827		0	0		0.2	0.303654		0	0		0	0		0	0		0	0		0	0		0	0		1.36241	0.086535	1.15528	0.123987	1.16218	0.122581
GGA1	290	Gga_rs15470213	Gga_rs14905629	165129841	165634686	0.504845		0	0		0	0		0	0		0	0		0	0		0	0		0	0		0	0		0	0		1.1765	0.119698	0.77654	0.218715	0.999569	0.158759
GGA1	291	Gga_rs14905629	Gga_rs13796909	165634686	166135056	0.50037		0	0		0	0		0.2	0.399704		0	0		0	0		0	0		0.3	0.577483		0	0		0.6	1.15497		0.869881	0.192183	0.77654	0.218715	0.589764	0.277674
GGA1	292	Gga_rs13796909	Gga_rs15483436	166135056	166654552	0.519496		0.1	0.192494		0	0		0	0		0	0		0	0		0	0		0	0		0	0		0	0		0.808021	0.209539	0.77654	0.218715	0.551319	0.290707
GGA1	293	Gga_rs15483436	Gga_rs15484120	166654552	167237151	0.582599		0	0		0	0		0	0		0	0		0	0		0	0		0.3	0.546481		0	0		0.5	0.910802		0.112688	0.455139	#DIV/0!	#DIV/0!	0.116876	0.453479
GGA1	294	Gga_rs15484120	Gga_rs13797167	167237151	167786118	0.548967		0.1	0.18216		0	0		0.3	0.546481		0	0		0	0		0	0		0	0		0	0		0	0		0.227984	0.409829	#DIV/0!	#DIV/0!	0.236633	0.406471
GGA1	295	Gga_rs13797167	Gga_rs14911326	167786118	168345158	0.55904		0	0		0	0		0	0		0.6	0.771924		0	0		1	1.28654		0.1	0.128654		0	0		0.2	0.257308		0.214496	0.41508	#DIV/0!	#DIV/0!	0.170671	0.432241
GGA1	296	Gga_rs14911326	Gga_rs13966405	168345158	169122437	0.777279		0.3	0.385962		0	0		0.5	0.64327		0	0		0	0		0	0		0.3	0.585345		0	0		0.5	0.975575		-0.486262	0.313391	#DIV/0!	#DIV/0!	-0.528471	0.298586
GGA1	297	Gga_rs13966405	Gga_rs13966692	169122437	169634955	0.512518		0	0		0	0		0	0		1.7	2.66087		1	1.56522		1.7	2.66087		2.2	3.44348		0.4	0.626088		4.2	6.57392		-0.576785	0.282042	0.60933	0.271153	-1.30183	0.0964873
GGA1	298	Gga_rs13966692	Gga_rs13967468	169634955	170273843	0.638888		2.1	3.28696		0.5	0.78261		4.2	6.57392		3.4	5.28656		2.6	4.04267		4.1	6.37497		1.4	2.17682		1.1	1.71036		1.3	2.02133		0.478909	0.316002	1.13417	0.128361	-0.138574	0.444893
GGA1	299	Gga_rs13967468	Gga_rs14913497	170273843	170916983	0.64314		1.9	2.95426		1.4	2.17682		1.5	2.33231		0	0		0	0		0.6	1.11257		0.5	0.927145		0	0		1.3	2.41058		0.390619	0.348039	1.13417	0.128361	-0.159831	0.436507
GGA1	300	Gga_rs14913497	Gga_rs15491847	170916983	171456273	0.53929		0.2	0.370858		0	0		1	1.85429		5.2	9.72899		4.1	7.67094		5.6	10.4774		3.6	6.73546		2.7	5.05159		4.4	8.23222		0.811547	0.208526	1.2881	0.0988554	0.125676	0.449994
GGA1	301	Gga_rs15491847	Gga_rs15493413	171456273	171990758	0.534485		3.9	7.29674		2.8	5.23869		4.8	8.98061		1.6	2.34191		2.2	3.22013		0	0		2.6	3.8056		1	1.46369		3.6	5.2693		0.546491	0.292364	1.54765	0.0608538	-0.514572	0.303426
GGA1	302	Gga_rs15493413	Gga_rs14915700	171990758	172673961	0.683203		2.4	3.51287		1.4	2.04917		3.1	4.53745		3.1	5.47153		0.6	1.05901		7.1	12.5316		1.2	2.11801		1.1	1.94151		1.2	2.11801		1.03118	0.151229	1.32989	0.0917771	0.602777	0.273328
GGA1	303	Gga_rs14915700	Gga_rs13971420	172673961	173240530	0.566569		1.4	2.47101		0.8	1.41201		2.1	3.70652		1.6	3.15292		1.2	2.36469		1	1.97058		2.5	4.92644		2.7	5.32055		2.2	4.33527		0.620012	0.267625	0.793362	0.213783	0.246393	0.402689
GGA1	304	Gga_rs13971420	Gga_rs14917016	173240530	173747996	0.507466		2.3	4.53232		1.8	3.54704		2	3.94115		1.4	2.67839		1.9	3.63496		1.1	2.10445		1.6	3.06102		1.4	2.67839		2.1	4.01759		0.626191	0.265595	0.881628	0.188989	0.154999	0.438411
GGA1	305	Gga_rs14917016	Gga_rs14917485	173747996	174270698	0.522702		1.6	3.06102		2.1	4.01759		1.6	3.06102		2.6	5.13961		2.7	5.33729		2.8	5.53496		0.8	1.58142		2.2	4.3489		0.3	0.593032		1.21417	0.112342	0.808892	0.209289	1.01401	0.15529
GGA1	306	Gga_rs14917485	Gga_rs15501039	174270698	174776573	0.505875		1.4	2.76748		2.1	4.15122		0.8	1.58142		1.2	2.10887		1.5	2.63609		0.9	1.58166		2.2	3.86627		1.4	2.46035		2	3.51479		0.455868	0.324242	0.45236	0.325505	0.359799	0.359499
GGA1	307	Gga_rs15501039	Gga_rs13974101	174776573	175345597	0.569024		1.6	2.81183		1.4	2.46035		1.8	3.16331		4	7.80264		5.8	11.3138		1.8	3.51119		0.9	1.75559		0.9	1.75559		0.8	1.56053		1.32319	0.0928857	1.57566	0.0575525	0.654172	0.2565
GGA1	308	Gga_rs13974101	Gga_rs14919222	175345597	175858244	0.512647		1.9	3.70625		2.5	4.87665		1.3	2.53586		0.6	0.851238		1.4	1.98622		0	0		0.4	0.567492		0	0		0.7	0.993111		1.07341	0.141543	1.68234	0.0462519	0.360167	0.359361
GGA1	309	Gga_rs14919222	Gga_rs13975487	175858244	176563100	0.704856		0.2	0.283746		0	0		0.3	0.425619		1.3	2.36016		1.4	2.54171		0.6	1.0893		1	1.81551		0.4	0.726203		1.8	3.26791		1.45309	0.073099	1.66489	0.0479671	0.836987	0.2013
GGA1	310	Gga_rs13975487	Gga_rs15507202	176563100	177113910	0.55081		1.2	2.17861		1.1	1.99706		1.5	2.72326		1.9	3.18595		4.2	7.04263		0	0		0.7	1.17377		1.2	2.01218		0.5	0.838408		1.29697	0.0973201	2.422	0.00771777	-0.551235	0.290736
GGA1	311	Gga_rs15507202	Gga_rs13976668	177113910	177710278	0.596368		1.2	2.01218		2.1	3.52132		0	0		0	0		0	0		1.9	3.61133		0.4	0.76028		4.4	8.36308		0.4	0.76028		1.52422	0.0637264	1.71919	0.0427901	0.122574	0.451222
GGA1	312	Gga_rs13976668	Gga_rs15509991	177710278	178236400	0.526122		0	0		0	0		0.9	1.71063		2.1	4.12849		2.6	5.11147		0	0		1	1.96595		0.4	0.78638		0.6	1.17957		1.89127	0.0292943	2.13166	0.0165173	0.235052	0.407084
GGA1	313	Gga_rs15509991	Gga_rs15511229	178236400	178745060	0.50866		1.9	3.7353		2.6	5.11147		0.9	1.76935		1.9	3.3065		1.6	2.78442		0	0		1.9	3.3065		0.1	0.174027		1.7	2.95845		1.367	0.0858132	2.46558	0.00683962	-0.993226	0.1603
GGA1	314	Gga_rs15511229	Gga_rs13978441	178745060	179319685	0.574625		1.4	2.43637		1.4	2.43637		0.5	0.870133		1.7	2.99804		3	5.29065		2.5	4.40888		3.5	6.17243		4.8	8.46504		2	3.5271		1.09896	0.135893	1.87958	0.0300828	-0.464652	0.32109
GGA1	315	Gga_rs13978441	Gga_rs13979101	179319685	179886723	0.567038		2.7	4.76159		4.1	7.23056		2.4	4.23252		3	5.31902		1.4	2.48221		4.6	8.15583		1.2	2.12761		1.2	2.12761		0.9	1.59571		0.731569	0.232216	0.801967	0.211286	0.240305	0.405047
GGA1	316	Gga_rs13979101	Gga_rs15515362	179886723	180450737	0.564014		1.8	3.19141		1.2	2.12761		2.1	3.72331		1.2	2.10251		2.3	4.02981		0	0		3.3	5.7819		4.2	7.35878		2.2	3.8546		0.0294382	0.488258	-0.0491909	0.480384	-0.118645	0.452778
GGA1	317	Gga_rs15515362	Gga_rs14924383	180450737	181021484	0.570747		2.5	4.38022		3.8	6.65794		1.4	2.45293		2.5	3.92205		2.2	3.45141		3.4	5.33399		3.5	5.49088		4.2	6.58905		2.1	3.29453		-0.338201	0.367606	-0.75766	0.224327	0.431468	0.333064
GGA1	318	Gga_rs14924383	Gga_rs13981275	181021484	181658905	0.637421		2.7	4.23582		3.4	5.33399		2	3.13764		1.7	2.96465		0	0		4.1	7.15003		0.5	0.871955		0.6	1.04635		0.6	1.04635		-0.340158	0.366869	-1.74002	0.0409273	1.16833	0.121336
GGA1	319	Gga_rs13981275	Gga_rs14925596	181658905	182232329	0.573424		1.1	1.9183		0.5	0.871955		1.9	3.31343		2.4	4.26812		3.8	6.75785		1	1.77838		1.3	2.3119		1	1.77838		2.3	4.09028		0.0803362	0.467985	0.0978696	0.461018	0.628942	0.264693
GGA1	320	Gga_rs14925596	Gga_rs15521175	182232329	182794638	0.562309		2.4	4.26812		2.7	4.80163		2.1	3.7346		0	0		0.7	1.13674		0	0		1.3	2.11108		1.9	3.08543		0	0		-0.5876	0.2784	-0.75041	0.226504	0.749262	0.22685
GGA1	321	Gga_rs15521175	Gga_rs14926662	182794638	183410436	0.615798		0.4	0.649564		0.6	0.974345		0	0		2.9	5.1795		0.9	1.60743		3.9	6.96553		2.6	4.64369		2.8	5.00089		2.7	4.82229		-0.49096	0.311728	-1.59152	0.0557459	1.21891	0.111439
GGA1	322	Gga_rs14926662	Gga_rs13983838	183410436	183970336	0.5599		2.6	4.64369		2.3	4.10788		3.2	5.71531		0.5	0.86804		0	0		0.9	1.56247		1.4	2.43051		1	1.73608		1.7	2.95134		-0.254766	0.399452	-1.52695	0.0633871	1.01217	0.155729
GGA1	323	Gga_rs13983838	Gga_rs15526188	183970336	184546346	0.57601		1.3	2.25691		0.9	1.56247		1.5	2.60412		2.5	3.50248		2.5	3.50248		2.7	3.78268		1.4	1.96139		1.8	2.52179		0.6	0.840596		-0.457994	0.323478	-1.34901	0.0886662	0.741147	0.229302
GGA1	324	Gga_rs15526188	Gga_rs14928384	184546346	185260125	0.713779		1.6	2.24159		2	2.80199		1.3	1.82129		0	0		0	0		0	0		0	0		0	0		0	0		0.150543	0.440168	-0.933453	0.175293	1.18431	0.118145
GGA1	325	Gga_rs14928384	Gga_rs13986065	185260125	185804642	0.544517		0	0		0	0		0.1	0.183649		0	0		0	0		0	0		0.2	0.327154		0	0		0.6	0.981462		0.434747	0.331873	-0.398547	0.345114	0.890945	0.186479
GGA1	326	Gga_rs13986065	Gga_rs14929345	185804642	186415975	0.611333		0.1	0.163577		0	0		0.4	0.654308		0.9	1.7975		1	1.99722		0.8	1.59778		0	0		0	0		0	0		0.346531	0.364472	0.129237	0.448585	0.342591	0.365953
GGA1	327	Gga_rs14929345	Gga_rs15532266	186415975	186916670	0.500695		0.2	0.399445		0.2	0.399445		0	0		3.1	6.06898		0.6	1.17464		5.8	11.3549		0.5	0.978868		0.4	0.783095		0.6	1.17464		0.848708	0.198022	-0.824472	0.204836	1.67301	0.0471622
GGA1	328	Gga_rs15532266	Gga_rs13987604	186916670	187427464	0.510794		1.2	2.34928		0.4	0.783095		2.2	4.30702		0	0		0	0		0	0		0.1	0.198537		0	0		0.3	0.59561		1.26993	0.102054	-0.408061	0.341615	1.60606	0.0541301
GGA1	329	Gga_rs13987604	Gga_rs15534440	187427464	187931149	0.503685		0	0		0	0		0	0		0.4	0.695657		0	0		0.7	1.2174		0	0		0	0		0	0		1.50915	0.0656299	0.429012	0.333957	1.69658	0.0448885
GGA1	330	Gga_rs15534440	Gga_rs14930614	187931149	188506145	0.574996		0.1	0.173914		0	0		0.2	0.347829		0	0		0	0		0	0		0	0		0	0		0	0		1.9611	0.0249335	0.943237	0.17278	1.99085	0.0232487
GGA1	331	Gga_rs14930614	Gga_rs15536303	188506145	189118792	0.612647		0	0		0	0		0	0		2.5	4.60383		1.6	2.94645		4	7.36613		1.7	3.13061		0.8	1.47323		2.8	5.15629		1.82769	0.0337981	1.15246	0.124566	1.64088	0.0504115
GGA1	332	Gga_rs15536303	Gga_rs15537540	189118792	189661818	0.543026		1.8	3.31476		1	1.84153		2.6	4.78798		2.7	4.57987		4.3	7.29387		0	0		2.5	4.24062		1.7	2.88362		2.8	4.7495		1.61687	0.0529535	1.76358	0.038901	0.961037	0.168267
GGA1	333	Gga_rs15537540	Gga_rs15539309	189661818	190251354	0.589536		2.6	4.41025		2.3	3.90137		2.8	4.7495		0.8	1.42505		0	0		1.6	2.8501		0.2	0.356263		0.2	0.356263		0.5	0.890658		1.83846	0.0329975	1.67851	0.0466238	1.28475	0.0994396
GGA1	334	Gga_rs15539309	Gga_rs14933227	190251354	190812737	0.561383		0.5	0.890658		0.2	0.356263		0.9	1.60318		1.8	3.20856		0	0		3.7	6.59537		1.6	2.85205		0.3	0.534759		3.2	5.7041		1.52719	0.0633574	1.23933	0.107611	1.10902	0.13371
GGA1	335	Gga_rs14933227	Gga_rs13991800	190812737	191373737	0.561		1.3	2.31729		0.2	0.356506		2.4	4.27807		2.2	4.15862		1.9	3.59153		2.7	5.10376		0.5	0.94514		0	0		1.3	2.45736		1.2749	0.101172	1.80788	0.0353126	0.383729	0.35059
GGA1	336	Gga_rs13991800	Gga_rs15543449	191373737	191902759	0.529022		1.2	2.26834		0.2	0.378056		2.1	3.96959		1.3	2.59829		0	0		1.3	2.59829		0.7	1.39908		0	0		1.8	3.59763		1.43587	0.0755196	1.80788	0.0353126	0.326534	0.37201
GGA1	337	Gga_rs15543449	Gga_rs13560295	191902759	192403088	0.500329		0.9	1.79882		0	0		1.7	3.39776		0.1	0.195851		1.3	2.54606		0	0		0.4	0.783403		0.2	0.391701		0.7	1.37095		1.22064	0.111111	2.08367	0.0185949	0.0413886	0.483493
GGA1	338	Gga_rs13560295	Gga_rs14935178	192403088	192913681	0.510593		0.2	0.391701		0.3	0.587552		0.6	1.1751		0.7	1.28342		0	0		0.2	0.366693		1.4	2.56685		0.5	0.916731		2.2	4.03362		0.963605	0.167622	1.88731	0.0295595	-0.366157	0.357124
GGA1	339	Gga_rs14935178	Gga_rs16711228	192913681	193459097	0.545416		1.4	2.56685		0.6	1.10008		2.1	3.85027		1.2	2.23467		0	0		2.7	5.028		0.8	1.48978		0	0		1.7	3.16578		0.881629	0.188989	1.76358	0.038901	-0.423761	0.33587
GGA1	340	Gga_rs16711228	Gga_rs14935816	193459097	193996090	0.536993		0.7	1.30356		0	0		1.7	3.16578		0.1	0.168893		0	0		0.3	0.506678		0.1	0.168893		0	0		0.2	0.337785		0.928572	0.176556	1.15246	0.124566	0.192093	0.423834
GGA1	341	Gga_rs14935816	Gga_rs14936019	193996090	194588182	0.592092		0	0		0	0		0.1	0.168893		0.4	0.746957		0	0		0.6	1.12044		0.3	0.560218		0	0		0.7	1.30717		0.756763	0.224596	1.28292	0.0997605	-0.0658741	0.473739
GGA1	342	Gga_rs14936019	Gga_rs14718998	194588182	195123688	0.535506		0.4	0.746957		0	0		0.8	1.49391		0	0		0	0		0	0		0	0		0	0		0	0		0.772437	0.219928	1.48514	0.0687532	-0.207676	0.417741
GGA1	343	Gga_rs14718998	Gga_rs13812139	195123688	195740636	0.616948		0	0		0	0		0	0		0	0		0	0		0	0		0.3	0.592332		0	0		0.4	0.789776		-0.103373	0.458834	0.521926	0.300861	-0.796849	0.212769
GGA1	344	Gga_rs13812139	Gga_rs15549407	195740636	196247109	0.506473		0.1	0.197444		0	0		0.3	0.592332		0	0		0	0		0	0		0	0		0	0		0	0		-0.49515	0.310247	0.521926	0.300861	-0.737506	0.230407
GGA1	345	Gga_rs15549407	Gga_rs14936743	196247109	196837146	0.590037		0	0		0	0		0	0		0.9	1.69357		0	0		0.9	1.69357		1	1.88175		0.4	0.752699		0.8	1.5054		-0.328332	0.37133	-1.58178	0.0568503	-0.421502	0.336694
GGA1	346	Gga_rs14936743	Gga_rs14700290	196837146	197368567	0.531421		1.1	2.06992		0.5	0.940874		1.1	2.06992		3.8	6.73673		2.1	3.72293		4.5	7.9777		3	5.31847		1.1	1.95011		5.2	9.21868		0.369421	0.355907	0.40004	0.344563	0	0.5
GGA1	347	Gga_rs14700290	Gga_rs16717698	197368567	197932639	0.564072		3.1	5.49575		1.4	2.48195		5	8.86412		3	4.27109		1.8	2.56265		5.6	7.9727		1.2	1.70844		0.1	0.14237		2.1	2.98976		0.852401	0.196996	1.19657	0.115738	0.551292	0.290717
GGA1	348	Gga_rs16717698	Gga_rs15858186	197932639	198635036	0.702397		2.1	2.98976		0.5	0.711848		3.5	4.98294		32.9	60.5306		45.1	82.9766		27.4	50.4115		40.4	74.3293		52.8	97.1433		34.2	62.9224		-1.04695	0.147562	-0.98872	0.1614	-0.631372	0.263899
GGA1	349	Gga_rs15858186	Gga_rs14939563	198635036	199178563	0.543527		35.6	65.4981		46.1	84.8164		29.4	54.0911		3.2	6.23875		1.4	2.72945		3.8	7.40852		4.5	8.77325		4.7	9.16317		3.9	7.60348		-1.31868	0.0936374	-1.59893	0.0549176	-0.624223	0.266241
GGA1	350	Gga_rs14939563	Gga_rs13815853	199178563	199691486	0.512923		4.3	8.38332		4.6	8.96821		4.2	8.18836		5.4	9.21716		4.8	8.19303		6.2	10.5827		4.1	6.99821		5.4	9.21716		2.8	4.77927		-1.0531	0.146147	-1.72938	0.0418709	-0.140446	0.444154
GGA1	351	Gga_rs13815853	Gga_rs13998209	199691486	200277350	0.585864		4.2	7.1689		4.9	8.36372		3.4	5.80339		4.8	7.29213		6.1	9.26708		3.3	5.01334		4.3	6.53253		3.7	5.62102		4.9	7.44405		-0.898097	0.184567	-1.31241	0.0946909	-0.309162	0.378599
GGA1	352	Gga_rs13998209	Gga_rs14938239	200277350	200935594	0.658244		4.2	6.38061		4	6.07677		4.4	6.68445		1.1	5.39644		0	0		1.4	6.8682		0	0		0	0		0	0		-0.679692	0.24835	-1.31241	0.0946909	-0.112547	0.455195
GGA1	353	Gga_rs15554052	Gga_rs14938239	200731756	200935594	0.203838		0	0		0	0		0	0		0	0		0	0		0	0		0	0		0	0		0	0		-0.658403	0.25514	-1.23516	0.108385	-0.12649	0.449672
GGA2	354	Gga_rs16061040	Gga_rs15052488	17374	570747	0.553373		3.1	5.60201		5.8	10.4812		1.3	2.34923		4.2	7.58982		5.9	10.6619		2.1	3.79491		3	5.4213		5.7	10.3005		0.6	1.08426
GGA2	355	Gga_rs15052488	Gga_rs15053147	570747	1184789	0.614042		3.5	5.69994		4.6	7.49134		2	3.25711		1.6	2.60568		3.4	5.53708		2	3.25711		4.1	6.67707		5.1	8.30562		2.3	3.74567
GGA2	356	Gga_rs15053147	Gga_rs15054227	1184789	1837717	0.652928		2.4	3.67575		1.7	2.60366		3	4.59469		3	4.59469		2.9	4.44153		1.6	2.4505		1.6	2.4505		1	1.53156		2.9	4.44153
GGA2	357	Gga_rs15054227	Gga_rs15865329	1837717	2417783	0.580066		2.2	3.79267		0.6	1.03437		4.1	7.06816		1.7	2.9307		0	0		4.2	7.24056		2.7	4.65464		0.9	1.55155		4.3	7.41295
GGA2	358	Gga_rs15865329	Gga_rs15055130	2417783	3071728	0.653945		2.3	3.51712		1.3	1.98793		3.5	5.35213		3.7	5.65797		2.7	4.12879		3.1	4.74046		2.1	3.21128		1.1	1.6821		3.5	5.35213
GGA2	359	Gga_rs15055130	Gga_rs14129881	3071728	3613490	0.541762		1.6	2.95333		0	0		3.4	6.27582		0.6	1.1075		0	0		2.3	4.24541		1.7	3.13791		0	0		3.7	6.82957
GGA2	360	Gga_rs14129881	Gga_rs13534701	3613490	4133272	0.519782		5.4	10.389		5.2	10.0042		5.4	10.389		7.6	14.6215		9.5	18.2769		6.2	11.9281		5	9.61942		4.1	7.88792		5.4	10.389
GGA2	361	Gga_rs13534701	Gga_rs15872128	4133272	4699353	0.566081		3.4	6.00621		3.2	5.6529		3.5	6.18286		2.1	3.70972		3.4	6.00621		0.8	1.41323		3.7	6.53617		3.4	6.00621		4	7.06613		0.138692	0.444847	1.36095	0.086765	-0.733513	0.231623
GGA2	362	Gga_rs15872128	Gga_rs13535253	4699353	5247846	0.548493		2.5	4.55794		1.5	2.73477		3.4	6.1988		3.2	5.83417		1.9	3.46404		4.3	7.83966		2.3	4.19331		1.4	2.55245		3.2	5.83417		0.0702923	0.471981	1.51169	0.0653069	-0.775119	0.219135
GGA2	363	Gga_rs13535253	Gga_rs15057825	5247846	5772368	0.524522		1.7	3.24105		0.7	1.33455		2.7	5.14754		0.9	1.71585		0	0		2.5	4.76624		1.4	2.6691		0.5	0.953249		2.4	4.57559		0.54784	0.291901	1.91374	0.0278264	-0.706522	0.239932
GGA2	364	Gga_rs15057825	Gga_rs13535789	5772368	6292975	0.520607		2.2	4.22584		2.6	4.99417		1.9	3.64959		4.5	8.64376		5.3	10.1804		3	5.7625		2.2	4.22584		3.1	5.95459		1.9	3.64959		0.747006	0.22753	1.89579	0.0289941	-0.317161	0.375561
GGA2	365	Gga_rs13535789	Gga_rs14133982	6292975	6883165	0.59019		2.6	4.40536		2.9	4.91367		2.3	3.89705		2.5	4.23592		1.8	3.04987		3.2	5.42198		2.7	4.5748		2.2	3.72761		2.4	4.06649		0.925292	0.177407	1.95382	0.025361	-0.176935	0.42978
GGA2	366	Gga_rs14133982	Gga_rs14134746	6883165	7414378	0.531213		0.7	1.31774		0	0		1.4	2.63548		0.4	0.752994		0	0		0.9	1.69424		0.7	1.31774		0.3	0.564745		1.2	2.25898		0.508171	0.305667	1.58794	0.0561499	-0.165853	0.434136
GGA2	367	Gga_rs14134746	Gga_rs15882309	7414378	7989624	0.575246		1.2	2.08606		0.8	1.39071		1.5	2.60758		3.2	5.56284		2.5	4.34597		3.9	6.77971		0.6	1.04303		0.2	0.347677		0.9	1.56455		1.36255	0.0865128	2.05458	0.0199596	0.557541	0.288579
GGA2	368	Gga_rs15882309	Gga_rs14135924	7989624	8535562	0.545938		1.4	2.56439		0.8	1.46537		2	3.66342		0.5	0.915855		0	0		0.9	1.64854		2.1	3.84659		1.9	3.48025		2.4	4.3961		0.422745	0.336241	0.496034	0.309935	0.195643	0.422445
GGA2	369	Gga_rs14135924	Gga_rs14136472	8535562	9080073	0.544511		1.9	3.48937		2.3	4.22397		1.6	2.93842		2.1	3.85667		2.7	4.95858		4	7.34604		1.5	2.75477		1.4	2.57111		1.5	2.75477		1.01408	0.155273	0.864343	0.1937	1.1645	0.122111
GGA2	370	Gga_rs14136472	Gga_rs14137195	9080073	9615359	0.535286		1.2	2.24179		1.3	2.42861		1.1	2.05498		1.8	3.36269		1.2	2.24179		0	0		1.1	2.05498		1.3	2.42861		1.1	2.05498		0.994605	0.159964	0.714101	0.237582	0.849208	0.197883
GGA2	371	Gga_rs14137195	Gga_rs15890091	9615359	10325832	0.710473		2.3	3.23728		2.5	3.51878		2	2.81503		1.3	1.82977		1.7	2.39277		1	1.40751		2.4	3.37803		2.8	3.94104		1.8	2.53352		0.817648	0.206779	0.518125	0.302186	0.704726	0.240491
GGA2	372	Gga_rs15890091	Gga_rs15891107	10325832	10900455	0.574623		0.3	0.522081		0.6	1.04416		0	0		0.8	1.39222		1.7	2.95846		1	1.74027		0.3	0.522081		0.4	0.696109		0.1	0.174027		0.361648	0.358808	0.318121	0.375197	0.702826	0.241082
GGA2	373	Gga_rs15891107	Gga_rs15891960	10900455	11516881	0.616426		0.2	0.324451		0	0		0.4	0.648902		0.9	1.46003		0	0		0.8	1.2978		0.1	0.162225		0	0		0.3	0.486676		0.709497	0.239008	0.471312	0.318709	0.69351	0.243995
GGA2	374	Gga_rs15891960	Gga_rs14139313	11516881	12122027	0.605146		0.1	0.165249		0	0		0.3	0.495748		0	0		0	0		0.1	0.165249		0.1	0.165249		0	0		0.2	0.330499		0.788554	0.215186	0.568136	0.284971	0.760622	0.223442
GGA2	375	Gga_rs14139313	Gga_rs15063728	12122027	12625813	0.503786		0.2	0.396994		0	0		0.2	0.396994		0.7	1.38948		0	0		1.4	2.77896		0	0		0	0		0	0		0.182846	0.427459	-0.174082	0.430901	0.444344	0.328397
GGA2	376	Gga_rs15063728	Gga_rs15894831	12625813	13224456	0.598643		0.8	1.33636		0.9	1.5034		0.9	1.5034		0.9	1.5034		0.9	1.5034		0.7	1.16931		0.8	1.33636		0.7	1.16931		1	1.67044		0.800525	0.211703	0.548456	0.291689	0.7572	0.224465
GGA2	377	Gga_rs15894831	Gga_rs14140887	13224456	13763399	0.538943		0.7	1.29884		0.6	1.11329		0.2	0.371097		0	0		0	0		0	0		0.4	0.742194		0.6	1.11329		0.2	0.371097		0.494591	0.310444	-0.119386	0.452485	0.097116	0.461317
GGA2	378	Gga_rs14140887	Gga_rs15897387	13763399	14302289	0.53889		0.8	1.48453		1.4	2.59793		0.9	1.6701		0.3	0.5567		0.6	1.1134		0	0		1.6	2.96907		2.5	4.63917		0.9	1.6701		-0.362933	0.358327	-0.840254	0.200383	0.162422	0.435487
GGA2	379	Gga_rs15897387	Gga_rs15898903	14302289	14822772	0.520483		1.2	2.30555		1.4	2.68981		0.9	1.72916		1.7	3.2662		2.2	4.22684		1.1	2.11342		0.8	1.53703		0.5	0.960646		1	1.92129		0.542316	0.2938	0.288606	0.386441	0.457609	0.323617
GGA2	380	Gga_rs15898903	Gga_rs13539030	14822772	15385461	0.562689		1.3	2.31033		1.8	3.19893		0.8	1.42174		0	0		0	0		0	0		1.6	2.84349		2	3.55436		1	1.77718		-0.42387	0.33583	-1.14995	0.125081	-0.175185	0.430467
GGA2	381	Gga_rs13539030	Gga_rs15066758	15385461	15940221	0.55476		1	1.80258		1.5	2.70387		0.4	0.721033		1.8	3.24465		2.4	4.3262		0	0		1	1.80258		1.5	2.70387		0.6	1.08155		-0.389894	0.348308	-0.625625	0.265781	-0.604315	0.272817
GGA2	382	Gga_rs15066758	Gga_rs14144257	15940221	16448312	0.508091		1	1.96815		1.2	2.36178		0.8	1.57452		0	0		0	0		1.1	2.16497		1	1.96815		1.4	2.75541		0.6	1.18089		-0.76965	0.220754	-1.10959	0.133587	-0.339416	0.367148
GGA2	383	Gga_rs14144257	Gga_rs15067938	16448312	17002693	0.554381		1	1.80381		0.9	1.62343		1.2	2.16458		0.7	1.26267		0.7	1.26267		1	1.80381		1.2	2.16458		1.1	1.98419		1.4	2.52534		-1.26173	0.103524	-1.19108	0.116812	-0.959518	0.168649
GGA2	384	Gga_rs15067938	Gga_rs13539993	17002693	17564305	0.561612		2.2	3.9173		3.3	5.87594		0.9	1.60253		3.3	5.87594		3.9	6.9443		2.5	4.45147		1.6	2.84894		2.7	4.80759		0.4	0.712235		-0.510899	0.304711	-0.744305	0.228346	-0.120399	0.452084
GGA2	385	Gga_rs13539993	Gga_rs14146031	17564305	18088351	0.524046		2	3.81646		2.9	5.53387		1.3	2.4807		3	5.72469		4.4	8.39621		1.4	2.67152		2.3	4.38893		2.7	5.15222		1.7	3.24399		-0.0957392	0.461864	-0.0522937	0.479147	-0.135871	0.445962
GGA2	386	Gga_rs14146031	Gga_rs15908516	18088351	18638072	0.549721		0.2	0.363821		0	0		0.5	0.909552		0.5	0.909552		0	0		1.1	2.00102		0	0		0.3	0.545731		0	0		0.481158	0.315202	0.378516	0.352524	0.389709	0.348376
GGA2	387	Gga_rs15908516	Gga_rs14146987	18638072	19181750	0.543678		0	0		0	0		0	0		0	0		0.1	0.183932		0	0		0	0		0.4	0.73573		0	0		0.206152	0.418336	-0.17079	0.432195	0.389126	0.348591
GGA2	388	Gga_rs14146987	Gga_rs13540650	19181750	19727836	0.546086		1.5	2.74682		1.8	3.29618		1.1	2.01433		3.3	6.043		3	5.49364		0.7	1.28185		1.2	2.19746		1.1	2.01433		1	1.83121		1.32334	0.0928614	0.883818	0.188397	0.562515	0.286883
GGA2	389	Gga_rs13540650	Gga_rs14148314	19727836	20276326	0.54849		1.1	2.00551		0.6	1.09391		1.5	2.73478		0	0		0	0		3.2	5.8342		1.2	2.18782		0.8	1.45855		1.3	2.37014		0.748605	0.227048	0.45669	0.323947	1.06974	0.142369
GGA2	390	Gga_rs14148314	Gga_rs15913523	20276326	20793087	0.516761		1.1	2.12864		1.1	2.12864		1.2	2.32216		1.5	2.9027		1.7	3.28972		1.3	2.51567		0.6	1.16108		0.5	0.967565		1	1.93513		1.30612	0.0957553	1.16206	0.122606	1.01273	0.155595
GGA2	391	Gga_rs15913523	Gga_rs15072394	20793087	21331544	0.538457		0.8	1.48573		0.7	1.30001		0.7	1.30001		2.7	5.01433		4.2	7.80007		1	1.85716		1	1.85716		0.9	1.67144		0.8	1.48573		1.88455	0.0297454	2.03883	0.0207334	1.15665	0.123708
GGA2	392	Gga_rs15072394	Gga_rs13541724	21331544	21882501	0.550957		0.7	1.27052		1.3	2.35953		0.2	0.363005		0.8	1.45202		1	1.81502		0	0		0.2	0.363005		0.3	0.544507		0.2	0.363005		1.6951	0.0450282	2.08183	0.0186792	0.690592	0.244911
GGA2	393	Gga_rs13541724	Gga_rs15073344	21882501	22395656	0.513155		0.5	0.974364		0.8	1.55898		0.1	0.194873		0.6	1.16924		1.1	2.1436		0	0		0.5	0.974364		0.9	1.75386		0.2	0.389746		1.67114	0.0473472	1.86457	0.0311207	0.781453	0.217268
GGA2	394	Gga_rs15073344	Gga_rs15919662	22395656	22916001	0.520345		1.6	3.07488		1.6	3.07488		1.7	3.26706		1.1	2.11398		1.4	2.69052		1	1.9218		1.9	3.65142		1.5	2.8827		2	3.8436		1.15813	0.123406	1.81553	0.0347214	0.191641	0.424012
GGA2	395	Gga_rs15919662	Gga_rs14152216	22916001	23450316	0.534315		1.5	2.80733		1.9	3.55595		1.3	2.43302		1.6	2.99449		2.4	4.49173		0.8	1.49724		1.3	2.43302		0.5	0.935778		1.9	3.55595		1.17797	0.119404	2.32775	0.00996257	-0.103075	0.458952
GGA2	396	Gga_rs14152216	Gga_rs15923080	23450316	23967484	0.517168		2.3	4.4473		3.6	6.96099		1.3	2.51369		0.7	1.35353		2.4	4.64066		0	0		2.6	5.02738		5.1	9.8614		0.5	0.966804		-0.103783	0.458671	1.00463	0.157537	-0.16082	0.436118
GGA2	397	Gga_rs15923080	Gga_rs14153364	23967484	24473013	0.505529		3.5	6.92344		3.9	7.71469		3	5.93438		4.6	9.09938		4.3	8.50594		5.6	11.0775		3.6	7.12125		4.4	8.70375		3	5.93438		0.556256	0.289018	1.06839	0.142673	0.0237366	0.490531
GGA2	398	Gga_rs14153364	Gga_rs13543033	24473013	24976924	0.503911		1.3	2.57982		0.2	0.396895		2.1	4.1674		1.4	2.77827		0	0		1.5	2.97672		1.5	2.97672		0.2	0.396895		2.6	5.15964		0.262782	0.396359	0.750802	0.226386	-0.302436	0.38116
GGA2	399	Gga_rs13543033	Gga_rs15926886	24976924	25499341	0.522417		0	0		0	0		0	0		0	0		0	0		0	0		0	0		0	0		0	0		-0.254397	0.399594	-0.0823997	0.467164	-0.364926	0.357583
GGA2	400	Gga_rs15926886	Gga_rs15076426	25499341	26036746	0.537405		0.1	0.186079		0	0		0.2	0.372159		0.3	0.558238		0	0		0.5	0.930397		0	0		0	0		0	0		-0.356281	0.360815	-0.282362	0.388833	-0.191134	0.42421
GGA2	401	Gga_rs15076426	Gga_rs13543377	26036746	26553287	0.516541		0.1	0.193595		0	0		0.1	0.193595		0	0		0	0		0	0		0	0		0	0		0	0		-0.398633	0.345082	-0.352618	0.362187	-0.143588	0.442913
GGA2	402	Gga_rs13543377	Gga_rs15928880	26553287	27084641	0.531354		0.1	0.188198		0.2	0.376397		0.1	0.188198		0.2	0.376397		0	0		0.5	0.940992		0.2	0.376397		0.3	0.564595		0	0		-0.139651	0.444468	-0.436132	0.33137	0.223713	0.41149
GGA2	403	Gga_rs15928880	Gga_rs14156083	27084641	27709957	0.625316		0.2	0.319838		0.2	0.319838		0	0		0.8	1.27935		0.5	0.799596		0.4	0.639677		0	0		0	0		0	0		0.0366278	0.485391	-0.94202	0.173091	0.61882	0.268017
GGA2	404	Gga_rs14156083	Gga_rs15930398	27709957	28251574	0.541617		0.2	0.369265		0	0		0.7	1.29243		0	0		0	0		0.6	1.10779		0.2	0.369265		0	0		0.4	0.738529		0.701578	0.241471	-0.0426423	0.482993	0.77906	0.217972
GGA2	405	Gga_rs15930398	Gga_rs15078209	28251574	28799157	0.547583		0.8	1.46097		0.4	0.730483		1	1.82621		0.5	0.913104		0.2	0.365241		0.7	1.27835		0.7	1.27835		0.5	0.913104		1	1.82621		0.344071	0.365397	-0.309658	0.378411	0.0702736	0.471988
GGA2	406	Gga_rs15078209	Gga_rs15078681	28799157	29309965	0.510808		0.7	1.37038		0.8	1.56615		0.7	1.37038		0.4	0.783073		1.4	2.74076		0.7	1.37038		0.7	1.37038		1	1.95768		0.7	1.37038		0.275124	0.391611	0.195497	0.422502	0.521242	0.301099
GGA2	407	Gga_rs15078681	Gga_rs14158165	29309965	29842164	0.532199		0	0		0	0		0	0		0.8	1.5032		0	0		0	0		0	0		0	0		0	0		0.724181	0.234477	0.195497	0.422502	0.521242	0.301099
GGA2	408	Gga_rs14158165	Gga_rs15079389	29842164	30382176	0.540012		1.1	2.03699		1	1.85181		1.2	2.22217		2.1	3.8888		1.8	3.33326		2.4	4.44435		0.8	1.48145		0.3	0.555543		0.9	1.66663		1.06495	0.143448	0.915051	0.180082	0.749324	0.226831
GGA2	409	Gga_rs15079389	Gga_rs15937157	30382176	30892797	0.510621		0.8	1.56672		1.2	2.35008		0	0		4.2	8.22528		3.4	6.65856		1.9	3.72096		0.7	1.37088		1.2	2.35008		0	0		2.09477	0.0180955	1.53421	0.0624894	1.20284	0.114519
GGA2	410	Gga_rs15937157	Gga_rs15080357	30892797	31445506	0.552709		2.9	5.24688		2.5	4.52318		3.7	6.6943		0.1	0.180927		0.4	0.723708		3.9	7.05615		2.8	5.06596		2.5	4.52318		3.4	6.15152		1.07665	0.140819	0.787265	0.215564	0.99082	0.160887
GGA2	411	Gga_rs15080357	Gga_rs14160690	31445506	31995552	0.550046		1.3	2.36344		1.1	1.99983		1.3	2.36344		3.2	5.8177		3.1	5.63589		3.2	5.8177		1.1	1.99983		0.9	1.63623		1.3	2.36344		1.39261	0.081869	1.24116	0.107274	1.21745	0.111717
GGA2	412	Gga_rs14160690	Gga_rs15081308	31995552	32540405	0.544853		2.3	4.22132		2.1	3.85425		2.7	4.95547		1.3	2.38596		1.7	3.12011		1	1.83536		2.5	4.58839		2.2	4.03779		2.8	5.139		1.00847	0.156615	0.995996	0.159626	0.769469	0.220808
GGA2	413	Gga_rs15081308	Gga_rs15081838	32540405	33062484	0.522079		4	7.66168		5.5	10.5348		2.6	4.98009		3.5	6.70397		4.5	8.61939		0.9	1.72388		4.1	7.85322		5.4	10.3433		2.7	5.17163		0.804805	0.210466	0.708738	0.239244	0.450536	0.326162
GGA2	414	Gga_rs15081838	Gga_rs13668315	33062484	33595542	0.533058		1.3	2.43876		1.6	3.00155		1	1.87597		0.3	0.562791		1.5	2.81395		1.9	3.56434		1.2	2.25116		1.7	3.18915		1	1.87597		0.638052	0.26172	0.552637	0.290256	0.615787	0.269018
GGA2	415	Gga_rs13668315	Gga_rs14163311	33595542	34162288	0.566746		2	3.52892		0.7	1.23512		3.2	5.64627		4	7.05784		1.5	2.64669		4.9	8.64585		1.6	2.82313		0.6	1.05868		2.1	3.70536		1.0084	0.156632	0.755793	0.224887	1.05646	0.145379
GGA2	416	Gga_rs14163311	Gga_rs15083619	34162288	34713843	0.551555		1.6	2.90089		1.5	2.71958		1.5	2.71958		0.6	1.08783		0.7	1.26914		0.8	1.45044		1.8	3.2635		1.5	2.71958		2.4	4.35133		0.370448	0.355525	0.196789	0.421996	0.511778	0.304403
GGA2	417	Gga_rs15083619	Gga_rs13668767	34713843	35230914	0.517071		0	0		0	0		0	0		0.4	0.773588		0.7	1.35378		0	0		0	0		0	0		0	0		-0.490809	0.311781	-0.182759	0.427493	0.170456	0.432326
GGA2	418	Gga_rs13668767	Gga_rs15083965	35230914	35765279	0.534365		0.3	0.561414		0.4	0.748552		0.3	0.561414		0	0		0	0		0	0		0.4	0.748552		0.2	0.374276		0.4	0.748552		0.176004	0.430146	0.322765	0.373437	0	0.5
GGA2	419	Gga_rs15083965	Gga_rs15949995	35765279	36348885	0.583606		0	0		0	0		0	0		0	0		0	0		0	0		0.1	0.171348		0.2	0.342697		0	0		-0.520713	0.301283	-0.351203	0.362718	-0.447892	0.327116
GGA2	420	Gga_rs15949995	Gga_rs15950708	36348885	36873586	0.524701		0.5	0.952924		0.5	0.952924		0.5	0.952924		1.1	2.09643		1.5	2.85877		0.7	1.33409		0.3	0.571754		0.3	0.571754		0.4	0.762339		0.133381	0.446946	0.150735	0.440092	0.048657	0.480596
GGA2	421	Gga_rs15950708	Gga_rs15085074	36873586	37450577	0.576991		1.2	2.07976		0.9	1.55982		1.5	2.59969		0.8	1.3865		0	0		1.4	2.42638		1.5	2.59969		1.2	2.07976		1.8	3.11963		0.115608	0.453981	0.0779822	0.468921	0.384673	0.35024
GGA2	422	Gga_rs15085074	Gga_rs14166169	37450577	38009730	0.559153		1.6	2.86147		1.3	2.32495		2	3.57684		1.5	2.68263		1.7	3.04031		0.1	0.178842		1.4	2.50379		1.1	1.96726		1.7	3.04031		0.471278	0.318721	0.39133	0.347777	-0.232073	0.408241
GGA2	423	Gga_rs14166169	Gga_rs15086146	38009730	38528939	0.519209		0.4	0.770403		0.3	0.577802		0.6	1.1556		0.8	1.54081		0.6	1.1556		2.1	4.04461		0.6	1.1556		0.4	0.770403		0.9	1.73341		-0.396682	0.345801	0.124574	0.45043	-0.767309	0.221449
GGA2	424	Gga_rs15086146	Gga_rs15086783	38528939	39141074	0.612135		0.5	0.816813		0.6	0.980176		0.4	0.653451		1	1.63363		1	1.63363		1.3	2.12371		0.3	0.490088		0.5	0.816813		0	0		0.438454	0.330529	0.670658	0.251219	0.122859	0.451109
GGA2	425	Gga_rs15086783	Gga_rs15087328	39141074	39800245	0.659171		0.6	0.910234		0.7	1.06194		0.4	0.606823		0	0		0	0		0	0		0.8	1.21365		0.9	1.36535		0.6	0.910234		-0.0891303	0.464489	2.96776e-16	0.5	-0.0608755	0.475729
GGA2	426	Gga_rs15087328	Gga_rs15087915	39800245	40341252	0.541007		1.2	2.21809		1.8	3.32713		0.6	1.10904		1.6	2.95745		2.4	4.43617		0	0		1	1.8484		1.7	3.14229		0.6	1.10904		0.318603	0.375014	0.324113	0.372926	-0.121391	0.451691
GGA2	427	Gga_rs15087915	Gga_rs14169095	40341252	40873559	0.532307		2.4	4.50868		2.5	4.69654		2.4	4.50868		2.4	4.50868		3.4	6.38729		2.3	4.32081		2.2	4.13295		1.8	3.38151		2.4	4.50868		0.381533	0.351404	0.831735	0.202779	-0.129448	0.448502
GGA2	428	Gga_rs14169095	Gga_rs13670773	40873559	41478065	0.604506		3.1	5.12815		3.7	6.1207		2.4	3.97018		2.2	3.63934		2.8	4.63188		0.8	1.32339		3.6	5.95528		4.7	7.77494		2.7	4.46646		-0.356281	0.360815	-0.112455	0.455231	-0.680661	0.248043
GGA2	429	Gga_rs13670773	Gga_rs14170563	41478065	41984883	0.506818		1.2	2.36771		1.9	3.74888		0.4	0.789238		1.3	2.56502		0.9	1.77579		1.5	2.95964		0.9	1.77579		1.5	2.95964		0.3	0.591928		0	0.5	0.0548438	0.478131	-0.279955	0.389756
GGA2	430	Gga_rs14170563	Gga_rs14171577	41984883	42541733	0.55685		1	1.79582		0.9	1.61623		1.2	2.15498		1.1	1.9754		0.8	1.43665		2.1	3.77121		1.4	2.51414		1.9	3.41205		1	1.79582		-0.129684	0.448408	-0.416848	0.338395	0.377583	0.35287
GGA2	431	Gga_rs14171577	Gga_rs15091366	42541733	43130382	0.588649		3.1	5.2663		2.7	4.58677		3.6	6.1157		1.9	3.22773		1.3	2.20845		3.6	6.1157		3.2	5.43618		2.4	4.07713		4.7	7.98438		-0.58393	0.279634	-0.750856	0.22637	-0.15273	0.439306
GGA2	432	Gga_rs15091366	Gga_rs14173241	43130382	43681046	0.550664		2.2	3.99518		2.8	5.08477		1.5	2.72398		3.6	6.53756		4.4	7.99035		1.7	3.08718		2	3.63198		2.5	4.53997		0.4	0.726396		-0.283753	0.3883	-0.345528	0.364849	-0.150531	0.440173
GGA2	433	Gga_rs14173241	Gga_rs15092979	43681046	44327303	0.646257		2.9	4.48738		2.5	3.86843		3.2	4.95159		4.1	6.34423		2.2	3.40422		6.1	9.43897		1.4	2.16632		1.5	2.32106		1.4	2.16632		0.649661	0.257956	0.0474527	0.481076	0.855007	0.196274
GGA2	434	Gga_rs15092979	Gga_rs15093611	44327303	44848973	0.52167		0.8	1.53354		0.8	1.53354		1.1	2.10861		1	1.91692		0.8	1.53354		1.6	3.06707		1.7	3.25877		1.5	2.87538		2.1	4.02553		0.314339	0.376632	-0.292353	0.385008	0.844239	0.199268
GGA2	435	Gga_rs15093611	Gga_rs14175571	44848973	45361369	0.512396		2.1	4.09839		1.3	2.5371		2.9	5.65969		1.6	3.12258		1.5	2.92742		1.4	2.73226		2.3	4.48872		1.5	2.92742		3.3	6.44033		0.0797566	0.468215	-0.706888	0.239818	0.526869	0.299142
GGA2	436	Gga_rs14175571	Gga_rs15094925	45361369	45977807	0.616438		1.6	2.59556		1.9	3.08222		0.8	1.29778		2.9	4.70445		3.2	5.19111		2.4	3.89334		1.8	2.92		1.9	3.08222		0.4	0.648889		0.74026	0.229571	0.102481	0.459187	1.21488	0.112205
GGA2	437	Gga_rs15094925	Gga_rs14177006	45977807	46482436	0.504629		1.4	2.77432		0.6	1.18899		2.2	4.35964		2.4	4.75597		1.2	2.37798		3.6	7.13395		0.3	0.594496		0.2	0.396331		1.5	2.97248		1.16912	0.121178	0.515212	0.303202	1.3276	0.0921557
GGA2	438	Gga_rs14177006	Gga_rs15981527	46482436	47076431	0.593995		1.6	2.69363		0.7	1.17846		3.4	5.72395		2	3.36703		1.2	2.02022		3.1	5.2189		2.7	4.54549		1.1	1.85187		3.8	6.39736		1.04323	0.148421	0.823944	0.204986	0.99407	0.160094
GGA2	439	Gga_rs15981527	Gga_rs14178663	47076431	47702478	0.626047		2.5	3.99331		1.5	2.39599		3.1	4.9517		3.7	5.9101		5.2	8.30609		2.7	4.31278		1.4	2.23625		0.2	0.319465		3.5	5.59063		1.9189	0.0274982	2.28501	0.0111561	1.06126	0.144287
GGA2	440	Gga_rs14178663	Gga_rs15984796	47702478	48210340	0.507862		0.8	1.57523		0.7	1.37833		0.8	1.57523		1.2	2.36285		0.9	1.77213		1.4	2.75665		0.7	1.37833		0.7	1.37833		0.5	0.984519		1.7196	0.0427524	2.01924	0.0217312	0.996461	0.159513
GGA2	441	Gga_rs15984796	Gga_rs15098214	48210340	48828647	0.618307		1.5	2.42598		1.1	1.77905		1.9	3.07291		2.9	4.69023		1.6	2.58771		3.6	5.82235		1.2	1.94078		0.9	1.45559		1.3	2.10252		1.49296	0.0677239	2.05755	0.0198166	0.606345	0.272143
GGA2	442	Gga_rs15098214	Gga_rs14180779	48828647	49333190	0.504543		0	0		0	0		0	0		0	0		0	0		0	0		0.1	0.198199		0.1	0.198199		0.2	0.396398		1.70019	0.0445479	2.29686	0.0108133	0.683399	0.247178
GGA2	443	Gga_rs14180779	Gga_rs14181374	49333190	49898948	0.565758		0.5	0.88377		0.5	0.88377		0.6	1.06052		0.8	1.41403		1.3	2.2978		0.6	1.06052		0.2	0.353508		0.1	0.176754		0.5	0.88377		2.11796	0.0170892	2.69346	0.00353575	1.08294	0.139418
GGA2	444	Gga_rs14181374	Gga_rs15989946	49898948	50467380	0.568432		0.2	0.351845		0	0		0.3	0.527768		0.5	0.879613		0	0		0.5	0.879613		0.2	0.351845		0	0		0.3	0.527768		2.0311	0.0211224	2.61763	0.00442708	0.77154	0.220194
GGA2	445	Gga_rs15989946	Gga_rs15099359	50467380	51094170	0.62679		0	0		0.2	0.319086		0	0		0.3	0.478629		1.2	1.91452		0	0		0	0		0	0		0	0		1.5881	0.0561319	2.69184	0.003553	0.394971	0.346432
GGA2	446	Gga_rs15099359	Gga_rs15991366	51094170	51691458	0.597288		0	0		0	0		0	0		0	0		0	0		0	0		0	0		0	0		0	0		2.01022	0.0222037	2.83867	0.00226508	0.634618	0.262839
GGA2	447	Gga_rs15991366	Gga_rs14182788	51691458	53807784	2.11633		0	0		0	0		0	0		0	0		0	0		0	0		0	0		0	0		0	0		1.49012	0.0680958	1.49202	0.0678471	1.01674	0.154639
GGA2	448	Gga_rs14182788	Gga_rs15993243	53807784	54744008	0.936224		0	0		0	0		0	0		0	0		0	0		0	0		0	0		0	0		0	0		1.42065	0.0777086	1.56567	0.0587124	0.834017	0.202136
GGA2	449	Gga_rs15993243	Gga_rs15993764	54744008	55247194	0.503186		0.2	0.397467		0.3	0.596201		0.2	0.397467		0.7	1.39114		0.6	1.1924		0.8	1.58987		0	0		0	0		0	0		1.28477	0.0994358	1.80697	0.0353837	0.483435	0.314394
GGA2	450	Gga_rs15993764	Gga_rs14184280	55247194	55805424	0.55823		0.4	0.716551		0	0		0.6	1.07483		1.4	2.50793		0.6	1.07483		2	3.58275		0.2	0.358275		0	0		0.3	0.537413		1.76711	0.038605	2.07655	0.0189214	1.0865	0.138629
GGA2	451	Gga_rs14184280	Gga_rs15101061	55805424	56315991	0.510567		0.1	0.195861		0	0		0.3	0.587582		0	0		0	0		0	0		0.5	0.979303		0	0		0.8	1.56689		1.26278	0.103334	1.7178	0.042917	0.787606	0.215464
GGA2	452	Gga_rs15101061	Gga_rs14185398	56315991	56863979	0.547988		1.2	2.18983		0.3	0.547457		1.9	3.46723		2.1	3.8322		1	1.82486		3.3	6.02203		0.6	1.09491		0	0		1.1	2.00734		1.63852	0.0506562	2.05514	0.0199327	1.21358	0.112455
GGA2	453	Gga_rs14185398	Gga_rs14186210	56863979	57472959	0.60898		1.1	1.8063		0.5	0.821045		1.2	1.97051		0.7	1.14946		0.7	1.14946		0.6	0.985254		0.8	1.31367		0.3	0.492627		1.3	2.13472		1.35718	0.0873616	1.65934	0.048524	0.937757	0.174185
GGA2	454	Gga_rs14186210	Gga_rs16001088	57472959	58089801	0.616842		2	3.24232		1.1	1.78328		3.6	5.83618		1.3	2.10751		1	1.62116		1.8	2.91809		2.7	4.37713		1.6	2.59386		4.3	6.97099		0.587651	0.278383	1.02601	0.152445	0.177384	0.429604
GGA2	455	Gga_rs16001088	Gga_rs15103340	58089801	58907936	0.818135		0.5	0.611146		0	0		1.2	1.46675		0.8	0.977834		0.6	0.733375		0.6	0.733375		0.5	0.611146		0	0		1.4	1.71121		0.675374	0.249719	1.26003	0.103829	-0.024384	0.490273
GGA2	456	Gga_rs15103340	Gga_rs14188642	58907936	59522048	0.614112		0.6	0.97702		0.6	0.97702		0.5	0.814184		0.3	0.48851		0.4	0.651347		0.2	0.325673		0.7	1.13986		0.5	0.814184		0.5	0.814184		0.503632	0.30726	1.14908	0.125262	-0.0963426	0.461624
GGA2	457	Gga_rs14188642	Gga_rs16005823	59522048	60057215	0.535167		0.8	1.49486		1	1.86858		0.8	1.49486		0	0		0	0		0.3	0.560573		1.1	2.05543		1.2	2.24229		1	1.86858		-0.198668	0.421261	0.323267	0.373246	-0.462943	0.321703
GGA2	458	Gga_rs16005823	Gga_rs16007722	60057215	60567980	0.510765		0.5	0.978924		0.2	0.39157		0.4	0.783139		0.9	1.76206		0	0		1.4	2.74099		0.3	0.587354		0.7	1.37049		0	0		-0.449602	0.326499	-0.284015	0.3882	-0.551235	0.290736
GGA2	459	Gga_rs16007722	Gga_rs15105675	60567980	61127057	0.559077		1.1	1.96753		0.8	1.43093		1.8	3.21959		1.1	1.96753		0.8	1.43093		2.1	3.75619		0.9	1.6098		0.3	0.536599		1.4	2.50413		-0.152916	0.439232	-0.0439624	0.482467	-0.160794	0.436128
GGA2	460	Gga_rs15105675	Gga_rs16010983	61127057	61660692	0.533635		1.3	2.43612		1	1.87394		1.3	2.43612		3.2	5.99661		3.4	6.3714		2.6	4.87224		0.9	1.68655		0.6	1.12436		1.3	2.43612		0.144497	0.442554	0.636094	0.262358	-0.376351	0.353328
GGA2	461	Gga_rs16010983	Gga_rs15106825	61660692	62184543	0.523851		1.6	3.0543		1.2	2.29073		2.1	4.00877		1.6	3.0543		2.3	4.39056		0	0		1.7	3.2452		0.8	1.52715		2.5	4.77235		0.137866	0.445173	0.964241	0.167463	-0.810609	0.208795
GGA2	462	Gga_rs15106825	Gga_rs13619207	62184543	62737665	0.553122		3	5.42376		3	5.42376		2.8	5.06217		2.4	4.33901		2.1	3.79663		3.6	6.50851		3.1	5.60455		3.4	6.14693		2.8	5.06217		0.362357	0.358542	0.672533	0.250622	-0.0225985	0.490985
GGA2	463	Gga_rs13619207	Gga_rs13619464	62737665	63267435	0.52977		3.5	6.60664		3.9	7.36169		3.1	5.8516		4.1	7.73921		5.7	10.7594		3	5.66283		2.8	5.28531		2.8	5.28531		2.7	5.09655		0.615545	0.269097	1.18432	0.118143	0.208587	0.417385
GGA2	464	Gga_rs13619464	Gga_rs15108265	63267435	63806847	0.539412		1.9	3.52235		2.8	5.19084		0.9	1.66848		1.5	2.78081		2.4	4.44929		0	0		2.5	4.63468		3.5	6.48855		1.4	2.59542		0.422564	0.336307	0.855956	0.196011	-0.0208596	0.491679
GGA2	465	Gga_rs15108265	Gga_rs16018716	63806847	64348740	0.541893		1	1.84538		1.2	2.21446		0.8	1.47631		0.8	1.47631		0.1	0.184538		1.4	2.58354		1.1	2.02992		1.5	2.76807		0.7	1.29177		0.636322	0.262283	0.802181	0.211224	0.264056	0.395868
GGA2	466	Gga_rs16018716	Gga_rs16019918	64348740	64882541	0.533801		2.2	4.12139		1.6	2.99737		3.1	5.80741		1.4	2.6227		1.3	2.43536		1.8	3.37204		2.4	4.49606		1.7	3.18471		3.1	5.80741		0.189667	0.424785	0.851912	0.197131	-0.277153	0.390831
GGA2	467	Gga_rs16019918	Gga_rs14195986	64882541	65425328	0.542787		0.5	0.921172		0.4	0.736937		0.3	0.552703		0.4	0.736937		0.2	0.368469		0.8	1.47387		0.5	0.921172		0.5	0.921172		0.5	0.921172		0.110218	0.456118	0.662525	0.253818	-0.369555	0.355857
GGA2	468	Gga_rs14195986	Gga_rs16022179	65425328	65939287	0.513959		3.2	6.22618		3.4	6.61531		3.2	6.22618		3.6	7.00445		2.6	5.05877		4.5	8.75556		3.3	6.42075		3.7	7.19902		3	5.83704		-0.432357	0.332741	-0.291671	0.385269	-0.311306	0.377784
GGA2	469	Gga_rs16022179	Gga_rs14197365	65939287	66484209	0.544922		2.5	4.58781		2.7	4.95484		2.2	4.03728		3.4	6.23943		2.6	4.77133		3.7	6.78996		2.2	4.03728		2.5	4.58781		1.9	3.48674		-0.0781068	0.468872	-0.621905	0.267002	0.490134	0.312019
GGA2	470	Gga_rs14197365	Gga_rs14198037	66484209	67024410	0.540201		1.1	2.03628		1	1.85116		1.1	2.03628		1.2	2.2214		1.4	2.59163		1.2	2.2214		0.8	1.48093		0.5	0.925581		1	1.85116		0.215237	0.414791	-0.0987168	0.460682	0.401926	0.343869
GGA2	471	Gga_rs14198037	Gga_rs16027165	67024410	67653622	0.629212		3.7	5.88037		3.4	5.40358		4.1	6.51609		3.6	5.72144		3	4.76787		4.5	7.1518		3.8	6.0393		3.7	5.88037		3.9	6.19823		-0.189426	0.42488	-1.03087	0.1513	0.443781	0.3286
GGA2	472	Gga_rs16027165	Gga_rs16029100	67653622	68282890	0.629268		1.2	1.90698		1.4	2.22481		1.8	2.86047		0.3	0.476744		0	0		1	1.58915		2.2	3.49613		2.9	4.60853		1.4	2.22481		-0.44504	0.328145	-1.58387	0.0566114	0.617666	0.268398
GGA2	473	Gga_rs16029100	Gga_rs16030426	68282890	68831644	0.548754		2.8	5.10247		3.8	6.92478		0.6	1.09339		1.8	3.28016		2.7	4.92024		0	0		2.1	3.82685		3.2	5.83139		1.1	2.00454		-0.43345	0.332344	-1.24737	0.106132	0.297543	0.383026
GGA2	474	Gga_rs16030426	Gga_rs16032336	68831644	69506210	0.674566		2.3	3.4096		1.7	2.52014		3.3	4.89203		3.4	5.04028		1.2	1.77892		5	7.41217		2.3	3.4096		1.6	2.3719		3.2	4.74379		0.130304	0.448163	-1.25074	0.105514	0.827792	0.203894
GGA2	475	Gga_rs16032336	Gga_rs16033697	69506210	70070830	0.56462		1.7	3.01087		1.8	3.18798		1.6	2.83376		2.6	4.60487		5.1	9.03262		2.4	4.25065		1.6	2.83376		1.6	2.83376		1.6	2.83376		0.400041	0.344563	-0.256725	0.398695	0.891478	0.186336
GGA2	476	Gga_rs16033697	Gga_rs15115430	70070830	70574280	0.50345		0.6	1.19178		0.8	1.58904		0.6	1.19178		1.6	3.17807		0	0		2.2	4.36985		0.3	0.595888		0.7	1.39041		0	0		0.680486	0.248098	-0.173652	0.43107	1.0586	0.144892
GGA2	477	Gga_rs15115430	Gga_rs16035128	70574280	71094831	0.520551		0	0		0	0		0	0		0	0		0	0		0	0		0	0		0	0		0	0		0.397617	0.345456	-0.213105	0.415623	0.794559	0.213435
GGA2	478	Gga_rs16035128	Gga_rs16035442	71094831	71640376	0.545545		0	0		0	0		0	0		0	0		0	0		0	0		0	0		0	0		0	0		0.294029	0.384368	-0.469844	0.319233	0.780367	0.217588
GGA2	479	Gga_rs16035442	Gga_rs14203566	71640376	72225166	0.58479		0.2	0.342003		0	0		0.3	0.513005		0	0		0	0		0	0		0.3	0.513005		0	0		0.5	0.855008		0.304155	0.380505	-0.314786	0.376462	0.652676	0.256983
GGA2	480	Gga_rs14203566	Gga_rs15115931	72225166	72741669	0.516503		0	0		0	0		0	0		0	0		0	0		0	0		0	0		0	0		0	0		0.976864	0.164318	0.62576	0.265736	0.784503	0.216373
GGA2	481	Gga_rs15115931	Gga_rs15116096	72741669	73289497	0.547828		0.1	0.182539		0	0		0.2	0.365078		0	0		0	0		0	0		0.1	0.182539		0	0		0.2	0.365078		1.16349	0.122316	0.957731	0.169099	1.01395	0.155303
GGA2	482	Gga_rs15116096	Gga_rs15116299	73289497	73818051	0.528554		0	0		0	0		0	0		0	0		0	0		0	0		0	0		0	0		0	0		0.979743	0.163606	1.27156	0.101765	0.806663	0.20993
GGA2	483	Gga_rs15116299	Gga_rs14204367	73818051	74388326	0.570275		0	0		0	0		0	0		0.3	0.526062		0	0		0.4	0.701416		0	0		0	0		0	0		0.925985	0.177227	-1.39359	0.0817206	0.898371	0.184494
GGA2	484	Gga_rs14204367	Gga_rs14204639	74388326	75010165	0.621839		0.2	0.321627		0	0		0.3	0.48244		0.4	0.643253		0	0		1.3	2.09057		0	0		0	0		0	0		0.37166	0.355073	#DIV/0!	#DIV/0!	0.573778	0.283059
GGA2	485	Gga_rs14204639	Gga_rs16038058	75010165	75549531	0.539366		0	0		0	0		0	0		0	0		0	0		0	0		0	0		0	0		0	0		0.37166	0.355073	#DIV/0!	#DIV/0!	0.573778	0.283059
GGA2	486	Gga_rs16038058	Gga_rs15117096	75549531	76072555	0.523024		0	0		0	0		0	0		0	0		0	0		0	0		0	0		0	0		0	0		0.37166	0.355073	#DIV/0!	#DIV/0!	0.573778	0.283059
GGA2	487	Gga_rs15117096	Gga_rs14205199	76072555	76574050	0.501495		0	0		0	0		0	0		0	0		0	0		0	0		0	0		0	0		0	0		0.776293	0.218788	#DIV/0!	#DIV/0!	0.887338	0.187448
GGA2	488	Gga_rs14205199	Gga_rs15117565	76574050	77159517	0.585467		0.6	1.02482		0.2	0.341608		1.3	2.22045		1.3	2.22045		0.7	1.19563		1.6	2.73286		0.7	1.19563		0.2	0.341608		1.2	2.04965		0.900105	0.184032	0.619364	0.267838	0.787606	0.215464
GGA2	489	Gga_rs15117565	Gga_rs14206102	77159517	77786218	0.626701		1	1.59566		0.7	1.11696		1.1	1.75522		0.9	1.43609		0.7	1.11696		1.2	1.91479		0.9	1.43609		0.6	0.957394		1.2	1.91479		0.801261	0.21149	0.50028	0.308439	0.741872	0.229082
GGA2	490	Gga_rs14206102	Gga_rs14206403	77786218	78290274	0.504056		0.6	1.19034		0.5	0.991953		0.7	1.38873		0.9	1.78552		0	0		1.2	2.38069		0.7	1.38873		0.7	1.38873		0.6	1.19034		0.807087	0.209808	-0.0769999	0.469312	0.853185	0.196778
GGA2	491	Gga_rs14206403	Gga_rs15118309	78290274	78892031	0.601757		0.6	0.99708		0.4	0.66472		0.7	1.16326		0.7	1.16326		1.5	2.4927		0	0		0.6	0.99708		0.2	0.33236		1	1.6618		0.661335	0.254199	0.698294	0.242497	0.416141	0.338653
GGA2	492	Gga_rs15118309	Gga_rs16041242	78892031	79468011	0.57598		0.4	0.694469		0.2	0.347234		0.3	0.520851		0.9	1.56255		0.5	0.868086		1.3	2.25702		0	0		0	0		0	0		0.873783	0.191118	0.929702	0.176263	0.416141	0.338653
GGA2	493	Gga_rs16041242	Gga_rs14207123	79468011	79985104	0.517093		0.1	0.193389		0	0		0.5	0.966944		0.5	0.966944		0	0		1.3	2.51405		0	0		0	0		0	0		1.07017	0.142272	0.929702	0.176263	0.761164	0.22328
GGA2	494	Gga_rs14207123	Gga_rs14207760	79985104	80498065	0.512961		0.3	0.58484		0.1	0.194947		0.7	1.36463		0.5	0.974733		0.9	1.75452		0	0		0.4	0.779786		0.2	0.389893		0.5	0.974733		1.0671	0.142964	1.18444	0.11812	0.610458	0.270779
GGA2	495	Gga_rs14207760	Gga_rs16691449	80498065	81004359	0.506294		0.5	0.987568		0.6	1.18508		0.1	0.197514		0.1	0.197514		0.1	0.197514		0	0		0.6	1.18508		0.5	0.987568		0.6	1.18508		0.830558	0.203112	0.958313	0.168952	0.432459	0.332704
GGA2	496	Gga_rs16691449	Gga_rs15118966	81004359	81515720	0.511361		0	0		0	0		0	0		0	0		0	0		0	0		0.2	0.391113		0.1	0.195557		0.4	0.782226		0.5382	0.29522	0.719617	0.235881	0.228189	0.40975
GGA2	497	Gga_rs15118966	Gga_rs15119410	81515720	82240226	0.724506		1	1.38025		0.8	1.1042		1.3	1.79433		1.3	1.79433		0	0		1.8	2.48445		0.7	0.966176		0.7	0.966176		0.8	1.1042		0.806292	0.210037	0.331535	0.37012	0.533047	0.297
GGA2	498	Gga_rs15119410	Gga_rs16047090	82240226	82863402	0.623176		0.3	0.481405		0	0		0.5	0.802342		0.3	0.481405		0.6	0.96281		0	0		0.3	0.481405		0	0		0.6	0.96281		0.757306	0.224433	1.0158	0.154862	0.172814	0.431399
GGA2	499	Gga_rs16047090	Gga_rs15120378	82863402	83397196	0.533794		1	1.87338		0.5	0.936691		1.4	2.62273		1.9	3.55943		1.9	3.55943		2.2	4.12144		0.7	1.31137		0	0		1.3	2.4354		1.18154	0.118695	1.29336	0.0979434	0.700615	0.241772
GGA2	500	Gga_rs15120378	Gga_rs15120893	83397196	83987589	0.590393		0.6	1.01627		0	0		1	1.69379		0	0		0	0		0	0		0.6	1.01627		0	0		1.1	1.86317		0.532329	0.297249	1.09257	0.137291	0	0.5
GGA2	501	Gga_rs15120893	Gga_rs15121018	83987589	84750856	0.763267		0	0		0	0		0.2	0.262032		0	0		0	0		0	0		0.1	0.131016		0	0		0.3	0.393047		0.252977	0.400143	1.09257	0.137291	-0.554739	0.289537
GGA2	502	Gga_rs15121018	Gga_rs16049504	84750856	85317695	0.566839		0	0		0	0		0.1	0.176417		0	0		0	0		0	0		0.1	0.176417		0	0		0	0		0.161022	0.436038	0.809962	0.208981	-0.385153	0.350062
GGA2	503	Gga_rs16049504	Gga_rs14211510	85317695	85844145	0.52645		0.2	0.379903		0	0		0.5	0.949758		1.1	2.08947		0	0		2.7	5.12869		0.1	0.189952		0	0		0.3	0.569855		0.883485	0.188487	1.11627	0.132153	0.546728	0.292283
GGA2	504	Gga_rs14211510	Gga_rs16052045	85844145	86517688	0.673543		1.2	1.78162		0.7	1.03928		1.7	2.52397		1.6	2.3755		1.4	2.07856		2.1	3.11784		1.1	1.63315		0.4	0.593874		1.6	2.3755		1.06668	0.143057	1.4928	0.0677446	0.71297	0.237932
GGA2	505	Gga_rs16052045	Gga_rs15123086	86517688	87081886	0.564198		1.8	3.19037		1.6	2.83588		1.9	3.36761		2	3.54485		2.2	3.89934		1.4	2.4814		1.4	2.4814		1.7	3.01313		1.6	2.83588		1.01084	0.156046	1.70259	0.0443223	0.411416	0.340384
GGA2	506	Gga_rs15123086	Gga_rs14213506	87081886	87612031	0.530145		0.1	0.188628		0	0		0.2	0.377255		0	0		0	0		0	0		0.1	0.188628		0	0		0.2	0.377255		0.990819	0.160887	1.50888	0.0656649	0.516426	0.302779
GGA2	507	Gga_rs14213506	Gga_rs14214243	87612031	88115084	0.503053		0.6	1.19272		0.5	0.993931		0.7	1.3915		2.8	5.56601		2.1	4.17451		3.8	7.55388		0.5	0.993931		0.4	0.795145		0.5	0.993931		1.37512	0.0845464	1.38167	0.083536	1.06971	0.142374
GGA2	508	Gga_rs14214243	Gga_rs14214912	88115084	88729919	0.614835		0.4	0.650581		0.3	0.487936		0.5	0.813226		0.8	1.30116		0	0		1	1.62645		0.2	0.325291		0.1	0.162645		0.2	0.325291		1.77994	0.0375426	1.33422	0.0910661	1.4873	0.0684674
GGA2	509	Gga_rs14214912	Gga_rs14215049	88729919	89271077	0.541158		0.1	0.184789		0	0		0.3	0.554367		0	0		0	0		0	0		0.1	0.184789		0	0		0.3	0.554367		1.77994	0.0375426	1.33422	0.0910661	1.4873	0.0684674
GGA2	510	Gga_rs14215049	Gga_rs14215257	89271077	89869276	0.598199		0	0		0	0		0	0		0	0		0	0		0.1	0.167168		0	0		0	0		0	0		1.82002	0.0343783	1.33422	0.0910661	1.50547	0.0661012
GGA2	511	Gga_rs14215257	Gga_rs14215508	89869276	90400398	0.531122		0.6	1.12968		0.5	0.941403		0.7	1.31796		0.6	1.12968		0.1	0.188281		1.3	2.44765		0.5	0.941403		0.4	0.753123		0.6	1.12968		1.50972	0.0655569	1.18224	0.118555	1.16333	0.122348
GGA2	512	Gga_rs14215508	Gga_rs16058608	90400398	90968367	0.567969		1.1	1.93673		0.9	1.58459		1.3	2.28886		1.5	2.64099		2.5	4.40165		0.6	1.0564		1.1	1.93673		0.7	1.23246		1.5	2.64099		1.47884	0.069592	1.41078	0.0791542	0.874577	0.190902
GGA2	513	Gga_rs16058608	Gga_rs16060472	90968367	91689794	0.721427		1.5	2.07921		1.1	1.52476		1.8	2.49505		0.6	0.831685		0	0		0.8	1.10891		1.9	2.63367		1.6	2.21783		2.1	2.9109		0.797036	0.212715	0.680628	0.248053	0.597477	0.275094
GGA2	514	Gga_rs16060472	Gga_rs16062003	91689794	92237214	0.54742		2	3.6535		1.3	2.37478		2.7	4.93223		2.9	5.29758		4.1	7.48968		2	3.6535		1.7	3.10548		0.7	1.27873		2.9	5.29758		1.13244	0.128725	1.72719	0.0420663	0.362041	0.358661
GGA2	515	Gga_rs16062003	Gga_rs14218633	92237214	92844354	0.60714		1.9	3.12943		2.4	3.95296		1.6	2.63531		2.2	3.62355		3.5	5.76473		1.9	3.12943		1.9	3.12943		2.3	3.78825		1.5	2.4706		0.429835	0.333658	1.4189	0.077964	-0.363328	0.35818
GGA2	516	Gga_rs14218633	Gga_rs14219273	92844354	93385239	0.540885		1.5	2.77323		1.4	2.58835		1.4	2.58835		4.3	7.94993		2.8	5.1767		5	9.24411		0.9	1.66394		0.9	1.66394		0.8	1.47906		1.25158	0.105362	1.87406	0.0304611	0.442831	0.328944
GGA2	517	Gga_rs14219273	Gga_rs16066823	93385239	93897254	0.512015		0.9	1.75776		0.6	1.17184		1.2	2.34368		0.4	0.781227		0	0		0.9	1.75776		0.9	1.75776		0.8	1.56245		1.2	2.34368		1.10646	0.134264	1.62252	0.0523457	0.428415	0.334175
GGA2	518	Gga_rs16066823	Gga_rs15129580	93897254	94437145	0.539891		0.7	1.29656		0.5	0.926113		0.8	1.48178		2.2	4.0749		2.6	4.81579		0.7	1.29656		0.4	0.74089		0	0		0.7	1.29656		1.56014	0.0593636	2.23513	0.0127043	0.398487	0.345136
GGA2	519	Gga_rs15129580	Gga_rs13639540	94437145	94997568	0.560423		0.5	0.892183		0.1	0.178437		1	1.78437		1.1	1.9628		0.1	0.178437		3	5.3531		0.3	0.53531		0	0		0.5	0.892183		1.74338	0.0406332	2.35506	0.00925981	0.74383	0.22849
GGA2	520	Gga_rs13639540	Gga_rs16069752	94997568	95507038	0.50947		0	0		0	0		0	0		0	0		0	0		0	0		0	0		0	0		0	0		1.70409	0.0441823	1.99403	0.0230741	0.946804	0.171869
GGA2	521	Gga_rs16069752	Gga_rs16070801	95507038	96140684	0.633646		0	0		0	0		0	0		0	0		0	0		0	0		0	0		0	0		0	0		2.15756	0.0154809	2.51985	0.00587016	1.25756	0.104276
GGA2	522	Gga_rs16070801	Gga_rs15130701	96140684	96671279	0.530595		0.1	0.188468		0	0		0.2	0.376935		0	0		0	0		0	0		0.1	0.188468		0	0		0.3	0.565403		1.96517	0.0246971	1.74407	0.0405731	1.50365	0.0663353
GGA2	523	Gga_rs15130701	Gga_rs13639889	96671279	97174494	0.503215		0	0		0	0		0.2	0.397444		0	0		0	0		0	0		0.2	0.397444		0	0		0.2	0.397444		2.01993	0.0216954	1.71008	0.0436257	1.48631	0.0685979
GGA2	524	Gga_rs13639889	Gga_rs15131281	97174494	97746748	0.572254		0	0		0	0		0	0		0	0		0	0		0	0		0	0		0	0		0	0		0.989739	0.161151	1.20716	0.113686	0.588799	0.277998
GGA2	525	Gga_rs15131281	Gga_rs15131376	97746748	98258056	0.511308		0.5	0.977884		0.3	0.586731		0.6	1.17346		1.3	2.5425		1.6	3.12923		1.2	2.34692		0	0		0	0		0.1	0.195577		1.83791	0.0330376	2.32204	0.0101155	1.06909	0.142515
GGA2	526	Gga_rs15131376	Gga_rs15132659	98258056	98847131	0.589075		0.2	0.339515		0	0		0.4	0.679031		0.6	1.01855		0	0		0	0		0.3	0.509273		0	0		0.7	1.1883		1.30567	0.0958331	1.44058	0.0748512	0.885398	0.187971
GGA2	527	Gga_rs15132659	Gga_rs16074434	98847131	99431855	0.584724		2.4	4.1045		1.6	2.73633		2.8	4.78858		2.4	4.1045		4.1	7.01186		2.2	3.76246		2.5	4.27552		1	1.71021		3.5	5.98573		0.601928	0.273611	2.13667	0.0163123	-0.524206	0.300067
GGA2	528	Gga_rs16074434	Gga_rs14736352	99431855	100038011	0.606156		1.5	2.47461		1.2	1.97969		2.1	3.46445		1.2	1.97969		0	0		2.2	3.62943		1.6	2.63958		1.7	2.80456		1.7	2.80456		0.352722	0.362148	1.28709	0.0990317	-0.271155	0.393136
GGA2	529	Gga_rs14736352	Gga_rs16077870	100038011	100586462	0.548451		0.4	0.729327		0.7	1.27632		0.2	0.364663		0.5	0.911658		0	0		0.8	1.45865		0.6	1.09399		0.9	1.64099		0.3	0.546995		0.295516	0.3838	0.876605	0.190351	-0.114126	0.454569
GGA2	530	Gga_rs16077870	Gga_rs16002943	100586462	101111154	0.524692		1.3	2.47764		0.6	1.14353		1.9	3.62117		0.4	0.762352		0	0		0.5	0.95294		1.2	2.28706		0.4	0.762352		2.1	4.00235		0	0.5	0.701481	0.241501	-0.461663	0.322162
GGA2	531	Gga_rs16002943	Gga_rs15132896	101111154	101617472	0.506318		1.3	2.56756		1.1	2.17255		1.5	2.96257		3.5	6.91265		2.2	4.3451		4.6	9.0852		0.8	1.58003		1	1.97504		0.7	1.38253		0.988046	0.161565	1.03921	0.149354	0.537126	0.29559
GGA2	532	Gga_rs15132896	Gga_rs14730422	101617472	102198573	0.581101		0.4	0.688348		0.5	0.860436		0.5	0.860436		0.7	1.20461		0.8	1.3767		0	0		0.6	1.03252		0.5	0.860436		0.7	1.20461		0.990607	0.160939	1.09722	0.136274	0.378516	0.352524
GGA2	533	Gga_rs14730422	Gga_rs14225057	102198573	102732843	0.53427		0.4	0.748685		0	0		0.5	0.935856		0	0		0	0		0	0		0.3	0.561514		0	0		0.6	1.12303		0.484498	0.314016	0.588842	0.277984	3.20476e-16	0.5
GGA2	534	Gga_rs14225057	Gga_rs16079654	102732843	103269449	0.536606		0.5	0.931782		0.5	0.931782		0.5	0.931782		0.7	1.3045		0	0		1.5	2.79535		0.4	0.745426		0.4	0.745426		0.4	0.745426		0.482107	0.314865	0.437834	0.330753	0.396464	0.345881
GGA2	535	Gga_rs16079654	Gga_rs14733138	103269449	103856507	0.587058		0.3	0.511023		0.2	0.340682		0.5	0.851705		1.3	2.21443		2.5	4.25852		0.9	1.53307		0.2	0.340682		0	0		0.2	0.340682		0.961112	0.168248	0.244487	0.403427	0.897378	0.184759
GGA2	536	Gga_rs14733138	Gga_rs15134585	103856507	104474206	0.617699		1	1.61891		0.8	1.29513		1.1	1.7808		1	1.61891		2.1	3.39971		0	0		0.9	1.45702		0.6	0.971347		1.2	1.94269		1.16626	0.121754	1.41826	0.078058	0.545941	0.292553
GGA2	537	Gga_rs15134585	Gga_rs15135229	104474206	105058491	0.584285		0.9	1.54034		0.6	1.0269		1.2	2.05379		1.7	2.90954		0	0		2.9	4.96333		0.7	1.19805		0.4	0.684597		1.1	1.88264		1.49357	0.0676438	1.62405	0.0521822	0.803766	0.210766
GGA2	538	Gga_rs15135229	Gga_rs16084982	105058491	105587269	0.528778		1.1	2.08027		1.4	2.64761		0.8	1.51292		0	0		0.9	1.70204		0	0		1.5	2.83673		1.7	3.21496		0.9	1.70204		1.26265	0.103358	1.37251	0.0849518	0.998822	0.15894
GGA2	539	Gga_rs16084982	Gga_rs15136675	105587269	106214477	0.627208		2.1	3.34817		2.5	3.98592		1.3	2.07268		2.7	4.30479		3.5	5.58029		1.4	2.23211		1.8	2.86986		2.2	3.50761		1.2	1.91324		0.629611	0.264475	1.30818	0.0954069	0.112861	0.45507
GGA2	540	Gga_rs15136675	Gga_rs13707410	106214477	106772030	0.557553		1.4	2.51097		1.4	2.51097		1.7	3.04904		0.8	1.43484		1.2	2.15226		0	0		1.6	2.86968		1.5	2.69033		2.2	3.94581		0.291795	0.385222	1.07877	0.140345	-0.304747	0.38028
GGA2	541	Gga_rs13707410	Gga_rs13707595	106772030	107276376	0.504346		1.4	2.77587		1.2	2.37932		1.5	2.97415		1.4	2.77587		1.2	2.37932		2	3.96553		1.6	3.17243		1.3	2.5776		1.6	3.17243		0.305593	0.379957	0.989651	0.161172	-0.0248824	0.490074
GGA2	542	Gga_rs13707595	Gga_rs14230021	107276376	107811669	0.535293		1.2	2.24176		1.2	2.24176		1.2	2.24176		1.4	2.61539		1.2	2.24176		1.8	3.36264		0.9	1.68132		1.1	2.05495		0.9	1.68132		0.362357	0.358542	1.09287	0.137225	-0.0733855	0.47075
GGA2	543	Gga_rs14230021	Gga_rs14230341	107811669	108361489	0.54982		0.8	1.45502		0.6	1.09127		1.1	2.00065		0.5	0.909389		0	0		0.8	1.45502		1	1.81878		0.9	1.6369		1.2	2.18253		-0.168569	0.433068	0.122022	0.451441	-0.340889	0.366594
GGA2	544	Gga_rs14230341	Gga_rs16093093	108361489	108920452	0.558963		0	0		0	0		0	0		0	0		0	0		0	0		0	0		0	0		0	0		-0.212364	0.415911	-0.363931	0.357955	-0.0492132	0.480375
GGA2	545	Gga_rs16093093	Gga_rs14231096	108920452	109439918	0.519466		0.6	1.15503		0.5	0.962527		0.8	1.54004		0.7	1.34754		0.8	1.54004		1	1.92505		0.5	0.962527		0.3	0.577516		0.8	1.54004		-0.519849	0.301584	-0.0643464	0.474347	-0.485193	0.31377
GGA2	546	Gga_rs14231096	Gga_rs15140154	109439918	110085469	0.645551		1.3	2.01378		0.9	1.39416		1.3	2.01378		1.9	2.94322		1.7	2.63341		1.9	2.94322		1.2	1.85888		0.9	1.39416		1.3	2.01378		0.274018	0.392035	0.44351	0.328698	-0.0737537	0.470603
GGA2	547	Gga_rs15140154	Gga_rs14231663	110085469	110606833	0.521364		2.5	4.79511		3.2	6.13775		2.1	4.0279		3	5.75414		3	5.75414		2.7	5.17872		2.1	4.0279		2.5	4.79511		1.8	3.45248		0.270129	0.39353	0.192487	0.42368	0.0930621	0.462927
GGA2	548	Gga_rs14231663	Gga_rs13768534	110606833	111118239	0.511406		1.2	2.34647		0.6	1.17324		1.9	3.71525		1.2	2.34647		0.5	0.977697		2.4	4.69294		2.1	4.10633		2.7	5.27956		1.4	2.73755		0.231892	0.408311	-0.419762	0.33733	0.779543	0.21783
GGA2	549	Gga_rs13768534	Gga_rs14232195	111118239	111647155	0.528916		1.6	3.02506		1.6	3.02506		1.3	2.45786		2.2	4.15945		1.9	3.59225		1.4	2.64692		0.6	1.1344		0.2	0.378132		1.2	2.26879		0.811547	0.208526	0.160158	0.436378	0.751794	0.226087
GGA2	550	Gga_rs14232195	Gga_rs15141695	111647155	112202658	0.555503		0	0		0.3	0.540051		0	0		0	0		0.6	1.0801		0	0		0.2	0.360034		0.1	0.180017		0.4	0.720068		0.619056	0.26794	0.299498	0.38228	0.495416	0.310153
GGA2	551	Gga_rs15141695	Gga_rs14232853	112202658	112767334	0.564676		0.1	0.177093		0.2	0.354185		0	0		0	0		0	0		0	0		0.1	0.177093		0.1	0.177093		0	0		0.779026	0.217982	0.573668	0.283096	0.614978	0.269285
GGA2	552	Gga_rs14232853	Gga_rs13793262	112767334	113292805	0.525471		0.1	0.190305		0	0		0.2	0.380611		0	0		0	0		0	0		0.2	0.380611		0	0		0.2	0.380611		0.70682	0.239839	0.573668	0.283096	0.564714	0.286134
GGA2	553	Gga_rs13793262	Gga_rs13793454	113292805	113841493	0.548688		1.2	2.18704		0.7	1.27577		1.4	2.55154		1.2	2.18704		0.8	1.45802		1.6	2.91605		0.6	1.09352		0.5	0.911265		0.9	1.64028		0.829975	0.203276	0.504384	0.306996	0.670762	0.251186
GGA2	554	Gga_rs13793454	Gga_rs15142486	113841493	114387306	0.545813		1.1	2.01534		1.8	3.29783		0.6	1.09928		1.3	2.38177		2	3.66426		0.5	0.916065		0.9	1.64892		1.2	2.19856		0.8	1.4657		0.746826	0.227584	0.496039	0.309933	0.484642	0.313965
GGA2	555	Gga_rs15142486	Gga_rs15142709	114387306	114972363	0.585057		1.8	3.07662		1.3	2.22201		2.3	3.93124		0.2	0.341847		0.6	1.02554		0	0		3.3	5.64048		2.4	4.10216		3.7	6.32417		-0.76872	0.22103	-0.293743	0.384477	-0.775993	0.218876
GGA2	556	Gga_rs15142709	Gga_rs14235008	114972363	115521521	0.549158		1.1	2.00307		1.2	2.18516		1.2	2.18516		1.8	3.27775		1.3	2.36726		2.3	4.18823		1	1.82097		1.2	2.18516		1	1.82097		-0.0792111	0.468432	0.547029	0.292179	-0.697535	0.242734
GGA2	557	Gga_rs14235008	Gga_rs14235455	115521521	116089951	0.56843		1.8	3.16662		1.8	3.16662		1.6	2.81477		3.3	5.80546		2.9	5.10177		3.8	6.68508		1.2	2.11108		1.4	2.46292		0.9	1.58331		0.111401	0.455649	0.443175	0.32882	0.0769814	0.469319
GGA2	558	Gga_rs14235455	Gga_rs14692275	116089951	116623528	0.533577		0	0		0	0		0	0		0	0		0	0		0.1	0.187414		0	0		0	0		0	0		0.186066	0.426197	0.280187	0.389667	0.205173	0.418718
GGA2	559	Gga_rs14692275	Gga_rs13778334	116623528	117190610	0.567082		1.3	2.29244		1.8	3.17414		0.9	1.58707		1.3	2.29244		1.4	2.46878		0.8	1.41073		1.2	2.1161		1.9	3.35049		0.6	1.05805		0.243125	0.403954	0.128577	0.448846	0.246269	0.402737
GGA2	560	Gga_rs13778334	Gga_rs14236491	117190610	117723816	0.533206		0.7	1.31281		0.6	1.12527		0.6	1.12527		1.1	2.06299		0.7	1.31281		1.8	3.37581		0.4	0.750179		0.6	1.12527		0	0		0.531577	0.297509	0.155557	0.438191	0.691393	0.244659
GGA2	561	Gga_rs14236491	Gga_rs14237109	117723816	118404500	0.680684		0.4	0.587644		0.5	0.734555		0.5	0.734555		0.4	0.587644		0	0		0.7	1.02838		1.1	1.61602		0.9	1.3222		1.4	2.05675		0.10231	0.459255	-0.2224	0.412001	0.379312	0.352228
GGA2	562	Gga_rs14237109	Gga_rs16108913	118404500	118975792	0.571292		1.9	3.32579		1.3	2.27554		2.3	4.02596		1	1.75042		0	0		1.1	1.92546		1.5	2.62563		0.9	1.57538		2	3.50084		-0.206005	0.418393	-0.827341	0.204022	0.229754	0.409141
GGA2	563	Gga_rs16108913	Gga_rs13790773	118975792	119531077	0.555285		1.9	3.42167		1.1	1.98096		1.5	2.70132		3.1	5.58272		2.9	5.22254		2.5	4.50219		1.5	2.70132		1.6	2.8814		1.2	2.16105		1.28879	0.0987351	0.223785	0.411462	1.298	0.0971429
GGA2	564	Gga_rs13790773	Gga_rs15145777	119531077	120036427	0.50535		0.8	1.58306		1.5	2.96824		1.5	2.96824		1.1	2.17671		1.4	2.77036		2.5	4.94707		0.9	1.78094		1	1.97883		1.3	2.57247		1.12624	0.130033	0.31957	0.374647	1.26638	0.102688
GGA2	565	Gga_rs15145777	Gga_rs15146039	120036427	120556676	0.520249		0.2	0.384431		0.2	0.384431		0	0		0	0		0	0		0	0		0.5	0.961078		0.9	1.72994		0.1	0.192216		0.332413	0.369789	-0.507754	0.305813	0.712492	0.23808
GGA2	566	Gga_rs15146039	Gga_rs16111700	120556676	121071011	0.514335		1.3	2.52754		1.6	3.11081		1.5	2.91639		1.4	2.72196		1.3	2.52754		1.9	3.69409		1.2	2.33311		1.3	2.52754		0.9	1.74983		0.377779	0.352797	-0.468621	0.31967	0.866701	0.193053
GGA2	567	Gga_rs16111700	Gga_rs16112055	121071011	121582565	0.511554		0.9	1.75935		1	1.95483		0.5	0.977414		0.8	1.56386		1.4	2.73676		0	0		0.9	1.75935		0.6	1.1729		1.2	2.34579		0.316377	0.375858	-0.0342334	0.486346	0.560044	0.287725
GGA2	568	Gga_rs16112055	Gga_rs16113153	121582565	122142420	0.559855		0.8	1.42894		1	1.78618		1.1	1.96479		1.4	2.50065		1.2	2.14341		1.7	3.0365		0.9	1.60756		1.4	2.50065		0.5	0.893088		0.241914	0.404423	-0.132409	0.447331	0.419812	0.337311
GGA2	569	Gga_rs16113153	Gga_rs15147206	122142420	122648615	0.506195		1.9	3.75349		2	3.95105		1	1.97552		2.7	5.33391		4.4	8.6923		1.2	2.37063		1.7	3.35839		1.3	2.56818		1.5	2.96328		0.759612	0.223743	1.03281	0.150848	0.503792	0.307204
GGA2	570	Gga_rs15147206	Gga_rs15147674	122648615	123178307	0.529692		0.5	0.943945		0.1	0.188789		1	1.88789		0.7	1.32152		0.1	0.188789		1	1.88789		0.3	0.566367		0	0		1.1	2.07668		1.0646	0.143529	1.33117	0.0915665	0.69437	0.243725
GGA2	571	Gga_rs15147674	Gga_rs14241853	123178307	123699949	0.521642		0.3	0.575107		0	0		0.7	1.34192		0.4	0.766809		0	0		0.8	1.53362		0.2	0.383405		0	0		0.2	0.383405		0.689202	0.245348	1.06661	0.143074	0.573445	0.283172
GGA2	572	Gga_rs14241853	Gga_rs16116770	123699949	124214389	0.51444		0	0		0	0		0	0		0.4	0.777545		0	0		0	0		0	0		0	0		0	0		0.795516	0.213157	1.00669	0.157042	0.315439	0.376214
GGA2	573	Gga_rs16116770	Gga_rs16117456	124214389	124808932	0.594543		0.2	0.336393		0.3	0.504589		0	0		0.4	0.672786		0	0		1.6	2.69114		0.2	0.336393		0.4	0.672786		0.2	0.336393		1.04349	0.148361	1.19198	0.116634	0.683623	0.247107
GGA2	574	Gga_rs16117456	Gga_rs15148714	124808932	125326205	0.517273		0.5	0.966608		0	0		1	1.93322		0	0		0	0		0	0		1.2	2.31986		0	0		2.6	5.02636		0.561871	0.287102	1.30481	0.0959789	-0.285193	0.387748
GGA2	575	Gga_rs15148714	Gga_rs13730092	125326205	125829891	0.503686		2.3	4.56634		1.6	3.17658		3.3	6.5517		3.7	7.34585		4.2	8.33853		2.9	5.75756		1.2	2.38244		0	0		1.8	3.57366		1.39054	0.0821832	2.32915	0.00992555	0.319422	0.374703
GGA2	576	Gga_rs13730092	Gga_rs16121596	125829891	126385473	0.555582		1.1	1.97991		0.7	1.25994		1.2	2.1599		1	1.79991		0.1	0.179991		2.1	3.77982		1.2	2.1599		2.2	3.95981		1	1.79991		1.16289	0.122437	1.72719	0.0420663	0.288868	0.386341
GGA2	577	Gga_rs16121596	Gga_rs16123398	126385473	126944729	0.559256		0.1	0.178809		0	0		0.3	0.536427		0	0		0	0		0	0		0.2	0.357618		0	0		0.4	0.715236		0.863317	0.193981	0.855734	0.196073	0.281402	0.389201
GGA2	578	Gga_rs16123398	Gga_rs15151067	126944729	127645392	0.700663		0.9	1.2845		0.8	1.14178		1.6	2.28355		2.9	4.13894		2.3	3.28261		3.5	4.99527		0.4	0.570888		0	0		0.7	0.999054		1.53522	0.0623654	1.6254	0.0520388	0.929523	0.176309
GGA2	579	Gga_rs15151067	Gga_rs14246372	127645392	128151640	0.506248		0.6	1.18519		0	0		0.7	1.38272		1.4	2.76544		0.7	1.38272		1.9	3.7531		0.3	0.592595		0	0		0.7	1.38272		1.78326	0.0372723	1.83526	0.0332337	1.02635	0.152362
GGA2	580	Gga_rs14246372	Gga_rs15151740	128151640	128799073	0.647433		0.3	0.463368		0.3	0.463368		0.2	0.308912		0	0		0	0		0	0		0.2	0.308912		0.2	0.308912		0	0		1.59672	0.0551644	1.74803	0.0402291	1.02635	0.152362
GGA2	581	Gga_rs15151740	Gga_rs15152418	128799073	129383565	0.584492		1.2	2.05306		0	0		2.4	4.10613		1.4	2.39524		0	0		2.9	4.96157		1.1	1.88198		0	0		2	3.42177		1.55447	0.0600362	1.92349	0.027209	0.869185	0.192373
GGA2	582	Gga_rs15152418	Gga_rs14247996	129383565	129907029	0.523464		0.7	1.33725		0.6	1.14621		0.8	1.52828		2	3.8207		2.5	4.77588		1.7	3.2476		0.6	1.14621		0	0		1.1	2.10139		2.28294	0.0112171	2.58159	0.00491739	1.49542	0.0674023
GGA2	583	Gga_rs14247996	Gga_rs16132599	129907029	130452984	0.545955		0.4	0.732661		0.2	0.366331		0.7	1.28216		0.5	0.915826		0.2	0.366331		0.9	1.64849		0.5	0.915826		0.4	0.732661		1.2	2.19798		1.68924	0.0455867	1.27448	0.101247	1.28007	0.100261
GGA2	584	Gga_rs16132599	Gga_rs14249569	130452984	131091939	0.638955		4	6.26022		3.7	5.79071		4	6.26022		5.4	8.4513		3.7	5.79071		6.7	10.4859		3.2	5.00818		3.6	5.6342		2.4	3.75613		2.15102	0.0157372	1.77759	0.0377359	1.7515	0.0399299
GGA2	585	Gga_rs14249569	Gga_rs15154673	131091939	131841581	0.749642		3.2	4.2687		3.5	4.6689		3.1	4.13531		5.3	7.07004		6.5	8.67081		4.4	5.86947		3.2	4.2687		2.6	3.46832		3.6	4.80229		2.48285	0.00651682	2.48189	0.00653435	1.81092	0.0350762
GGA2	586	Gga_rs15154673	Gga_rs16708992	131841581	132640649	0.799068		2.2	2.75321		3	3.75437		1.4	1.75204		0.7	0.876021		1.2	1.50175		0	0		2.6	3.25379		3.9	4.88069		1.6	2.00233		1.36247	0.0865255	1.0967	0.136386	1.09322	0.137148
GGA2	587	Gga_rs16708992	Gga_rs15155133	132640649	133346482	0.705833		1.5	2.12515		1.3	1.8418		1.4	1.98347		1.8	2.55018		0.6	0.850059		2.9	4.10862		1.4	1.98347		1.6	2.26683		1.1	1.55844		1.15589	0.123863	0.633232	0.263291	1.18147	0.118708
GGA2	588	Gga_rs15155133	Gga_rs16135587	133346482	134055177	0.708695		0.7	0.987731		0.7	0.987731		0.6	0.846627		0.7	0.987731		1.2	1.69325		0.6	0.846627		0.7	0.987731		0.1	0.141104		0.6	0.846627		1.19059	0.116908	0.95434	0.169956	1.16684	0.121638
GGA2	589	Gga_rs16135587	Gga_rs14251105	134055177	134620868	0.565691		3.6	6.3639		5.5	9.72262		1.9	3.35872		2	3.5355		2.5	4.41937		2.2	3.88905		3.6	6.3639		5.8	10.2529		1.3	2.29807		0.672969	0.250483	0.0946245	0.462307	1.18399	0.118208
GGA2	590	Gga_rs14251105	Gga_rs15155611	134620868	135256189	0.635321		2.1	3.30542		2	3.14801		2	3.14801		2.1	3.30542		1.5	2.36101		1.3	2.04621		2.4	3.77762		2.6	4.09242		3	4.72202		0.230871	0.408708	-0.756056	0.224808	0.763927	0.222455
GGA2	591	Gga_rs15155611	Gga_rs14251755	135256189	135874295	0.618106		0.6	0.970707		1	1.61785		0.8	1.29428		1.4	2.26498		1.6	2.58855		2	3.23569		0.5	0.808923		0.9	1.45606		0	0		0.454825	0.324618	-0.530962	0.297722	1.16684	0.121638
GGA2	592	Gga_rs14251755	Gga_rs15156016	135874295	136448286	0.573991		0.5	0.871094		0.8	1.39375		0	0		0	0		0	0		0	0		0.5	0.871094		0.9	1.56797		0	0		-0.25626	0.398875	-0.821589	0.205655	0.459224	0.323037
GGA2	593	Gga_rs15156016	Gga_rs15156237	136448286	137056528	0.608242		0.7	1.15086		0.4	0.657633		1.1	1.80849		1.3	2.13731		0	0		1.8	2.95935		0.7	1.15086		0.4	0.657633		1.7	2.79494		-0.779838	0.217743	-2.24327	0.0124397	0.343062	0.365776
GGA2	594	Gga_rs15156237	Gga_rs16138346	137056528	137589166	0.532638		0.8	1.50196		0.9	1.6897		0.4	0.750979		0.1	0.187745		0.3	0.563234		0	0		0.8	1.50196		1	1.87745		0	0		-0.404133	0.343057	-1.76138	0.039087	0.718106	0.236346
GGA2	595	Gga_rs16138346	Gga_rs16138965	137589166	138151847	0.562681		0.7	1.24404		0.5	0.888603		1.2	2.13265		0.7	1.24404		0.7	1.24404		0.7	1.24404		0.8	1.42176		0.5	0.888603		1.5	2.66581		-0.601945	0.273605	-1.39975	0.0807939	0.125778	0.449954
GGA2	596	Gga_rs16138965	Gga_rs16139316	138151847	138695765	0.543918		0.1	0.183851		0	0		0.2	0.367702		0.6	1.10311		0	0		1.2	2.20621		0	0		0	0		0	0		-0.393765	0.346877	-1.83358	0.0333582	0.419264	0.337512
GGA2	597	Gga_rs16139316	Gga_rs13821922	138695765	139271592	0.575827		0.1	0.173663		0	0		0.4	0.694653		0.9	1.56297		0	0		1.3	2.25762		0	0		0	0		0	0		0.550307	0.291054	-0.945045	0.172318	0.545941	0.292553
GGA2	598	Gga_rs13821922	Gga_rs16142081	139271592	139895536	0.623944		0	0		0	0		0	0		0	0		0	0		0	0		0	0		0	0		0	0		0.798071	0.212415	-0.596238	0.275508	1.09814	0.136072
GGA2	599	Gga_rs16142081	Gga_rs14254868	139895536	140493435	0.597899		0.6	1.00351		0.5	0.836262		0.3	0.501757		1	1.67252		1.6	2.67604		0.7	1.17077		0.2	0.334505		0.2	0.334505		0	0		0.782106	0.217076	-0.224783	0.411074	0.787314	0.215549
GGA2	600	Gga_rs14254868	Gga_rs13773166	140493435	141034992	0.541557		0.4	0.738611		0.6	1.10792		0.3	0.553958		0.7	1.29257		2.1	3.87771		0	0		0.6	1.10792		0.6	1.10792		1.4	2.58514		1.0118	0.155817	0.923893	0.177771	0.33864	0.367441
GGA2	601	Gga_rs13773166	Gga_rs16140153	141034992	141613378	0.578386		2.4	4.14948		1.8	3.11211		3.2	5.53264		3.3	5.70553		3.4	5.87843		3.2	5.53264		2.3	3.97658		1.6	2.76632		2.3	3.97658		1.02358	0.153017	1.52716	0.063361	0.53143	0.297561
GGA2	602	Gga_rs16140153	Gga_rs14712019	141613378	142154430	0.541052		0.4	0.7393		0.4	0.7393		0.4	0.7393		0	0		0	0		0	0		0.5	0.924126		0.4	0.7393		0.5	0.924126		1.11278	0.132902	1.68275	0.0462115	0.389126	0.348591
GGA2	603	Gga_rs14712019	Gga_rs16157112	142154430	142678758	0.524328		1	1.9072		0.8	1.52576		0.8	1.52576		1.5	2.8608		2.4	4.57729		0.6	1.14432		0.7	1.33504		0.5	0.953602		1.3	2.47936		1.41059	0.0791822	2.14909	0.0158136	0.420305	0.337131
GGA2	604	Gga_rs16157112	Gga_rs16156373	142678758	143237071	0.558313		0.5	0.895555		0.6	1.07467		0.6	1.07467		0.4	0.716444		0.1	0.179111		0.7	1.25378		0.6	1.07467		0.5	0.895555		0.2	0.358222		1.10895	0.133727	1.98253	0.0237101	0.230172	0.408979
GGA2	605	Gga_rs16156373	Gga_rs14265647	143237071	143757875	0.520804		1.3	2.49614		0.5	0.960054		1.9	3.64821		2.9	5.56831		2.1	4.03223		1.8	3.45619		1	1.92011		0.3	0.576032		1.7	3.26418		1.34772	0.0888742	2.39896	0.00822076	-0.109528	0.456392
GGA2	606	Gga_rs14265647	Gga_rs14264776	143757875	144297064	0.539189		1.8	3.33835		1.3	2.41103		2.2	4.0802		1.7	3.15288		1.6	2.96742		4.5	8.34587		1.6	2.96742		1.2	2.22556		1	1.85464		1.28166	0.0999807	2.36617	0.0089865	0.697459	0.242758
GGA2	607	Gga_rs14264776	Gga_rs13761685	144297064	144940441	0.643377		0.3	0.46629		0.5	0.777149		0.4	0.621719		0	0		0	0		1.3	2.02059		0.4	0.621719		0.7	1.08801		1.4	2.17602		0.927116	0.176933	1.81282	0.0349298	0.502679	0.307595
GGA2	608	Gga_rs13761685	Gga_rs14263639	144940441	145504930	0.564489		1	1.77151		0.7	1.24006		1.2	2.12582		3.8	6.73175		3.7	6.5546		1.7	3.01157		0.5	0.885757		0	0		0.8	1.41721		1.80363	0.035645	2.39916	0.00821631	0.962138	0.16799
GGA2	609	Gga_rs14263639	Gga_rs16152416	145504930	146047554	0.542624		0.1	0.18429		0.2	0.368579		0.2	0.368579		0.6	1.10574		0.7	1.29003		0.5	0.921448		0	0		0	0		0	0		1.86624	0.0310042	2.31329	0.0103535	0.969219	0.166218
GGA2	610	Gga_rs16152416	Gga_rs13761087	146047554	146563253	0.515699		0.6	1.16347		0.1	0.193912		0.9	1.7452		0.9	1.7452		0	0		1.5	2.90867		0.5	0.969558		0.1	0.193912		0.8	1.55129		2.09963	0.0178809	2.42589	0.00763539	1.18462	0.118084
GGA2	611	Gga_rs13761087	Gga_rs14262146	146563253	147272968	0.709715		0.4	0.563607		0.2	0.281803		0.6	0.84541		0.7	0.986311		1	1.40902		0.6	0.84541		0.3	0.422705		0	0		0.6	0.84541		2.03288	0.0210325	2.26996	0.011605	1.3453	0.0892646
GGA2	612	Gga_rs14262146	Gga_rs14261481	147272968	147847593	0.574625		0.5	0.870133		0	0		1.3	2.26235		1	1.74027		0	0		2.2	3.82858		0.5	0.870133		0	0		1.1	1.91429		2.22091	0.0131785	2.44914	0.00715997	1.40706	0.0797046
GGA2	613	Gga_rs14261481	Gga_rs14260844	147847593	148447704	0.600111		0.4	0.666543		0.1	0.166636		0.5	0.833179		0.6	0.999815		0.5	0.833179		0.6	0.999815		0.3	0.499908		0	0		0.4	0.666543		1.86876	0.0308282	2.15849	0.0154448	1.4908	0.0680072
GGA2	614	Gga_rs14260844	Gga_rs14260569	148447704	149022589	0.574885		0.2	0.347896		0.2	0.347896		0	0		0	0		0	0		0	0		0	0		0.1	0.173948		0.2	0.347896		2.0328	0.0210366	2.24726	0.0123117	0.810037	0.208959
GGA2	615	Gga_rs14260569	Gga_rs13760266	149022589	149611098	0.588509		0.3	0.509763		0	0		0.8	1.35937		0	0		0	0		0	0		0.5	0.849605		0.2	0.339842		0.5	0.849605		1.99022	0.0232836	2.51796	0.0059018	0.763065	0.222712
GGA2	616	Gga_rs13760266	Gga_rs14259783	149611098	150195152	0.584054		0.3	0.513651		0.3	0.513651		0.3	0.513651		2	3.42434		1.1	1.88339		2.9	4.96529		0	0		0.1	0.171217		0	0		1.66705	0.047752	1.66154	0.0483021	1.25861	0.104086
GGA2	617	Gga_rs14259783	Gga_rs15161857	150195152	150748230	0.553078		0	0		0	0		0.1	0.180806		0	0		0	0		0.1	0.180806		0	0		0	0		0	0		1.46443	0.0715384	1.38744	0.0826535	1.17528	0.119942
GGA2	618	Gga_rs15161857	Gga_rs15161234	150748230	151264669	0.516439		0.2	0.387267		0.2	0.387267		0.1	0.193634		0.4	0.774535		1.1	2.12997		0	0		0.1	0.193634		0	0		0.2	0.387267		1.49332	0.0676768	1.8701	0.0307351	1.02327	0.153091
GGA2	619	Gga_rs15161234	Gga_rs14257753	151264669	151848820	0.584151		0.5	0.855943		0.3	0.513566		0.8	1.36951		1.3	2.22545		1.1	1.88307		1.3	2.22545		0.4	0.684754		0.1	0.171189		0.7	1.19832		1.6493	0.0495435	1.83705	0.0331015	1.1507	0.124927
GGA2	620	Gga_rs14257753	Gga_rs16144872	151848820	152375888	0.527068		0.5	0.948644		0.4	0.758915		0.6	1.13837		0.6	1.13837		0.9	1.70756		0.1	0.189729		0.4	0.758915		0.2	0.379458		0.8	1.51783		1.56395	0.0589148	2.00379	0.0225464	0.737254	0.230484
GGA2	621	Gga_rs16144872	Gga_rs14256817	152375888	152978151	0.602263		0.2	0.332081		0	0		0.4	0.664162		1.4	2.32457		0	0		2.8	4.64913		0	0		0	0		0	0		1.97719	0.0240101	1.8433	0.0326423	1.38644	0.0828069
GGA2	622	Gga_rs14256817	Gga_rs16143574	152978151	153542626	0.564475		0.6	1.06293		0	0		1.1	1.94871		0.5	0.885779		0	0		1.1	1.94871		0.5	0.885779		0	0		0.8	1.41725		1.88847	0.0294813	1.90546	0.0283601	1.42975	0.0763945
GGA2	623	Gga_rs16143574	Gga_rs14255753	153542626	154084844	0.542218		0.3	0.553283		0	0		0.6	1.10657		1	1.84428		0	0		1.3	2.39756		0.1	0.184428		0	0		0.3	0.553283		2.35945	0.0091509	2.03188	0.0210829	1.72989	0.041825
GGA2	624	Gga_rs14255753	Gga_rs14255257	154084844	154471621	0.386777		0.5	1.29273		0	0		1.1	2.84402		0.8	2.06838		0	0		2.7	6.98077		0.5	1.29273		0	0		1	2.58547		1.77897	0.0376223	1.73255	0.0415875	1.42144	0.0775939
GGA3	625	Gga_rs16215144	Gga_rs16214140	7403	616303	0.6089		0	0		0	0		0.5	0.821153		1.1	1.80654		0	0		2.4	3.94153		0	0		0	0		0	0
GGA3	626	Gga_rs16214140	Gga_rs14308767	616303	1192949	0.576646		0.3	0.52025		0.3	0.52025		3	5.2025		4.9	8.49741		1.4	2.42783		9	15.6075		0.8	1.38733		0	0		1.6	2.77467
GGA3	627	Gga_rs14308767	Gga_rs16213154	1192949	1705035	0.512086		0	0		0	0		0.7	1.36696		1.4	2.73392		0	0		2.9	5.66311		0.3	0.585839		0	0		0.5	0.976398
GGA3	628	Gga_rs16213154	Gga_rs13797342	1705035	2268793	0.563758		0	0		0	0		0	0		0	0		0	0		0	0		0	0		0	0		0	0
GGA3	629	Gga_rs13797342	Gga_rs16215361	2268793	2908920	0.640127		0	0		0	0		0	0		0	0		0	0		0	0		0	0		0	0		0	0
GGA3	630	Gga_rs16215361	Gga_rs13775070	2908920	3507300	0.59838		1.3	2.17253		1.3	2.17253		4.9	8.18878		4.9	8.18878		4.1	6.85183		5.9	9.85996		2.6	4.34507		0.4	0.668472		4.7	7.85454
GGA3	631	Gga_rs13775070	Gga_rs16216952	3507300	4163537	0.656237		3.8	5.79059		3.8	5.79059		6.9	10.5145		6.2	9.44781		6.8	10.3621		10	15.2384		4.6	7.00966		3.3	5.02867		6.4	9.75257
GGA3	632	Gga_rs16216952	Gga_rs15260704	4163537	4685687	0.52215		3.4	6.51154		3.4	6.51154		6.2	11.874		8.5	16.2788		7.7	14.7467		4.2	8.04367		4.2	8.04367		2.7	5.17093		5.6	10.7249		3.37941	0.000363209	3.45354	0.000276635	2.37479	0.00877942
GGA3	633	Gga_rs15260704	Gga_rs14311511	4685687	5229979	0.544292		3.2	5.8792		3.2	5.8792		2.4	4.4094		4.6	8.45135		5.9	10.8398		2.3	4.22567		2.7	4.96057		2.2	4.04195		2.9	5.32802		3.42085	0.000312128	3.98503	3.37352e-05	1.90547	0.0283597
GGA3	634	Gga_rs14311511	Gga_rs15278297	5229979	5797821	0.567842		2.5	4.40263		2.5	4.40263		3	5.28316		3.4	5.98758		5.8	10.2141		2.8	4.93095		2.7	4.75484		2	3.52211		3.2	5.63537		2.67899	0.00369221	4.29491	8.7382e-06	0.757434	0.224395
GGA3	635	Gga_rs15278297	Gga_rs13505229	5797821	6300742	0.502921		0.9	1.78955		0.9	1.78955		0.3	0.596515		0.8	1.59071		0	0		0.6	1.19303		0.5	0.994192		1	1.98838		0	0		2.51096	0.00602019	4.04981	2.56301e-05	0.484786	0.313914
GGA3	636	Gga_rs13505229	Gga_rs16227334	6300742	6817568	0.516826		0.8	1.54791		0.8	1.54791		0.4	0.773955		1	1.93489		1.1	2.12838		0.6	1.16093		0.4	0.773955		0.5	0.967444		0.4	0.773955		2.62008	0.00439542	4.13257	1.79364e-05	0.513389	0.30384
GGA3	637	Gga_rs16227334	Gga_rs14317663	6817568	7329969	0.512401		0.9	1.75644		0.9	1.75644		1.4	2.73224		2.2	4.29351		2.4	4.68383		1.8	3.51287		1.1	2.14676		0.9	1.75644		1.2	2.34192		2.80777	0.00249433	4.36071	6.482e-06	0.597543	0.275072
GGA3	638	Gga_rs14317663	Gga_rs16225335	7329969	7871335	0.541366		2.8	5.1721		2.8	5.1721		3.9	7.204		1.3	2.40133		2.5	4.61795		0.6	1.10831		3.8	7.01928		3	5.54154		5.2	9.60533		1.80225	0.0357531	3.46344	0.000266657	-0.332346	0.369814
GGA3	639	Gga_rs16225335	Gga_rs14316120	7871335	8430624	0.559289		2.4	4.29116		2.4	4.29116		4.3	7.68833		3.2	5.72155		1.9	3.39717		4.4	7.86713		3.3	5.90035		2.4	4.29116		4.1	7.33074		1.46933	0.0708721	2.74363	0.0030382	-0.964522	0.167392
GGA3	640	Gga_rs14316120	Gga_rs16223242	8430624	8980041	0.549417		3	5.46033		3	5.46033		2.2	4.00424		1.8	3.2762		1	1.82011		2.8	5.09631		2.2	4.00424		2.6	4.73229		2.2	4.00424		0.413339	0.339679	1.40812	0.0795474	-0.624561	0.266129
GGA3	641	Gga_rs16223242	Gga_rs16222521	8980041	9483697	0.503656		4.2	8.33903		4.2	8.33903		1.2	2.38258		1.4	2.77968		1.6	3.17677		0.9	1.78693		3.7	7.34628		5.7	11.3172		0.9	1.78693		-0.712208	0.238168	-0.43981	0.330037	-0.531234	0.297628
GGA3	642	Gga_rs16222521	Gga_rs14313938	9483697	10048943	0.565246		5.4	9.55336		5.4	9.55336		3.4	6.01508		2.4	4.24594		2	3.53828		1.4	2.4768		4.9	8.66879		6.2	10.9687		3.6	6.36891		-1.60949	0.0537548	-2.49695	0.00626326	-0.914053	0.180345
GGA3	643	Gga_rs14313938	Gga_rs14313242	10048943	10614776	0.565833		3.6	6.3623		3.6	6.3623		0.9	1.59058		1.7	3.00442		2.1	3.71134		2.8	4.94846		2.2	3.88807		3.9	6.89249		0.6	1.06038		-1.78324	0.0372739	-2.55349	0.00533245	-0.558081	0.288395
GGA3	644	Gga_rs14313242	Gga_rs16219991	10614776	11115874	0.501098		0.5	0.997809		0.5	0.997809		0.4	0.798247		0.5	0.997809		0.9	1.79606		0	0		0.6	1.19737		0.5	0.997809		0.7	1.39693		-1.99234	0.0231671	-2.61065	0.00451853	-0.739977	0.229657
GGA3	645	Gga_rs16219991	Gga_rs14085939	11115874	13148011	2.03214		0.5	0.246046		0.5	0.246046		1.3	0.639721		0	0		0	0		0	0		1.1	0.541302		0.6	0.295256		1.7	0.836558		-2.73296	0.00313842	-3.26738	0.000542738	-1.23712	0.108021
GGA3	646	Gga_rs14085939	Gga_rs15756109	13148011	13720784	0.572773		1.5	2.61884		1.5	2.61884		1.2	2.09507		1.2	2.09507		1.4	2.44425		0.9	1.5713		1.3	2.26966		1.4	2.44425		1.2	2.09507		-2.07102	0.0191787	-3.24745	0.000582222	-0.369555	0.355857
GGA3	647	Gga_rs15756109	Gga_rs14084755	13720784	14262483	0.541699		1.7	3.13827		1.7	3.13827		0.3	0.553813		1.3	2.39986		1.8	3.32288		1	1.84604		1	1.84604		1.7	3.13827		0	0		-2.0917	0.0182325	-3.11202	0.000929048	-0.257435	0.398421
GGA3	648	Gga_rs14084755	Gga_rs15752892	14262483	14830533	0.56805		1.6	2.81665		1.6	2.81665		0.5	0.880204		0	0		0.3	0.528123		0	0		1.4	2.46457		1.8	3.16874		0.7	1.23229		-2.57454	0.00501872	-3.15474	0.000803196	-0.642777	0.260184
GGA3	649	Gga_rs15752892	Gga_rs15015600	14830533	15390353	0.55982		1.1	1.96492		1.1	1.96492		1.1	1.96492		2	3.57258		2.7	4.82298		0	0		1.1	1.96492		1.2	2.14355		1.5	2.67943		-1.49785	0.0670856	-1.66137	0.0483195	-1.08952	0.137963
GGA3	650	Gga_rs15015600	Gga_rs15015110	15390353	15942099	0.551746		1.1	1.99367		1.1	1.99367		1.2	2.17491		0	0		0	0		1.2	2.17491		1	1.81243		1	1.81243		0.9	1.63119		-1.15054	0.124961	-0.881548	0.189011	-0.409128	0.341223
GGA3	651	Gga_rs15015110	Gga_rs15747900	15942099	16529195	0.587096		1.7	2.89561		1.7	2.89561		1.3	2.21429		1.9	3.23627		2.1	3.57693		2.1	3.57693		1.8	3.06594		2.1	3.57693		1.5	2.55495		-0.914718	0.18017	-0.3425	0.365987	-0.906666	0.182292
GGA3	652	Gga_rs15747900	Gga_rs15014297	16529195	17031826	0.502631		2.5	4.97383		2.5	4.97383		1.8	3.58116		2	3.97906		0	0		3.7	7.36127		1.8	3.58116		2.4	4.77487		1.2	2.38744		-0.737067	0.230541	-1.21931	0.111364	0.049392	0.480303
GGA3	653	Gga_rs15014297	Gga_rs14705616	17031826	17581251	0.549425		2.4	4.3682		2.4	4.3682		1.7	3.09414		3.6	6.5523		4	7.28034		2.6	4.73222		1.8	3.27615		1.9	3.45816		1.6	2.91214		0.24566	0.402973	-0.329941	0.370722	0.651469	0.257372
GGA3	654	Gga_rs14705616	Gga_rs16229314	17581251	18148383	0.567132		1.1	1.93958		1.1	1.93958		1.8	3.17386		0	0		0	0		0	0		1.7	2.99754		1.7	2.99754		1.8	3.17386		-0.254397	0.399594	-0.823177	0.205204	0.322662	0.373476
GGA3	655	Gga_rs16229314	Gga_rs14320648	18148383	18718723	0.57034		2.5	4.38335		2.5	4.38335		2.2	3.85735		4	7.01336		0.6	1.052		5.4	9.46804		2.1	3.68201		2.2	3.85735		1.9	3.33135		0.233449	0.407706	-1.3421	0.0897822	0.782637	0.21692
GGA3	656	Gga_rs14320648	Gga_rs16231393	18718723	19278834	0.560111		1.1	1.9639		1.1	1.9639		1.1	1.9639		0.6	1.07122		3.6	6.4273		0	0		1.4	2.4995		1.1	1.9639		1.3	2.32097		0.402381	0.343702	-0.162161	0.435589	0.660001	0.254627
GGA3	657	Gga_rs16231393	Gga_rs15284813	19278834	19972392	0.693558		1.9	2.7395		1.9	2.7395		3.7	5.33481		4.1	5.91155		2.9	4.18134		6.7	9.66033		2.2	3.17205		1.6	2.30694		3.2	4.61389		0.653878	0.256595	-0.214436	0.415103	1.45523	0.0728027
GGA3	658	Gga_rs15284813	Gga_rs15286293	19972392	20550705	0.578313		0.7	1.21042		0.7	1.21042		1.1	1.90208		1.8	3.1125		2.6	4.49584		0	0		0.6	1.0375		0.4	0.691667		1	1.72917		1.21195	0.112765	0.613603	0.269739	1.24918	0.1058
GGA3	659	Gga_rs15286293	Gga_rs14323198	20550705	21108914	0.558209		0.8	1.43315		0.8	1.43315		0	0		1.1	1.97059		1.8	3.2246		0	0		0.5	0.895722		0.7	1.25401		0.2	0.358289		1.37296	0.0848826	0.911396	0.181043	1.15306	0.124443
GGA3	660	Gga_rs14323198	Gga_rs16234202	21108914	21619019	0.510105		0.5	0.98019		0.5	0.98019		1.3	2.54849		1.3	2.54849		0.9	1.76434		1.8	3.52869		0.5	0.98019		0.4	0.784152		0.7	1.37227		1.56712	0.0585439	1.6697	0.0474896	0.928719	0.176517
GGA3	661	Gga_rs16234202	Gga_rs14324136	21619019	22152676	0.533657		0.2	0.374773		0.2	0.374773		0.6	1.12432		1	1.87386		1	1.87386		0.9	1.68648		0.2	0.374773		0	0		0.4	0.749545		1.3866	0.0827822	1.50678	0.0659331	0.870027	0.192143
GGA3	662	Gga_rs14324136	Gga_rs15291054	22152676	22688740	0.536064		1	1.86545		1	1.86545		0.4	0.74618		0.9	1.6789		1	1.86545		0.6	1.11927		1	1.86545		0.8	1.49236		1.8	3.35781		1.82478	0.0340169	2.02059	0.0216613	0.977558	0.164147
GGA3	663	Gga_rs15291054	Gga_rs15292875	22688740	23295814	0.607074		1.5	2.47087		1.5	2.47087		2.6	4.28284		2.3	3.78866		1.9	3.12977		2.7	4.44756		2	3.29449		1.7	2.80032		1.8	2.96504		1.4247	0.0771222	2.468	0.00679351	0.49192	0.311388
GGA3	664	Gga_rs15292875	Gga_rs13719139	23295814	23837397	0.541583		1	1.84644		1	1.84644		1.1	2.03108		1.1	2.03108		1.2	2.21573		1.4	2.58501		0.9	1.6618		0.9	1.6618		1.1	2.03108		1.70989	0.0436427	1.97828	0.0239486	0.804317	0.210607
GGA3	665	Gga_rs13719139	Gga_rs16237685	23837397	24395834	0.558437		1.8	3.22328		1.8	3.22328		2.5	4.47678		3.5	6.26749		3.1	5.55121		4.4	7.87913		1.8	3.22328		1.6	2.86514		2	3.58142		1.68265	0.0462213	2.02603	0.0213808	0.621168	0.267244
GGA3	666	Gga_rs16237685	Gga_rs13719527	24395834	24916732	0.520898		1	1.91976		1	1.91976		0.9	1.72779		2	3.83952		1.7	3.26359		0.6	1.15186		0.9	1.72779		0.8	1.53581		0.9	1.72779		1.63914	0.0505924	1.6802	0.0464591	0.76291	0.222759
GGA3	667	Gga_rs13719527	Gga_rs16239122	24916732	25483791	0.567059		1	1.76348		1	1.76348		0.8	1.41079		0.6	1.05809		2.8	4.93776		0	0		0.7	1.23444		0.5	0.881742		1	1.76348		1.4453	0.074187	1.98681	0.0234715	0.585253	0.279189
GGA3	668	Gga_rs16239122	Gga_rs16239556	25483791	26089384	0.605593		0.6	0.990764		0.6	0.990764		0.6	0.990764		1.1	1.8164		0.2	0.330255		0	0		0.6	0.990764		0.7	1.15589		0.5	0.825637		1.3601	0.0868989	1.72295	0.0424487	0.252926	0.400163
GGA3	669	Gga_rs16239556	Gga_rs16240366	26089384	26688755	0.599371		0.7	1.16789		0.7	1.16789		1	1.66842		1.5	2.50262		1.5	2.50262		3.1	5.17209		0.7	1.16789		0.5	0.834208		0.9	1.50157		1.33569	0.0908249	1.68996	0.0455175	0.598741	0.274673
GGA3	670	Gga_rs16240366	Gga_rs14329478	26688755	27254984	0.566229		0.6	1.05964		0.6	1.05964		1.2	2.11928		0.9	1.58946		0.9	1.58946		0.6	1.05964		0.8	1.41286		0.6	1.05964		1.1	1.94268		1.39835	0.0810043	1.72734	0.0420533	0.75196	0.226038
GGA3	671	Gga_rs14329478	Gga_rs14330022	27254984	27807814	0.55283		0.6	1.08532		0.6	1.08532		0.6	1.08532		1	1.80887		1.1	1.98976		0.5	0.904437		0.7	1.26621		0.3	0.542662		0.7	1.26621		1.46894	0.0709243	1.97834	0.0239453	0.557592	0.288562
GGA3	672	Gga_rs14330022	Gga_rs14330902	27807814	28491690	0.683876		3.2	4.67921		3.2	4.67921		2.4	3.50941		1.8	2.63206		2.5	3.65563		1.3	1.90093		2.9	4.24053		3.7	5.41034		2.4	3.50941		1.01583	0.154855	1.42571	0.0769764	0.230736	0.40876
GGA3	673	Gga_rs14330902	Gga_rs15307261	28491690	29007315	0.515625		1.6	3.10303		1.6	3.10303		0.5	0.969697		1.2	2.32727		0.8	1.55152		1.9	3.68485		2	3.87879		1.8	3.49091		0.5	0.969697		0.265235	0.395414	0.769237	0.220876	0	0.5
GGA3	674	Gga_rs15307261	Gga_rs15308709	29007315	29563951	0.556636		0.4	0.718602		0.4	0.718602		1.4	2.51511		0	0		0.8	1.4372		0	0		0.2	0.359301		0.2	0.359301		1.8	3.23371		-0.181014	0.428178	0.70446	0.240573	-0.395785	0.346132
GGA3	675	Gga_rs15308709	Gga_rs15309780	29563951	30129607	0.565656		0.8	1.41429		0.8	1.41429		0.4	0.707144		1.9	3.35893		1.7	3.00536		1.1	1.94464		0.4	0.707144		0.8	1.41429		0.1	0.176786		0.377779	0.352797	0.284353	0.38807	0.126455	0.449686
GGA3	676	Gga_rs15309780	Gga_rs15310801	30129607	30698475	0.568868		1.1	1.93366		1.1	1.93366		0.1	0.175788		0.6	1.05473		0.4	0.703151		0.6	1.05473		0.6	1.05473		1.1	1.93366		0	0		0.210327	0.416706	0.218409	0.413555	0.396245	0.345962
GGA3	677	Gga_rs15310801	Gga_rs13721874	30698475	31260371	0.561896		1.2	2.13563		1.2	2.13563		1.5	2.66953		2.3	4.09328		1.7	3.02547		3.1	5.51704		1.1	1.95766		1.1	1.95766		1	1.77969		0.338239	0.367592	0.0922169	0.463263	0.37113	0.355271
GGA3	678	Gga_rs13721874	Gga_rs15312861	31260371	31854514	0.594143		2.2	3.70281		2.2	3.70281		3.7	6.22746		3	5.04929		2.6	4.37605		3.7	6.22746		3.1	5.2176		2.2	3.70281		3.8	6.39577		0.247478	0.402269	0.11473	0.45433	0.412593	0.339952
GGA3	679	Gga_rs15312861	Gga_rs14334867	31854514	32356010	0.501496		2.9	5.7827		2.9	5.7827		0.5	0.997017		3.1	6.1815		5	9.97017		0.8	1.59523		1.2	2.39284		2.2	4.38687		0.3	0.59821		0.698065	0.242568	0.618716	0.268052	0.561163	0.287343
GGA3	680	Gga_rs14334867	Gga_rs15315396	32356010	32858843	0.502833		1.2	2.38648		1.2	2.38648		1.2	2.38648		1	1.98873		1.7	3.38084		0	0		1.2	2.38648		1.2	2.38648		1.5	2.9831		0.990903	0.160866	1.10014	0.135635	0.49758	0.30939
GGA3	681	Gga_rs15315396	Gga_rs16249398	32858843	33420272	0.561429		0.5	0.890585		0.5	0.890585		1.3	2.31552		1	1.78117		1.5	2.67175		0.1	0.178117		0.9	1.60305		0.4	0.712468		1.3	2.31552		1.27773	0.100672	1.66362	0.0480944	-0.0958856	0.461806
GGA3	682	Gga_rs16249398	Gga_rs14336952	33420272	33942216	0.521944		1.6	3.06546		1.6	3.06546		0.9	1.72432		1.1	2.10751		1.3	2.49069		0.9	1.72432		1.3	2.49069		1.5	2.87387		1.2	2.2991		1.23117	0.10913	1.41546	0.0784667	0.256225	0.398888
GGA3	683	Gga_rs14336952	Gga_rs15318701	33942216	34472199	0.529983		0.3	0.566056		0.3	0.566056		0.2	0.377371		0	0		0	0		0	0		0.3	0.566056		0.4	0.754741		0.1	0.188685		0.742322	0.228946	1.118	0.131783	3.37034e-16	0.5
GGA3	684	Gga_rs15318701	Gga_rs15320188	34472199	34972324	0.500125		1.3	2.59935		1.3	2.59935		0.9	1.79955		1.9	3.79905		1	1.9995		4.6	9.1977		0.9	1.79955		1.4	2.7993		0.7	1.39965		1.01127	0.155943	1.18058	0.118885	0.698286	0.242499
GGA3	685	Gga_rs15320188	Gga_rs16251954	34972324	35489998	0.517674		1.1	2.12489		1.1	2.12489		2	3.86344		1.4	2.7044		1.6	3.09075		0.7	1.3522		1.5	2.89758		0.8	1.54537		1.9	3.67026		0.638839	0.261464	1.24075	0.107349	0	0.5
GGA3	686	Gga_rs16251954	Gga_rs15323213	35489998	36080085	0.590087		1.2	2.0336		1.2	2.0336		1.1	1.86413		0.6	1.0168		1	1.69467		0.6	1.0168		1.6	2.71146		1.9	3.21986		1.2	2.0336		0.399157	0.344889	0.926179	0.177176	-0.130957	0.447905
GGA3	687	Gga_rs15323213	Gga_rs16253672	36080085	36745354	0.665269		1.3	1.9541		1.3	1.9541		0.7	1.05221		1.5	2.25473		2.5	3.75788		0	0		0.7	1.05221		0.6	0.901891		1.1	1.65347		0.0356287	0.485789	0.736136	0.230824	-0.56779	0.285089
GGA3	688	Gga_rs16253672	Gga_rs16254429	36745354	37490077	0.744723		1.5	2.01417		1.5	2.01417		0.2	0.268556		1.7	2.28273		2.8	3.75979		0.5	0.671391		0.5	0.671391		0.7	0.939947		0	0		0.522195	0.300767	1.19582	0.115884	-0.0267847	0.489316
GGA3	689	Gga_rs16254429	Gga_rs15326613	37490077	37994180	0.504103		0.3	0.595116		0.3	0.595116		0	0		0.5	0.991861		1.1	2.18209		0	0		0.1	0.198372		0.3	0.595116		0	0		0.645119	0.259425	1.12062	0.131225	0.300616	0.381854
GGA3	690	Gga_rs15326613	Gga_rs14341560	37994180	38524075	0.529895		0.2	0.377433		0.2	0.377433		0.1	0.188717		0	0		0	0		0	0		0.3	0.56615		0.3	0.56615		0.2	0.377433		0.649082	0.258143	1.15742	0.12355	0.349729	0.363271
GGA3	691	Gga_rs14341560	Gga_rs15327451	38524075	39027023	0.502948		0	0		0	0		0.1	0.198828		0	0		0	0		0	0		0	0		0	0		0.1	0.198828		0.766322	0.221742	1.29456	0.097736	0.349729	0.363271
GGA3	692	Gga_rs15327451	Gga_rs14341796	39027023	39578875	0.551852		0.7	1.26846		0.7	1.26846		1.1	1.99329		0	0		0.6	1.08725		0	0		1.1	1.99329		0.5	0.90604		1.3	2.3557		-0.0427537	0.482949	1.50094	0.066686	-1.80166	0.0357992
GGA3	693	Gga_rs14341796	Gga_rs16697565	39578875	40114311	0.535436		2.7	5.04262		2.7	5.04262		2.6	4.85586		3.9	7.28378		1.7	3.17498		1.7	3.17498		1.8	3.36175		2.9	5.41615		1.3	2.42793		0.776578	0.218704	0.801689	0.211366	-0.954267	0.169974
GGA3	694	Gga_rs16697565	Gga_rs14342355	40114311	40634970	0.520659		0	0		0	0		0.9	1.72858		0.6	1.15239		0	0		4.9	9.41115		1.2	2.30477		0.6	1.15239		1.5	2.88096		0.928572	0.176556	0.952885	0.170324	0.445827	0.327861
GGA3	695	Gga_rs14342355	Gga_rs16256342	40634970	41142053	0.507083		1.4	2.76089		1.4	2.76089		0	0		0.7	1.38044		3.1	6.1134		0	0		0.4	0.788825		1.2	2.36648		0	0		0.7763	0.218786	0.92137	0.178429	0.763065	0.222712
GGA3	696	Gga_rs16256342	Gga_rs14343335	41142053	41720235	0.578182		1.4	2.42138		1.4	2.42138		2.2	3.80503		2.8	4.84277		0.8	1.38365		3.9	6.74528		1.6	2.76729		1.7	2.94025		1.5	2.59434		0.726229	0.233849	-0.0700252	0.472087	1.09407	0.136962
GGA3	697	Gga_rs14343335	Gga_rs14343962	41720235	42230064	0.509829		2.3	4.51132		2.3	4.51132		2.2	4.31517		2	3.92288		1.8	3.5306		1.4	2.74602		2.6	5.09975		2	3.92288		2.9	5.68818		0.333586	0.369346	-0.396372	0.345915	0.686583	0.246173
GGA3	698	Gga_rs14343962	Gga_rs14344807	42230064	42857257	0.627193		2.1	3.34825		2.1	3.34825		2.3	3.66713		2.3	3.66713		2.9	4.62378		2	3.18881		1.9	3.02937		1.4	2.23217		2.4	3.82657		0.519484	0.301712	0.177341	0.42962	0.598224	0.274845
GGA3	699	Gga_rs14344807	Gga_rs14345434	42857257	43383040	0.525783		0.5	0.950963		0.5	0.950963		2	3.80385		0.9	1.71173		0	0		4.8	9.12924		1.4	2.6627		1.1	2.09212		1.8	3.42347		0.354408	0.361517	-0.145806	0.442037	1.10727	0.134089
GGA3	700	Gga_rs14345434	Gga_rs16260251	43383040	43999597	0.616557		1	1.62191		1	1.62191		3.3	5.3523		3.1	5.02792		0.6	0.973146		2.5	4.05478		1.7	2.75725		1.3	2.10848		2.1	3.40601		1.01198	0.155775	-0.37557	0.353618	1.35945	0.0870014
GGA3	701	Gga_rs16260251	Gga_rs15336389	43999597	44562161	0.562564		0.5	0.888788		0.5	0.888788		0.5	0.888788		0.3	0.533273		0.5	0.888788		0	0		1	1.77758		0.4	0.71103		1.6	2.84412		0.269794	0.393659	-8.5743e-16	0.5	1.03244	0.150933
GGA3	702	Gga_rs15336389	Gga_rs14347400	44562161	45122010	0.559849		1.6	2.85791		1.6	2.85791		2.6	4.64411		2.9	5.17997		1.8	3.21515		4.3	7.68064		1.8	3.21515		1.6	2.85791		2	3.57239		0.732572	0.23191	0.231427	0.408491	0.839914	0.200478
GGA3	703	Gga_rs14347400	Gga_rs14347881	45122010	45667725	0.545715		0	0		0	0		0	0		0	0		0	0		0	0		0.2	0.366492		0	0		0.4	0.732983		0.6023	0.273487	-0.356275	0.360817	0.765563	0.221968
GGA3	704	Gga_rs14347881	Gga_rs14348589	45667725	46230549	0.562824		0.6	1.06605		0.6	1.06605		1	1.77675		1.3	2.30978		0.7	1.24373		1.5	2.66513		0.5	0.888377		0.4	0.710702		0.8	1.4214		0.510434	0.304874	0.0331954	0.486759	0.478188	0.316258
GGA3	705	Gga_rs14348589	Gga_rs14349300	46230549	46794652	0.564103		0.6	1.06364		0.6	1.06364		1.1	1.95		1.7	3.01363		1.7	3.01363		1.7	3.01363		0.5	0.886363		0.2	0.354545		0.8	1.41818		1.07497	0.141195	0.619315	0.267854	0.94124	0.173291
GGA3	706	Gga_rs14349300	Gga_rs16264918	46794652	47308645	0.513993		0	0		0	0		0.2	0.38911		0.1	0.194555		0.4	0.778221		0	0		0.3	0.583666		0	0		0.6	1.16733		0.969749	0.166086	0.28105	0.389336	0.953212	0.170241
GGA3	707	Gga_rs16264918	Gga_rs14353372	47308645	47967678	0.659033		0.8	1.2139		0.8	1.2139		1.9	2.88301		3.7	5.61429		3	4.55212		3.9	5.91776		0.6	0.910425		0.7	1.06216		0.7	1.06216		1.99596	0.0229694	1.43072	0.0762547	1.02352	0.153031
GGA3	708	Gga_rs14353372	Gga_rs14353930	47967678	48521139	0.553461		0.5	0.903406		0.5	0.903406		1	1.80681		0.1	0.180681		0	0		0.9	1.62613		0.6	1.08409		0.2	0.361362		0.9	1.62613		1.57687	0.0574125	1.68767	0.0457376	0.991736	0.160663
GGA3	709	Gga_rs14353930	Gga_rs15349065	48521139	49045349	0.52421		1.6	3.05221		1.6	3.05221		0.2	0.381526		0.9	1.71687		0	0		1.1	2.0984		1.1	2.0984		2	3.81526		0	0		1.70741	0.0438725	0.906323	0.182383	1.55454	0.0600275
GGA3	710	Gga_rs15349065	Gga_rs16271299	49045349	49609629	0.56428		0.7	1.24052		0.7	1.24052		0.8	1.41774		0.7	1.24052		1.6	2.83547		1	1.77217		0.6	1.0633		0.9	1.59495		0.8	1.41774		1.52326	0.0638465	1.11516	0.132391	1.24216	0.10709
GGA3	711	Gga_rs16271299	Gga_rs14355993	49609629	50174471	0.564842		2	3.54081		2	3.54081		2	3.54081		2.2	3.89489		0.9	1.59337		2.8	4.95714		2	3.54081		1.6	2.83265		1.9	3.36377		1.4985	0.0670019	0.794059	0.213581	1.39884	0.0809298
GGA3	712	Gga_rs14355993	Gga_rs16273133	50174471	50716202	0.541731		0.5	0.922967		0.5	0.922967		1.2	2.21512		1.3	2.39971		1.6	2.9535		1.1	2.03053		1	1.84593		0.7	1.29215		1.1	2.03053		1.3262	0.0923868	0.961128	0.168244	1.25801	0.104194
GGA3	713	Gga_rs16273133	Gga_rs14357110	50716202	51234048	0.517846		0.5	0.965538		0.5	0.965538		0.6	1.15865		0.3	0.579323		0	0		0.3	0.579323		1	1.93108		0.8	1.54486		1.1	2.12418		0.731486	0.232241	0.21065	0.41658	0.921535	0.178386
GGA3	714	Gga_rs14357110	Gga_rs14357733	51234048	51963341	0.729293		0.4	0.548476		0.4	0.548476		0	0		0.3	0.411357		0.6	0.822715		0	0		0.1	0.137119		0.3	0.411357		0	0		0.865364	0.193419	0.173054	0.431304	1.0651	0.143416
GGA3	715	Gga_rs14357733	Gga_rs16275065	51963341	52491400	0.528059		0.6	1.13624		0.6	1.13624		0.2	0.378746		1.3	2.46185		2.4	4.54495		0.8	1.51498		0	0		0	0		0	0		0.27281	0.3925	0.216189	0.41442	0.582798	0.280015
GGA3	716	Gga_rs16275065	Gga_rs14358523	52491400	53021616	0.530216		0	0		0	0		0.4	0.75441		2	3.77205		1	1.88602		1.7	3.20624		0	0		0	0		0	0		1.14457	0.126194	0.623067	0.26662	1.00472	0.157516
GGA3	717	Gga_rs14358523	Gga_rs15356349	53021616	53524256	0.50264		1.8	3.58109		1.8	3.58109		1.4	2.78529		0.8	1.5916		0.7	1.39265		1.6	3.18319		1.5	2.98424		1.9	3.78004		1.2	2.38739		0.966009	0.16702	0.876513	0.190376	0.796582	0.212847
GGA3	718	Gga_rs15356349	Gga_rs15357180	53524256	54072959	0.548703		1.7	3.09822		1.7	3.09822		1.3	2.36922		1.1	2.00473		1.7	3.09822		0	0		1.3	2.36922		1.2	2.18698		1.3	2.36922		0.838366	0.200913	0.801669	0.211372	0.440074	0.329942
GGA3	719	Gga_rs15357180	Gga_rs15358634	54072959	54637418	0.564459		1.1	1.94877		1.1	1.94877		2.3	4.0747		3	5.31482		2.3	4.0747		4.2	7.44075		1.5	2.65741		1.3	2.30309		1.9	3.36605		1.25776	0.104239	1.30902	0.0952642	0.755513	0.224971
GGA3	720	Gga_rs15358634	Gga_rs15359294	54637418	55168211	0.530793		0.4	0.753589		0.4	0.753589		0	0		0	0		0.1	0.188397		0	0		0.2	0.376795		0.3	0.565192		0.5	0.941987		1.15716	0.123604	1.01879	0.154152	0.668033	0.252056
GGA3	721	Gga_rs15359294	Gga_rs14361129	55168211	55794760	0.626549		0.5	0.798022		0.5	0.798022		0.3	0.478813		0.7	1.11723		0.5	0.798022		0.8	1.27684		0	0		0	0		0.2	0.319209		1.65154	0.0493141	1.45338	0.0730586	1.01459	0.155152
GGA3	722	Gga_rs14361129	Gga_rs15361511	55794760	56323775	0.529015		0.1	0.189031		0.1	0.189031		0.1	0.189031		0	0		0	0		0	0		0.8	1.51224		0.7	1.32321		0.2	0.378061		1.3001	0.0967838	1.13366	0.128468	0.961846	0.168063
GGA3	723	Gga_rs15361511	Gga_rs15362886	56323775	56963200	0.639425		0.9	1.40751		0.9	1.40751		1.4	2.18947		1.2	1.87669		0	0		2	3.12781		0.7	1.09473		0.9	1.40751		1.6	2.50225		1.00829	0.156657	-5.22226e-16	0.5	0.807461	0.2097
GGA3	724	Gga_rs15362886	Gga_rs14363060	56963200	57500164	0.536964		0.9	1.67609		0.9	1.67609		0.7	1.30363		0.6	1.11739		0.6	1.11739		1.1	2.04855		1.3	2.42102		1.2	2.23479		0.1	0.186232		0.0379636	0.484858	-0.598587	0.274724	0.655589	0.256044
GGA3	725	Gga_rs14363060	Gga_rs14363532	57500164	58125211	0.625047		1.2	1.91986		1.2	1.91986		0.6	0.959928		1.3	2.07984		1.4	2.23983		1.2	1.91986		0.8	1.2799		1.1	1.75987		0.5	0.79994		0.485088	0.313807	-0.0367458	0.485344	0.745329	0.228037
GGA3	726	Gga_rs14363532	Gga_rs16283727	58125211	58772653	0.647442		1.2	1.85345		1.2	1.85345		0.5	0.77227		0.4	0.617816		0	0		0.6	0.926724		0.9	1.39009		1.5	2.31681		0.5	0.77227		0.388559	0.348801	-0.840254	0.200383	1.07499	0.141189
GGA3	727	Gga_rs16283727	Gga_rs15999027	58772653	59337795	0.565142		0.4	0.707787		0.4	0.707787		0.7	1.23863		1.1	1.94641		1.7	3.00809		0.7	1.23863		0.4	0.707787		0.2	0.353893		0.7	1.23863		0.0889023	0.46458	-0.685713	0.246447	0.619858	0.267676
GGA3	728	Gga_rs15999027	Gga_rs14364481	59337795	59938760	0.600965		0.8	1.33119		0.8	1.33119		0.8	1.33119		1.4	2.32959		1.1	1.83039		1.6	2.66238		0.6	0.998394		0.7	1.16479		0.5	0.831995		0.483787	0.314269	-0.397613	0.345458	0.99744	0.159275
GGA3	729	Gga_rs14364481	Gga_rs16284375	59938760	60449141	0.510381		0.8	1.56746		0.8	1.56746		0.5	0.97966		0.4	0.783728		1.3	2.54712		0	0		0.6	1.17559		0.6	1.17559		0.6	1.17559		0.122154	0.451389	-0.30013	0.382039	0.699816	0.242021
GGA3	730	Gga_rs16284375	Gga_rs16284766	60449141	61088664	0.639523		0	0		0	0		0.1	0.156367		0	0		0	0		0	0		0.1	0.156367		0	0		0.1	0.156367		0.411028	0.340526	-0.0381131	0.484799	0.728749	0.233078
GGA3	731	Gga_rs16284766	Gga_rs16285159	61088664	61662101	0.573437		0.3	0.523161		0.3	0.523161		0.5	0.871935		1.5	2.61581		0	0		1.1	1.91826		0.1	0.174387		0	0		0.2	0.348774		0.77319	0.219705	0.311516	0.377704	0.936267	0.174568
GGA3	732	Gga_rs16285159	Gga_rs16285491	61662101	62189136	0.527035		0.5	0.948704		0.5	0.948704		0.5	0.948704		0.3	0.569222		1.6	3.03585		0.5	0.948704		0.7	1.32819		0.7	1.32819		0.6	1.13844		0.919686	0.178868	0.859836	0.19494	0.62464	0.266104
GGA3	733	Gga_rs16285491	Gga_rs14704406	62189136	62695010	0.505874		1.5	2.96517		1.5	2.96517		0.8	1.58142		2	3.95355		2.8	5.53498		0.5	0.988388		1	1.97678		1.3	2.56981		0.9	1.7791		1.07914	0.140263	1.22185	0.110882	0.294428	0.384215
GGA3	734	Gga_rs14704406	Gga_rs14366069	62695010	63224926	0.529916		0.3	0.566127		0.3	0.566127		0.1	0.188709		0.1	0.188709		0	0		0.9	1.69838		0.2	0.377418		0.3	0.566127		0.1	0.188709		1.27323	0.101468	1.68199	0.0462852	0.514832	0.303335
GGA3	735	Gga_rs14366069	Gga_rs16286651	63224926	63905442	0.680516		0.3	0.440842		0.3	0.440842		0.4	0.587789		1.2	1.76337		2.1	3.08589		0.7	1.02863		0.1	0.146947		0	0		0.2	0.293895		1.43494	0.075652	1.87193	0.030608	0.681706	0.247712
GGA3	736	Gga_rs16286651	Gga_rs16287032	63905442	64420086	0.514644		0.2	0.388618		0.2	0.388618		0.4	0.777236		0.6	1.16585		0	0		0.7	1.36016		0.4	0.777236		0.2	0.388618		0.4	0.777236		1.25549	0.10465	1.76595	0.038702	0.456745	0.323927
GGA3	737	Gga_rs16287032	Gga_rs14366989	64420086	64965581	0.545495		0.2	0.366639		0.2	0.366639		0.2	0.366639		0	0		0	0		0	0		0.1	0.18332		0.2	0.366639		0.3	0.549959		1.34758	0.0888971	1.549	0.0606907	0.565737	0.285786
GGA3	738	Gga_rs14366989	Gga_rs16288366	64965581	65586837	0.621256		0.1	0.160964		0.1	0.160964		1.3	2.09254		1.3	2.09254		0	0		2.6	4.18507		0.8	1.28771		0.1	0.160964		1.3	2.09254		1.46712	0.0711719	1.50396	0.0662961	0.857359	0.195623
GGA3	739	Gga_rs16288366	Gga_rs15372889	65586837	66113608	0.526771		0.3	0.569507		0.3	0.569507		0.8	1.51869		0.9	1.70852		0	0		1.7	3.22721		0.6	1.13901		0.5	0.949179		0.2	0.379672		1.0497	0.146929	1.28279	0.0997835	0.994725	0.159935
GGA3	740	Gga_rs15372889	Gga_rs16289999	66113608	66665479	0.551871		0.6	1.08721		0.6	1.08721		0.8	1.44961		0.9	1.63082		1.3	2.35562		0.6	1.08721		0.4	0.724807		0.2	0.362404		0.9	1.63082		1.38174	0.0835251	1.40763	0.0796206	0.930936	0.175943
GGA3	741	Gga_rs16289999	Gga_rs14368894	66665479	67216946	0.551467		0.3	0.544004		0.3	0.544004		0.2	0.362669		0	0		0	0		0	0		0.2	0.362669		0.4	0.725338		0.2	0.362669		1.04263	0.148559	0.811873	0.208432	1.02251	0.15327
GGA3	742	Gga_rs14368894	Gga_rs14369358	67216946	67774457	0.557511		0.2	0.358737		0.2	0.358737		0.2	0.358737		0	0		0	0		0	0		0.4	0.717475		0.4	0.717475		0.3	0.538106		0.90462	0.182833	0.753906	0.225453	0.748175	0.227177
GGA3	743	Gga_rs14369358	Gga_rs15375524	67774457	68301213	0.526756		0	0		0	0		0	0		0	0		0	0		0	0		0.2	0.379682		0	0		0.3	0.569524		0.320055	0.374463	-0.524571	0.299941	0.533047	0.297
GGA3	744	Gga_rs15375524	Gga_rs14370622	68301213	68941002	0.639789		3	4.68905		3	4.68905		1.7	2.65713		4.6	7.18987		4.8	7.50247		3.3	5.15795		1.8	2.81343		1.9	2.96973		1.7	2.65713		1.23603	0.108223	0.974405	0.164928	0.792351	0.214078
GGA3	745	Gga_rs14370622	Gga_rs14371332	68941002	69449494	0.508492		1.4	2.75324		1.4	2.75324		2.4	4.71984		1.8	3.53988		2.6	5.11316		2.2	4.32652		1.6	3.14656		1.6	3.14656		1.7	3.34322		1.22314	0.110639	1.24389	0.106769	0.901492	0.183663
GGA3	746	Gga_rs14371332	Gga_rs14371989	69449494	69995991	0.546497		1.9	3.47669		1.9	3.47669		0.8	1.46387		2.2	4.02564		4.7	8.60023		1	1.82984		1.5	2.74475		1.7	3.11072		1.2	2.1958		1.24025	0.107441	1.93903	0.0262488	0.582662	0.280061
GGA3	747	Gga_rs14371989	Gga_rs14372656	69995991	70516421	0.52043		3.6	6.91736		3.6	6.91736		3.5	6.72521		1.2	2.30579		0.2	0.384298		0.6	1.15289		3.8	7.30165		3.9	7.4938		3.9	7.4938		0.258449	0.39803	0.967464	0.166656	-0.641873	0.260478
GGA3	748	Gga_rs14372656	Gga_rs16295932	70516421	71131329	0.614908		1.8	2.92727		1.8	2.92727		1.3	2.11414		2.2	3.57777		1.9	3.08989		2.3	3.7404		1.6	2.60202		2.3	3.7404		1	1.62626		0.276551	0.391062	0.53374	0.296761	-0.214849	0.414942
GGA3	749	Gga_rs16295932	Gga_rs14373962	71131329	71695421	0.564092		1.8	3.19097		1.8	3.19097		1.7	3.01369		2.4	4.25463		2.6	4.60918		2.4	4.25463		1.5	2.65914		1.3	2.30459		1.4	2.48186		0.571583	0.283802	0.931423	0.175817	0.0654028	0.473927
GGA3	750	Gga_rs14373962	Gga_rs14374358	71695421	72278567	0.583146		0	0		0	0		0	0		0	0		0	0		0	0		0	0		0	0		0	0		0.687442	0.245902	1.03566	0.150181	0.131068	0.447861
GGA3	751	Gga_rs14374358	Gga_rs14374568	72278567	72915199	0.636632		0	0		0	0		0	0		0	0		0	0		0	0		0	0		0	0		0.3	0.47123		0.745575	0.227962	1.03566	0.150181	0.131068	0.447861
GGA3	752	Gga_rs14374568	Gga_rs14374856	72915199	73431788	0.516589		0	0		0	0		0	0		0	0		0	0		0	0		0	0		0	0		0	0		-0.0666677	0.473423	0.342205	0.366098	-0.249353	0.401544
GGA3	753	Gga_rs14374856	Gga_rs16298113	73431788	74001622	0.569834		0.6	1.05294		0.6	1.05294		0.2	0.350979		0.4	0.701959		0.5	0.877449		0	0		0.4	0.701959		0.7	1.22843		0	0		-0.142598	0.443304	4.24833e-16	0.5	-0.425134	0.335369
GGA3	754	Gga_rs16298113	Gga_rs15387110	74001622	74511910	0.510288		0.6	1.17581		0.6	1.17581		2.6	5.09516		5	9.79839		2.7	5.29113		6.8	13.3258		0.9	1.76371		0	0		1.8	3.52742		0.965526	0.167141	-0.101155	0.459714	0.816807	0.207019
GGA3	755	Gga_rs15387110	Gga_rs14376387	74511910	75069792	0.557882		0.1	0.179249		0.1	0.179249		1.9	3.40574		0	0		0	0		1.7	3.04724		0.8	1.434		0.1	0.179249		1.8	3.22649		1.65668	0.0487917	1.20907	0.113317	1.49722	0.0671682
GGA3	756	Gga_rs14376387	Gga_rs16300013	75069792	75576042	0.50625		1.3	2.5679		1.3	2.5679		0.4	0.790123		2.4	4.74074		2.6	5.1358		1.3	2.5679		0.2	0.395062		0	0		0.1	0.197531		2.22195	0.0131434	2.35471	0.0092686	1.53179	0.0627869
GGA3	757	Gga_rs16300013	Gga_rs15389924	75576042	76195958	0.619916		0	0		0	0		0.7	1.12919		0.4	0.645249		0	0		0.8	1.2905		0.4	0.645249		0	0		0.5	0.806561		2.11698	0.0171306	2.27248	0.0115288	1.4643	0.0715554
GGA3	758	Gga_rs15389924	Gga_rs16300914	76195958	76750750	0.554792		0.3	0.540743		0.3	0.540743		0	0		0	0		0	0		0	0		0.4	0.720991		1.2	2.16297		0	0		1.95315	0.0254008	1.65618	0.0488426	1.4643	0.0715554
GGA3	759	Gga_rs16300914	Gga_rs15390950	76750750	77266554	0.515804		0	0		0	0		0	0		0	0		0	0		0	0		0	0		0	0		0	0		1.95315	0.0254008	1.65618	0.0488426	1.54074	0.0616901
GGA3	760	Gga_rs15390950	Gga_rs14378286	77266554	77785946	0.519392		0	0		0	0		0	0		0	0		0	0		0	0		0	0		0	0		0	0		1.95315	0.0254008	1.65618	0.0488426	1.54074	0.0616901
GGA3	761	Gga_rs14378286	Gga_rs15393123	77785946	78311339	0.525393		0.7	1.33234		0.7	1.33234		0.9	1.713		0.7	1.33234		0.6	1.142		1.4	2.66467		1	1.90334		1	1.90334		0.9	1.713		1.79788	0.0360982	1.54317	0.0613946	1.56831	0.0584041
GGA3	762	Gga_rs15393123	Gga_rs15395065	78311339	78881548	0.570209		2.6	4.55973		2.6	4.55973		2.1	3.68286		3.3	5.78735		6.1	10.6978		2.7	4.73511		2.3	4.03361		2.1	3.68286		2.5	4.38436		0.684965	0.246683	1.67517	0.0469505	0.559063	0.288059
GGA3	763	Gga_rs15395065	Gga_rs16303887	78881548	79418053	0.536505		1.8	3.35505		1.8	3.35505		2.1	3.91422		2.7	5.03257		0	0		3	5.59175		1.3	2.42309		1.6	2.98226		1.5	2.79587		1.36829	0.08561	1.13054	0.129123	0.930564	0.17604
GGA3	764	Gga_rs16303887	Gga_rs14381032	79418053	80189241	0.771188		1.4	1.81538		1.4	1.81538		1.4	1.81538		2.3	2.98241		2	2.5934		1.7	2.20439		1.9	2.46373		1.2	1.55604		1.6	2.07472		0.727819	0.233362	0.532937	0.297039	0.633826	0.263097
GGA3	765	Gga_rs14381032	Gga_rs14381735	80189241	80745288	0.556047		1	1.79841		1	1.79841		2.8	5.03555		2.1	3.77666		1	1.79841		3.8	6.83395		1.5	2.69761		1.1	1.97825		2.2	3.9565		0.870529	0.192006	0.473594	0.317895	0.846285	0.198697
GGA3	766	Gga_rs14381735	Gga_rs14382376	80745288	81250396	0.505108		0.3	0.593932		0.3	0.593932		1.7	3.36562		1.1	2.17775		0.9	1.7818		1.1	2.17775		0.8	1.58382		0.3	0.593932		1.8	3.56359		1.05516	0.145675	1.02559	0.152542	0.665566	0.252844
GGA3	767	Gga_rs14382376	Gga_rs13694700	81250396	81765384	0.514988		0.7	1.35925		0.7	1.35925		0.4	0.776717		0	0		0	0		0.9	1.74761		0.6	1.16508		0.8	1.55343		0	0		0.865255	0.193449	0.767907	0.221271	0.833586	0.202257
GGA3	768	Gga_rs13694700	Gga_rs13694980	81765384	82279428	0.514044		1.3	2.52897		1.3	2.52897		1.5	2.91804		0.9	1.75082		0	0		0.9	1.75082		1.9	3.69618		1.7	3.30711		2.1	4.08525		0.535334	0.29621	0.24006	0.405142	0.570645	0.28412
GGA3	769	Gga_rs13694980	Gga_rs14384486	82279428	82988432	0.709004		0.6	0.846258		0.6	0.846258		1.1	1.55147		1.1	1.55147		1.7	2.39773		1	1.41043		0.6	0.846258		0	0		1.1	1.55147		0.766903	0.221569	0.854333	0.19646	0.456203	0.324122
GGA3	770	Gga_rs14384486	Gga_rs16309837	82988432	83552489	0.564057		0.5	0.886435		0.5	0.886435		0.8	1.4183		0.8	1.4183		0	0		1	1.77287		0.5	0.886435		0.8	1.4183		0.3	0.531861		0.611328	0.270491	-0.72209	0.23512	0.586648	0.27872
GGA3	771	Gga_rs16309837	Gga_rs16310344	83552489	84090533	0.538044		0.2	0.371717		0.2	0.371717		0.9	1.67273		0.4	0.743434		0	0		1.1	2.04444		1.1	2.04444		0.7	1.30101		1.7	3.15959		-0.070313	0.471972	-0.387992	0.349011	0.154758	0.438506
GGA3	772	Gga_rs16310344	Gga_rs14386273	84090533	84604760	0.514227		0.6	1.1668		0.6	1.1668		1.5	2.917		1.7	3.30593		1.7	3.30593		1.6	3.11147		0.3	0.5834		0.1	0.194467		0.4	0.777867		0.293464	0.384584	-0.0811832	0.467648	0.402653	0.343602
GGA3	773	Gga_rs14386273	Gga_rs15410503	84604760	85116441	0.511681		1.1	2.14978		1.1	2.14978		0.1	0.195434		0	0		0	0		0	0		1.7	3.32238		1.5	2.93151		2	3.90869		-0.614472	0.269452	-0.685713	0.246447	-0.467963	0.319906
GGA3	774	Gga_rs15410503	Gga_rs13696324	85116441	85695046	0.578605		1.2	2.07395		1.2	2.07395		1.8	3.11093		1.8	3.11093		1.7	2.9381		1.7	2.9381		0.9	1.55547		0.8	1.38264		0.8	1.38264		-0.353452	0.361875	-0.521772	0.300915	-0.0510661	0.479636
GGA3	775	Gga_rs13696324	Gga_rs14387993	85695046	86213039	0.517993		0.2	0.386106		0.2	0.386106		0.5	0.965264		0.9	1.73748		0	0		2	3.86106		0.1	0.193053		0.2	0.386106		0.1	0.193053		0.188323	0.425312	-0.285384	0.387675	0.194708	0.422811
GGA3	776	Gga_rs14387993	Gga_rs15413548	86213039	86807496	0.594457		0.1	0.168221		0.1	0.168221		0.1	0.168221		0.4	0.672883		0	0		0.7	1.17755		0	0		0.2	0.336441		0	0		0.751555	0.226159	0.340289	0.366819	0.675827	0.249575
GGA3	777	Gga_rs15413548	Gga_rs14388518	86807496	87307807	0.500311		0	0		0	0		0.2	0.399751		0	0		0	0		0	0		0.1	0.199876		0	0		0.1	0.199876		0.553673	0.289901	-0.43756	0.330853	0.714978	0.237311
GGA3	778	Gga_rs14388518	Gga_rs16314224	87307807	87962245	0.654438		0	0		0	0		0.1	0.152803		0	0		0	0		0	0		0.1	0.152803		0	0		0.2	0.305606		0.408465	0.341466	-0.0502332	0.479968	0.502821	0.307545
GGA3	779	Gga_rs16314224	Gga_rs14389073	87962245	88500431	0.538186		0.2	0.371619		0.2	0.371619		0	0		0.3	0.557428		0.6	1.11486		0	0		0	0		0	0		0	0		0.88632	0.187723	0.586387	0.278808	0.735088	0.231143
GGA3	780	Gga_rs14389073	Gga_rs16315202	88500431	89065215	0.564784		0	0		0	0		0.6	1.06235		0	0		0	0		0	0		0.5	0.885294		0.1	0.177059		0.7	1.23941		0	0.5	-0.295632	0.383755	0.172814	0.431399
GGA3	781	Gga_rs16315202	Gga_rs16315893	89065215	89579970	0.514755		0.6	1.1656		0.6	1.1656		0.1	0.194267		0	0		1.5	2.91401		0	0		0.3	0.582802		0.6	1.1656		0.2	0.388534		0.796082	0.212992	0.984722	0.16238	0.825816	0.204454
GGA3	782	Gga_rs16315893	Gga_rs16316616	89579970	90081808	0.501838		0.6	1.1956		0.6	1.1956		1.5	2.98901		1.9	3.78608		0.7	1.39487		1	1.99267		1	1.99267		0.4	0.79707		1.5	2.98901		0.784132	0.216481	0.776303	0.218785	0.341971	0.366186
GGA3	783	Gga_rs16316616	Gga_rs14391501	90081808	90595257	0.513449		0.5	0.973807		0.5	0.973807		0.4	0.779045		0	0		0.7	1.36333		1.4	2.72666		0.3	0.584284		0.5	0.973807		0.3	0.584284		0.189051	0.425026	0.914431	0.180245	0.040613	0.483802
GGA3	784	Gga_rs14391501	Gga_rs15421146	90595257	91105602	0.510345		1.6	3.13513		1.6	3.13513		2.1	4.11486		5	9.79729		3.4	6.66216		5.2	10.1892		1.4	2.74324		1.2	2.35135		1.5	2.93919		1.40397	0.0801632	1.62817	0.0517441	0.851189	0.197332
GGA3	785	Gga_rs15421146	Gga_rs15422474	91105602	91608441	0.502839		0.4	0.795483		0.4	0.795483		0.8	1.59097		0.4	0.795483		0	0		0.5	0.994354		0.5	0.994354		0.4	0.795483		0.6	1.19322		1.36594	0.0859792	1.45377	0.0730056	0.824671	0.204779
GGA3	786	Gga_rs15422474	Gga_rs15423460	91608441	92176895	0.568454		0.2	0.351831		0.2	0.351831		0	0		0.2	0.351831		0.6	1.05549		0	0		0	0		0	0		0	0		1.46917	0.0708928	1.63632	0.0508866	0.879917	0.189452
GGA3	787	Gga_rs15423460	Gga_rs14393645	92176895	92677605	0.50071		0	0		0	0		0.1	0.199716		0	0		0	0		0.2	0.399433		0.1	0.199716		0.1	0.199716		0.1	0.199716		1.33412	0.0910824	1.41078	0.0791542	0.896708	0.184938
GGA3	788	Gga_rs14393645	Gga_rs16320501	92677605	93238387	0.560782		0	0		0	0		0.1	0.178322		0.7	1.24826		0	0		0.7	1.24826		0	0		0	0		0	0		1.75083	0.0399876	1.45377	0.0730056	1.23482	0.10845
GGA3	789	Gga_rs16320501	Gga_rs13698783	93238387	93850191	0.611804		0.4	0.653804		0.4	0.653804		0.1	0.163451		0.7	1.14416		1.8	2.94212		0	0		0	0		0	0		0	0		2.0676	0.0193389	1.80605	0.0354555	1.28911	0.0986795
GGA3	790	Gga_rs13698783	Gga_rs14395234	93850191	94457721	0.60753		1.2	1.97521		1.2	1.97521		1.5	2.46901		1.9	3.12742		1.5	2.46901		2.8	4.60883		1.2	1.97521		1.3	2.13981		1.3	2.13981		1.98917	0.0233409	1.6588	0.0485778	1.67895	0.0465812
GGA3	791	Gga_rs14395234	Gga_rs15428808	94457721	95038404	0.580683		0	0		0	0		1.9	3.27201		1.4	2.41095		0.7	1.20548		2.2	3.78864		1.1	1.89432		0	0		1.8	3.0998		2.06454	0.0194833	1.86474	0.0311091	1.44866	0.0737164
GGA3	792	Gga_rs15428808	Gga_rs14396513	95038404	95574327	0.535923		0.5	0.93297		0.5	0.93297		0.1	0.186594		0.7	1.30616		0.7	1.30616		0.2	0.373188		0.1	0.186594		0.3	0.559782		0.2	0.373188		1.31204	0.0947528	1.44138	0.0747388	0.761164	0.22328
GGA3	793	Gga_rs14396513	Gga_rs14396929	95574327	96188765	0.614438		0.2	0.325501		0.2	0.325501		0.3	0.488251		0.4	0.651001		0.2	0.325501		0.6	0.976502		0.3	0.488251		0.4	0.651001		0.2	0.325501		1.40411	0.0801428	1.50888	0.0656649	0.90714	0.182166
GGA3	794	Gga_rs14396929	Gga_rs16324467	96188765	96753654	0.564889		0.3	0.531078		0.3	0.531078		0.5	0.88513		0.9	1.59323		0.3	0.531078		1.2	2.12431		0.1	0.177026		0	0		0.2	0.354052		1.58882	0.0560508	1.40702	0.0797104	1.11781	0.131824
GGA3	795	Gga_rs16324467	Gga_rs14398101	96753654	97369473	0.615819		0	0		0	0		0.3	0.487156		0.1	0.162385		0	0		0.5	0.811927		0	0		0	0		0	0		1.66446	0.0480101	1.45765	0.0724691	1.20964	0.113209
GGA3	796	Gga_rs14398101	Gga_rs13700116	97369473	97873552	0.504079		0	0		0	0		1.3	2.57896		1.2	2.38058		0	0		1.9	3.76925		0.9	1.78543		0	0		1.5	2.97572		1.43588	0.0755181	1.45765	0.0724691	1.05055	0.146733
GGA3	797	Gga_rs13700116	Gga_rs14399042	97873552	98407924	0.534372		0.4	0.748542		0.4	0.748542		0.7	1.30995		1.1	2.05849		1.6	2.99417		1	1.87136		0.3	0.561407		0	0		0.5	0.935678		1.4381	0.0752028	1.38827	0.0825276	1.1241	0.130485
GGA3	798	Gga_rs14399042	Gga_rs16327162	98407924	98992178	0.584254		2.2	3.76549		2.2	3.76549		3.6	6.1617		3.7	6.33286		3.8	6.50402		2.7	4.62128		2.9	4.96359		2.4	4.1078		3.7	6.33286		1.33189	0.091448	1.61903	0.0527204	0.517104	0.302542
GGA3	799	Gga_rs16327162	Gga_rs16328124	98992178	99505882	0.513704		3.3	6.42393		3.3	6.42393		1.2	2.33598		2.2	4.28262		4	7.78659		1.4	2.7253		2.6	5.06128		2.9	5.64527		1.6	3.11463		1.03843	0.149535	1.45872	0.0723205	0.388398	0.348861
GGA3	800	Gga_rs16328124	Gga_rs13701265	99505882	100037572	0.53169		1.2	2.25695		1.2	2.25695		3	5.64239		2.6	4.89007		2.3	4.32583		2.1	3.94967		1.4	2.63311		0.6	1.12848		2.9	5.45431		1.15076	0.124915	1.77336	0.0380844	0.177674	0.42949
GGA3	801	Gga_rs13701265	Gga_rs15438311	100037572	100599683	0.562111		0.1	0.177901		0.1	0.177901		1.3	2.31271		1	1.77901		0	0		2.6	4.62542		0.7	1.24531		0.6	1.0674		1.1	1.95691		1.18823	0.117372	1.65786	0.0486727	0.395878	0.346098
GGA3	802	Gga_rs15438311	Gga_rs14402041	100599683	101118267	0.518584		0.5	0.964164		0.5	0.964164		0.3	0.578498		0.2	0.385666		0.5	0.964164		0	0		0.5	0.964164		0.3	0.578498		0.4	0.771331		0.868489	0.192563	1.61164	0.0535205	0.107576	0.457166
GGA3	803	Gga_rs14402041	Gga_rs16330520	101118267	101653322	0.535055		0	0		0	0		0	0		0.5	0.934483		0	0		0.6	1.12138		0	0		0	0		0	0		0.980772	0.163353	1.61164	0.0535205	0.128717	0.448791
GGA3	804	Gga_rs16330520	Gga_rs13701733	101653322	102177076	0.523754		0.3	0.572788		0.3	0.572788		0.6	1.14558		0.1	0.190929		0.5	0.954647		0	0		0.3	0.572788		0.3	0.572788		0.4	0.763717		0.859917	0.194917	1.64185	0.0503101	-0.045919	0.481687
GGA3	805	Gga_rs13701733	Gga_rs16331984	102177076	102952965	0.775889		0	0		0	0		1.1	1.41773		0.8	1.03108		0	0		1.7	2.19104		0.6	0.773306		0.1	0.128884		1.1	1.41773		0.673935	0.250176	1.19514	0.116015	-0.0223292	0.491093
GGA3	806	Gga_rs16331984	Gga_rs14404186	102952965	103453892	0.500927		0.2	0.39926		0.2	0.39926		1.2	2.39556		0.8	1.59704		0	0		1.3	2.59519		0.8	1.59704		0.2	0.39926		1.2	2.39556		0.47664	0.316809	0.847596	0.198331	0.239171	0.405486
GGA3	807	Gga_rs14404186	Gga_rs16333383	103453892	104038879	0.584987		0.2	0.341888		0.2	0.341888		0.8	1.36755		0.6	1.02566		0.7	1.19661		0.8	1.36755		0.3	0.512832		0.2	0.341888		0.4	0.683776		0.821063	0.205805	0.848343	0.198124	0.396245	0.345962
GGA3	808	Gga_rs16333383	Gga_rs14405433	104038879	104590745	0.551866		1.8	3.26166		1.8	3.26166		3.3	5.97971		1.8	3.26166		1.9	3.44286		1.7	3.08046		2.1	3.80527		0.9	1.63083		3.8	6.88573		0.213904	0.415311	0.512235	0.304243	0.0749265	0.470137
GGA3	809	Gga_rs14405433	Gga_rs13702830	104590745	105140997	0.550252		0	0		0	0		2.6	4.72511		2.2	3.99817		0	0		3.4	6.17899		1.6	2.90776		0.7	1.27214		2.7	4.90684		0.314258	0.376662	0.458946	0.323136	-0.119197	0.45256
GGA3	810	Gga_rs13702830	Gga_rs15447677	105140997	105788044	0.647047		0	0		0	0		0.3	0.463645		0	0		0	0		0	0		0.2	0.309097		0	0		0.4	0.618193		0.358884	0.359841	0.382252	0.351137	-0.119197	0.45256
GGA3	811	Gga_rs15447677	Gga_rs15448346	105788044	106355106	0.567062		0.2	0.352695		0.2	0.352695		0.1	0.176348		0	0		0.9	1.58713		0	0		0.1	0.176348		0	0		0.2	0.352695		0.123062	0.451029	0.795023	0.2133	-0.316811	0.375694
GGA3	812	Gga_rs15448346	Gga_rs16336577	106355106	106877874	0.522768		1.2	2.29547		1.2	2.29547		1.4	2.67805		1.3	2.48676		1.1	2.10418		1.3	2.48676		1.2	2.29547		1.3	2.48676		1.3	2.48676		0.22764	0.409963	0.544939	0.292898	-0.207306	0.417885
GGA3	813	Gga_rs16336577	Gga_rs14408362	106877874	107571653	0.693779		16.7	24.0711		16.7	24.0711		4.5	6.48622		8.5	12.2517		12.6	18.1614		5	7.20691		11.2	16.1435		18.6	26.8097		4.3	6.19794		-0.629215	0.264604	-1.10546	0.13448	-0.163604	0.435022
GGA3	814	Gga_rs14408362	Gga_rs15452463	107571653	108081639	0.509986		8.1	15.8828		8.1	15.8828		4	7.84335		3.8	7.45118		8.2	16.0789		0	0		6.2	12.1572		7.5	14.7063		5.2	10.1964		-1.18956	0.117109	-0.787333	0.215544	-1.26428	0.103065
GGA3	815	Gga_rs15452463	Gga_rs16339134	108081639	108642935	0.561296		7.1	12.6493		7.1	12.6493		5.1	9.08611		5.8	10.3332		2.5	4.45398		8.4	14.9654		5.5	9.79875		7.3	13.0056		4.8	8.55164		-1.08968	0.137928	-1.82385	0.0340871	-0.506091	0.306397
GGA3	816	Gga_rs16339134	Gga_rs16340117	108642935	109305291	0.662356		0.9	1.35879		0.9	1.35879		3.3	4.98222		1.6	2.41562		0.8	1.20781		2.3	3.47245		2.7	4.07636		1.9	2.86855		2.8	4.22733		-1.27659	0.100873	-2.25987	0.0119145	-0.225512	0.410791
GGA3	817	Gga_rs16340117	Gga_rs13525785	109305291	109820092	0.514801		1.2	2.331		1.2	2.331		2.6	5.0505		0.4	0.776999		0	0		0.6	1.1655		2.5	4.85625		2	3.885		3.2	6.21599		-1.94365	0.0259691	-2.51636	0.00592866	-0.833751	0.202211
GGA3	818	Gga_rs13525785	Gga_rs15457973	109820092	110329911	0.509819		3.4	6.66903		3.4	6.66903		3.2	6.27674		6	11.7689		6.6	12.9458		5.4	10.592		2.4	4.70755		2.3	4.51141		2.2	4.31526		-0.971488	0.165653	-1.5748	0.0576517	-0.16635	0.433941
GGA3	819	Gga_rs15457973	Gga_rs15459074	110329911	110830630	0.500719		0.8	1.5977		0.8	1.5977		2.5	4.99282		2.6	5.19253		0.2	0.399426		5.2	10.3851		1.4	2.79598		0.5	0.998564		2.3	4.59339		-0.66827	0.251981	-1.81107	0.0350651	0.328981	0.371085
GGA3	820	Gga_rs15459074	Gga_rs14412837	110830630	111347880	0.51725		0	0		0	0		2	3.8666		2.4	4.63992		0.5	0.966651		4.5	8.69986		0.7	1.35331		0	0		1.6	3.09328		-0.320939	0.374128	-1.68467	0.0460257	0.762906	0.22276
GGA3	821	Gga_rs14412837	Gga_rs16343858	111347880	111852233	0.504353		0.5	0.991369		0.5	0.991369		3.4	6.74131		4.6	9.1206		2	3.96548		6.9	13.6809		1.3	2.57756		0.3	0.594821		2.6	5.15512		1.01423	0.155238	-0.224079	0.411348	1.29991	0.0968163
GGA3	822	Gga_rs16343858	Gga_rs14414145	111852233	112388489	0.536256		2	3.72956		2	3.72956		0.5	0.932391		1.6	2.98365		2.8	5.22139		1	1.86478		0.9	1.6783		1.5	2.79717		0.3	0.559434		1.77983	0.0375516	-0.100996	0.459777	2.20299	0.0137979
GGA3	823	Gga_rs14414145	Gga_rs14414808	112388489	112940708	0.552219		0.7	1.26761		0.7	1.26761		2.1	3.80284		0.5	0.905438		0	0		0.3	0.543263		1.7	3.07849		1	1.81088		2.4	4.3461		1.55872	0.0595308	0.962284	0.167954	1.43813	0.0751985
GGA3	824	Gga_rs14414808	Gga_rs15465903	112940708	113510741	0.570033		0	0		0	0		0.3	0.526285		0.7	1.228		0	0		2.9	5.08742		0	0		0	0		0	0		2.07579	0.0189566	1.33207	0.0914183	1.99968	0.0227672
GGA3	825	Gga_rs15465903	Gga_rs14415479	113510741	113623865	0.113124		0	0		0	0		0	0		0	0		0	0		0	0		0	0		0	0		0	0		2.68139	0.0036658	1.97953	0.0238782	2.47037	0.00674871
GGA4	826	Gga_rs13546533	Gga_rs15472559	109228	651246	0.542018		0.1	0.184496		0	0		0.1	0.184496		0	0		0	0		0.9	1.66046		0.1	0.184496		0	0		0.2	0.368991
GGA4	827	Gga_rs15472559	Gga_rs14418209	651246	1236886	0.58564		1.2	2.04904		1	1.70753		1.5	2.5613		0.8	1.36603		0.8	1.36603		0	0		1.3	2.21979		1.1	1.87829		1.7	2.90281
GGA4	828	Gga_rs14418209	Gga_rs14419128	1236886	1950705	0.713819		3.7	5.18339		3.4	4.76311		3.4	4.76311		4.5	6.30412		3	4.20275		5.9	8.2654		3.4	4.76311		3.7	5.18339		2.5	3.50229
GGA4	829	Gga_rs14419128	Gga_rs16350458	1950705	2518369	0.567664		5.8	10.2173		8.8	15.5021		3.6	6.34178		6.6	11.6266		9.1	16.0306		4.5	7.92722		5.7	10.0412		8.6	15.1498		3.7	6.51794
GGA4	830	Gga_rs16350458	Gga_rs15476329	2518369	3043612	0.525243		2.9	5.52125		3.1	5.90203		3.1	5.90203		3.7	7.04436		2.3	4.37893		5	9.5194		3.1	5.90203		4	7.61552		2.4	4.56931
GGA4	831	Gga_rs15476329	Gga_rs14421068	3043612	3589921	0.546309		4.1	7.50491		6.5	11.898		1.5	2.7457		6.9	12.6302		6.8	12.4472		3.1	5.67444		3.4	6.22358		5	9.15233		1.3	2.37961
GGA4	832	Gga_rs14421068	Gga_rs14421700	3589921	4166715	0.576794		6.2	10.7491		5.1	8.84198		7.7	13.3497		3.5	6.06802		6.4	11.0958		3.9	6.76151		7.4	12.8295		4.6	7.97512		9.9	17.1638
GGA4	833	Gga_rs14421700	Gga_rs14422464	4166715	4796130	0.629415		5.3	8.42052		5.2	8.26164		4.6	7.30837		6	9.53266		4.5	7.1495		7	11.1214		2.6	4.13082		3.7	5.87847		1.7	2.70092		1.07309	0.141616	0.430472	0.333426	1.06846	0.142657
GGA4	834	Gga_rs14422464	Gga_rs14422969	4796130	5313157	0.517027		1.4	2.70779		1.5	2.9012		1.8	3.48144		2.2	4.2551		3.4	6.57606		3	5.8024		3.8	7.34971		5	9.67067		3	5.8024		0.736	0.230865	0.114205	0.454538	0.9398	0.17366
GGA4	835	Gga_rs14422969	Gga_rs14423455	5313157	5936570	0.623413		2.3	3.68937		3.6	5.77466		0.9	1.44367		3.5	5.61426		4	6.41629		1.4	2.2457		1.2	1.92489		1.6	2.56652		0.8	1.28326		1.30635	0.0957166	0.620352	0.267513	1.27921	0.100412
GGA4	836	Gga_rs14423455	Gga_rs16356059	5936570	6524465	0.587895		0.3	0.510295		0.1	0.170098		0.4	0.680394		0	0		0.6	1.02059		0	0		0.2	0.340197		0.2	0.340197		0.3	0.510295		1.06936	0.142454	0.840046	0.200441	0.75919	0.22387
GGA4	837	Gga_rs16356059	Gga_rs16356463	6524465	7103297	0.578832		0.3	0.518285		0.7	1.20933		0	0		0.6	1.03657		1.2	2.07314		0	0		0.4	0.691047		0.7	1.20933		0	0		0.978373	0.163945	0.898196	0.184541	0.670876	0.25115
GGA4	838	Gga_rs16356463	Gga_rs14424671	7103297	7628755	0.525458		0.2	0.38062		0	0		0.2	0.38062		0	0		0	0		0	0		0.1	0.19031		0	0		0.4	0.761241		0.862367	0.194243	1.28984	0.0985538	0.181846	0.427852
GGA4	839	Gga_rs14424671	Gga_rs16357350	7628755	8167322	0.538567		0.4	0.742712		0.5	0.92839		0.4	0.742712		0.1	0.185678		0	0		0	0		0.3	0.557034		0.6	1.11407		0	0		-0.0271338	0.489177	0.863511	0.193928	-0.155401	0.438253
GGA4	840	Gga_rs16357350	Gga_rs14425855	8167322	8719207	0.551885		0.9	1.63077		0.8	1.44958		1.1	1.99317		1.6	2.89915		0.9	1.63077		2.5	4.52993		0.4	0.724789		0	0		1.8	3.26155		1.47316	0.0703544	0.74388	0.228474	1.24058	0.10738
GGA4	841	Gga_rs14425855	Gga_rs16358942	8719207	9288658	0.569451		2.2	3.86337		1.5	2.63412		3	5.26823		3.3	5.79506		0.6	1.05365		5.1	8.95599		2.6	4.5658		2.8	4.91702		1.7	2.98533		0.733252	0.231703	-0.0590082	0.476473	0.888417	0.187158
GGA4	842	Gga_rs16358942	Gga_rs14427055	9288658	9790588	0.50193		1.3	2.59		0.5	0.996155		1.7	3.38693		0	0		1.1	2.19154		0	0		1.5	2.98846		0.6	1.19539		1.9	3.78539		0.84706	0.198481	0.647218	0.258745	0.5253	0.299687
GGA4	843	Gga_rs14427055	Gga_rs16360130	9790588	10337624	0.547036		0	0		0.6	1.09682		0	0		0	0		0	0		0	0		0	0		1.1	2.01084		0	0		0.0432394	0.482755	-0.679008	0.248566	0.404034	0.343094
GGA4	844	Gga_rs16360130	Gga_rs16360867	10337624	10896553	0.558929		1.9	3.39936		1.3	2.32588		2.3	4.11501		1.4	2.50479		1.1	1.96805		1.8	3.22044		2.1	3.75719		1.2	2.14696		2.6	4.65175		-0.154897	0.438451	-0.840254	0.200383	0.242629	0.404146
GGA4	845	Gga_rs16360867	Gga_rs14428592	10896553	11431620	0.535067		2.8	5.23299		1.3	2.4296		3.9	7.28881		2.2	4.11163		1.6	2.99028		2.6	4.8592		3.1	5.79367		0.6	1.12135		4.1	7.66259		-0.523879	0.300181	-0.626882	0.265368	-0.107658	0.457134
GGA4	846	Gga_rs14428592	Gga_rs14429288	11431620	12018705	0.587085		3.3	5.62099		3.4	5.79132		3.2	5.45066		3.9	6.64299		5.6	9.53865		2.5	4.25833		3.2	5.45066		3.3	5.62099		3.5	5.96166		-0.209221	0.417138	0.207159	0.417943	-0.218082	0.413682
GGA4	847	Gga_rs14429288	Gga_rs15497238	12018705	12579956	0.561251		2.1	3.74164		2.1	3.74164		2.3	4.09799		3.3	5.87972		3.7	6.59242		2.5	4.45434		1.8	3.20712		1.4	2.49443		2.2	3.91981		0.274153	0.391983	0.964075	0.167504	-0.149	0.440777
GGA4	848	Gga_rs15497238	Gga_rs15499036	12579956	13196027	0.616071		1.5	2.43478		1.8	2.92174		1	1.62319		0.6	0.973914		1.2	1.94783		0	0		1.6	2.5971		2	3.24638		1.3	2.11015		-0.334418	0.369032	0.496034	0.309935	-0.550656	0.290935
GGA4	849	Gga_rs15499036	Gga_rs14431357	13196027	13803690	0.607663		1.2	1.97478		1.3	2.13934		1.4	2.30391		3.2	5.26608		3.8	6.25347		2.8	4.60782		0.9	1.48108		0.7	1.15195		1.2	1.97478		0.11268	0.455142	1.80688	0.0353907	-0.960709	0.168349
GGA4	850	Gga_rs14431357	Gga_rs14432239	13803690	14385882	0.582192		2.1	3.60706		0.7	1.20235		3.3	5.66823		2.5	4.29412		0.6	1.03059		4.2	7.21411		1.8	3.09176		0.8	1.37412		2.7	4.63765		0.693315	0.244056	1.64217	0.0502773	-0.226316	0.410478
GGA4	851	Gga_rs14432239	Gga_rs16366858	14385882	15009944	0.624062		0.7	1.12168		0.7	1.12168		0.8	1.28192		0.9	1.44216		2	3.20481		0	0		1	1.6024		0.4	0.640962		1.4	2.24337		0.65256	0.25702	2.2639	0.0117902	-0.487565	0.312929
GGA4	852	Gga_rs16366858	Gga_rs16367589	15009944	15661993	0.652049		0.8	1.2269		0.4	0.613451		1.2	1.84035		1.8	2.76053		1.3	1.99372		2.1	3.22062		0.5	0.766814		0.3	0.460088		1.2	1.84035		1.17433	0.120132	2.547	0.00543263	-0.168736	0.433002
GGA4	853	Gga_rs16367589	Gga_rs14433984	15661993	16243986	0.581993		1.2	2.06188		1.5	2.57735		0.6	1.03094		2.7	4.63923		0.6	1.03094		2.2	3.78011		0.9	1.54641		1	1.71823		0.3	0.51547		1.88122	0.0299709	2.22785	0.0129452	0.480624	0.315392
GGA4	854	Gga_rs14433984	Gga_rs16369168	16243986	16774922	0.530936		0.8	1.50677		1.3	2.44851		0.9	1.69512		2	3.76693		7.3	13.7493		0.6	1.13008		0.5	0.941733		0.2	0.376693		1.3	2.44851		2.19821	0.0139672	3.43774	0.000293298	0.568405	0.28488
GGA4	855	Gga_rs16369168	Gga_rs15506853	16774922	17296765	0.521843		1.2	2.29954		0.3	0.574886		1.2	2.29954		2.5	4.79071		0	0		1.8	3.44931		1	1.91629		0.8	1.53303		1.2	2.29954		2.2467	0.0123297	2.85768	0.00213375	0.644368	0.259668
GGA4	856	Gga_rs15506853	Gga_rs16370656	17296765	17857124	0.560359		1.8	3.21223		1.8	3.21223		2	3.56914		4.6	8.20902		8	14.2766		3.5	6.246		0.9	1.60611		0.3	0.535371		1.5	2.67686		3.31331	0.000460993	4.69	1.36604e-06	1.22641	0.110023
GGA4	857	Gga_rs16370656	Gga_rs13646171	17857124	18436714	0.57959		0.7	1.20775		0.6	1.03521		1	1.72536		2	3.45072		1.9	3.27818		2.2	3.79579		0.3	0.517607		0	0		0.3	0.517607		3.23492	0.000608391	4.54864	2.69972e-06	1.30617	0.0957471
GGA4	858	Gga_rs13646171	Gga_rs14436054	18436714	18942595	0.505881		0	0		0	0		0	0		0	0		0	0		0.1	0.197675		0	0		0	0		0	0		3.24266	0.000592088	4.68442	1.40377e-06	1.16619	0.121769
GGA4	859	Gga_rs14436054	Gga_rs15508696	18942595	20810001	1.86741		0	0		0	0		0	0		0	0		0	0		0	0		0	0		0	0		0	0		3.36413	0.00038393	4.44233	4.44951e-06	1.49028	0.0680759
GGA4	860	Gga_rs15508696	Gga_rs15509509	20810001	21417031	0.60703		0	0		0	0		0	0		0	0		0	0		0	0		0	0		0	0		0	0		3.14139	0.000840749	4.2975	8.63684e-06	1.40162	0.080514
GGA4	861	Gga_rs15509509	Gga_rs16372097	21417031	21968727	0.551696		0	0		0	0		0	0		0.2	0.362518		0	0		0.1	0.181259		0	0		0	0		0	0		2.89423	0.00190043	4.52741	2.98555e-06	1.06228	0.144054
GGA4	862	Gga_rs16372097	Gga_rs15510664	21968727	22515342	0.546615		0.2	0.365888		0	0		0.5	0.914721		0.1	0.182944		0	0		0.5	0.914721		0.3	0.548832		0	0		0.4	0.731776		2.51294	0.00598656	3.14524	0.000829757	1.29502	0.0976564
GGA4	863	Gga_rs15510664	Gga_rs16373326	22515342	23067639	0.552297		0.6	1.08637		0	0		1.1	1.99168		1	1.81062		0	0		1.8	3.25912		0.6	1.08637		0.1	0.181062		1.2	2.17274		2.28616	0.0111223	3.45104	0.000279213	1.29502	0.0976564
GGA4	864	Gga_rs16373326	Gga_rs14438085	23067639	23716505	0.648866		0.3	0.462345		0	0		0.5	0.770575		0.7	1.07881		0	0		1.4	2.15761		0	0		0	0		0	0		1.51514	0.0648689	1.42771	0.0766873	1.31359	0.0944925
GGA4	865	Gga_rs14438085	Gga_rs14438373	23716505	24267967	0.551462		0	0		0	0		0	0		0	0		0	0		0	0		0	0		0.2	0.362672		0	0		0.820986	0.205827	-0.910487	0.181283	0.880847	0.1892
GGA4	866	Gga_rs14438373	Gga_rs14438857	24267967	24793108	0.525141		0.3	0.571275		0.3	0.571275		0.4	0.7617		1.3	2.47553		1	1.90425		1.4	2.66595		0	0		0	0		0	0		1.4289	0.0765171	0.724478	0.234386	1.21442	0.112293
GGA4	867	Gga_rs14438857	Gga_rs16375692	24793108	25406209	0.613101		0.2	0.326211		0	0		0.5	0.815526		0	0		0	0		0	0		0.4	0.652421		0	0		0.5	0.815526		1.17604	0.119789	0.724478	0.234386	1.03551	0.150216
GGA4	868	Gga_rs16375692	Gga_rs14439927	25406209	25946802	0.540593		0.7	1.29487		0.3	0.554946		1	1.84982		1.4	2.58975		0	0		2.8	5.1795		0.4	0.739928		0.5	0.92491		0.6	1.10989		1.49332	0.0676768	0.189571	0.424823	1.45766	0.0724672
GGA4	869	Gga_rs14439927	Gga_rs13577469	25946802	26492678	0.545876		0.5	0.915959		0	0		0.9	1.64873		1.8	3.29745		0	0		3.3	6.04533		0.3	0.549575		0	0		0.6	1.09915		1.87223	0.0305876	0.189571	0.424823	1.87595	0.0303314
GGA4	870	Gga_rs13577469	Gga_rs15519435	26492678	27116848	0.62417		0.4	0.640851		0	0		0.9	1.44191		0	0		0	0		0	0		0.5	0.801064		0	0		0.9	1.44191		1.74794	0.0402374	0.189571	0.424823	1.66123	0.0483341
GGA4	871	Gga_rs15519435	Gga_rs15520101	27116848	27717155	0.600307		0	0		0	0		0	0		0	0		0	0		0	0		0	0		0	0		0	0		1.71746	0.042948	0.289036	0.386277	1.65833	0.0486251
GGA4	872	Gga_rs15520101	Gga_rs16378761	27717155	28249966	0.532811		0.1	0.187684		0	0		0.1	0.187684		0	0		0	0		0	0		0.1	0.187684		0	0		0.1	0.187684		1.42065	0.0777086	0.289036	0.386277	1.35677	0.0874267
GGA4	873	Gga_rs16378761	Gga_rs14442115	28249966	28763401	0.513435		0	0		0	0		0.2	0.389533		0	0		0	0		0	0		0.1	0.194767		0	0		0.2	0.389533		1.36684	0.0858379	0.498611	0.309027	1.2967	0.097368
GGA4	874	Gga_rs14442115	Gga_rs16379396	28763401	29321433	0.558032		0	0		0	0		0	0		0	0		0	0		0	0		0	0		0	0		0	0		0.821806	0.205594	-1.17661	0.119675	0.984331	0.162476
GGA4	875	Gga_rs16379396	Gga_rs14442724	29321433	29829044	0.507611		0	0		0	0		0.3	0.591004		0	0		0	0		0.4	0.788005		0.1	0.197001		0.1	0.197001		0.1	0.197001		1.00708	0.156947	-1.28956	0.0986009	1.20528	0.114047
GGA4	876	Gga_rs14442724	Gga_rs15524101	29829044	30397068	0.568024		1.7	2.99283		1.5	2.64073		1.8	3.16888		3	5.28147		1.9	3.34493		3.9	6.86591		0.9	1.58444		0.9	1.58444		1	1.76049		1.3722	0.0850006	0.650775	0.257596	1.3175	0.0938358
GGA4	877	Gga_rs15524101	Gga_rs13512996	30397068	30922653	0.525585		2.7	5.13713		2.6	4.94687		2.4	4.56634		4.1	7.80083		4.7	8.94242		3.7	7.03977		2.5	4.7566		2.5	4.7566		2.6	4.94687		1.16216	0.122586	1.22894	0.109546	0.829752	0.203339
GGA4	878	Gga_rs13512996	Gga_rs14444846	30922653	31453335	0.530682		0.8	1.50749		1.2	2.26124		0.5	0.942184		1.1	2.0728		1.7	3.20343		0.6	1.13062		1.2	2.26124		0.8	1.50749		1.4	2.63811		1.23684	0.108073	1.42891	0.0765148	0.827481	0.203982
GGA4	879	Gga_rs14444846	Gga_rs15528325	31453335	31973003	0.519668		1.9	3.65618		2	3.84861		1.8	3.46375		1.4	2.69403		2	3.84861		0.7	1.34701		1.8	3.46375		2.5	4.81076		1.2	2.30917		1.0026	0.158028	1.10682	0.134187	0.668841	0.251798
GGA4	880	Gga_rs15528325	Gga_rs14446149	31973003	32492587	0.519584		0.1	0.192462		0.2	0.384923		0.9	1.73215		0	0		0	0		0	0		0.6	1.15477		0.8	1.53969		0.5	0.962308		0.825887	0.204434	0.843412	0.199499	0.567573	0.285162
GGA4	881	Gga_rs14446149	Gga_rs14446918	32492587	33058086	0.565499		2.1	3.71353		2	3.5367		1.6	2.82936		2.5	4.42087		2.8	4.95138		2.3	4.0672		1.9	3.35986		1.1	1.94518		2.5	4.42087		0.963605	0.167622	1.25104	0.105459	0.512347	0.304204
GGA4	882	Gga_rs14446918	Gga_rs14447540	33058086	33601773	0.543687		2	3.67859		1.2	2.20715		2.7	4.96609		2.5	4.59823		2.7	4.96609		2.3	4.23038		1.6	2.94287		1	1.83929		2.4	4.4143		1.14944	0.125188	1.61504	0.0531509	0.45194	0.325656
GGA4	883	Gga_rs14447540	Gga_rs14448174	33601773	34151938	0.550165		0.7	1.27235		1.2	2.18116		0	0		0	0		0	0		0	0		0.8	1.45411		1.4	2.54469		0	0		0.944423	0.172477	1.25451	0.104829	0.394597	0.34657
GGA4	884	Gga_rs14448174	Gga_rs15535886	34151938	34742980	0.591042		1	1.69193		1	1.69193		1	1.69193		0.4	0.676771		0	0		0.6	1.01516		1.3	2.19951		1.3	2.19951		1.5	2.53789		0.0918201	0.46342	0.676926	0.249226	-0.434445	0.331983
GGA4	885	Gga_rs15535886	Gga_rs16388405	34742980	35289889	0.546909		2.6	4.75399		3	5.48537		2.4	4.3883		2.8	5.11968		2.4	4.3883		3.4	6.21676		2.4	4.3883		3.2	5.85106		1.7	3.10838		-0.287148	0.386999	-0.141957	0.443557	-0.302436	0.38116
GGA4	886	Gga_rs16388405	Gga_rs14450486	35289889	35800267	0.510378		1.9	3.72273		1.3	2.54713		2.3	4.50646		2.2	4.31053		0	0		3.3	6.4658		1.9	3.72273		1.6	3.13493		2	3.91866		-0.153352	0.43906	-0.884205	0.188293	0.170052	0.432485
GGA4	887	Gga_rs14450486	Gga_rs14451141	35800267	36319836	0.519569		1.4	2.69454		1.5	2.88701		1.2	2.30961		1.3	2.50207		2.6	5.00415		0.8	1.53974		1.4	2.69454		1.3	2.50207		1.5	2.88701		-0.0616862	0.475406	-0.352618	0.362187	0.126946	0.449492
GGA4	888	Gga_rs14451141	Gga_rs16390636	36319836	37038548	0.718712		1.2	1.66965		1.7	2.36534		0.6	0.834827		0	0		0	0		0	0		1.6	2.2262		2.2	3.06103		0.6	0.834827		-0.367738	0.356534	-0.751705	0.226114	0.105723	0.457901
GGA4	889	Gga_rs16390636	Gga_rs15543046	37038548	37552406	0.513858		0.2	0.389213		0	0		0.5	0.973031		0	0		0	0		0.8	1.55685		0.2	0.389213		0	0		0.6	1.16764		-0.675493	0.249681	-1.37671	0.0843016	0.201601	0.420114
GGA4	890	Gga_rs15543046	Gga_rs16391332	37552406	38067077	0.514671		0	0		0	0		0	0		0	0		0	0		0	0		0	0		0	0		0	0		-1.11339	0.132771	-2.18916	0.0142927	0.248804	0.401756
GGA4	891	Gga_rs16391332	Gga_rs15544859	38067077	38576059	0.508982		0.7	1.37529		0.6	1.17882		1.5	2.94706		0.7	1.37529		0.6	1.17882		0	0		1.2	2.35765		1	1.96471		1.9	3.73294		-0.959434	0.16867	-1.78514	0.0371193	-0.220091	0.4129
GGA4	892	Gga_rs15544859	Gga_rs13516205	38576059	39100645	0.524586		1.9	3.6219		2.3	4.38441		0.6	1.14376		2.1	4.00316		2.5	4.76566		0.9	1.71564		1.4	2.66877		1.8	3.43128		0.8	1.52501		-0.34217	0.366111	-0.959046	0.168768	0.0243071	0.490304
GGA4	893	Gga_rs13516205	Gga_rs15546814	39100645	39825836	0.725191		1	1.37895		1.2	1.65474		0.5	0.689474		1.3	1.79263		1.9	2.62		1.6	2.20632		0.6	0.827368		1.4	1.93053		0	0		-0.260273	0.397327	-0.569402	0.284542	3.72125e-16	0.5
GGA4	894	Gga_rs15546814	Gga_rs14454879	39825836	40327103	0.501267		1.8	3.5909		2.1	4.18938		2.1	4.18938		0.9	1.79545		0.9	1.79545		2.3	4.58837		2.1	4.18938		2	3.98989		1.9	3.7904		-0.874368	0.190959	-0.386082	0.349718	-0.255169	0.399296
GGA4	895	Gga_rs14454879	Gga_rs14455794	40327103	41006026	0.678923		3.1	4.56606		3.7	5.44981		2.5	3.6823		1.6	2.35667		1.1	1.62021		0.1	0.147292		2.8	4.12418		3.2	4.71335		2.5	3.6823		-1.26962	0.10211	-1.52095	0.0641357	-0.759431	0.223797
GGA4	896	Gga_rs14455794	Gga_rs15550888	41006026	41516320	0.510294		1.4	2.74352		1.2	2.35159		1.5	2.93948		4.3	8.42651		6.8	13.3257		3.7	7.25072		1.5	2.93948		1	1.95965		1.8	3.52738		0.353234	0.361957	0.932457	0.17555	-0.0240322	0.490413
GGA4	897	Gga_rs15550888	Gga_rs16395684	41516320	42032659	0.516339		0.9	1.74304		1.4	2.7114		0.6	1.16203		1.8	3.48608		0	0		2.1	4.0671		0.7	1.3557		1.4	2.7114		0	0		0.726405	0.233795	0.540526	0.294417	0.414389	0.339295
GGA4	898	Gga_rs16395684	Gga_rs15552970	42032659	42672860	0.640201		0	0		0	0		0	0		0	0		0	0		0	0		0.2	0.312402		0.2	0.312402		0	0		0.664996	0.253027	0.485494	0.313663	0.414389	0.339295
GGA4	899	Gga_rs15552970	Gga_rs15553445	42672860	43182308	0.509448		0	0		0	0		0	0		0	0		0	0		0	0		0	0		0	0		0	0		0.840031	0.200446	0.607801	0.27166	0.865201	0.193464
GGA4	900	Gga_rs15553445	Gga_rs14458243	43182308	43972782	0.790474		0	0		0	0		0	0		0.2	0.253013		0	0		0.5	0.632532		0	0		0	0		0	0		0.737978	0.230264	0.452375	0.325499	0.979824	0.163587
GGA4	901	Gga_rs14458243	Gga_rs15555349	43972782	44518836	0.546054		0.7	1.28192		0.8	1.46506		0.6	1.09879		0.1	0.183132		0	0		0.1	0.183132		0.7	1.28192		0.9	1.64819		0.7	1.28192		0.316377	0.375858	0.0323235	0.487107	0.479399	0.315827
GGA4	902	Gga_rs15555349	Gga_rs14459306	44518836	45110475	0.591639		0.8	1.35218		0.7	1.18315		0.8	1.35218		2	3.38044		1.1	1.85924		3.2	5.4087		0.4	0.676088		0.8	1.35218		0	0		1.2638	0.103151	0.490732	0.311808	1.16333	0.122348
GGA4	903	Gga_rs14459306	Gga_rs14459912	45110475	45654166	0.543691		0.1	0.183928		0	0		0.2	0.367856		0.4	0.735712		0	0		0.6	1.10357		0	0		0	0		0	0		1.96149	0.0249111	1.30957	0.0951702	1.91599	0.0276829
GGA4	904	Gga_rs14459912	Gga_rs14460503	45654166	46183611	0.529445		0.4	0.755508		0.4	0.755508		0.4	0.755508		0.8	1.51102		0.5	0.944385		1.2	2.26652		0.2	0.377754		0.3	0.566631		0	0		1.44963	0.0735807	-1.24716	0.106169	2.01257	0.02208
GGA4	905	Gga_rs14460503	Gga_rs15560352	46183611	46688640	0.505029		1	1.98008		1.1	2.17809		1.1	2.17809		1.9	3.76216		1.2	2.3761		2.7	5.34623		0.9	1.78208		1	1.98008		0.9	1.78208		1.38644	0.0828068	-0.217175	0.414036	1.84017	0.0328716
GGA4	906	Gga_rs15560352	Gga_rs15562000	46688640	47207266	0.518626		1.2	2.31381		0.6	1.1569		1.5	2.89226		1.2	2.31381		1.4	2.69944		0.9	1.73535		1.1	2.12099		0.5	0.964086		1.4	2.69944		1.38026	0.0837526	0.327126	0.371786	1.60196	0.0545824
GGA4	907	Gga_rs15562000	Gga_rs15563817	47207266	47770774	0.563508		1.9	3.37174		2.1	3.72666		2.4	4.25903		1.4	2.48444		1.4	2.48444		2.1	3.72666		4.8	8.51807		5.7	10.1152		2.9	5.14633		-0.0365531	0.485421	-1.32005	0.0934098	1.24806	0.106004
GGA4	908	Gga_rs15563817	Gga_rs15565249	47770774	48317366	0.546592		3.6	6.58627		4.2	7.68398		2	3.65904		4.2	7.68398		5.2	9.51349		2.5	4.5738		0.7	1.28066		0.3	0.548855		2.2	4.02494		0.999193	0.158851	0.389342	0.348512	1.11065	0.133359
GGA4	909	Gga_rs15565249	Gga_rs15566858	48317366	48862855	0.545489		0.8	1.46657		1	1.83322		1	1.83322		1.2	2.19986		1.6	2.93315		0.8	1.46657		0.7	1.28325		1	1.83322		0.6	1.09993		1.29986	0.096824	0.80157	0.211401	1.25827	0.104147
GGA4	910	Gga_rs15566858	Gga_rs15568944	48862855	49466504	0.603649		0.6	0.993955		1.2	1.98791		0	0		0	0		0	0		0	0		0.7	1.15961		1.3	2.15357		0	0		0.641352	0.260647	0.3516	0.362569	0.647021	0.258809
GGA4	911	Gga_rs15568944	Gga_rs15569964	49466504	50007865	0.541361		0.5	0.923598		0.8	1.47776		0	0		0.4	0.738878		1.1	2.03192		0	0		0.6	1.10832		1	1.8472		0	0		0.446919	0.327467	0.365743	0.357278	0.519447	0.301724
GGA4	912	Gga_rs15569964	Gga_rs16406317	50007865	50581524	0.573659		0	0		0	0		0	0		0	0		0	0		0	0		0	0		0.3	0.522959		0	0		0.262902	0.396313	0.227936	0.409848	0.247525	0.402251
GGA4	913	Gga_rs16406317	Gga_rs15573049	50581524	51270962	0.689438		4	5.80183		3.7	5.36669		4.4	6.38201		1.8	2.61082		0.1	0.145046		3.5	5.0766		4.3	6.23696		3.9	5.65678		4.8	6.96219		-0.868163	0.192652	-0.908804	0.181727	-0.487738	0.312868
GGA4	914	Gga_rs15573049	Gga_rs13521235	51270962	51861792	0.59083		2	3.38507		2.4	4.06208		1.4	2.36955		3.4	5.75462		5.1	8.63192		0.7	1.18477		2	3.38507		2.4	4.06208		1.6	2.70805		-0.418126	0.337927	-0.359271	0.359696	-0.584014	0.279606
GGA4	915	Gga_rs13521235	Gga_rs16409141	51861792	52375430	0.513638		1.1	2.14159		1.5	2.92034		0.8	1.55752		0.9	1.75221		2.5	4.86724		0.2	0.389379		1.5	2.92034		1.3	2.53097		1	1.9469		0.433245	0.332418	1.07059	0.142176	-0.641873	0.260478
GGA4	916	Gga_rs16409141	Gga_rs13521626	52375430	52919819	0.544389		1.3	2.388		1.1	2.02061		1.3	2.388		0.9	1.65323		1.5	2.75538		0.3	0.551077		0.8	1.46954		1	1.83692		1.3	2.388		-0.69546	0.243383	-0.0844329	0.466356	-1.10979	0.133545
GGA4	917	Gga_rs13521626	Gga_rs14469701	52919819	53459507	0.539688		0.8	1.48234		0.6	1.11175		1.3	2.4088		1.3	2.4088		0.5	0.926461		1.9	3.52055		1.2	2.22351		0.8	1.48234		1.5	2.77938		-0.827578	0.203955	-0.348434	0.363757	-0.976233	0.164474
GGA4	918	Gga_rs14469701	Gga_rs15579733	53459507	53989315	0.529808		0.6	1.13249		0.8	1.50998		0	0		0.8	1.50998		0.8	1.50998		0	0		0.7	1.32123		0.6	1.13249		0.8	1.50998		-0.534657	0.296444	0.085948	0.465754	-1.18326	0.118353
GGA4	919	Gga_rs15579733	Gga_rs14470755	53989315	54493352	0.504037		1.1	2.18238		0.8	1.58719		2	3.96796		2.2	4.36476		1.8	3.57117		3.9	7.73753		0.7	1.38879		0.4	0.793593		1.1	2.18238		0.0313765	0.487485	0.453319	0.325159	-0.362114	0.358633
GGA4	920	Gga_rs14470755	Gga_rs16412825	54493352	55004516	0.511164		1.1	2.15195		1.1	2.15195		1	1.95632		0.2	0.391264		0	0		0	0		1.1	2.15195		1.3	2.54322		0.9	1.76069		-0.247606	0.40222	0.168105	0.43325	-0.562291	0.286959
GGA4	921	Gga_rs16412825	Gga_rs14472165	55004516	55618817	0.614301		2.5	4.06967		1.5	2.4418		3.3	5.37196		3.3	5.37196		2.3	3.74409		4	6.51147		2.5	4.06967		1.3	2.11623		3.6	5.86032		0.749345	0.226825	1.47883	0.0695932	-0.178465	0.429179
GGA4	922	Gga_rs14472165	Gga_rs13522839	55618817	56133512	0.514695		0.3	0.582869		0.3	0.582869		0.4	0.777159		0	0		0	0		0	0		0.5	0.971449		0.4	0.777159		0.4	0.777159		0.203204	0.419488	0.746566	0.227663	-0.0691196	0.472447
GGA4	923	Gga_rs13522839	Gga_rs16415460	56133512	56805902	0.67239		0.6	0.892339		1.6	2.37957		0	0		0.6	0.892339		1.7	2.52829		0	0		0.2	0.297446		0.5	0.743616		0	0		0.55473	0.28954	0.780086	0.21767	0.116935	0.453456
GGA4	924	Gga_rs16415460	Gga_rs16416130	56805902	57629132	0.82323		0.5	0.607364		0.4	0.485891		0.2	0.242945		0.5	0.607364		0	0		0	0		0.5	0.607364		1	1.21473		0.3	0.364418		0.530323	0.297944	0.289444	0.386121	0.286154	0.38738
GGA4	925	Gga_rs16416130	Gga_rs15588878	57629132	58209304	0.580172		0.9	1.55126		0.3	0.517088		1.5	2.58544		1.2	2.06835		0	0		3.3	5.68797		0.9	1.55126		1	1.72363		0.8	1.3789		0.605405	0.272455	0.0369032	0.485281	0.752786	0.225789
GGA4	926	Gga_rs15588878	Gga_rs14475719	58209304	58761321	0.552017		0.6	1.08692		0	0		1.4	2.53615		0	0		0	0		0	0		0.9	1.63038		0.4	0.724615		1.6	2.89846		0.257997	0.398204	-0.193229	0.42339	0.566732	0.285448
GGA4	927	Gga_rs14475719	Gga_rs16418352	58761321	59276166	0.514845		0.9	1.7481		1.2	2.3308		0.4	0.776933		0.8	1.55387		0.6	1.1654		1.2	2.3308		0.9	1.7481		1.2	2.3308		0.5	0.971166		-0.355865	0.360971	-1.0163	0.154744	0.101065	0.459749
GGA4	928	Gga_rs16418352	Gga_rs16419117	59276166	59838201	0.562035		1.6	2.8468		1.9	3.38057		1.3	2.31302		2.6	4.62605		2.4	4.2702		2.6	4.62605		1.2	2.1351		1.7	3.02472		0.5	0.889624		0.491926	0.311386	-0.177408	0.429594	0.779476	0.21785
GGA4	929	Gga_rs16419117	Gga_rs14477301	59838201	60381146	0.542945		0.7	1.28927		0.6	1.10508		0.9	1.65763		2.1	3.8678		0.7	1.28927		1.9	3.49943		0.4	0.736723		0.5	0.920904		0	0		0.873302	0.191249	-0.508885	0.305416	1.26193	0.103487
GGA4	930	Gga_rs14477301	Gga_rs16420655	60381146	60915936	0.53479		0.5	0.934946		0.7	1.30892		0	0		0	0		1.6	2.99183		0	0		0.7	1.30892		0.6	1.12194		1.1	2.05688		0.795516	0.213157	0.0359055	0.485679	1.07345	0.141535
GGA4	931	Gga_rs16420655	Gga_rs14478236	60915936	61454173	0.538237		0.8	1.48633		0.8	1.48633		0.8	1.48633		1.3	2.41529		2.2	4.08742		0	0		0.8	1.48633		0.7	1.30054		0.8	1.48633		0.800525	0.211703	0.139896	0.444371	0.86169	0.194429
GGA4	932	Gga_rs14478236	Gga_rs15596331	61454173	61990976	0.536803		2.1	3.91205		1.9	3.53947		1.3	2.42175		1.6	2.98061		2.9	5.40235		0	0		1.9	3.53947		1.1	2.04917		2.5	4.6572		0.650858	0.257569	1.00242	0.15807	0.297588	0.383009
GGA4	933	Gga_rs15596331	Gga_rs14478948	61990976	62573756	0.58278		0.3	0.514774		0.4	0.686365		1.4	2.40228		0	0		0	0		0	0		0.5	0.857957		0.7	1.20114		0.8	1.37273		0.397962	0.345329	1.10146	0.135347	-0.61741	0.268482
GGA4	934	Gga_rs14478948	Gga_rs13548257	62573756	63119900	0.546144		1.1	2.01412		0.8	1.46482		1.3	2.38032		1.4	2.56343		1.1	2.01412		1.8	3.29583		1.1	2.01412		0.8	1.46482		1.4	2.56343		0.783137	0.216773	1.26996	0.10205	-0.0266204	0.489381
GGA4	935	Gga_rs13548257	Gga_rs14480253	63119900	63938935	0.819035		0.5	0.610475		0.3	0.366285		0.7	0.854664		1.1	1.34304		0.1	0.122095		2.3	2.80818		0.3	0.366285		0.3	0.366285		0	0		1.08288	0.13943	1.43104	0.0762098	0.381064	0.351578
GGA4	936	Gga_rs14480253	Gga_rs15599610	63938935	64457014	0.518079		0	0		0.1	0.193021		0	0		0	0		0	0		0	0		0	0		0.1	0.193021		0	0		0.692473	0.24432	1.32629	0.0923717	-0.175882	0.430193
GGA4	937	Gga_rs15599610	Gga_rs15601123	64457014	65098003	0.640989		0.8	1.24807		0.2	0.312018		2.2	3.4322		2	3.12018		1.1	1.7161		4.4	6.86439		0.6	0.936054		0.1	0.156009		0.8	1.24807		0.578726	0.281387	1.59172	0.0557236	0.279854	0.389795
GGA4	938	Gga_rs15601123	Gga_rs15601728	65098003	65615973	0.51797		0.6	1.15837		0.4	0.772245		0	0		1.3	2.5098		1.2	2.31674		0	0		0.4	0.772245		0.1	0.193061		1	1.93061		1.12607	0.130068	1.67105	0.0473559	0.305602	0.379954
GGA4	939	Gga_rs15601728	Gga_rs15602398	65615973	66169074	0.553101		0	0		0	0		0	0		0	0		0	0		0	0		0	0		0	0		0.1	0.180799		1.01671	0.154646	1.29391	0.0978485	0.487339	0.313009
GGA4	940	Gga_rs15602398	Gga_rs15603423	66169074	66676232	0.507158		0.5	0.985886		0.4	0.788709		0.5	0.985886		0	0		0	0		0	0		0.5	0.985886		0.5	0.985886		0.5	0.985886		1.05766	0.145105	0.465766	0.320691	1.02224	0.153334
GGA4	941	Gga_rs15603423	Gga_rs13549322	66676232	67203220	0.526988		1.2	2.27709		0.5	0.948788		2.2	4.17467		1.3	2.46685		0.6	1.13855		2.2	4.17467		1.4	2.65661		0.8	1.51806		2.4	4.55418		1.12059	0.131231	0.680691	0.248034	1.0596	0.144664
GGA4	942	Gga_rs13549322	Gga_rs16427489	67203220	67714707	0.511487		1.5	2.93263		1.2	2.3461		2.1	4.10568		1.3	2.54161		0.8	1.56407		1.2	2.3461		1.4	2.73712		1	1.95508		1.8	3.51915		0.962201	0.167974	0.446199	0.327727	0.839768	0.200519
GGA4	943	Gga_rs16427489	Gga_rs14484949	67714707	68274801	0.560094		2.2	3.92791		1.3	2.32104		2	3.57083		3	5.35624		2.7	4.82062		3.8	6.78458		1.7	3.0352		0.9	1.60687		1.9	3.39229		1.03969	0.149242	1.16299	0.122418	0.694681	0.243628
GGA4	944	Gga_rs14484949	Gga_rs16429497	68274801	68808010	0.533209		0.7	1.31281		1.1	2.06298		1.4	2.62561		2	3.75087		3	5.62631		0.7	1.31281		0.6	1.12526		0.6	1.12526		1.6	3.0007		1.41674	0.078279	1.85318	0.0319279	0.476974	0.31669
GGA4	945	Gga_rs16429497	Gga_rs15610524	68808010	69328967	0.520957		0.1	0.191954		0	0		0	0		0	0		0	0		0.1	0.191954		0.1	0.191954		0	0		0.2	0.383909		1.00281	0.157976	1.58534	0.0564442	-0.382392	0.351085
GGA4	946	Gga_rs15610524	Gga_rs15611570	69328967	69863024	0.534057		1.1	2.05971		1.3	2.4342		0.6	1.12348		1.8	3.37043		3.1	5.80462		0.6	1.12348		0.3	0.561738		0.2	0.374492		0.4	0.748984		1.19312	0.116411	2.06359	0.0195282	-0.0748979	0.470148
GGA4	947	Gga_rs15611570	Gga_rs16431324	69863024	70374405	0.511381		0.7	1.36884		0.8	1.56439		0.3	0.586647		0.5	0.977745		0.6	1.17329		0	0		1.7	3.32433		1.7	3.32433		1.2	2.34659		0.744881	0.228172	1.61445	0.0532144	-0.346049	0.364653
GGA4	948	Gga_rs16431324	Gga_rs16432381	70374405	70994603	0.620198		2	3.22478		1.9	3.06354		2.4	3.86973		2.8	4.51469		2.8	4.51469		2.7	4.35345		1.7	2.74106		1.7	2.74106		1.7	2.74106		1.16111	0.122798	1.92423	0.0271629	0.0221865	0.49115
GGA4	949	Gga_rs16432381	Gga_rs16081731	70994603	71624916	0.630313		1.4	2.22112		0.9	1.42786		1.6	2.53842		2	3.17303		1.9	3.01438		4.2	6.66336		1.2	1.90382		0.8	1.26921		1.7	2.69707		1.40995	0.0792773	2.22753	0.0129559	0.588599	0.278065
GGA4	950	Gga_rs16081731	Gga_rs14488309	71624916	72222147	0.597231		1	1.67439		1.5	2.51159		1	1.67439		2.2	3.68367		2.9	4.85574		0	0		0.5	0.837197		0.6	1.00464		0.3	0.502318		1.91527	0.0277293	2.80983	0.00247842	0.681372	0.247818
GGA4	951	Gga_rs14488309	Gga_rs16433389	72222147	72763688	0.541541		0.2	0.369316		0.5	0.923291		0	0		0	0		0	0		0	0		0.4	0.738633		0.9	1.66192		0	0		1.56098	0.0592643	2.21339	0.0134352	0.309023	0.378652
GGA4	952	Gga_rs16433389	Gga_rs16433682	72763688	73300047	0.536359		0	0		0	0		0	0		0	0		0	0		0	0		0	0		0	0		0	0		1.19932	0.115201	1.67707	0.0467646	0.56964	0.284461
GGA4	953	Gga_rs16433682	Gga_rs14489076	73300047	73849398	0.549351		0	0		0	0		0	0		0	0		0	0		0	0		0	0		0	0		0	0		1.23583	0.108261	1.67707	0.0467646	0.601346	0.273805
GGA4	954	Gga_rs14489076	Gga_rs16434191	73849398	74463087	0.613689		0	0		0	0		0	0		0	0		0	0		0	0		0	0		0	0		0	0		0.771257	0.220277	0.871761	0.191669	0.568009	0.285014
GGA4	955	Gga_rs16434191	Gga_rs14489592	74463087	75173644	0.710557		0.3	0.422204		0	0		0.3	0.422204		0	0		0	0		0	0		0.5	0.703673		0	0		0.8	1.12588		1.08682	0.138559	1.33739	0.0905475	0.685256	0.246591
GGA4	956	Gga_rs14489592	Gga_rs16736338	75173644	75735072	0.561428		0	0		0	0		0.1	0.178117		0.2	0.356234		0.2	0.356234		0.1	0.178117		0	0		0	0		0	0		0.903971	0.183005	1.23573	0.108279	0.535497	0.296153
GGA4	957	Gga_rs16736338	Gga_rs14490209	75735072	76278202	0.54313		1.1	2.0253		0.8	1.47294		1.2	2.20942		1.5	2.76177		1	1.84118		2.1	3.86648		0.7	1.28883		0.8	1.47294		0.5	0.92059		0.96264	0.167864	0.8898	0.186787	0.294264	0.384278
GGA4	958	Gga_rs14490209	Gga_rs14490490	76278202	76795201	0.516999		0.5	0.96712		0.8	1.54739		0	0		1.2	2.32109		1.2	2.32109		0.6	1.16054		0.6	1.16054		0.7	1.35397		0.4	0.773696		0.423111	0.336107	-2.07256e-16	0.5	0.485068	0.313814
GGA4	959	Gga_rs14490490	Gga_rs15618314	76795201	77449552	0.654351		0.1	0.152823		0	0		0.6	0.916939		0	0		0	0		0.6	0.916939		0.1	0.152823		0	0		0.4	0.611293		0.610294	0.270833	0.570547	0.284153	0.521242	0.301099
GGA4	960	Gga_rs15618314	Gga_rs14490875	77449552	77965419	0.515867		0.3	0.581545		0.2	0.387697		0.4	0.775394		0.3	0.581545		0	0		0.6	1.16309		0.2	0.387697		0.3	0.581545		0.2	0.387697		0.639962	0.261099	0.372563	0.354737	0.632865	0.263411
GGA4	961	Gga_rs14490875	Gga_rs16436440	77965419	78533890	0.568471		0.1	0.17591		0.1	0.17591		0	0		0.3	0.527731		0	0		0.5	0.879552		0.1	0.17591		0.2	0.351821		0	0		0.726147	0.233874	0.245098	0.40319	0.778882	0.218025
GGA4	962	Gga_rs16436440	Gga_rs13821037	78533890	79076165	0.542275		0.5	0.922041		0.5	0.922041		0.7	1.29086		0.4	0.737633		0.6	1.10645		0	0		0.6	1.10645		0.4	0.737633		1.4	2.58172		0.578372	0.281507	0.331535	0.37012	0.275114	0.391614
GGA4	963	Gga_rs13821037	Gga_rs15620577	79076165	79613005	0.53684		1.4	2.60785		0.9	1.67648		1.9	3.53923		2.9	5.40198		1.7	3.16668		4.3	8.00984		1.5	2.79413		1.2	2.2353		1.1	2.04903		1.23042	0.10927	0.492316	0.311248	1.24897	0.105837
GGA4	964	Gga_rs15620577	Gga_rs16438329	79613005	80292350	0.679345		1.6	2.35521		0.7	1.0304		2.8	4.12162		1.8	2.64961		0	0		3.9	5.74082		1	1.47201		0.3	0.441602		2	2.94401		1.33781	0.0904797	0.269908	0.393616	1.46122	0.0719773
GGA4	965	Gga_rs16438329	Gga_rs15622789	80292350	80819547	0.527197		1	1.89682		0.8	1.51746		1	1.89682		2.6	4.93174		0	0		1.9	3.60397		0.8	1.51746		0.7	1.32778		0.8	1.51746		1.6253	0.0520494	-0.147416	0.441402	1.35567	0.0876027
GGA4	966	Gga_rs15622789	Gga_rs16439705	80819547	81418228	0.598681		0.4	0.668135		0.8	1.33627		0	0		0	0		3.7	6.18025		0	0		0.4	0.668135		0.4	0.668135		0	0		1.34581	0.0891823	1.02698	0.152216	1.34087	0.0899818
GGA4	967	Gga_rs16439705	Gga_rs13665001	81418228	81940949	0.522721		0.7	1.33915		0.3	0.57392		0.9	1.72176		1.3	2.48699		0	0		1.7	3.25221		0.4	0.765227		0.5	0.956533		0.6	1.14784		1.61687	0.0529535	0.810186	0.208917	1.4908	0.0680072
GGA4	968	Gga_rs13665001	Gga_rs16440936	81940949	82498845	0.557896		0.6	1.07547		0.4	0.71698		1	1.79245		1.4	2.50943		0.5	0.896224		2.6	4.66037		0.5	0.896224		0.5	0.896224		0.5	0.896224		1.81279	0.0349324	0.900401	0.183954	1.76064	0.0391496
GGA4	969	Gga_rs16440936	Gga_rs13665468	82498845	83082166	0.583321		1.4	2.40005		1.6	2.74292		1.1	1.88575		1.6	2.74292		3.2	5.48583		0	0		1.3	2.22862		1	1.71432		1.7	2.91435		1.74775	0.0402536	1.56464	0.0588343	1.30667	0.095662
GGA4	970	Gga_rs13665468	Gga_rs15629858	83082166	83603244	0.521078		0.5	0.959549		0.5	0.959549		0.4	0.767639		0	0		0	0		0	0		0.6	1.15146		0.7	1.34337		0.4	0.767639		1.64189	0.0503064	1.28721	0.0990111	1.52421	0.0637287
GGA4	971	Gga_rs15629858	Gga_rs14496945	83603244	84256929	0.653685		0.6	0.917873		0.1	0.152979		0.9	1.37681		1	1.52979		0	0		1.8	2.75362		0.6	0.917873		0.2	0.305958		0.8	1.22383		1.42669	0.076835	1.15498	0.124049	1.14691	0.12571
GGA4	972	Gga_rs14496945	Gga_rs14497479	84256929	84820556	0.563627		0.8	1.41938		1.3	2.30649		0.6	1.06453		1.2	2.12907		1.8	3.1936		0.7	1.24196		0.8	1.41938		1.1	1.95165		0.6	1.06453		1.32309	0.0929033	1.38859	0.0824793	0.849435	0.19782
GGA4	973	Gga_rs14497479	Gga_rs16444558	84820556	85385965	0.565409		1.6	2.82981		1	1.76863		2.1	3.71413		1.9	3.3604		1.2	2.12236		2.8	4.95217		1.4	2.47608		0.9	1.59177		1.8	3.18354		0.880143	0.189391	1.64712	0.0497666	0.784503	0.216373
GGA4	974	Gga_rs16444558	Gga_rs14498957	85385965	86081949	0.695984		3.1	4.45413		4.2	6.03462		2.2	3.16099		3.2	4.59781		5.3	7.61512		1.6	2.2989		3.1	4.45413		4	5.74726		2.4	3.44836		0.917661	0.179398	0.904633	0.18283	0.543645	0.293343
GGA4	975	Gga_rs14498957	Gga_rs15635944	86081949	86624197	0.542248		3.2	5.90136		3.5	6.45461		2.8	5.16369		2.4	4.42602		1.7	3.1351		1.9	3.50393		3.5	6.45461		4	7.3767		3.2	5.90136		0.269794	0.393659	0.350007	0.363167	3.06508e-16	0.5
GGA4	976	Gga_rs15635944	Gga_rs13667047	86624197	87155233	0.531036		2.8	5.27271		1	1.88311		4.6	8.66231		4.6	8.66231		1.6	3.01298		8.2	15.4415		1.6	3.01298		0.7	1.31818		2.3	4.33116		0.826273	0.204325	0.577644	0.281752	0.72233	0.235046
GGA4	977	Gga_rs13667047	Gga_rs15638580	87155233	87924598	0.769365		2.3	2.98948		1.5	1.94966		0	0		0.8	1.03982		1	1.29977		0.4	0.519909		3.3	4.28925		2.6	3.37941		4	5.19909		0.0555031	0.477869	-0.433871	0.332191	0.35461	0.361441
GGA4	978	Gga_rs15638580	Gga_rs15639235	87924598	88629027	0.704429		2.5	3.54897		2.8	3.97485		4.8	6.81403		5.2	7.38187		5.6	7.9497		4.6	6.53011		2.2	3.1231		1.3	1.84547		5.8	8.23362		0.950504	0.170928	0.825026	0.204678	0.187004	0.425829
GGA4	979	Gga_rs15639235	Gga_rs16449156	88629027	89169218	0.540191		2.7	4.99823		2	3.70239		3.7	6.84943		1.3	2.40656		0.5	0.925599		2.7	4.99823		2.7	4.99823		2.4	4.44287		0	0		0.494194	0.310584	0.403042	0.343459	0.471566	0.318618
GGA4	980	Gga_rs16449156	Gga_rs16450018	89169218	89691382	0.522164		0.5	0.957554		0.3	0.574532		1.5	2.87266		0.9	1.7236		0.7	1.34057		0.9	1.7236		0.7	1.34057		0.7	1.34057		0	0		0.446952	0.327455	0.241751	0.404487	0.605883	0.272296
GGA4	981	Gga_rs16450018	Gga_rs14503341	89691382	90212801	0.521419		0.8	1.53427		0.6	1.15071		0.2	0.383569		0.4	0.767137		1.3	2.4932		0	0		0.7	1.34249		0	0		2.1	4.02747		0.255016	0.399355	0.485883	0.313525	0.0873983	0.465177
GGA4	982	Gga_rs14503341	Gga_rs16451335	90212801	90718213	0.505412		0.4	0.791434		0.2	0.395717		0.7	1.38501		0.7	1.38501		0	0		0.9	1.78073		0	0		0.2	0.395717		0.2	0.395717		0.433146	0.332454	0.139442	0.44455	0.35619	0.360849
GGA4	983	Gga_rs16451335	Gga_rs14736502	90718213	91289339	0.571126		0.1	0.175093		0.3	0.525278		0	0		0	0		0	0		0	0		0.7	1.22565		0.2	0.350185		0.8	1.40074		0.580358	0.280837	0.796163	0.212969	0.464582	0.321115
GGA4	984	Gga_rs14736502	Gga_rs13799546	91289339	91840641	0.551302		1.2	2.17667		0.7	1.26972		1.5	2.72083		1.6	2.90222		1.7	3.08361		2.1	3.80916		0.7	1.26972		0.6	1.08833		0.8	1.45111		-0.0318303	0.487304	0.856005	0.195998	-0.454144	0.324863
GGA4	985	Gga_rs13799546	Gga_rs16452497	91840641	92403850	0.563209		4.2	7.45727		2	3.55108		6.8	12.0737		5.1	9.05525		1.3	2.3082		7.6	13.4941		4	7.10216		2.1	3.72863		6.6	11.7186		0.985376	0.16222	1.09843	0.136009	0.453462	0.325108
GGA4	986	Gga_rs16452497	Gga_rs15645256	92403850	92904168	0.500318		2.4	4.79695		0.9	1.79886		4.1	8.19479		1.6	3.19797		1.1	2.1986		4	7.99492		2.5	4.99682		0.9	1.79886		4.1	8.19479		-0.123668	0.450789	-0.182196	0.427714	0.664637	0.253141
GGA4	987	Gga_rs15645256	Gga_rs15646071	92904168	93463279	0.559111		4	7.15421		3.2	5.72337		4.3	7.69078		4.9	8.76391		4.4	7.86964		4.3	7.69078		4.8	8.58506		3.8	6.7965		5.3	9.47933		0.305798	0.379879	0.612728	0.270028	-0.0176085	0.492976
GGA4	988	Gga_rs15646071	Gga_rs15647528	93463279	93980165	0.516886		3.9	7.54518		3.9	7.54518		3.9	7.54518		5.2	10.0602		5.7	11.0276		4.3	8.31905		2.6	5.03012		2.4	4.64319		3	5.80399		0.888415	0.187159	1.40453	0.0800803	0.0499275	0.48009
GGA4	989	Gga_rs15647528	Gga_rs16714785	93980165	94209438	0.229273		1	4.36161		0	0		1.7	7.41474		0.9	3.92545		0	0		1.6	6.97858		0	0		0	0		0	0		1.18673	0.117667	1.08956	0.137953	0.657044	0.255576
GGA5	990	Gga_rs15649037	Gga_rs15652410	83465	674318	0.590853		5.2	8.80084		3.4	5.75439		7.5	12.6935		7	11.8473		7	11.8473		9.7	16.4169		4.7	7.9546		2.1	3.55418		7.6	12.8628
GGA5	991	Gga_rs15652410	Gga_rs16457806	674318	1177191	0.502873		2.1	4.176		0.4	0.795429		3.6	7.15887		3.8	7.55658		0	0		5.4	10.7383		1	1.98857		0.3	0.596572		1.5	2.98286
GGA5	992	Gga_rs16457806	Gga_rs16456985	1177191	1710189	0.532998		3.1	5.81616		0.4	0.750472		6.1	11.4447		6	11.2571		2.2	4.1276		8.8	16.5104		2.9	5.44092		0	0		6.2	11.6323
GGA5	993	Gga_rs16456985	Gga_rs15650006	1710189	2213088	0.502899		0.9	1.78962		0.8	1.59078		1	1.98847		1.5	2.98271		2.5	4.97118		1.4	2.78386		0.6	1.19308		0.2	0.397694		1.2	2.38617
GGA5	994	Gga_rs15650006	Gga_rs14508146	2213088	2733428	0.52034		0	0		0	0		0	0		0	0		0	0		0	0		0	0		0	0		0	0
GGA5	995	Gga_rs14508146	Gga_rs14507973	2733428	3269247	0.535819		0	0		0	0		0	0		0	0		0	0		0	0		0	0		0	0		0	0
GGA5	996	Gga_rs14507973	Gga_rs14353199	3269247	3871281	0.602034		0	0		0	0		0	0		0	0		0	0		0	0		0	0		0	0		0	0
GGA5	997	Gga_rs14353199	Gga_rs14352806	3871281	4487448	0.616167		0	0		0	0		0.5	0.811468		0	0		0	0		0.6	0.973762		0	0		0	0		0.1	0.162294		2.43422	0.0074619	2.94802	0.00159909	1.52867	0.0631732
GGA5	998	Gga_rs14352806	Gga_rs16267744	4487448	5132351	0.644903		1.4	2.17087		1.2	1.86074		1	1.55062		2.5	3.87655		3.4	5.27211		0.9	1.39556		1	1.55062		0.6	0.930372		1.3	2.01581		2.51905	0.00588353	2.72513	0.00321379	1.30914	0.0952428
GGA5	999	Gga_rs16267744	Gga_rs15343240	5132351	5684750	0.552399		2.7	4.88777		1	1.81029		4.7	8.50834		3.8	6.87909		1.6	2.89646		5.4	9.77554		2.3	4.16366		1.3	2.35337		4	7.24114		2.10454	0.0176656	2.6794	0.00368773	0.817338	0.206868
GGA5	1000	Gga_rs15343240	Gga_rs16266888	5684750	6379720	0.69497		4.2	6.04343		2.2	3.1656		5.8	8.34568		3.8	5.46786		2.6	3.74117		3.7	5.32397		4.5	6.4751		2.1	3.02171		6.6	9.49681		1.01489	0.15508	1.96372	0.0247814	-0.257255	0.398491
GGA5	1001	Gga_rs16266888	Gga_rs15653507	6379720	8403418	2.0237		0.8	0.395316		1.7	0.840046		0.5	0.247072		2.3	1.13653		3.7	1.82834		2.7	1.33419		0.6	0.296487		0.9	0.44473		0.3	0.148243		1.23747	0.107957	2.01942	0.0217219	0.20791	0.41765
GGA5	1002	Gga_rs15653507	Gga_rs15654713	8403418	9001860	0.598442		5.2	8.68923		3.7	6.18272		6.5	10.8615		4.9	8.18793		4.9	8.18793		6	10.026		5.4	9.02343		3.6	6.01562		6.7	11.1957		0.932704	0.175487	2.04798	0.0202808	0.0534144	0.478701
GGA5	1003	Gga_rs15654713	Gga_rs16461510	9001860	9531175	0.529315		1.5	2.83385		1.6	3.02277		1.6	3.02277		3.6	6.80124		5.2	9.82402		0	0		0.8	1.51139		0.2	0.377847		1.7	3.2117		1.57306	0.0578522	3.08929	0.00100319	-0.24781	0.402141
GGA5	1004	Gga_rs16461510	Gga_rs16462565	9531175	10166331	0.635156		1.5	2.36162		1.7	2.67651		0.9	1.41697		0.5	0.787208		0.6	0.94465		0	0		2.2	3.46372		2.7	4.25092		2.2	3.46372		1.1306	0.129112	2.50079	0.00619579	-0.632776	0.26344
GGA5	1005	Gga_rs16462565	Gga_rs14513443	10166331	10753048	0.586717		3.9	6.64716		4.4	7.49936		3.6	6.13584		2.9	4.94276		3.2	5.45408		3.5	5.9654		3.1	5.28364		3.2	5.45408		2.6	4.43144		1.03075	0.151329	2.3565	0.00922398	-0.535841	0.296034
GGA5	1006	Gga_rs14513443	Gga_rs15660406	10753048	11298326	0.545278		1.5	2.75089		1	1.83393		1.8	3.30107		0.5	0.916963		2.3	4.21803		0	0		2.3	4.21803		2.2	4.03464		2.3	4.21803		0.263168	0.396211	1.759	0.0392891	-0.862165	0.194298
GGA5	1007	Gga_rs15660406	Gga_rs14514655	11298326	11799237	0.500911		1.6	3.19418		1.1	2.196		2.1	4.19236		3	5.98909		0	0		5.3	10.5807		1.4	2.79491		1.2	2.39564		1.4	2.79491		0.291035	0.385512	1.45176	0.0732838	-0.443132	0.328835
GGA5	1008	Gga_rs14514655	Gga_rs15661964	11799237	12331111	0.531874		1.3	2.44419		2.4	4.51235		0	0		0	0		0	0		0	0		1.5	2.82022		2.9	5.45242		0	0		0.104201	0.458505	0.699743	0.242044	0.0554872	0.477875
GGA5	1009	Gga_rs15661964	Gga_rs14515081	12331111	12853863	0.522752		0	0		0	0		0.3	0.573886		0	0		0	0		0.5	0.956476		0	0		0	0		0.2	0.382591		-0.355376	0.361154	0.0497036	0.480179	-0.348064	0.363896
GGA5	1010	Gga_rs14515081	Gga_rs16466584	12853863	13408339	0.554476		1.3	2.34456		2.1	3.78736		0.4	0.721402		0.6	1.0821		0	0		0.7	1.26245		1.5	2.70526		2.4	4.32841		0.3	0.541051		-0.531018	0.297703	-0.973366	0.165186	-0.162886	0.435304
GGA5	1011	Gga_rs16466584	Gga_rs14516559	13408339	13925592	0.517253		1.6	3.09326		1.3	2.51328		2.2	4.25324		1.3	2.51328		1.7	3.28659		0.6	1.15997		1.7	3.28659		1.4	2.70661		2.6	5.02655		-1.64863	0.0496116	-2.48697	0.00644176	-0.226362	0.41046
GGA5	1012	Gga_rs14516559	Gga_rs13757471	13925592	14427985	0.502393		1.5	2.98571		1.8	3.58285		1.1	2.18952		1.5	2.98571		2.4	4.77714		1	1.99047		1.4	2.78666		1.6	3.18476		1.2	2.38857		-1.01081	0.156053	-1.54064	0.0617024	0.2207	0.412663
GGA5	1013	Gga_rs13757471	Gga_rs16469399	14427985	15202173	0.774188		2.8	3.61669		2.7	3.48752		2.8	3.61669		0.8	1.03334		1.7	2.19585		0.1	0.129168		3.2	4.13336		2.7	3.48752		4.2	5.42504		-1.87674	0.0302767	-1.928	0.0269276	-0.986706	0.161893
GGA5	1014	Gga_rs16469399	Gga_rs16470140	15202173	15762348	0.560175		1.2	2.14219		1.7	3.03477		1.4	2.49922		3	5.35547		2.5	4.46289		3.4	6.06953		1	1.78516		1.5	2.67773		0	0		-0.48646	0.31332	-1.65594	0.0488674	0.377049	0.353069
GGA5	1015	Gga_rs16470140	Gga_rs14518919	15762348	16297413	0.535065		1.2	2.24272		1	1.86893		0.7	1.30825		0.6	1.12136		0.7	1.30825		0.3	0.56068		1.1	2.05582		1.2	2.24272		0.7	1.30825		-1.28686	0.0990724	-1.40966	0.0793204	-0.712766	0.237995
GGA5	1016	Gga_rs14518919	Gga_rs14743483	16297413	16865196	0.567783		1.3	2.28961		1.9	3.34635		0.9	1.58511		0.2	0.352247		0.1	0.176124		0	0		1.6	2.81798		2.1	3.6986		1.3	2.28961		-1.23895	0.107681	-1.14722	0.125644	-1.05424	0.145886
GGA5	1017	Gga_rs14743483	Gga_rs16471527	16865196	17450230	0.585034		2.8	4.78605		2.6	4.44419		2.6	4.44419		1.8	3.07674		2.6	4.44419		2	3.4186		2.7	4.61512		3	5.12791		2.6	4.44419		-1.42176	0.077548	-1.14467	0.126173	-1.18222	0.118559
GGA5	1018	Gga_rs16471527	Gga_rs15673141	17450230	17982964	0.532734		0.5	0.938555		0.8	1.50169		0.4	0.750844		1.6	3.00338		0	0		2.2	4.12964		0.6	1.12627		0.9	1.6894		0	0		-0.785839	0.215981	-0.746453	0.227697	-0.698218	0.242521
GGA5	1019	Gga_rs15673141	Gga_rs15674552	17982964	18544568	0.561604		5	8.90307		4.6	8.19082		4.7	8.36889		5	8.90307		4.5	8.01276		6.3	11.2179		4.6	8.19082		4.9	8.72501		4.3	7.65664		-0.475256	0.317302	-0.859027	0.195163	0.19594	0.422329
GGA5	1020	Gga_rs15674552	Gga_rs16473629	18544568	19058989	0.514421		0.7	1.36075		0.5	0.971967		1.4	2.72151		1.4	2.72151		0.4	0.777573		0.9	1.74954		1.2	2.33272		0.7	1.36075		1.4	2.72151		-0.448773	0.326798	-1.19266	0.116502	0.137327	0.445386
GGA5	1021	Gga_rs16473629	Gga_rs13805010	19058989	19621561	0.562572		0.7	1.24429		2.1	3.73286		0	0		0	0		0.5	0.888775		1.7	3.02184		0.6	1.06653		2.2	3.91061		0	0		0.0579818	0.476882	-1.423	0.0773676	1.25912	0.103993
GGA5	1022	Gga_rs13805010	Gga_rs14519850	19621561	20178164	0.556603		1	1.79661		0.9	1.61695		1	1.79661		1.2	2.15594		1.2	2.15594		0	0		1.2	2.15594		0.9	1.61695		0.9	1.61695		-0.547582	0.29199	-1.67863	0.0466125	0.459224	0.323037
GGA5	1023	Gga_rs14519850	Gga_rs16474192	20178164	20820995	0.642831		1.5	2.33343		1.1	1.71118		1.6	2.48899		0.7	1.08893		1.2	1.86674		0.2	0.311124		1.4	2.17787		0.9	1.40006		1.7	2.64455		-0.605543	0.272409	-1.43617	0.0754766	0.228836	0.409498
GGA5	1024	Gga_rs16474192	Gga_rs16474522	20820995	21329455	0.50846		0.8	1.57338		1	1.96672		0.4	0.786689		2.4	4.72014		2.6	5.11348		2.2	4.32679		0.5	0.983362		0.7	1.37671		0.5	0.983362		0.373431	0.354414	-0.322476	0.373546	0.811995	0.208397
GGA5	1025	Gga_rs16474522	Gga_rs16474847	21329455	21879608	0.550153		0.3	0.545303		0.4	0.72707		0.6	1.09061		0	0		0	0		0	0		0.4	0.72707		0.5	0.908838		0.3	0.545303		0.55041	0.291019	-0.383095	0.350825	0.928324	0.17662
GGA5	1026	Gga_rs16474847	Gga_rs14521040	21879608	22401327	0.521719		0.4	0.766696		0.6	1.15004		0	0		0.5	0.95837		0	0		1.6	3.06678		0.5	0.95837		1	1.91674		0	0		0.253246	0.400039	-0.412067	0.340145	0.815199	0.207479
GGA5	1027	Gga_rs14521040	Gga_rs13794168	22401327	22956245	0.554918		0.3	0.54062		0.2	0.360414		0.2	0.360414		0.5	0.901034		0.7	1.26145		0	0		0.1	0.180207		0	0		0.2	0.360414		0.320852	0.374161	-0.109774	0.456294	0.461916	0.322071
GGA5	1028	Gga_rs13794168	Gga_rs15678674	22956245	23561303	0.605058		1.4	2.31383		1.4	2.31383		1.5	2.4791		2	3.30547		2.8	4.62766		0.8	1.32219		1.3	2.14855		0.9	1.48746		1.7	2.80965		0.503632	0.30726	0.62576	0.265736	0.34712	0.364251
GGA5	1029	Gga_rs15678674	Gga_rs16691609	23561303	24150857	0.589554		1.7	2.88354		2.2	3.73163		1.3	2.20506		3.1	5.25821		4.5	7.63289		1.7	2.88354		1.1	1.86582		1.2	2.03544		1.1	1.86582		1.30962	0.095163	2.03434	0.0209588	0.0285092	0.488628
GGA5	1030	Gga_rs16691609	Gga_rs14522107	24150857	24673099	0.522242		0.6	1.14889		0.8	1.53186		0.4	0.765928		0.3	0.574446		0.6	1.14889		0	0		0.8	1.53186		0.9	1.72334		1	1.91482		1.18703	0.117607	1.8883	0.0294927	0	0.5
GGA5	1031	Gga_rs14522107	Gga_rs16476867	24673099	25260974	0.587875		0.3	0.510313		0.5	0.850521		0.2	0.340208		0	0		0	0		0	0		0.6	1.02063		0.7	1.19073		0.3	0.510313		1.26967	0.1021	1.65116	0.0493528	0.352404	0.362268
GGA5	1032	Gga_rs16476867	Gga_rs13755262	25260974	25779158	0.518184		1.2	2.31578		1.2	2.31578		1.1	2.1228		1.7	3.28069		0.5	0.964908		3	5.78945		0.8	1.54385		1.5	2.89472		0	0		0.93412	0.175121	0.792885	0.213922	0.704685	0.240503
GGA5	1033	Gga_rs13755262	Gga_rs16477999	25779158	26297412	0.518254		3.4	6.56049		3.8	7.33231		3	5.78867		3.8	7.33231		4	7.71822		3.1	5.98162		3.4	6.56049		3.6	6.9464		3.2	6.17458		1.03514	0.150301	0.926179	0.177176	0.640247	0.261006
GGA5	1034	Gga_rs16477999	Gga_rs15684481	26297412	26881231	0.583819		1.9	3.25443		2.1	3.59701		1.7	2.91186		0.8	1.37029		0.7	1.199		1.3	2.22672		2.2	3.76829		2.7	4.62472		1.7	2.91186		0.583494	0.27978	0.62351	0.266475	0.165458	0.434292
GGA5	1035	Gga_rs15684481	Gga_rs15685534	26881231	27404189	0.522958		1.1	2.10342		0.8	1.52976		1.7	3.25074		2.3	4.39806		2.1	4.01562		3.2	6.11904		1	1.9122		0.6	1.14732		1.4	2.67708		0.81379	0.207883	0.811254	0.20861	0.571046	0.283984
GGA5	1036	Gga_rs15685534	Gga_rs16480545	27404189	27971487	0.567298		0.5	0.881371		0.6	1.05765		0	0		0.8	1.41019		0.9	1.58647		0	0		0.2	0.352548		0	0		0	0		0.815966	0.20726	0.577585	0.281772	0.788185	0.215294
GGA5	1037	Gga_rs16480545	Gga_rs14526004	27971487	28614749	0.643262		0.4	0.621831		0.2	0.310915		0.6	0.932746		0.8	1.24366		0	0		1.1	1.71003		0.3	0.466373		0.6	0.932746		0.5	0.777288		0.392188	0.34746	-0.56561	0.28583	0.80659	0.209951
GGA5	1038	Gga_rs14526004	Gga_rs16481927	28614749	29122588	0.507839		1.6	3.1506		1.7	3.34752		1.5	2.95369		0.4	0.787651		2.2	4.33208		0	0		1.8	3.54443		1.8	3.54443		1.7	3.34752		0.096957	0.46138	-0.324945	0.372611	0.646337	0.259031
GGA5	1039	Gga_rs16481927	Gga_rs16056226	29122588	29686812	0.564224		1	1.77235		1.3	2.30405		0.7	1.24064		1.2	2.12681		0.8	1.41788		1.1	1.94958		1.1	1.94958		1.3	2.30405		0.8	1.41788		0.309769	0.378368	-0.258214	0.398121	0.75196	0.226038
GGA5	1040	Gga_rs16056226	Gga_rs13584330	29686812	30187857	0.501045		1.6	3.19333		1.1	2.19541		2	3.99166		2.2	4.39082		1.9	3.79207		2.1	4.19124		1.3	2.59458		0.6	1.1975		1.8	3.59249		0.304173	0.380498	0.39151	0.34771	0.174346	0.430797
GGA5	1041	Gga_rs13584330	Gga_rs15691505	30187857	30724296	0.536439		1.8	3.35546		2.1	3.9147		1.8	3.35546		0.6	1.11849		0	0		1.1	2.05056		2.3	4.28753		2.7	5.03319		2	3.72829		-0.376069	0.353433	-0.540189	0.294533	0	0.5
GGA5	1042	Gga_rs15691505	Gga_rs14528386	30724296	31283975	0.559679		1.5	2.68011		1.5	2.68011		1.4	2.50143		2.7	4.82419		2.7	4.82419		2.8	5.00287		1.3	2.32276		1.5	2.68011		1.2	2.14409		0.546141	0.292484	0.454347	0.324789	0.448052	0.327058
GGA5	1043	Gga_rs14528386	Gga_rs16485445	31283975	31797513	0.513538		0.7	1.36309		0.4	0.77891		0.6	1.16837		0	0		0	0		0.3	0.584183		0.8	1.55782		0.8	1.55782		0.6	1.16837		-0.140368	0.444185	-0.258969	0.39783	-0.0251453	0.48997
GGA5	1044	Gga_rs16485445	Gga_rs14529550	31797513	32299453	0.50194		0.4	0.796908		1.4	2.78918		0	0		1.6	3.18763		2.6	5.1799		0.3	0.597681		0.2	0.398454		0.8	1.59382		0	0		0.13588	0.445958	0.0302492	0.487934	0.0496458	0.480202
GGA5	1045	Gga_rs14529550	Gga_rs16486540	32299453	32879733	0.58028		0.6	1.03398		0.8	1.37864		0.3	0.516992		1.2	2.06797		1.9	3.27428		0.6	1.03398		0.4	0.689322		0.6	1.03398		0.3	0.516992		0.233993	0.407495	0.573562	0.283132	-0.025418	0.489861
GGA5	1046	Gga_rs16486540	Gga_rs13585311	32879733	33459435	0.579702		0.6	1.03501		0.7	1.20752		0.5	0.862512		1.1	1.89753		0.8	1.38002		1.3	2.24253		0.5	0.862512		0.6	1.03501		0.3	0.517507		0.889319	0.186916	0.545065	0.292854	0.633826	0.263097
GGA5	1047	Gga_rs13585311	Gga_rs14530952	33459435	34082828	0.623393		0.4	0.64165		0.5	0.802062		0.4	0.64165		0.8	1.2833		0.6	0.962475		1	1.60412		0.3	0.481237		0.4	0.64165		0.1	0.160412		1.04323	0.148421	0.771416	0.22023	0.788458	0.215214
GGA5	1048	Gga_rs14530952	Gga_rs14531246	34082828	34676328	0.5935		0.3	0.505476		0.5	0.84246		0	0		0.2	0.336984		0.6	1.01095		0	0		0.3	0.505476		0.5	0.84246		0.2	0.336984		0.776578	0.218704	0.419523	0.337417	0.74751	0.227378
GGA5	1049	Gga_rs14531246	Gga_rs15696638	34676328	35193158	0.51683		0	0		0	0		0	0		0.1	0.193487		0.1	0.193487		0	0		0	0		0	0		0	0		1.51968	0.0642955	1.38065	0.0836928	1.09585	0.136573
GGA5	1050	Gga_rs15696638	Gga_rs16488229	35193158	35720781	0.527623		0	0		0	0		0	0		0	0		0	0		0	0		0	0		0	0		0	0		1.19173	0.116683	1.14362	0.126391	0.805466	0.210275
GGA5	1051	Gga_rs16488229	Gga_rs15697228	35720781	36224224	0.503443		0.5	0.993161		0	0		1	1.98632		0	0		0	0		0	0		0.7	1.39043		0	0		1.1	2.18495		1.24184	0.107148	1.49088	0.0679964	0.49512	0.310258
GGA5	1052	Gga_rs15697228	Gga_rs16489694	36224224	36776337	0.552113		0.4	0.724489		0.9	1.6301		0	0		0.3	0.543367		0.5	0.905612		0	0		0.4	0.724489		0.8	1.44898		0	0		0.594044	0.276241	0.745732	0.227915	0.387133	0.349329
GGA5	1053	Gga_rs16489694	Gga_rs16490491	36776337	37309672	0.533335		0.2	0.374999		0	0		0.3	0.562498		0	0		0	0		0.5	0.937497		0.2	0.374999		0.3	0.562498		0.3	0.562498		0.0638048	0.474563	3.9866e-16	0.5	0.349234	0.363457
GGA5	1054	Gga_rs16490491	Gga_rs15699772	37309672	37877829	0.568157		0.3	0.528023		0.2	0.352015		0.4	0.704031		0.8	1.40806		0.7	1.23205		0.3	0.528023		0	0		0	0		0.2	0.352015		0.205495	0.418593	0.301913	0.381359	-0.0525403	0.479049
GGA5	1055	Gga_rs15699772	Gga_rs14532514	37877829	38435361	0.557532		1.2	2.15234		1.3	2.3317		1.2	2.15234		2.3	4.12532		0.9	1.61426		3.9	6.99511		1.1	1.97298		1.4	2.51107		0.6	1.07617		0.538691	0.29505	-0.109694	0.456326	0.797602	0.212551
GGA5	1056	Gga_rs14532514	Gga_rs13586162	38435361	38938587	0.503226		1.7	3.3782		2.1	4.17308		1	1.98718		1.9	3.77564		3.1	6.16025		0.7	1.39103		1.5	2.98077		1.7	3.3782		1.2	2.38461		0.675073	0.249815	0.463058	0.321661	0.641958	0.26045
GGA5	1057	Gga_rs13586162	Gga_rs16492967	38938587	39483638	0.545051		0.4	0.733876		0.4	0.733876		0.6	1.10081		0	0		0	0		0	0		0.7	1.28428		0.7	1.28428		0.8	1.46775		0.313708	0.376871	0.124574	0.45043	0.379959	0.351988
GGA5	1058	Gga_rs16492967	Gga_rs13586520	39483638	40044491	0.560853		1.3	2.3179		1.9	3.3877		0.4	0.713199		1.1	1.9613		4.6	8.20179		0	0		0.7	1.2481		0.8	1.4264		0.5	0.891499		0.452751	0.325364	1.34319	0.0896053	0.219828	0.413003
GGA5	1059	Gga_rs13586520	Gga_rs14534851	40044491	40573461	0.52897		2.3	4.34807		2.1	3.96998		2.8	5.29331		2.1	3.96998		0	0		1.8	3.40284		3.2	6.04949		3.4	6.42759		3.3	6.23854		0.250858	0.400962	0.217387	0.413953	0.0817474	0.467424
GGA5	1060	Gga_rs14534851	Gga_rs16495207	40573461	41118609	0.545148		2.6	4.76935		3	5.50309		2.2	4.0356		5	9.17182		5.7	10.4559		4.6	8.43808		2	3.66873		2	3.66873		1.6	2.93498		1.1409	0.126956	1.25709	0.104361	0.734804	0.23123
GGA5	1061	Gga_rs16495207	Gga_rs16495805	41118609	41682559	0.56395		1.4	2.48249		2	3.54641		0.6	1.06392		1.9	3.36909		2.2	3.90106		1.1	1.95053		1.1	1.95053		2.1	3.72373		0.4	0.709283		1.36531	0.0860778	1.28595	0.0992296	0.830075	0.203248
GGA5	1062	Gga_rs16495805	Gga_rs14536785	41682559	42349899	0.66734		0.7	1.04894		0.7	1.04894		0.9	1.34864		0.6	0.899092		0	0		1.4	2.09788		0.7	1.04894		0.8	1.19879		0.6	0.899092		1.11006	0.133486	0.912647	0.180714	0.950051	0.171043
GGA5	1063	Gga_rs14536785	Gga_rs16497258	42349899	43016504	0.666605		0.7	1.0501		0.8	1.20011		0.7	1.0501		1.5	2.25021		1	1.50014		1.6	2.40022		0.6	0.900083		0.7	1.0501		0.5	0.750069		1.04805	0.147307	1.12031	0.13129	0.520594	0.301325
GGA5	1064	Gga_rs16497258	Gga_rs14537862	43016504	43603764	0.58726		0.4	0.681129		0.9	1.53254		0	0		0	0		1.4	2.38395		0	0		0.5	0.851412		0.8	1.36226		0.1	0.170282		0.833767	0.202206	0.955182	0.169743	0.631626	0.263816
GGA5	1065	Gga_rs14537862	Gga_rs15710788	43603764	44298359	0.694595		0.2	0.287938		0	0		0.3	0.431906		1	1.43969		0	0		1.5	2.15953		0	0		0	0		0.1	0.143969		1.32638	0.0923577	1.14897	0.125285	1.09583	0.136576
GGA5	1066	Gga_rs15710788	Gga_rs14538659	44298359	44945070	0.646711		0	0		0	0		0	0		0	0		0	0		0	0		0	0		0	0		0	0		1.25158	0.105362	0.151391	0.439834	1.21241	0.112678
GGA5	1067	Gga_rs14538659	Gga_rs14539417	44945070	45591139	0.646069		0	0		0	0		0	0		0.1	0.154782		1.6	2.47652		0	0		0	0		0	0		0	0		1.79286	0.0364978	1.66507	0.0479499	1.70257	0.044324
GGA5	1068	Gga_rs14539417	Gga_rs15714400	45591139	46119126	0.527987		1.9	3.59857		2.6	4.92436		1	1.89399		3.2	6.06076		1.9	3.59857		2.3	4.35617		1.6	3.03038		2.5	4.73497		0.7	1.32579		1.42386	0.0772439	0.410752	0.340627	1.52679	0.0634063
GGA5	1069	Gga_rs15714400	Gga_rs14540690	46119126	46627032	0.507906		1.2	2.36264		1.2	2.36264		0.9	1.77198		1.4	2.75642		0.8	1.57509		1.9	3.74085		1	1.96887		1.3	2.55953		0.8	1.57509		1.30804	0.09543	0.222247	0.412061	1.56425	0.05888
GGA5	1070	Gga_rs14540690	Gga_rs15717038	46627032	47292257	0.665225		1.5	2.25488		1.5	2.25488		2.1	3.15683		1.5	2.25488		0.8	1.2026		2.9	4.35943		1.7	2.55553		1.7	2.55553		1.4	2.10455		1.20128	0.114821	0.175204	0.43046	1.62355	0.0522365
GGA5	1071	Gga_rs15717038	Gga_rs15718481	47292257	47913881	0.621624		1.2	1.93043		1.6	2.5739		0.7	1.12608		1.9	3.05651		2.4	3.86085		1	1.60869		1.1	1.76956		1.4	2.25217		1.1	1.76956		1.13845	0.127467	0.39273	0.347259	1.3532	0.0879962
GGA5	1072	Gga_rs15718481	Gga_rs14542773	47913881	48454659	0.540778		0.4	0.739675		0.2	0.369838		0.6	1.10951		0.6	1.10951		0.6	1.10951		1.1	2.03411		0.3	0.554756		0	0		0.6	1.10951		1.39054	0.0821832	0.410752	0.340627	1.43219	0.0760447
GGA5	1073	Gga_rs14542773	Gga_rs15720545	48454659	48981249	0.52659		0.3	0.569703		0.5	0.949505		0	0		0	0		0	0		0	0		0.3	0.569703		0.6	1.13941		0	0		0.976644	0.164373	0.203169	0.419501	1.16782	0.121441
GGA5	1074	Gga_rs15720545	Gga_rs14543774	48981249	49483045	0.501796		0.1	0.199284		0	0		0.3	0.597853		0	0		0	0		0	0		0.2	0.398568		0	0		0.3	0.597853		0.90242	0.183417	0.203169	0.419501	1.0882	0.138253
GGA5	1075	Gga_rs14543774	Gga_rs14544441	49483045	50259133	0.776088		0.4	0.515405		0	0		0.6	0.773108		1.5	1.93277		0	0		0	0		0.3	0.386554		0.4	0.515405		0.4	0.515405		1.22265	0.11073	-0.504343	0.30701	0.98288	0.162833
GGA5	1076	Gga_rs14544441	Gga_rs16506712	50259133	50806544	0.547411		2.3	4.2016		3.3	6.02838		1.3	2.37482		3.4	6.21106		7.9	14.4316		1.3	2.37482		1.7	3.10553		1.8	3.28821		1.5	2.74017		1.24599	0.106383	1.56018	0.0593582	0.549123	0.29146
GGA5	1077	Gga_rs16506712	Gga_rs14545876	50806544	51435913	0.629369		0.8	1.27111		0.8	1.27111		0.8	1.27111		2.1	3.33668		2.6	4.13112		1.5	2.38334		0.7	1.11223		0.3	0.476668		0.9	1.43		1.54705	0.0609255	2.30737	0.010517	0.426145	0.335001
GGA5	1078	Gga_rs14545876	Gga_rs16508324	51435913	51973014	0.537101		1.1	2.04803		1	1.86185		1.2	2.23422		1.8	3.35132		1.7	3.16514		1.7	3.16514		0.7	1.30329		0.3	0.558554		0.8	1.48948		1.97135	0.0243419	2.9534	0.00157146	0.286383	0.387292
GGA5	1079	Gga_rs16508324	Gga_rs16508986	51973014	52473693	0.500679		2.4	4.79349		3.6	7.19024		2	3.99458		1.6	3.19566		2.4	4.79349		1.8	3.59512		2.4	4.79349		3	5.99186		2.2	4.39403		1.4446	0.0742856	2.44863	0.00716999	0.189191	0.424971
GGA5	1080	Gga_rs16508986	Gga_rs14547757	52473693	53000308	0.526615		1.9	3.60795		1.1	2.08881		1.8	3.41806		1.5	2.84838		0	0		2.8	5.31698		2.4	4.55741		2.9	5.50687		1.7	3.22816		1.00303	0.157922	1.44504	0.0742227	0.321043	0.374089
GGA5	1081	Gga_rs14547757	Gga_rs15729520	53000308	53518021	0.517713		1.3	2.51104		1.7	3.28367		1	1.93157		2.6	5.02209		4.1	7.91945		1.1	2.12473		1.1	2.12473		1.4	2.7042		1	1.93157		1.44994	0.0735377	2.15235	0.0156848	0.328354	0.371322
GGA5	1082	Gga_rs15729520	Gga_rs14548790	53518021	54031246	0.513225		0.9	1.75362		0.9	1.75362		1.1	2.14331		1.3	2.533		1.2	2.33816		1.2	2.33816		0.9	1.75362		0.8	1.55877		1	1.94846		1.56839	0.0583946	2.19522	0.0140738	0.425335	0.335296
GGA5	1083	Gga_rs14548790	Gga_rs15732050	54031246	54593741	0.562495		3	5.33338		1.7	3.02225		4.5	8.00007		2.9	5.1556		2.5	4.44448		3.8	6.75562		3	5.33338		1.7	3.02225		4.5	8.00007		1.15305	0.124445	2.37961	0.00866552	0.315319	0.37626
GGA5	1084	Gga_rs15732050	Gga_rs16512854	54593741	55095423	0.501682		1.6	3.18927		0.9	1.79397		2.2	4.38525		3	5.97988		0.3	0.597988		5.5	10.9631		1.4	2.79061		0.9	1.79397		1.9	3.78726		1.13694	0.127782	0.93057	0.176038	0.978896	0.163816
GGA5	1085	Gga_rs16512854	Gga_rs16513826	55095423	55651296	0.555873		5.3	9.53455		4.1	7.37579		4.2	7.55568		3	5.39692		0.5	0.899486		1.8	3.23815		4.5	8.09537		5.7	10.2541		3.4	6.11651		0.339905	0.366964	-1.05819	0.144984	0.571373	0.283873
GGA5	1086	Gga_rs16513826	Gga_rs16514874	55651296	56256660	0.605364		1.2	1.98228		3.3	5.45127		1.2	1.98228		0.5	0.825949		4.7	7.76392		0.5	0.825949		2.5	4.12975		2.3	3.79937		2.4	3.96456		-0.478899	0.316005	-0.737486	0.230414	0.0724169	0.471135
GGA5	1087	Gga_rs16514874	Gga_rs16515613	56256660	56811803	0.555143		3.2	5.76428		3.1	5.58415		3.5	6.30468		1.8	3.24241		0	0		3	5.40401		3.6	6.48482		3.6	6.48482		3.7	6.66495		-0.738511	0.230102	-1.53581	0.062293	0.0176542	0.492957
GGA5	1088	Gga_rs16515613	Gga_rs16516342	56811803	57329678	0.517875		1.7	3.28265		2.1	4.05503		1.2	2.31716		1.4	2.70336		2.2	4.24813		0.5	0.965484		1.9	3.66884		2.5	4.82742		1.4	2.70336		-0.635484	0.262556	-0.837574	0.201135	-0.349183	0.363476
GGA5	1089	Gga_rs16516342	Gga_rs16517336	57329678	57861398	0.53172		4.3	8.08696		4.7	8.83924		3.9	7.33469		3.4	6.39434		2.9	5.454		3.7	6.95855		4.3	8.08696		4.7	8.83924		4	7.52276		-1.23741	0.107967	-1.94592	0.0258321	-0.400646	0.34434
GGA5	1090	Gga_rs16517336	Gga_rs16518227	57861398	58379790	0.518392		2.3	4.4368		1.4	2.70066		3.1	5.98003		2.8	5.40132		1.5	2.89356		4.2	8.10198		2.1	4.05099		1.4	2.70066		2.7	5.20841		-1.12624	0.130032	-2.00183	0.0226516	-0.16635	0.433941
GGA5	1091	Gga_rs16518227	Gga_rs15742851	58379790	58920552	0.540762		3.5	6.47235		3.9	7.21205		3.2	5.91758		5.4	9.98591		3.4	6.28742		7.1	13.1296		3.3	6.1025		3.8	7.02712		2.7	4.99295		-0.553911	0.28982	-2.23416	0.0127363	0.660138	0.254583
GGA5	1092	Gga_rs15742851	Gga_rs16519971	58920552	59482431	0.561879		2.2	3.91543		1.9	3.38151		2.4	4.27138		1.4	2.49164		2.5	4.44936		0.6	1.06785		2.4	4.27138		2.2	3.91543		2.5	4.44936		-1.20451	0.114196	-1.942	0.0260688	-0.238618	0.405701
GGA5	1093	Gga_rs16519971	Gga_rs14555690	59482431	60005185	0.522754		2.5	4.78236		2.7	5.16495		2.3	4.39978		4.4	8.41696		4.9	9.37343		3.6	6.8866		1.8	3.4433		1.8	3.4433		2	3.82589		-0.194158	0.423026	-0.0440269	0.482441	0.300831	0.381772
GGA5	1094	Gga_rs14555690	Gga_rs16521793	60005185	60608988	0.603803		1.5	2.48425		1.4	2.31864		1.6	2.64987		0.7	1.15932		0	0		2	3.31234		3.9	6.45906		5.4	8.94331		2.5	4.14042		-0.482066	0.31488	-1.84238	0.0327099	0.525193	0.299725
GGA5	1095	Gga_rs16521793	Gga_rs13595059	60608988	61161486	0.552498		4.8	8.68781		7.1	12.8507		2.5	4.5249		5.2	9.4118		8.2	14.8417		2.2	3.98191		2.3	4.16291		3.4	6.15387		1.5	2.71494		0.625819	0.265717	0.0839293	0.466556	0.767023	0.221534
GGA5	1096	Gga_rs13595059	Gga_rs15749584	61161486	61750167	0.588681		0.5	0.849356		0.4	0.679485		0.8	1.35897		1.2	2.03846		1.8	3.05768		0.3	0.509614		0.6	1.01923		0	0		0.9	1.52884		0.886031	0.187801	0.532069	0.297339	0.820326	0.206015
GGA5	1097	Gga_rs15749584	Gga_rs16523747	61750167	62170679	0.420512		0	0		0	0		0.1	0.237805		0	0		0	0		0	0		0.2	0.475611		0.2	0.475611		0.3	0.713416		1.11168	0.133139	0.920405	0.17868	0.875559	0.190635
GGA6	1098	Gga_rs15750214	Gga_rs14559062	1514895	2110596	0.595701		3.5	5.87543		1.2	2.01443		6	10.0722		6	10.0722		3.9	6.54691		7.3	12.2545		2.7	4.53248		0.4	0.671478		5.3	8.89708
GGA6	1099	Gga_rs14559062	Gga_rs16525765	2110596	2772869	0.662273		4.2	6.3418		1.8	2.71791		6.3	9.51269		10	15.0995		7	10.5697		12.5	18.8744		2.6	3.92587		0.5	0.754976		4.7	7.09677
GGA6	1100	Gga_rs16525765	Gga_rs13561289	2772869	3322532	0.549663		1.6	2.91087		1.9	3.45666		1.6	2.91087		3	5.45789		6	10.9158		0	0		1.3	2.36509		0.2	0.363859		2.1	3.82052
GGA6	1101	Gga_rs13561289	Gga_rs15755395	3322532	3837628	0.515096		4.7	9.12451		3.1	6.0183		5.9	11.4542		6.6	12.8131		4.5	8.73624		9.7	18.8314		4.2	8.15382		3.2	6.21243		5.1	9.90107
GGA6	1102	Gga_rs15755395	Gga_rs16528849	3837628	4376110	0.538482		2.5	4.64268		2.1	3.89985		2.6	4.82839		4.7	8.72824		6	11.1424		3.8	7.05687		1.9	3.52844		1.2	2.22849		2.9	5.38551
GGA6	1103	Gga_rs16528849	Gga_rs14562762	4376110	4905232	0.529122		0.8	1.51194		0.6	1.13395		1.7	3.21287		1.3	2.4569		0	0		1.9	3.59085		0.9	1.70093		0.6	1.13395		1.2	2.26791
GGA6	1104	Gga_rs14562762	Gga_rs15759637	4905232	5529315	0.624083		1.8	2.88423		1.8	2.88423		1.7	2.724		4	6.4094		4.4	7.05034		3.2	5.12752		0.5	0.801175		0.7	1.12165		0.4	0.64094
GGA6	1105	Gga_rs15759637	Gga_rs15762304	5529315	6138017	0.608702		2.6	4.27138		1.6	2.62854		3.2	5.25709		3.1	5.0928		2.5	4.1071		3	4.92852		2.9	4.76424		2.1	3.44996		3.5	5.74994		4.59214	2.19364e-06	5.44981	2.52115e-08	2.35611	0.00923382
GGA6	1106	Gga_rs15762304	Gga_rs15764124	6138017	6651741	0.513724		2.3	4.47711		2.7	5.25574		2.3	4.47711		1.7	3.30917		3.4	6.61834		1	1.94657		2.3	4.47711		1.9	3.69848		3.1	6.03437		3.85521	5.78163e-05	4.98565	3.08775e-07	1.81601	0.0346841
GGA6	1107	Gga_rs15764124	Gga_rs16534592	6651741	7165011	0.51327		0.6	1.16898		0.9	1.75346		0	0		0.7	1.3638		1.4	2.72761		0	0		1.4	2.72761		1.6	3.11727		0.4	0.779317		2.28434	0.0111758	3.68238	0.000115532	0.662328	0.253881
GGA6	1108	Gga_rs16534592	Gga_rs13564250	7165011	7689872	0.524861		1.5	2.8579		1	1.90527		2.3	4.38211		1.9	3.62001		1.5	2.8579		2.4	4.57264		1.2	2.28632		1	1.90527		2	3.81053		2.07662	0.0189184	2.61639	0.00444322	1.05579	0.145532
GGA6	1109	Gga_rs13564250	Gga_rs16536736	7689872	8198972	0.5091		0.1	0.196425		0.1	0.196425		0.3	0.589275		0	0		0	0		0	0		0.1	0.196425		0.1	0.196425		0.2	0.39285		1.67007	0.0474525	2.50312	0.00615522	0.314452	0.376589
GGA6	1110	Gga_rs16536736	Gga_rs15771500	8198972	8747681	0.548709		0.8	1.45797		1	1.82246		0.5	0.91123		0.8	1.45797		0.5	0.91123		1.2	2.18695		0.7	1.27572		1	1.82246		0.3	0.546738		1.03822	0.149583	1.31239	0.0946942	0.340654	0.366682
GGA6	1111	Gga_rs15771500	Gga_rs16538538	8747681	9281076	0.533395		2	3.74957		1.7	3.18713		2.1	3.93704		1.4	2.6247		1.1	2.06226		1.8	3.37461		1.9	3.56209		1.6	2.99965		2.1	3.93704		0.764416	0.22231	1.2933	0.0979539	0.12738	0.44932
GGA6	1112	Gga_rs16538538	Gga_rs14570989	9281076	9818174	0.537098		0.9	1.67567		0.9	1.67567		1.3	2.42041		0	0		0	0		0	0		1.8	3.35134		1.8	3.35134		1.8	3.35134		-0.890661	0.186556	-0.207804	0.417691	-0.93235	0.175578
GGA6	1113	Gga_rs14570989	Gga_rs15775250	9818174	10405400	0.587226		1.7	2.89497		0.4	0.681169		2.3	3.91672		0.8	1.36234		0.6	1.02175		1.3	2.2138		1.7	2.89497		1.4	2.38409		2	3.40584		-1.39407	0.0816482	-0.604973	0.272599	-1.06166	0.144196
GGA6	1114	Gga_rs15775250	Gga_rs16540781	10405400	10910399	0.504999		1.7	3.36634		2	3.9604		1.1	2.17822		1	1.9802		0.5	0.990101		1.3	2.57426		1.4	2.77228		0.7	1.38614		1.8	3.56436		-1.3806	0.0837007	-1.32005	0.0934098	-0.656048	0.255897
GGA6	1115	Gga_rs16540781	Gga_rs16541256	10910399	11557274	0.646875		0.7	1.08213		1.3	2.00966		0	0		0.6	0.927536		1.1	1.70048		0	0		1.1	1.70048		2	3.09179		0	0		-1.31516	0.0942279	-1.58796	0.0561482	-0.557161	0.288709
GGA6	1116	Gga_rs16541256	Gga_rs15778902	11557274	12100710	0.543436		1.8	3.31226		2.9	5.33641		1.6	2.94423		2.4	4.41634		2.1	3.8643		1.5	2.76021		1.7	3.12824		2.7	4.96839		1.3	2.39219		-1.27455	0.101235	-1.87836	0.0301658	-0.638835	0.261465
GGA6	1117	Gga_rs15778902	Gga_rs16542994	12100710	12666560	0.56585		1.4	2.47415		0.7	1.23708		1.9	3.35778		1.3	2.29743		1.1	1.94398		2.9	5.12503		1.4	2.47415		0.7	1.23708		2.1	3.71123		-1.18606	0.117799	-1.61282	0.0533919	-0.324041	0.372953
GGA6	1118	Gga_rs16542994	Gga_rs15781269	12666560	13194119	0.527559		0.6	1.13731		0.6	1.13731		0.7	1.32687		0.6	1.13731		0	0		1.2	2.27463		0.5	0.947761		0.7	1.32687		0.2	0.379105		-1.19832	0.115397	-1.72051	0.0426698	-0.301122	0.381661
GGA6	1119	Gga_rs15781269	Gga_rs15781848	13194119	13695609	0.50149		0.1	0.199406		0	0		0.2	0.398812		0.5	0.997029		0	0		0.8	1.59525		0.1	0.199406		0	0		0.2	0.398812		-0.934446	0.175037	-1.67703	0.0467688	-0.0977611	0.461061
GGA6	1120	Gga_rs15781848	Gga_rs14575367	13695609	14212699	0.51709		0.1	0.19339		0.1	0.19339		0	0		0	0		0	0		0	0		0.1	0.19339		0.1	0.19339		0	0		-0.304472	0.380384	-1.09456	0.136854	0.347844	0.363979
GGA6	1121	Gga_rs14575367	Gga_rs15783042	14212699	14734347	0.521648		0	0		0	0		0	0		0	0		0	0		0	0		0	0		0	0		0	0		0.040611	0.483803	-0.84751	0.198355	0.56604	0.285683
GGA6	1122	Gga_rs15783042	Gga_rs15783474	14734347	15234685	0.500338		0.1	0.199865		0	0		0.3	0.599595		0.5	0.999324		0	0		1.1	2.19851		0	0		0	0		0	0		0.427479	0.334515	-0.80722	0.20977	1.03059	0.151367
GGA6	1123	Gga_rs15783474	Gga_rs14575941	15234685	15784275	0.54959		0.1	0.181954		0.2	0.363908		0	0		0	0		0	0		0	0		0.1	0.181954		0.6	1.09172		0	0		0.634871	0.262756	-0.77703	0.218571	1.03059	0.151367
GGA6	1124	Gga_rs14575941	Gga_rs14576505	15784275	16321994	0.537719		0.7	1.3018		0.8	1.48777		0.5	0.929854		1.3	2.41762		0.9	1.67374		1.5	2.78956		0.5	0.929854		0.4	0.743883		0.3	0.557912		0.766485	0.221694	-0.31509	0.376347	1.32669	0.0923056
GGA6	1125	Gga_rs14576505	Gga_rs13567410	16321994	16852133	0.530139		0.7	1.32041		0.6	1.13178		0.8	1.50904		0	0		0	0		0.2	0.37726		0.8	1.50904		0.7	1.32041		0.8	1.50904		0.485098	0.313804	-1.25398	0.104924	1.15578	0.123886
GGA6	1126	Gga_rs13567410	Gga_rs16547333	16852133	17400203	0.54807		0.5	0.912292		0.3	0.547375		0.8	1.45967		1	1.82458		0	0		1.9	3.46671		0.4	0.729834		0.4	0.729834		0.5	0.912292		0.74869	0.227022	-1.05298	0.146176	1.21301	0.112563
GGA6	1127	Gga_rs16547333	Gga_rs14578371	17400203	17926015	0.525812		0.5	0.95091		0.9	1.71164		0.2	0.380364		0.3	0.570546		0.5	0.95091		0	0		1.2	2.28218		1.6	3.04291		1.1	2.092		0	0.5	-1.52485	0.0636478	0.689297	0.245318
GGA6	1128	Gga_rs14578371	Gga_rs15789287	17926015	18474949	0.548934		1.4	2.5504		1.5	2.73257		1.3	2.36823		1.8	3.27908		1.5	2.73257		1.9	3.46125		0.9	1.63954		0.8	1.45737		1.2	2.18606		0.468116	0.319851	-0.80952	0.209108	0.791574	0.214304
GGA6	1129	Gga_rs15789287	Gga_rs15790690	18474949	18995173	0.520224		1.3	2.49892		0	0		2.5	4.80562		1.4	2.69115		0	0		3.3	6.34342		1.1	2.11447		0.3	0.576675		1.5	2.88337		0.540667	0.294369	-0.949378	0.171214	1.10049	0.13556
GGA6	1130	Gga_rs15790690	Gga_rs16550002	18995173	19523170	0.527997		0.2	0.37879		0.3	0.568185		0	0		0	0		0	0		0	0		0.3	0.568185		0.4	0.75758		0	0		0.213904	0.415311	-1.13095	0.129039	0.871216	0.191818
GGA6	1131	Gga_rs16550002	Gga_rs16550643	19523170	20113060	0.58989		0.1	0.169523		0.1	0.169523		0.2	0.339046		0.3	0.508569		0	0		0.6	1.01714		0	0		0.1	0.169523		0	0		0.378034	0.352703	-0.903122	0.183231	0.998496	0.159019
GGA6	1132	Gga_rs16550643	Gga_rs15793868	20113060	20616399	0.503339		0.3	0.59602		0.5	0.993366		0	0		0.3	0.59602		0.5	0.993366		0	0		0.3	0.59602		0.5	0.993366		0	0		0.045197	0.481975	-1.19735	0.115586	0.751471	0.226185
GGA6	1133	Gga_rs15793868	Gga_rs14581462	20616399	21125263	0.508864		0.7	1.37561		0.5	0.982581		1	1.96516		0.7	1.37561		0	0		1.3	2.55471		0.7	1.37561		0.5	0.982581		1	1.96516		0.387344	0.349251	-1.10311	0.134991	0.940657	0.17344
GGA6	1134	Gga_rs14581462	Gga_rs13758408	21125263	21690618	0.565355		0.4	0.70752		0	0		0.6	1.06128		0	0		0	0		0	0		0.4	0.70752		0.1	0.17688		0.9	1.59192		-0.0463554	0.481514	-0.958732	0.168847	0.389126	0.348591
GGA6	1135	Gga_rs13758408	Gga_rs14582113	21690618	22288579	0.597961		0.7	1.17064		0.9	1.50511		0.7	1.17064		1.4	2.34129		1.8	3.01023		1.4	2.34129		0.5	0.836175		0.6	1.00341		0.5	0.836175		0.734506	0.23132	0.243841	0.403677	0.886208	0.187753
GGA6	1136	Gga_rs14582113	Gga_rs15795948	22288579	22873350	0.584771		0.5	0.855036		0.8	1.36806		0.3	0.513021		1	1.71007		1.7	2.90712		0	0		0.3	0.513021		0.3	0.513021		0.3	0.513021		0.694632	0.243643	0.586387	0.278808	0.700615	0.241772
GGA6	1137	Gga_rs15795948	Gga_rs13578507	22873350	23508327	0.634977		0.4	0.629944		0.7	1.1024		0	0		0	0		0	0		0	0		0.6	0.944916		1.1	1.73235		0	0		0.320055	0.374463	0.189412	0.424885	0.239577	0.405329
GGA6	1138	Gga_rs13578507	Gga_rs16553623	23508327	24064240	0.555913		3.9	7.01549		4.2	7.55514		3.3	5.93618		1.9	3.4178		2.4	4.31722		1.5	2.69826		4.3	7.73502		4.7	8.45456		3.8	6.8356		-0.633729	0.263129	-0.54293	0.293589	-0.542437	0.293759
GGA6	1139	Gga_rs16553623	Gga_rs14583818	24064240	24579032	0.514792		3.9	7.57588		5.2	10.1012		2.9	5.63334		3.4	6.60461		3	5.8276		3.5	6.79886		4.2	8.15863		5.6	10.8782		2.8	5.43909		-0.895046	0.185381	-1.18945	0.117132	-0.414406	0.339288
GGA6	1140	Gga_rs14583818	Gga_rs14584420	24579032	25090169	0.511137		2.8	5.47798		3.6	7.04312		1.8	3.52156		3.1	6.06491		3.5	6.84748		2.6	5.0867		2.8	5.47798		3.9	7.63005		1.7	3.32592		-0.705105	0.240372	-1.17071	0.120857	-0.160794	0.436128
GGA6	1141	Gga_rs14584420	Gga_rs14584915	25090169	25650272	0.560103		1.3	2.321		2.2	3.92785		0.8	1.42831		0.8	1.42831		2	3.57077		0	0		1.4	2.49954		1.8	3.21369		1	1.78539		-0.882633	0.188717	-0.935205	0.174841	-0.482193	0.314834
GGA6	1142	Gga_rs14584915	Gga_rs13579423	25650272	26245217	0.594945		0.7	1.17658		0.8	1.34466		0.3	0.504248		0.3	0.504248		0.6	1.0085		0	0		0.8	1.34466		1.2	2.01699		0.4	0.672331		-0.902982	0.183268	-1.0417	0.148776	-0.363152	0.358246
GGA6	1143	Gga_rs13579423	Gga_rs14586047	26245217	26777807	0.53259		0.5	0.938808		0.8	1.50209		0.3	0.563285		1.3	2.4409		1.6	3.00419		1.1	2.06538		0.5	0.938808		0.8	1.50209		0.2	0.375523		-0.935781	0.174693	-1.14346	0.126425	-0.368569	0.356224
GGA6	1144	Gga_rs14586047	Gga_rs13579931	26777807	27316673	0.538866		1.1	2.04132		0.8	1.4846		1.3	2.41247		1.3	2.41247		0	0		2.6	4.82495		0.9	1.67017		0.7	1.29902		1	1.85575		-1.01412	0.155262	-1.71567	0.0431116	0.088932	0.464568
GGA6	1145	Gga_rs13579931	Gga_rs14587547	27316673	27953059	0.636386		2.2	3.45702		2	3.14275		2.4	3.7713		2.5	3.92843		3.7	5.81408		1.2	1.88565		2.1	3.29988		1.7	2.67133		2.6	4.08557		-0.666895	0.25242	-0.85953	0.195024	-0.210969	0.416456
GGA6	1146	Gga_rs14587547	Gga_rs15807761	27953059	28521405	0.568346		2.1	3.69493		2.2	3.87088		1.8	3.16708		1.7	2.99114		1.4	2.46329		1.2	2.11139		2	3.51898		2.1	3.69493		1.8	3.16708		-0.0846914	0.466253	-0.493906	0.310686	0.150802	0.440066
GGA6	1147	Gga_rs15807761	Gga_rs15808995	28521405	29047466	0.526061		0.5	0.95046		0.7	1.33064		0.3	0.570276		1.2	2.2811		1.2	2.2811		2.5	4.7523		0.6	1.14055		0.7	1.33064		0.3	0.570276		0.336009	0.368432	0.292822	0.384829	0.49758	0.30939
GGA6	1148	Gga_rs15808995	Gga_rs15810669	29047466	29635749	0.588283		2.4	4.07967		2	3.39972		3	5.09959		3	5.09959		2.1	3.56971		2.8	4.75961		1.9	3.22974		1.5	2.54979		2.6	4.41964		0.585639	0.279059	0.591888	0.276963	0.33481	0.368884
GGA6	1149	Gga_rs15810669	Gga_rs16561886	29635749	30272885	0.637136		1.2	1.88343		1.2	1.88343		1.2	1.88343		0.2	0.313905		1.5	2.35429		0	0		1.6	2.51124		1.4	2.19733		1.5	2.35429		0.34489	0.365089	0.573562	0.283132	0.222407	0.411999
GGA6	1150	Gga_rs16561886	Gga_rs14590635	30272885	30782618	0.509733		1.6	3.1389		0.4	0.784725		2.6	5.10071		1	1.96181		0.6	1.17709		0.9	1.76563		1.9	3.72744		0.6	1.17709		3.4	6.67016		0.213266	0.41556	0.751058	0.226309	-0.233511	0.407682
GGA6	1151	Gga_rs14590635	Gga_rs16563539	30782618	31323648	0.54103		2	3.69665		1.4	2.58766		2.3	4.25115		2.6	4.80565		1.3	2.40282		3.6	6.65397		1.7	3.14215		1.5	2.77249		1.8	3.32699		0.233449	0.407706	0.461924	0.322068	-0.0394946	0.484248
GGA6	1152	Gga_rs16563539	Gga_rs14592195	31323648	31881874	0.558226		1.5	2.68708		1.5	2.68708		1.9	3.40364		0.9	1.61225		3.6	6.449		0	0		1.5	2.68708		1.2	2.14967		1.8	3.2245		-0.0587744	0.476566	1.24178	0.107158	-0.755903	0.224854
GGA6	1153	Gga_rs14592195	Gga_rs16565566	31881874	32407551	0.525677		2.4	4.56554		1.5	2.85346		3.2	6.08739		4.2	7.9897		0.2	0.380462		5.9	11.2236		2.3	4.37531		1.6	3.04369		3.1	5.89716		0.365837	0.357243	0.372551	0.354741	0.11267	0.455146
GGA6	1154	Gga_rs16565566	Gga_rs16000431	32407551	32963751	0.5562		1.6	2.87666		1.9	3.41604		1.4	2.51708		0.9	1.61812		1.4	2.51708		1.2	2.1575		1.7	3.05645		2	3.59583		1.3	2.33729		0.229863	0.409099	0.401681	0.343959	0.207012	0.418
GGA6	1155	Gga_rs16000431	Gga_rs14593793	32963751	33474687	0.510936		2.7	5.28442		2.1	4.1101		3.3	6.45873		3.5	6.85017		3.2	6.26302		3.6	7.04589		2.6	5.0887		2	3.91438		3.2	6.26302		0.297096	0.383197	0.566308	0.285592	-0.127551	0.449252
GGA6	1156	Gga_rs14593793	Gga_rs16566938	33474687	33990407	0.51572		2.9	5.62321		2.6	5.0415		3.5	6.78663		2.8	5.4293		2.7	5.2354		2.9	5.62321		2.9	5.62321		1.6	3.10246		3.7	7.17444		-0.0269971	0.489231	0.691512	0.244622	-0.307971	0.379052
GGA6	1157	Gga_rs16566938	Gga_rs15818642	33990407	34554665	0.564258		2.1	3.7217		1.7	3.01281		1.8	3.19003		1.1	1.94946		0.3	0.531672		2.2	3.89893		2.1	3.7217		3.1	5.49394		1.6	2.83558		0.07938	0.468365	-0.0805406	0.467904	0.0698953	0.472139
GGA6	1158	Gga_rs15818642	Gga_rs16749089	34554665	35065222	0.510557		1.6	3.13383		1.6	3.13383		1.2	2.35037		3	5.87594		1.4	2.7421		3.3	6.46353		1.2	2.35037		2	3.91729		0.8	1.56692		0.767864	0.221284	-0.234569	0.407272	0.92018	0.178739
GGA6	1159	Gga_rs16749089	Gga_rs15819914	35065222	35642549	0.577327		2	3.46424		1.8	3.11782		2.7	4.67673		3.1	5.36957		4.1	7.10169		4.2	7.27491		2.4	4.15709		1.9	3.29103		2.6	4.50351		0.708782	0.23923	0.370035	0.355678	0.876885	0.190275
GGA6	1160	Gga_rs15819914	Gga_rs15821059	35642549	36213261	0.570712		2.9	5.08137		2.4	4.20527		3.9	6.83357		3.8	6.65835		0.6	1.05132		5.6	9.8123		1.7	2.97874		1.5	2.6283		2.1	3.67961		1.33261	0.0913301	-0.468247	0.319804	1.66653	0.0478037
GGA6	1161	Gga_rs15821059	Gga_rs15822378	36213261	36744451	0.53119		1.1	2.07082		1.5	2.82385		0.3	0.56477		0.5	0.941283		1.1	2.07082		0	0		1.9	3.57687		1.7	3.20036		1.5	2.82385		0.564851	0.286087	-0.255347	0.399227	1.05418	0.1459
GGA6	1162	Gga_rs15822378	Gga_rs16570309	36744451	37333262	0.588811		0.2	0.339668		0.4	0.679335		0.1	0.169834		0	0		0	0		0	0		0.7	1.18884		0.9	1.5285		0.3	0.509501		0.602556	0.273402	-0.344721	0.365152	1.04066	0.149016
GGA6	1163	Gga_rs16570309	Gga_rs14596954	37333262	37352799	0.019537		0	0		0	0		0	0		0	0		0	0		0	0		0	0		0	0		0	0		0.399971	0.344589	-0.732217	0.232018	1.04332	0.1484
GGA7	1164	Gga_rs15823554	Gga_rs13738455	30761	569030	0.538269		0.4	0.743123		0.4	0.743123		0.4	0.743123		0.4	0.743123		0	0		4	7.43123		0.4	0.743123		0.5	0.928904		0.2	0.371561
GGA7	1165	Gga_rs13738455	Gga_rs15825057	569030	1091557	0.522527		0.1	0.191378		0	0		0.1	0.191378		0	0		0	0		0	0		0	0		0	0		0.2	0.382755
GGA7	1166	Gga_rs15825057	Gga_rs15826188	1091557	1635843	0.544286		1.1	2.021		1	1.83727		1.4	2.57218		0.7	1.28609		0.3	0.551181		1.7	3.12336		1.1	2.021		1.2	2.20472		1.1	2.021
GGA7	1167	Gga_rs15826188	Gga_rs16572963	1635843	2197616	0.561773		1.6	2.84813		1.7	3.02613		1.2	2.13609		1.5	2.67012		0.3	0.534024		2.9	5.16223		1.8	3.20414		2.2	3.91617		1	1.78008
GGA7	1168	Gga_rs16572963	Gga_rs15829239	2197616	2703340	0.505724		1.4	2.76831		1.7	3.36152		1.6	3.16378		1.6	3.16378		2.4	4.74567		0.8	1.58189		1.7	3.36152		1.8	3.55925		1.9	3.75699
GGA7	1169	Gga_rs15829239	Gga_rs14600767	2703340	3210608	0.507268		4.1	8.08251		5	9.85672		3.1	6.11117		5.4	10.6453		6.3	12.4195		3.9	7.68824		3.5	6.89971		4.2	8.27965		3	5.91403
GGA7	1170	Gga_rs14600767	Gga_rs16575791	3210608	3790278	0.57967		4.7	8.10806		3.9	6.72797		5.3	9.14313		7.8	13.4559		9.9	17.0787		7	12.0758		3.7	6.38294		2.9	5.00285		4.5	7.76304
GGA7	1171	Gga_rs16575791	Gga_rs16576737	3790278	4302603	0.512325		0.9	1.7567		0.8	1.56151		1.3	2.53745		3.2	6.24604		0	0		4.7	9.17386		0.8	1.56151		0.7	1.36632		0.9	1.7567		1.91911	0.0274853	1.37573	0.0844532	2.05335	0.0200191
GGA7	1172	Gga_rs16576737	Gga_rs16577567	4302603	4808741	0.506138		4.7	9.28601		2.7	5.33451		6.5	12.8423		5.3	10.4715		5.4	10.669		5.4	10.669		4.4	8.69328		2.1	4.14907		6.7	13.2375		1.982	0.0237396	2.11843	0.0170693	1.15121	0.124824
GGA7	1173	Gga_rs16577567	Gga_rs14603186	4808741	5345772	0.537031		4	7.44836		1.1	2.0483		7.2	13.407		4.8	8.93803		3.3	6.1449		6.9	12.8484		1.4	2.60693		0	0		2	3.72418		2.63961	0.00415003	2.76589	0.00283838	1.85916	0.0315024
GGA7	1174	Gga_rs14603186	Gga_rs14603676	5345772	5866984	0.521212		1.6	3.06977		0.6	1.15116		2.5	4.79651		1.5	2.87791		1.3	2.49419		1.9	3.64535		5	9.59303		1.3	2.49419		9.6	18.4186		1.92026	0.0274125	2.93409	0.00167263	0.583371	0.279822
GGA7	1175	Gga_rs14603676	Gga_rs16579782	5866984	6392765	0.525781		1.3	2.47251		0.5	0.950966		2.2	4.18425		1.9	3.61367		1.1	2.09213		2.5	4.75483		0.2	0.380387		0	0		0.3	0.57058		2.35898	0.00916266	3.60124	0.000158354	0.630565	0.264163
GGA7	1176	Gga_rs16579782	Gga_rs16580083	6392765	6990453	0.597688		0.5	0.836557		0	0		1.1	1.84043		0.4	0.669245		0	0		0.9	1.5058		0.3	0.501934		0	0		0.8	1.33849		2.43389	0.00746869	3.58671	0.000167438	0.811794	0.208455
GGA7	1177	Gga_rs16580083	Gga_rs16580490	6990453	8929869	1.93942		0	0		0	0		0.1	0.0515619		0	0		0	0		0	0		0.2	0.103124		0	0		0.3	0.154686		2.09644	0.0180215	3.47962	0.000251063	0.653155	0.256828
GGA7	1178	Gga_rs16580490	Gga_rs15838339	8929869	9474743	0.544874		0	0		0	0		0	0		0	0		0	0		0	0		0.2	0.367057		0	0		0.2	0.367057		1.23836	0.107792	2.25333	0.0121192	0.254062	0.399724
GGA7	1179	Gga_rs15838339	Gga_rs15838732	9474743	10031371	0.556628		0.3	0.53896		0	0		0.3	0.53896		0	0		0	0		0	0		0.2	0.359306		0	0		0.4	0.718613		0.580358	0.280837	2.50941	0.0060467	-0.492595	0.311149
GGA7	1180	Gga_rs15838732	Gga_rs15839450	10031371	10582674	0.551303		0	0		0	0		0.1	0.181388		0.5	0.906942		0	0		1.2	2.17666		0	0		0	0		0	0		0.560376	0.287612	1.97866	0.0239274	-0.0411643	0.483582
GGA7	1181	Gga_rs15839450	Gga_rs16582015	10582674	11103145	0.520471		0.6	1.1528		0.9	1.7292		0.6	1.1528		0.5	0.960668		1.4	2.68987		0	0		0.9	1.7292		1.6	3.07414		0.9	1.7292		-0.984906	0.162335	0.446199	0.327727	-1.59792	0.0550309
GGA7	1182	Gga_rs16582015	Gga_rs16582684	11103145	11695090	0.591945		2.9	4.8991		2	3.37869		3	5.06804		3.7	6.25058		4.5	7.60206		1.4	2.36508		1.9	3.20976		0.2	0.337869		3.2	5.40591		1.25462	0.104809	2.11121	0.0173773	-0.0295152	0.488227
GGA7	1183	Gga_rs16582684	Gga_rs13742691	11695090	12202706	0.507616		1	1.96999		0.7	1.379		1.7	3.34899		1	1.96999		1.1	2.16699		1.5	2.95499		1.4	2.75799		0.9	1.77299		1.7	3.34899		0.420642	0.337008	1.70258	0.0443237	-0.773923	0.219488
GGA7	1184	Gga_rs13742691	Gga_rs14607728	12202706	12721400	0.518694		1.9	3.66305		2.2	4.24142		1.8	3.47025		1.9	3.66305		1.1	2.12071		3.2	6.16934		1.9	3.66305		2.8	5.39817		1.2	2.3135		0.340496	0.366741	0.914121	0.180327	-0.16082	0.436118
GGA7	1185	Gga_rs14607728	Gga_rs13743197	12721400	13249487	0.528087		2.4	4.54471		3.4	6.43833		1.3	2.46172		3.3	6.24897		3.2	6.05961		2.8	5.30216		2.3	4.35534		3.5	6.6277		1.4	2.65108		0.679551	0.248394	0.683442	0.247164	0.258513	0.398006
GGA7	1186	Gga_rs13743197	Gga_rs14704785	13249487	13862823	0.613336		3.3	5.38041		3.3	5.38041		3.3	5.38041		2.9	4.72824		2.5	4.07607		3.4	5.54345		3.4	5.54345		3.4	5.54345		3	4.89128		0.523346	0.300367	0.376108	0.353418	0.352638	0.36218
GGA7	1187	Gga_rs14704785	Gga_rs15846407	13862823	14448865	0.586042		1.3	2.21827		1.9	3.24209		0.4	0.682545		2.1	3.58336		3.2	5.46036		0.9	1.53573		1	1.70636		1.6	2.73018		0.3	0.511909		0.854252	0.196483	0.747005	0.22753	0.547791	0.291918
GGA7	1188	Gga_rs15846407	Gga_rs16587332	14448865	15112177	0.663312		0.8	1.20607		0.4	0.603034		1.2	1.8091		1.1	1.65834		1	1.50759		1.2	1.8091		0.8	1.20607		0.5	0.753793		1.2	1.8091		0.785974	0.215941	0.853913	0.196577	0.302292	0.381215
GGA7	1189	Gga_rs16587332	Gga_rs16588091	15112177	15633805	0.521628		1.4	2.68391		2.6	4.9844		0.2	0.383415		1	1.91708		1.2	2.30049		0.8	1.53366		1.1	2.10878		2.1	4.02586		0	0		0.857775	0.195508	0.682705	0.247397	0.635997	0.262389
GGA7	1190	Gga_rs16588091	Gga_rs16589136	15633805	16216341	0.582536		0.2	0.343326		0.4	0.686653		0	0		0.5	0.858316		0.6	1.02998		0	0		0.6	1.02998		1.1	1.8883		0	0		0.376882	0.35313	-0.519403	0.30174	1.04854	0.147196
GGA7	1191	Gga_rs16589136	Gga_rs15851736	16216341	16754851	0.53851		0.4	0.74279		0.3	0.557093		0.7	1.29988		0.1	0.185698		0	0		1.5	2.78546		0.5	0.928488		0.3	0.557093		0.3	0.557093		0.388029	0.348997	-0.66803	0.252057	1.35487	0.0877291
GGA7	1192	Gga_rs15851736	Gga_rs15852495	16754851	17304676	0.549825		0.8	1.45501		0.9	1.63688		0.5	0.90938		1.8	3.27377		0.9	1.63688		1.7	3.09189		0.3	0.545628		1	1.81876		0	0		0.846748	0.198568	-0.245718	0.40295	1.36096	0.0867628
GGA7	1193	Gga_rs15852495	Gga_rs16591203	17304676	17843489	0.538813		2.6	4.82542		2.8	5.19661		1.8	3.34068		1.7	3.15508		2.9	5.3822		0.5	0.927966		2.2	4.08305		1.7	3.15508		2.8	5.19661		0.413024	0.339794	0.168105	0.43325	0.572909	0.283353
GGA7	1194	Gga_rs16591203	Gga_rs14611430	17843489	18356640	0.513151		1	1.94874		0.5	0.974372		2.3	4.48211		0.4	0.779498		0	0		1.5	2.92312		1.9	3.70261		1.8	3.50774		2.1	4.09236		0.105962	0.457806	-0.0918754	0.463399	0.365453	0.357387
GGA7	1195	Gga_rs14611430	Gga_rs16591793	18356640	18909813	0.553173		0.6	1.08465		0.7	1.26543		0.5	0.903876		0.8	1.4462		1.2	2.1693		0	0		0.7	1.26543		0.3	0.542326		1	1.80775		-0.263424	0.396112	-0.335086	0.36878	-0.0541863	0.478393
GGA7	1196	Gga_rs16591793	Gga_rs16592082	18909813	19412251	0.502438		0.7	1.39321		0.8	1.59224		0.6	1.19418		0.2	0.398059		0	0		0.5	0.995148		0.7	1.39321		0.9	1.79127		0.5	0.995148		-0.592911	0.27662	-0.832376	0.202598	-0.0568004	0.477352
GGA7	1197	Gga_rs16592082	Gga_rs14612482	19412251	20001126	0.588875		0.2	0.339631		0.3	0.509446		0.2	0.339631		0	0		0	0		0	0		0.5	0.849077		0.8	1.35852		0.2	0.339631		-0.804703	0.210495	-0.866457	0.19312	-0.357133	0.360496
GGA7	1198	Gga_rs14612482	Gga_rs15856379	20001126	20547900	0.546774		0.4	0.731564		0.7	1.28024		0	0		0.8	1.46313		1.5	2.74336		0	0		0.2	0.365782		0.3	0.548673		0.2	0.365782		-0.501111	0.308147	-0.219694	0.413055	-0.415508	0.338885
GGA7	1199	Gga_rs15856379	Gga_rs14613625	20547900	21093186	0.545286		0.4	0.73356		0.5	0.91695		0.2	0.36678		0	0		0	0		0	0		0.3	0.55017		0.4	0.73356		0.2	0.36678		-0.463617	0.321461	-0.255777	0.399061	-0.929777	0.176243
GGA7	1200	Gga_rs14613625	Gga_rs14614111	21093186	21633059	0.539873		0.6	1.11137		0.9	1.66706		0.5	0.926144		0.2	0.370457		0.5	0.926144		0	0		0.8	1.48183		1.2	2.22274		0.6	1.11137		-1.5077	0.0658154	-0.482458	0.31474	-1.98345	0.0236586
GGA7	1201	Gga_rs14614111	Gga_rs14614569	21633059	22262814	0.629755		0.5	0.79396		0.2	0.317584		0.6	0.952751		0.2	0.317584		0	0		0.7	1.11154		0.5	0.79396		0.3	0.476376		0.4	0.635168		-1.71226	0.0434244	-1.30148	0.0965474	-1.00664	0.157054
GGA7	1202	Gga_rs14614569	Gga_rs16595045	22262814	22818115	0.555301		0.3	0.540248		0.6	1.0805		0.2	0.360165		0.2	0.360165		0	0		0.9	1.62074		0.3	0.540248		0.7	1.26058		0.1	0.180083		-0.983074	0.162786	-0.822421	0.205419	-0.515639	0.303053
GGA7	1203	Gga_rs16595045	Gga_rs15860009	22818115	23379989	0.561874		0	0		0	0		0	0		1.3	2.31369		0	0		0	0		0	0		0	0		0	0		-0.233853	0.40755	-1.44753	0.0738748	-0.0487516	0.480559
GGA7	1204	Gga_rs15860009	Gga_rs16596357	23379989	23959213	0.579224		5.1	8.80488		7.4	12.7757		2.6	4.48876		4.5	7.76902		6.7	11.5672		2.7	4.66141		5.2	8.97753		7.7	13.2936		2.5	4.31612		-0.228861	0.409488	-0.841883	0.199927	0.0346709	0.486171
GGA7	1205	Gga_rs16596357	Gga_rs14616394	23959213	24494378	0.535165		3.7	6.91376		4	7.47433		3.6	6.7269		4.6	8.59548		5.2	9.71663		5.6	10.4641		3.3	6.16632		3.5	6.54004		3	5.60575		0.372232	0.35486	-0.0527604	0.478961	0.698654	0.242384
GGA7	1206	Gga_rs14616394	Gga_rs14616964	24494378	25005529	0.511151		1.9	3.7171		1.7	3.32583		1.9	3.7171		0.9	1.76073		1.2	2.34764		1.6	3.13019		1.9	3.7171		1.7	3.32583		2.4	4.69529		-0.122316	0.451324	-0.498173	0.309181	0.514364	0.303499
GGA7	1207	Gga_rs14616964	Gga_rs14617579	25005529	25555091	0.549562		1	1.81963		0.6	1.09178		1.5	2.72945		1.3	2.36552		1.3	2.36552		0	0		1.1	2.00159		0.5	0.909815		1.7	3.09337		0.0293433	0.488295	-0.178692	0.42909	0.17699	0.429758
GGA7	1208	Gga_rs14617579	Gga_rs15866797	25555091	26103860	0.548769		0.6	1.09336		0.9	1.64003		0.3	0.546678		1.2	2.18671		1	1.82226		1.3	2.36894		0.5	0.91113		0.9	1.64003		0	0		0.401169	0.344148	0.0253503	0.489888	0.576975	0.281978
GGA7	1209	Gga_rs15866797	Gga_rs14618791	26103860	26635819	0.531959		0.9	1.69186		0.8	1.50388		1	1.87984		1.2	2.25581		1.6	3.00775		0.7	1.31589		0.8	1.50388		0.4	0.751938		1.2	2.25581		0.586799	0.278669	0.394044	0.346774	0.403909	0.34314
GGA7	1210	Gga_rs14618791	Gga_rs13596799	26635819	27193128	0.557309		1	1.79434		0.7	1.25604		1.7	3.05037		0.5	0.897168		0.9	1.6149		0.8	1.43547		1.1	1.97377		1.2	2.1532		1.2	2.1532		0.442289	0.32914	0.483647	0.314318	0.148195	0.441094
GGA7	1211	Gga_rs13596799	Gga_rs13597041	27193128	27728198	0.53507		3	5.60674		2.5	4.67229		3	5.60674		2.2	4.11161		2.2	4.11161		1.5	2.80337		3.2	5.98053		2.2	4.11161		4.1	7.66255		-0.187096	0.425793	0.461708	0.322145	-0.378421	0.352559
GGA7	1212	Gga_rs13597041	Gga_rs15871261	27728198	28263864	0.535666		1.4	2.61357		1.6	2.98694		1.4	2.61357		1.3	2.42689		1.1	2.05352		1.6	2.98694		1.3	2.42689		1.6	2.98694		1	1.86683		0	0.5	0.664267	0.25326	-0.309434	0.378496
GGA7	1213	Gga_rs15871261	Gga_rs15872578	28263864	28777301	0.513437		2.7	5.25868		2	3.89532		3.6	7.01157		2.7	5.25868		2.8	5.45344		2.6	5.06391		2.2	4.28485		1.7	3.31102		2.8	5.45344		-0.249478	0.401495	0.544237	0.293139	-0.971089	0.165752
GGA7	1214	Gga_rs15872578	Gga_rs16603385	28777301	29279041	0.50174		0.8	1.59445		1.2	2.39168		0.4	0.797226		0	0		0	0		0	0		1.9	3.78682		1.5	2.9896		1.8	3.58752		-0.54596	0.292547	0.267025	0.394725	-1.27497	0.10116
GGA7	1215	Gga_rs16603385	Gga_rs14622519	29279041	29859534	0.580493		4.4	7.57976		4.6	7.9243		4	6.89069		5.5	9.47471		6.4	11.0251		5.3	9.13017		4	6.89069		4.6	7.9243		3.6	6.20163		-0.112224	0.455323	0.481108	0.31522	-0.382843	0.350918
GGA7	1216	Gga_rs14622519	Gga_rs15876504	29859534	30368277	0.508743		3.2	6.29001		4.1	8.05908		2.2	4.32438		3.7	7.27283		4.6	9.04189		2	3.93126		3	5.89689		3.8	7.46939		2.2	4.32438		-0.105287	0.458074	0.608554	0.27141	-0.666836	0.252438
GGA7	1217	Gga_rs15876504	Gga_rs13598651	30368277	30883798	0.515521		1.6	3.10366		2.4	4.65548		0.8	1.55183		1.2	2.32774		1.9	3.68559		0.6	1.16387		1.7	3.29763		2.6	5.04344		0.9	1.74581		-0.340948	0.366571	0.160954	0.436065	-0.629901	0.26438
GGA7	1218	Gga_rs13598651	Gga_rs15878992	30883798	31439975	0.556177		1	1.79799		0.9	1.61819		1.3	2.33739		0.4	0.719196		0	0		0.6	1.07879		1	1.79799		1	1.79799		1.2	2.15759		-0.341729	0.366277	0	0.5	-0.672378	0.250672
GGA7	1219	Gga_rs15878992	Gga_rs16607670	31439975	32002511	0.562536		1	1.77766		1.3	2.31096		0.4	0.711066		0.6	1.0666		1.5	2.6665		0	0		1.2	2.1332		1.4	2.48873		0.9	1.5999		-0.246478	0.402656	0.0236604	0.490562	-0.35484	0.361355
GGA7	1220	Gga_rs16607670	Gga_rs14626045	32002511	32566222	0.563711		2	3.54792		2.4	4.2575		1.6	2.83833		2.3	4.0801		1.9	3.37052		2.3	4.0801		2.2	3.90271		3.5	6.20886		1.4	2.48354		-0.213733	0.415378	-0.231212	0.408575	-0.286265	0.387337
GGA7	1221	Gga_rs14626045	Gga_rs15882451	32566222	33217557	0.651335		2.8	4.29886		2.4	3.68474		3.1	4.75946		4.2	6.44829		4.5	6.90889		4.5	6.90889		2.3	3.53121		1	1.53531		3	4.60592		0.155736	0.438121	0.317824	0.375309	0.0585803	0.476643
GGA7	1222	Gga_rs15882451	Gga_rs14627419	33217557	33738547	0.52099		0.4	0.767769		0.2	0.383885		0.7	1.3436		0.5	0.959711		0.6	1.15165		0	0		0.4	0.767769		0	0		0.8	1.53554		0.672969	0.250483	0.795634	0.213122	0.255104	0.399321
GGA7	1223	Gga_rs14627419	Gga_rs15884392	33738547	34317644	0.579097		0.3	0.518048		0.2	0.345365		0.9	1.55414		0	0		0	0		0	0		0.6	1.0361		0.3	0.518048		1.2	2.07219		0.148514	0.440969	0.36281	0.358373	-0.369779	0.355773
GGA7	1224	Gga_rs15884392	Gga_rs15885344	34317644	34836124	0.51848		2.5	4.82179		2.1	4.0503		2	3.85743		4.2	8.1006		4.9	9.4507		0	0		0.7	1.3501		0.2	0.385743		0.9	1.73584		0.9809	0.163321	1.41316	0.078805	-0.581948	0.280301
GGA7	1225	Gga_rs15885344	Gga_rs14628953	34836124	35347867	0.511743		1.7	3.32198		0.3	0.586232		4.1	8.01183		2.2	4.29903		0	0		8.2	16.0237		1.8	3.51739		0.5	0.977053		3.6	7.03478		1.21577	0.112037	1.56751	0.0584977	0.50942	0.305229
GGA7	1226	Gga_rs14628953	Gga_rs15887019	35347867	35856275	0.508408		3.2	6.29416		2.2	4.32723		3.7	7.27762		4.3	8.45777		4.1	8.06439		4.4	8.65447		2.3	4.52393		1.2	2.36031		3.3	6.49085		1.79781	0.0361033	2.44895	0.00716375	0.77589	0.218907
GGA7	1227	Gga_rs15887019	Gga_rs16613684	35856275	36359587	0.503312		2.1	4.17236		1.9	3.77499		2.8	5.56315		1.2	2.38421		0.6	1.1921		2.3	4.56973		3.3	6.55657		3.2	6.35789		4.2	8.34472		1.37277	0.0849118	1.74307	0.0406605	0.567883	0.285057
GGA7	1228	Gga_rs16613684	Gga_rs16614614	36359587	36903474	0.543887		1.7	3.12565		2.2	4.04496		0.1	0.183862		1.2	2.20634		1.6	2.94179		0	0		2.4	4.41268		3	5.51585		0.2	0.367723		1.05586	0.145517	1.8145	0.0348003	0.393674	0.346911
GGA7	1229	Gga_rs16614614	Gga_rs16615364	36903474	37413130	0.509656		1.1	2.15832		1.4	2.74695		1.1	2.15832		3.5	6.86738		5.1	10.0067		2.2	4.31664		0.4	0.784843		0	0		0.8	1.56969		1.40408	0.0801482	2.23251	0.0127907	0.395072	0.346395
GGA7	1230	Gga_rs16615364	Gga_rs14631850	37413130	37928862	0.515732		1	1.93899		0.6	1.16339		1.5	2.90849		1.1	2.13289		1.1	2.13289		1.3	2.52069		0.9	1.74509		0.7	1.35729		1.4	2.71459		1.41092	0.0791341	2.14452	0.0159958	0.512894	0.304013
GGA7	1231	Gga_rs14631850	Gga_rs15892235	37928862	38140191	0.211329		0	0		0	0		0	0		0	0		0	0		0	0		0	0		0	0		0	0		1.57526	0.0575981	2.22869	0.0129173	0.736482	0.230719
GGA8	1232	Gga_rs15892308	Gga_rs15892863	5596	540542	0.534946		0.1	0.186935		0.3	0.560804		0	0		0	0		0	0		0	0		0.2	0.37387		0.3	0.560804		0	0
GGA8	1233	Gga_rs15892863	Gga_rs15893777	540542	1052600	0.512058		0.3	0.585871		0.2	0.390581		0.4	0.781162		1.1	2.14819		0.7	1.36703		1.2	2.34348		0.2	0.390581		0.2	0.390581		0.2	0.390581
GGA8	1234	Gga_rs15893777	Gga_rs15894866	1052600	1583321	0.530721		0.6	1.13054		0.4	0.753692		0.9	1.69581		0.5	0.942115		0	0		1.4	2.63792		0.6	1.13054		0.4	0.753692		0.8	1.50738
GGA8	1235	Gga_rs15894866	Gga_rs14633657	1583321	2159786	0.576465		1.1	1.90818		0.9	1.56124		1.4	2.42859		1.4	2.42859		1.4	2.42859		1.9	3.29595		1	1.73471		0.9	1.56124		1.2	2.08165
GGA8	1236	Gga_rs14633657	Gga_rs14634201	2159786	2742546	0.58276		2.3	3.94674		3.2	5.49111		0.8	1.37278		1.9	3.26035		2.3	3.94674		1	1.71597		2.5	4.28993		3.7	6.3491		0.9	1.54438
GGA8	1237	Gga_rs14634201	Gga_rs15898428	2742546	3274198	0.531652		0.7	1.31665		0.7	1.31665		0.9	1.69284		1.1	2.06902		1.1	2.06902		0.9	1.69284		0.4	0.752372		0.4	0.752372		0.8	1.50474
GGA8	1238	Gga_rs15898428	Gga_rs16620523	3274198	3830953	0.556755		3.5	6.28643		4.2	7.54371		3.1	5.56798		3.8	6.82526		4.1	7.3641		3.9	7.00488		3.4	6.10682		4	7.18449		2.8	5.02914
GGA8	1239	Gga_rs16620523	Gga_rs13615310	3830953	4340928	0.509975		7.9	15.491		9	17.6479		7	13.7262		10.4	20.3932		8.9	17.4518		11.5	22.5501		7.2	14.1183		9.2	18.0401		5.7	11.177		1.18204	0.118595	-0.140746	0.444035	1.65255	0.0492115
GGA8	1240	Gga_rs13615310	Gga_rs14636380	4340928	4859494	0.518566		1.9	3.66395		1.6	3.08543		0.9	1.73556		0.6	1.15704		1.8	3.47111		0	0		2.2	4.24247		1.6	3.08543		1.8	3.47111		0.816166	0.207203	-0.0227175	0.490938	1.32631	0.0923686
GGA8	1241	Gga_rs14636380	Gga_rs14728571	4859494	5469760	0.610266		3.4	5.57134		2.2	3.60499		5.6	9.17633		2.3	3.76885		1.2	1.96636		3	4.91589		3.6	5.89907		2.3	3.76885		5.4	8.8486		0.264463	0.395711	-0.379587	0.352126	0.702676	0.241129
GGA8	1242	Gga_rs14728571	Gga_rs14637093	5469760	6050377	0.580617		5.6	9.64491		4.7	8.09484		6.2	10.6783		6	10.3338		5.9	10.1616		5.9	10.1616		5.8	9.98937		4.6	7.92261		6.9	11.8839		0.312153	0.377462	-1.14723e-15	0.5	0.408204	0.341562
GGA8	1243	Gga_rs14637093	Gga_rs14637521	6050377	6560659	0.510282		4.8	9.40656		5	9.7985		4.9	9.60253		6.1	11.9542		5.6	10.9743		6.4	12.5421		4.4	8.62268		4.9	9.60253		4.1	8.03477		0.576068	0.282285	0.0395938	0.484208	0.633162	0.263314
GGA8	1244	Gga_rs14637521	Gga_rs16623947	6560659	7067247	0.506588		2.1	4.14538		1	1.97399		2.9	5.72457		3.3	6.51417		1.8	3.55318		5.1	10.0674		2.3	4.54018		0.5	0.986995		3.4	6.71157		0.909525	0.181537	0.581527	0.280443	0.850839	0.197429
GGA8	1245	Gga_rs16623947	Gga_rs14638758	7067247	7573120	0.505873		2.3	4.5466		2.1	4.15124		2.5	4.94195		2.2	4.34892		3.7	7.31409		0.7	1.38375		1.8	3.55821		2	3.95356		2.1	4.15124		0.838743	0.200807	0.766123	0.221802	0.63022	0.264275
GGA8	1246	Gga_rs14638758	Gga_rs16625404	7573120	8090202	0.517082		2.8	5.415		1.7	3.28768		4	7.73572		4.1	7.92911		2.9	5.60839		4.9	9.47625		2.7	5.22161		1.4	2.7075		4	7.73572		1.04783	0.147358	1.05698	0.145259	0.597179	0.275194
GGA8	1247	Gga_rs16625404	Gga_rs14639958	8090202	8620795	0.530593		0.7	1.31928		0	0		1.5	2.82703		0	0		0	0		0	0		0.8	1.50775		0	0		1.5	2.82703		0.231068	0.408631	1.25514	0.104714	-0.508702	0.305481
GGA8	1248	Gga_rs14639958	Gga_rs15908647	8620795	9143622	0.522827		0.3	0.573804		0	0		0.5	0.956339		0.3	0.573804		0	0		0.7	1.33888		0.2	0.382536		0	0		0.4	0.765071		0.629396	0.264545	1.2495	0.105741	-0.174134	0.43088
GGA8	1249	Gga_rs15908647	Gga_rs13786245	9143622	9677093	0.533471		0	0		0	0		0	0		0.5	0.937258		0.2	0.374903		0.9	1.68706		0	0		0	0		0	0		1.08473	0.139021	1.59726	0.0551039	0.360591	0.359203
GGA8	1250	Gga_rs13786245	Gga_rs14641078	9677093	10190217	0.513124		0	0		0	0		0	0		0	0		0.5	0.974423		0	0		0	0		0	0		0	0		1.17356	0.120285	1.61403	0.0532609	0.583338	0.279833
GGA8	1251	Gga_rs14641078	Gga_rs15910186	10190217	11734417	1.5442		0	0		0	0		0	0		0	0		0	0		0	0		0	0		0	0		0	0		0.863291	0.193989	1.81001	0.0351473	0.193449	0.423304
GGA8	1252	Gga_rs15910186	Gga_rs16628111	11734417	12318531	0.584114		0	0		0	0		0	0		0	0		0.1	0.171199		0	0		0	0		0	0		0	0		0.630495	0.264185	1.5225	0.0639421	-0.215294	0.414769
GGA8	1253	Gga_rs16628111	Gga_rs16628574	12318531	12959135	0.640604		0.1	0.156103		0.2	0.312205		0.1	0.156103		0.6	0.936616		0	0		0.7	1.09272		0	0		0	0		0	0		0.806769	0.2099	1.23465	0.10848	0.358476	0.359993
GGA8	1254	Gga_rs16628574	Gga_rs16628872	12959135	13466878	0.507743		0.1	0.19695		0.2	0.3939		0	0		0.5	0.98475		1	1.9695		0	0		0	0		0	0		0	0		0.68368	0.247089	1.4831	0.0690236	0.190224	0.424567
GGA8	1255	Gga_rs16628872	Gga_rs13679339	13466878	14001774	0.534896		0.3	0.560857		0.5	0.934761		0	0		1.7	3.17819		1.2	2.24343		0	0		0.1	0.186952		0.4	0.747809		0	0		1.92255	0.0272686	1.62196	0.0524061	0.963366	0.167682
GGA8	1256	Gga_rs13679339	Gga_rs13679487	14001774	14505470	0.503696		0.6	1.19119		0.4	0.79413		0.8	1.58826		0.9	1.78679		1.6	3.17652		2.4	4.76478		0.4	0.79413		0.2	0.397065		0.5	0.992662		1.99395	0.0230786	2.0324	0.0210565	1.36438	0.0862237
GGA8	1257	Gga_rs13679487	Gga_rs16630693	14505470	15060091	0.554621		0.5	0.901517		0.8	1.44243		0.3	0.54091		1.6	2.88485		3.2	5.76971		0.5	0.901517		0.2	0.360607		0.4	0.721213		0.1	0.180303		2.21607	0.0133435	2.6482	0.00404606	1.2247	0.110345
GGA8	1258	Gga_rs16630693	Gga_rs16631445	15060091	15593558	0.533467		1	1.87453		0.6	1.12472		1.4	2.62434		1.3	2.43689		0	0		1.3	2.43689		1	1.87453		0.5	0.937265		1.5	2.8118		2.1008	0.0178291	2.27995	0.0113053	0.959673	0.16861
GGA8	1259	Gga_rs16631445	Gga_rs16632100	15593558	16144289	0.550731		1.6	2.90523		1.7	3.08681		1.5	2.72365		2	3.63154		2.3	4.17627		1.6	2.90523		1.5	2.72365		2	3.63154		1.4	2.54208		2.0248	0.0214439	2.04509	0.0204228	0.890278	0.186658
GGA8	1260	Gga_rs16632100	Gga_rs15917006	16144289	16705312	0.561023		1.3	2.3172		0.8	1.42597		1.7	3.03018		1.9	3.38667		2.6	4.63439		2.1	3.74316		1.1	1.9607		0	0		1.7	3.03018		2.11688	0.017135	2.6613	0.00389194	0.881113	0.189128
GGA8	1261	Gga_rs15917006	Gga_rs16633712	16705312	17263322	0.55801		2.1	3.76337		2.1	3.76337		1.8	3.22575		1.6	2.86733		0.8	1.43367		2.1	3.76337		2	3.58417		2.6	4.65941		1.6	2.86733		1.68245	0.0462406	1.96179	0.0248935	0.769346	0.220844
GGA8	1262	Gga_rs16633712	Gga_rs16634457	17263322	17782371	0.519049		0.6	1.15596		1.1	2.11926		0.4	0.77064		0	0		0	0		0	0		1.1	2.11926		1.3	2.50458		0.8	1.54128		1.17407	0.120184	1.29085	0.0983781	0.572909	0.283353
GGA8	1263	Gga_rs16634457	Gga_rs15919992	17782371	18346412	0.564041		0.9	1.59563		1.6	2.83667		0.4	0.709168		0.7	1.24104		1.2	2.1275		0	0		0.9	1.59563		1.9	3.36855		0.2	0.354584		0.604511	0.272752	0.823806	0.205025	0.52425	0.300052
GGA8	1264	Gga_rs15919992	Gga_rs16635313	18346412	18968011	0.621599		0.3	0.482626		0.7	1.12613		0.1	0.160875		1.2	1.93051		1.8	2.89576		0.7	1.12613		0.1	0.160875		0.2	0.321751		0.1	0.160875		0.799124	0.212109	0.877825	0.190019	0.231055	0.408636
GGA8	1265	Gga_rs16635313	Gga_rs15921649	18968011	19584684	0.616673		0.4	0.648642		0.1	0.16216		0.6	0.972963		0	0		0	0		1.4	2.27025		0.4	0.648642		0.2	0.324321		0.5	0.810802		0.212528	0.415848	9.00396e-16	0.5	0.344312	0.365306
GGA8	1266	Gga_rs15921649	Gga_rs15922837	19584684	20132562	0.547878		2.1	3.83297		2.3	4.19801		2.1	3.83297		2.3	4.19801		4	7.3009		0.1	0.182522		1.9	3.46793		0.7	1.27766		3.1	5.65819		0.236163	0.406653	1.08873	0.138136	-0.357241	0.360456
GGA8	1267	Gga_rs15922837	Gga_rs14648722	20132562	20641727	0.509165		2.9	5.6956		1.3	2.5532		2.7	5.3028		2.5	4.91		0	0		3.7	7.2668		1.7	3.3388		2.6	5.1064		0	0		0.330606	0.370471	0.272777	0.392512	0.497682	0.309354
GGA8	1268	Gga_rs14648722	Gga_rs16637957	20641727	21144165	0.502438		2.9	5.77186		3.3	6.56797		3.5	6.96603		2.6	5.17477		3.1	6.16992		2.9	5.77186		4.6	9.15536		3.5	6.96603		5.5	10.9466		-0.566233	0.285618	-0.601265	0.273832	-0.201426	0.420183
GGA8	1269	Gga_rs16637957	Gga_rs14649725	21144165	21669449	0.525284		5.2	9.89941		6.2	11.8031		4.4	8.37642		4.8	9.13791		5.5	10.4705		4.1	7.8053		5.6	10.6609		6.6	12.5646		5	9.51866		-0.620536	0.267453	-0.348981	0.363552	-0.475414	0.317246
GGA8	1270	Gga_rs14649725	Gga_rs14650347	21669449	22252130	0.582681		3.7	6.34996		2.9	4.97699		3.8	6.52158		4.6	7.89454		5.1	8.75265		3.9	6.6932		3.2	5.49186		2.7	4.63375		3.1	5.32024		0.0764615	0.469526	0.525872	0.299488	-0.131038	0.447873
GGA8	1271	Gga_rs14650347	Gga_rs16640108	22252130	22770512	0.518382		4	7.71632		5.5	10.6099		3.3	6.36596		3.7	7.13759		5.1	9.8383		2.6	5.01561		4.5	8.68086		5.2	10.0312		4.1	7.90923		-0.0721822	0.471228	0.623629	0.266436	-0.35264	0.362179
GGA8	1272	Gga_rs16640108	Gga_rs16640869	22770512	23277869	0.507357		2	3.942		1.1	2.1681		2.7	5.3217		2.5	4.9275		0	0		6.6	13.0086		1.5	2.9565		1.3	2.5623		2	3.942		-0.0942511	0.462455	-6.04856e-16	0.5	0.324506	0.372778
GGA8	1273	Gga_rs16640869	Gga_rs14652174	23277869	23799410	0.521541		1.7	3.25957		1.6	3.06783		2.1	4.02653		1.1	2.10913		1	1.91739		0	0		1.8	3.45131		1.6	3.06783		1.9	3.64305		-0.162187	0.435579	-0.085727	0.465842	-0.131405	0.447727
GGA8	1274	Gga_rs14652174	Gga_rs14652604	23799410	24315146	0.515736		0.2	0.387795		0	0		0.4	0.775591		0.6	1.16339		0	0		0.6	1.16339		0.1	0.193898		0.1	0.193898		0.2	0.387795		-0.142617	0.443296	-0.85447	0.196422	0.427831	0.334387
GGA8	1275	Gga_rs14652604	Gga_rs15932010	24315146	24864866	0.54972		2.2	4.00204		1.6	2.91057		2.6	4.72968		1.1	2.00102		0.6	1.09146		1.5	2.72866		2.4	4.36586		1.8	3.27439		2.8	5.0935		-0.652798	0.256943	-0.53772	0.295385	-0.402701	0.343584
GGA8	1276	Gga_rs15932010	Gga_rs14653954	24864866	25458351	0.593485		1.9	3.20143		2	3.36993		1.9	3.20143		0	0		2.6	4.3809		0	0		2.2	3.70692		2.2	3.70692		2.3	3.87541		-0.735314	0.231074	-0.363173	0.358238	-0.370861	0.355371
GGA8	1277	Gga_rs14653954	Gga_rs14654667	25458351	26053559	0.595208		4.4	7.39237		4.3	7.22437		4.4	7.39237		4.8	8.06441		0.2	0.336017		5.7	9.57648		4.5	7.56038		4.6	7.72839		4.4	7.39237		-0.458125	0.323431	-1.22164	0.110922	0.0172689	0.493111
GGA8	1278	Gga_rs14654667	Gga_rs15935337	26053559	26573618	0.520059		2	3.84572		3.1	5.96086		1.2	2.30743		3.5	6.73001		5.7	10.9603		2.6	4.99943		1.8	3.46115		2.8	5.384		1	1.92286		-0.391322	0.34778	-1.08448	0.139076	0.159643	0.436581
GGA8	1279	Gga_rs15935337	Gga_rs16646207	26573618	27097868	0.52425		1.7	3.24273		1.5	2.86123		1.6	3.05198		2.9	5.53171		2.9	5.53171		2.6	4.95947		1.1	2.09824		1.3	2.47973		0.9	1.71674		0.29562	0.38376	-0.715774	0.237065	0.736167	0.230815
GGA8	1280	Gga_rs16646207	Gga_rs15937380	27097868	27606059	0.508191		1.6	3.14842		2.4	4.72263		1.1	2.16454		1.7	3.3452		2.5	4.91941		0	0		1.6	3.14842		2.1	4.1323		1.2	2.36132		0.054623	0.478219	-0.250663	0.401037	-0.351421	0.362636
GGA8	1281	Gga_rs15937380	Gga_rs16647819	27606059	28231525	0.625466		2.2	3.51738		2.6	4.1569		1.8	2.87785		1.3	2.07845		2.8	4.47666		1.5	2.39821		2.6	4.1569		2.6	4.1569		2.5	3.99702		-0.108388	0.456844	-0.0482762	0.480748	-0.15884	0.436897
GGA8	1282	Gga_rs16647819	Gga_rs14657191	28231525	28778929	0.547404		2.4	4.38433		1.5	2.74021		3.1	5.66309		4.8	8.76866		2.8	5.11505		6.2	11.3262		1.8	3.28825		1.4	2.55753		2.1	3.83629		0.523986	0.300144	0.298836	0.382532	0.513167	0.303917
GGA8	1283	Gga_rs14657191	Gga_rs15940353	28778929	29297503	0.518574		0.8	1.54269		0.9	1.73553		0.7	1.34986		1.3	2.50687		0.8	1.54269		1.7	3.27822		1	1.92837		1.3	2.50687		1	1.92837		0.925139	0.177447	0.459928	0.322784	0.870375	0.192048
GGA8	1284	Gga_rs15940353	Gga_rs15941614	29297503	29856446	0.558943		1.9	3.39927		1.2	2.14691		2.6	4.65164		1.5	2.68364		0.6	1.07345		2.2	3.936		1.7	3.04146		0.9	1.61018		2.3	4.11491		1.39658	0.0812702	0.310044	0.378264	1.22139	0.110969
GGA8	1285	Gga_rs15941614	Gga_rs14658609	29856446	30447935	0.591489		0.6	1.01439		0.9	1.52158		0.3	0.507195		0.3	0.507195		0	0		0.7	1.18345		0.7	1.18345		1.1	1.85971		0.2	0.33813		1.34206	0.0897891	1.1293	0.129385	1.19761	0.115534
GGA8	1286	Gga_rs14658609	Gga_rs16017219	30447935	30641336	0.193401		0	0		0	0		0	0		0	0		0	0		0	0		0	0		0	0		0	0		0.96814	0.166487	0.480443	0.315456	0.950361	0.170965
GGA9	1287	Gga_rs16650900	Gga_rs13741097	1518290	2066286	0.547996		1.8	3.2847		3.3	6.02194		0.7	1.27738		2.8	5.10953		5.8	10.584		0.9	1.64235		0.9	1.64235		1.6	2.91973		0	0
GGA9	1288	Gga_rs13741097	Gga_rs15944658	2066286	2615427	0.549141		4	7.2841		1.9	3.45995		5.6	10.1977		6.7	12.2009		4.9	8.92303		7.1	12.9293		2.8	5.09887		1.8	3.27785		4.4	8.01251
GGA9	1289	Gga_rs15944658	Gga_rs14660176	2615427	3116739	0.501312		2.2	4.38848		1.9	3.79005		3	5.9843		8.3	16.5566		6.6	13.1655		8.4	16.756		1.9	3.79005		0.7	1.39634		3	5.9843
GGA9	1290	Gga_rs14660176	Gga_rs14660768	3116739	3626872	0.510133		4.7	9.21328		2.5	4.90068		7.9	15.4862		4.1	8.03712		5.7	11.1736		5.4	10.5855		4.5	8.82123		2.1	4.11657		7.8	15.2901
GGA9	1291	Gga_rs14660768	Gga_rs15967299	3626872	4211687	0.584815		4.8	8.20772		5.7	9.74667		2.8	4.78784		4.7	8.03673		5	8.54971		3.7	6.32679		4.6	7.86574		5.6	9.57568		2.6	4.44585
GGA9	1292	Gga_rs15967299	Gga_rs13767012	4211687	4736551	0.524864		3.4	6.47787		3.8	7.23997		3.1	5.90629		4.4	8.38312		5.5	10.4789		3.7	7.04945		3.2	6.09682		3.6	6.85892		2.9	5.52524
GGA9	1293	Gga_rs13767012	Gga_rs14669362	4736551	5270521	0.53397		4.7	8.80199		4.8	8.98927		4.7	8.80199		5.8	10.862		3.3	6.18012		8.2	15.3567		4.6	8.61472		5	9.36382		4.2	7.86561
GGA9	1294	Gga_rs14669362	Gga_rs16663529	5270521	5798926	0.528405		3.4	6.43446		2.6	4.92047		4.1	7.7592		1.3	2.46023		0.1	0.189249		1.4	2.64948		4.4	8.32695		3.9	7.3807		4.3	8.1377		2.32417	0.0100582	2.46726	0.00680759	1.39911	0.0808895
GGA9	1295	Gga_rs16663529	Gga_rs13766252	5798926	6367282	0.568356		6	10.5568		6.5	11.4365		5.5	9.67703		3.7	6.51		6.2	10.9087		2.4	4.22271		5.9	10.3808		5.4	9.50109		6.9	12.1403		1.45635	0.0726481	1.77638	0.0378352	0.603261	0.273167
GGA9	1296	Gga_rs13766252	Gga_rs14667548	6367282	6882408	0.515126		1.6	3.10604		2.1	4.07667		1	1.94127		0.3	0.582382		0.6	1.16476		0	0		2.1	4.07667		3	5.82382		1.3	2.52365		0.297093	0.383198	0.726411	0.233793	0.0298182	0.488106
GGA9	1297	Gga_rs14667548	Gga_rs14666866	6882408	7431256	0.548848		0	0		0	0		0	0		0	0		0	0		0	0		0	0		0	0		0	0		-1.14441	0.126227	-0.452823	0.325338	-0.835832	0.201625
GGA9	1298	Gga_rs14666866	Gga_rs14666300	7431256	7936865	0.505609		0.1	0.197781		0.4	0.791125		0	0		0	0		0	0		0	0		0.4	0.791125		0.4	0.791125		0	0		-1.21792	0.111627	-1.35889	0.0870904	-0.492443	0.311203
GGA9	1299	Gga_rs14666300	Gga_rs15957333	7936865	8447508	0.510643		0.6	1.17499		0.2	0.391663		0.5	0.979158		0.8	1.56665		0.3	0.587495		1.3	2.54581		0.1	0.195832		0.2	0.391663		0.2	0.391663		-1.16158	0.122702	-1.32133	0.0931954	-0.51745	0.302421
GGA9	1300	Gga_rs15957333	Gga_rs16659183	8447508	8994139	0.546631		0.7	1.28057		1	1.82939		0.9	1.64645		0.8	1.46351		1	1.82939		0.6	1.09763		2.9	5.30522		3.1	5.6711		2.5	4.57347		-2.20574	0.0137011	-2.49456	0.00630564	-1.08656	0.138615
GGA9	1301	Gga_rs16659183	Gga_rs15954050	8994139	9518252	0.524113		2.5	4.76996		2.8	5.34236		1.8	3.43437		1.9	3.62517		2.4	4.57917		1.4	2.67118		0.6	1.14479		0.8	1.52639		0.5	0.953993		-2.50888	0.00605568	-1.72152	0.042578	-2.16376	0.0152415
GGA9	1302	Gga_rs15954050	Gga_rs15952751	9518252	10030816	0.512564		0	0		0.1	0.195098		0.4	0.78039		0	0		0	0		0	0		0.1	0.195098		0.1	0.195098		0.6	1.17059		-1.65648	0.0488119	-0.723605	0.234654	-1.76149	0.0390781
GGA9	1303	Gga_rs15952751	Gga_rs14663083	10030816	10542502	0.511686		0.5	0.977162		0.6	1.17259		0	0		0	0		0	0		0	0		0.7	1.36803		0.9	1.75889		0	0		-1.51045	0.0654638	-1.67969	0.0465087	-0.676708	0.249296
GGA9	1304	Gga_rs14663083	Gga_rs14662361	10542502	11165290	0.622788		0.2	0.321137		0	0		0.7	1.12398		0	0		1	1.60568		0	0		0.2	0.321137		0	0		0.8	1.28455		-0.782285	0.217024	-0.337485	0.367876	-0.494494	0.310479
GGA9	1305	Gga_rs14662361	Gga_rs14661805	11165290	11716333	0.551043		0.7	1.27032		0.8	1.45179		0.3	0.544422		0.9	1.63327		0.1	0.181474		0.9	1.63327		0.7	1.27032		0.6	1.08884		0.3	0.544422		-0.614134	0.269563	-0.535788	0.296053	-0.24156	0.404561
GGA9	1306	Gga_rs14661805	Gga_rs14661116	11716333	12244584	0.528251		0.2	0.378608		0	0		0.4	0.757216		0.4	0.757216		0	0		0.9	1.70374		0	0		0	0		0	0		-0.23017	0.40898	-0.375031	0.353819	0.0640252	0.474475
GGA9	1307	Gga_rs14661116	Gga_rs14671718	12244584	12748848	0.504264		0.5	0.991544		0.3	0.594926		0.6	1.18985		0.2	0.396618		0.4	0.793235		0	0		0.5	0.991544		0.3	0.594926		0.9	1.78478		-0.720977	0.235462	-0.371583	0.355102	-0.635939	0.262408
GGA9	1308	Gga_rs14671718	Gga_rs16667528	12748848	13268232	0.519384		0.6	1.15521		0.7	1.34775		0.7	1.34775		0.4	0.770143		0.6	1.15521		0	0		0.8	1.54029		0.8	1.54029		0.9	1.73282		0.104312	0.458461	0.456093	0.324161	-0.312431	0.377357
GGA9	1309	Gga_rs16667528	Gga_rs15970986	13268232	13891719	0.623487		1.8	2.88699		1.5	2.40582		2.1	3.36815		2.4	3.84932		2.3	3.68893		2.2	3.52854		1	1.60388		0.5	0.801941		1.6	2.56621		0.147689	0.441294	0.557706	0.288523	-0.385153	0.350062
GGA9	1310	Gga_rs15970986	Gga_rs13607828	13891719	14395047	0.503328		1.6	3.17884		1.4	2.78149		2.1	4.17223		1.6	3.17884		0.9	1.7881		2.6	5.16562		2.2	4.37091		2.1	4.17223		2.3	4.56958		-0.0840208	0.46652	0.0409207	0.48368	-0.0564009	0.477511
GGA9	1311	Gga_rs13607828	Gga_rs15973422	14395047	14911508	0.516461		1	1.93625		1.2	2.32351		0.7	1.35538		1.2	2.32351		2.7	5.22789		0	0		0.9	1.74263		0.9	1.74263		0.9	1.74263		0.312159	0.37746	0.99477	0.159924	-0.306816	0.379492
GGA9	1312	Gga_rs15973422	Gga_rs13608311	14911508	15462341	0.550833		1.9	3.44932		2.3	4.17549		1.3	2.36006		2.2	3.99395		2.5	4.53858		1.4	2.54161		1.5	2.72315		1.7	3.08623		1.3	2.36006		0.589946	0.277613	0.843715	0.199414	-0.0516415	0.479407
GGA9	1313	Gga_rs13608311	Gga_rs14675280	15462341	15976616	0.514275		1.6	3.11118		0.9	1.75004		2.2	4.27787		1.4	2.72228		0	0		4.9	9.52798		1.9	3.69452		1.7	3.30562		2	3.88897		0.336662	0.368186	0.447934	0.3271	0.460039	0.322744
GGA9	1314	Gga_rs14675280	Gga_rs14675945	15976616	16535559	0.558943		6.8	12.1658		7.3	13.0604		6.6	11.808		6.3	11.2713		6.6	11.808		4.1	7.33527		7.2	12.8815		8.2	14.6705		6.6	11.808		-0.0817452	0.467425	-0.0498018	0.48014	-0.252613	0.400284
GGA9	1315	Gga_rs14675945	Gga_rs15977260	16535559	17060104	0.524545		6.1	11.6291		6.8	12.9636		5	9.53207		3.2	6.10053		1	1.90641		2.1	4.00347		7	13.3449		7	13.3449		6.2	11.8198		-0.954968	0.169797	-1.48717	0.0684849	-0.821132	0.205786
GGA9	1316	Gga_rs15977260	Gga_rs16673851	17060104	17631206	0.571102		3.6	6.3036		2.9	5.0779		4.4	7.7044		5.2	9.1052		8.9	15.5839		4.4	7.7044		3.2	5.6032		2.5	4.3775		4.3	7.5293		-0.326598	0.371986	0.0635059	0.474682	-0.590256	0.277509
GGA9	1317	Gga_rs16673851	Gga_rs14677352	17631206	18179675	0.548469		0.8	1.45861		1.3	2.37023		0.4	0.729303		0.8	1.45861		2.3	4.19349		0	0		0.7	1.27628		1.1	2.00558		0.4	0.729303		-0.64323	0.260037	-0.0633509	0.474744	-0.785936	0.215953
GGA9	1318	Gga_rs14677352	Gga_rs16674565	18179675	18771698	0.592023		1.1	1.85804		1.3	2.19586		1.2	2.02695		1.8	3.04042		0	0		3.1	5.23628		1	1.68912		1.5	2.53369		0.5	0.844562		-0.309878	0.378327	-0.128117	0.449028	-0.383344	0.350732
GGA9	1319	Gga_rs16674565	Gga_rs16674818	18771698	19279158	0.50746		1.1	2.16766		0	0		1.8	3.54708		0.9	1.77354		0	0		1.8	3.54708		1.2	2.36472		0	0		2.1	4.13826		-0.45434	0.324792	-0.529645	0.298179	-0.270764	0.393286
GGA9	1320	Gga_rs16674818	Gga_rs14678207	19279158	19881450	0.602292		1.2	1.99239		1.3	2.15842		1.2	1.99239		2.1	3.48668		2.4	3.98478		1.9	3.15462		0.9	1.49429		1.1	1.82636		0.9	1.49429		-0.335787	0.368516	-0.420985	0.336883	-0.117806	0.453111
GGA9	1321	Gga_rs14678207	Gga_rs16675489	19881450	20415129	0.533679		0.3	0.562136		0.5	0.936893		0.2	0.374757		0	0		0	0		0	0		0.4	0.749514		0.5	0.936893		0.3	0.562136		-0.319496	0.374675	-0.15602	0.438009	-0.711582	0.238362
GGA9	1322	Gga_rs16675489	Gga_rs14679117	20415129	20989296	0.574167		3.6	6.26995		3.2	5.57329		3.9	6.79245		5	8.70827		3.8	6.61828		6.2	10.7983		3.2	5.57329		3.3	5.74746		3.3	5.74746		0.356094	0.360885	0.333394	0.369419	0.267176	0.394667
GGA9	1323	Gga_rs14679117	Gga_rs16696186	20989296	21529347	0.540051		3	5.55503		1.9	3.51819		3.9	7.22154		4.2	7.77704		5.3	9.81389		3.2	5.92537		2.7	4.99953		0.7	1.29617		4	7.40671		1.70587	0.0440158	2.82132	0.00239136	0.847343	0.198402
GGA9	1324	Gga_rs16696186	Gga_rs15983231	21529347	22097741	0.568394		1.4	2.46308		2.3	4.04649		0.7	1.23154		0.6	1.05561		1.4	2.46308		0.6	1.05561		1.5	2.63901		2.6	4.57429		0.8	1.40747		1.06555	0.143314	1.16608	0.121792	0.862654	0.194164
GGA9	1325	Gga_rs15983231	Gga_rs15984124	22097741	22612532	0.514791		0.4	0.777014		0.8	1.55403		0	0		1.4	2.71955		2.3	4.46783		0	0		0.5	0.971268		0.9	1.74828		0	0		1.27419	0.101298	1.22153	0.110943	0.94124	0.173291
GGA9	1326	Gga_rs15984124	Gga_rs13736390	22612532	23138251	0.525719		0.6	1.14129		1.1	2.09237		0.4	0.760863		0.9	1.71194		1.4	2.66302		0	0		0.3	0.570647		0.5	0.951078		0.5	0.951078		1.24864	0.105898	1.82655	0.033884	0.371228	0.355234
GGA9	1327	Gga_rs13736390	Gga_rs16679800	23138251	23646342	0.508091		1.1	2.16497		0.8	1.57452		1.3	2.5586		1.6	3.14904		1.4	2.75541		2.4	4.72356		1	1.96815		0.7	1.37771		1.3	2.5586		1.48187	0.069188	1.94618	0.0258163	0.653102	0.256845
GGA9	1328	Gga_rs16679800	Gga_rs15987599	23646342	24215865	0.569523		2.8	4.91639		3.8	6.67225		3.1	5.44315		4.6	8.07693		1.7	2.98495		6	10.5351		2.6	4.56522		3.9	6.84784		2.4	4.21405		1.60731	0.0539934	1.04821	0.147271	1.07664	0.140821
GGA9	1329	Gga_rs15987599	Gga_rs16681384	24215865	24755070	0.539205		2.6	4.82191		0.5	0.927291		3.4	6.30558		2.4	4.451		1.7	3.15279		2.8	5.19283		2.4	4.451		0.2	0.370916		3	5.56375		1.63059	0.0514881	1.50922	0.0656216	1.03419	0.150524
GGA9	1330	Gga_rs16681384	Gga_rs14684048	24755070	25270534	0.515464		0.5	0.97		0.3	0.582		0.5	0.97		0	0		1.4	2.716		0	0		0.4	0.776		0.4	0.776		0.6	1.164		1.19897	0.11527	1.74307	0.0406605	0.477644	0.316452
GGA9	1331	Gga_rs14684048	Gga_rs14684171	25270534	25513484	0.24295		0	0		0	0		0	0		0	0		0	0		0	0		0	0		0	0		0	0		0.888874	0.187035	0.622383	0.266845	0.712006	0.238231
GGA10	1332	Gga_rs14001345	Gga_rs15560672	35748	579871	0.544123		5.1	9.37288		3.2	5.88102		6.7	12.3134		7.3	13.4161		5.4	9.92423		9.5	17.4593		1.9	3.49186		0	0		3.7	6.79993
GGA10	1333	Gga_rs15560672	Gga_rs13615818	579871	1126450	0.546579		5.1	9.33076		4.1	7.5012		5.8	10.6115		11.3	20.674		12.8	23.4184		9.1	16.649		4.2	7.68416		1.6	2.9273		6.8	12.441
GGA10	1334	Gga_rs13615818	Gga_rs14940453	1126450	1641557	0.515107		1.2	2.32961		0.7	1.35894		2	3.88269		1.5	2.91202		1.4	2.71788		1.3	2.52375		1.6	3.10615		0.8	1.55308		2	3.88269
GGA10	1335	Gga_rs14940453	Gga_rs13999491	1641557	3444554	1.803		6.1	3.38326		6.1	3.38326		5.6	3.10594		6.7	3.71604		5.9	3.27233		10.2	5.65725		5.6	3.10594		5.9	3.27233		5	2.77316
GGA10	1336	Gga_rs13999491	Gga_rs14941778	3444554	3944849	0.500295		6.3	12.5926		6.4	12.7925		7	13.9917		8.4	16.7901		11.3	22.5867		3.1	6.19634		6	11.9929		5.1	10.194		7.5	14.9912
GGA10	1337	Gga_rs14941778	Gga_rs13677364	3944849	4464243	0.519394		2.8	5.3909		3.2	6.16103		1.9	3.65811		1.4	2.69545		1.3	2.50292		1.7	3.27305		3.4	6.54609		4	7.70128		2.8	5.3909
GGA10	1338	Gga_rs13677364	Gga_rs14002156	4464243	4971835	0.507592		2.7	5.31923		2.8	5.51624		2.9	5.71325		2.7	5.31923		2	3.94017		3.7	7.28932		2.5	4.92522		2.9	5.71325		1.9	3.74316
GGA10	1339	Gga_rs14002156	Gga_rs14943686	4971835	5487614	0.515779		2	3.87763		2.8	5.42868		1.1	2.1327		0.8	1.55105		0	0		2	3.87763		2.4	4.65316		3.6	6.97973		0.8	1.55105		2.57074	0.00507415	3.13996	0.00084485	1.45951	0.0722124
GGA10	1340	Gga_rs14943686	Gga_rs15567846	5487614	6010636	0.523022		1.3	2.48556		1.2	2.29436		1.3	2.48556		1.1	2.10316		0.5	0.955983		1.9	3.63273		1.2	2.29436		1.5	2.86795		0.9	1.72077		1.48426	0.0688695	1.92617	0.0270414	0.797923	0.212457
GGA10	1341	Gga_rs15567846	Gga_rs15568917	6010636	6527713	0.517077		0.4	0.773579		0.7	1.35376		0	0		0	0		0	0		0	0		0.8	1.54716		1.2	2.32074		0	0		-0.213083	0.415631	-0.563474	0.286556	0.497835	0.3093
GGA10	1342	Gga_rs15568917	Gga_rs14944865	6527713	7076351	0.548638		0.9	1.64043		1	1.8227		1.1	2.00497		1	1.8227		0.9	1.64043		0.9	1.64043		0.8	1.45816		0.8	1.45816		1.3	2.3695		-0.1433	0.443027	-0.675526	0.249671	0.55143	0.290669
GGA10	1343	Gga_rs14944865	Gga_rs15571438	7076351	7649851	0.5735		0.7	1.22058		0.7	1.22058		0.6	1.04621		1.2	2.09241		2.2	3.83609		0	0		0.5	0.87184		0.6	1.04621		0.7	1.22058		-0.265662	0.39525	-0.352106	0.362379	-0.529926	0.298081
GGA10	1344	Gga_rs15571438	Gga_rs15572600	7649851	8171156	0.521305		1.2	2.30192		1.6	3.06922		0.7	1.34278		0.4	0.767305		0.6	1.15096		0	0		1.3	2.49374		1.3	2.49374		1.2	2.30192		-1.46718	0.0711632	-2.5758	0.00500045	0.139815	0.444403
GGA10	1345	Gga_rs15572600	Gga_rs16710779	8171156	8724167	0.553011		0.4	0.723313		0.8	1.44663		0	0		0	0		0	0		0	0		0.6	1.08497		1.1	1.98911		0	0		-1.07958	0.140166	-2.27279	0.0115195	0.435141	0.33173
GGA10	1346	Gga_rs16710779	Gga_rs14004222	8724167	9240066	0.515899		0.4	0.775346		0.2	0.387673		0.7	1.35685		0.5	0.969182		0	0		1.2	2.32604		0.4	0.775346		0.3	0.581509		0.3	0.581509		-1.30384	0.0961433	-2.38897	0.00844776	0.23916	0.405491
GGA10	1347	Gga_rs14004222	Gga_rs14004520	9240066	9772980	0.532914		0	0		0	0		0	0		0	0		0	0		0	0		0	0		0	0		0.2	0.375295		-0.674167	0.250103	-1.0935	0.137087	-0.212226	0.415965
GGA10	1348	Gga_rs14004520	Gga_rs15574271	9772980	10345926	0.572946		2	3.49073		2.3	4.01434		1.6	2.79258		2.6	4.53795		1.7	2.96712		3.4	5.93424		1.6	2.79258		2.4	4.18888		0.8	1.39629		-0.127887	0.449119	-0.879639	0.189528	0.312769	0.377228
GGA10	1349	Gga_rs15574271	Gga_rs14005150	10345926	10864970	0.519044		0.4	0.770648		0.4	0.770648		0.4	0.770648		0.3	0.577986		0.6	1.15597		0	0		0.6	1.15597		0.4	0.770648		0.7	1.34863		0.0838327	0.466595	-0.3394	0.367154	0.0927951	0.463033
GGA10	1350	Gga_rs14005150	Gga_rs15575313	10864970	11368048	0.503078		0.5	0.993882		0.8	1.59021		0.2	0.397553		0.6	1.19266		1.2	2.38532		0	0		0.5	0.993882		0.6	1.19266		0.3	0.596329		0.0432394	0.482755	-0.149193	0.440701	0.135036	0.446292
GGA10	1351	Gga_rs15575313	Gga_rs15575890	11368048	11910243	0.542195		0.4	0.737742		0.8	1.47548		0	0		0	0		0	0		0	0		0.5	0.922177		1.4	2.5821		0	0		-0.521531	0.300998	-1.41241	0.0789139	0.376413	0.353305
GGA10	1352	Gga_rs15575890	Gga_rs14005851	11910243	12438986	0.528743		1	1.89128		0.5	0.945639		1.5	2.83692		1.1	2.08041		1.1	2.08041		1.2	2.26953		0.8	1.51302		0	0		1.5	2.83692		0.045197	0.481975	-0.666208	0.252639	0.619195	0.267894
GGA10	1353	Gga_rs14005851	Gga_rs15577588	12438986	12940632	0.501646		1.1	2.19278		1.1	2.19278		1.1	2.19278		1.2	2.39213		0.5	0.996719		2.1	4.18622		1.1	2.19278		1.2	2.39213		0.8	1.59475		0.330405	0.370547	-0.48287	0.314594	0.890936	0.186482
GGA10	1354	Gga_rs15577588	Gga_rs13545026	12940632	13537617	0.596985		1.8	3.01515		0.9	1.50758		0.8	1.34007		1.9	3.18266		1.2	2.0101		1.1	1.84259		1.2	2.0101		1.9	3.18266		0.6	1.00505		0.52938	0.298271	-0.581906	0.280315	0.784144	0.216478
GGA10	1355	Gga_rs13545026	Gga_rs14948676	13537617	14097119	0.559502		1	1.7873		2.6	4.64699		1.2	2.14476		1	1.7873		2.7	4.82572		0.5	0.893652		1.5	2.68096		1.5	2.68096		1.9	3.39588		0.319711	0.374594	-0.127024	0.449461	0.440074	0.329942
GGA10	1356	Gga_rs14948676	Gga_rs13545664	14097119	14669830	0.572711		5.2	9.07962		5.6	9.77806		4.6	8.03197		6.4	11.1749		7.1	12.3972		6.1	10.6511		4.5	7.85737		4.3	7.50815		4.1	7.15893		0.546491	0.292364	0.831181	0.202936	0.248754	0.401775
GGA10	1357	Gga_rs13545664	Gga_rs14009065	14669830	15172846	0.503016		3.3	6.56043		2.9	5.76522		4	7.95203		2.6	5.16882		0	0		4.9	9.74124		4.1	8.15083		4.6	9.14484		3.6	7.15683		0.168237	0.433198	-0.443892	0.32856	0.604048	0.272906
GGA10	1358	Gga_rs14009065	Gga_rs15584614	15172846	15673110	0.500264		1.6	3.19831		1.3	2.59863		2.3	4.59757		2.8	5.59704		3.1	6.19673		1.5	2.99842		1.3	2.59863		0.2	0.399789		2.5	4.99736		0.533147	0.296966	0.15151	0.439787	0.448916	0.326746
GGA10	1359	Gga_rs15584614	Gga_rs15586296	15673110	16246840	0.57373		3.3	5.75183		2.9	5.05464		3.3	5.75183		3.2	5.57754		4	6.97192		3.2	5.57754		3.4	5.92613		3.2	5.57754		3.6	6.27473		0.573209	0.283252	0.654889	0.25627	0.349448	0.363376
GGA10	1360	Gga_rs15586296	Gga_rs14951373	16246840	16806294	0.559454		2.2	3.93241		1.8	3.21742		2.7	4.82613		1.2	2.14495		0	0		2.2	3.93241		2.5	4.46864		2.3	4.11115		2.6	4.64739		0.173156	0.431264	-0.140457	0.44415	0.326011	0.372208
GGA10	1361	Gga_rs14951373	Gga_rs14951571	16806294	17328625	0.522331		1.1	2.10594		0.9	1.72305		1.7	3.25464		1.1	2.10594		1.5	2.87174		1.8	3.44609		1.2	2.29739		1.1	2.10594		1.5	2.87174		0.123829	0.450725	0.115499	0.454025	0.15473	0.438517
GGA10	1362	Gga_rs14951571	Gga_rs14951761	17328625	17851625	0.523		2.4	4.58891		2.1	4.0153		2.2	4.2065		3.5	6.69216		3.4	6.50096		2.9	5.54493		1.9	3.63289		1.4	2.67686		2.3	4.39771		0.338028	0.367671	0.720934	0.235475	0.167002	0.433684
GGA10	1363	Gga_rs14951761	Gga_rs14011574	17851625	18376627	0.525002		0.8	1.5238		0.7	1.33333		0.9	1.71428		1.5	2.85713		0.1	0.190475		1.7	3.23808		0.6	1.14285		0.9	1.71428		0.4	0.761902		0.673416	0.250341	0.280626	0.389499	0.611629	0.270392
GGA10	1364	Gga_rs14011574	Gga_rs14952271	18376627	18908924	0.532297		2.1	3.94517		2.3	4.3209		1.9	3.56944		0.6	1.12719		1.9	3.56944		0.5	0.939325		2.4	4.50876		2.2	4.13303		2.7	5.07236		-0.239768	0.405255	-0.492436	0.311206	-0.0898468	0.464204
GGA10	1365	Gga_rs14952271	Gga_rs14748281	18908924	19430078	0.521154		0.4	0.767527		0.8	1.53505		0	0		0.3	0.575646		0.7	1.34317		0	0		0.6	1.15129		1.2	2.30258		0	0		0.085453	0.465951	0.579363	0.281172	-0.362877	0.358348
GGA10	1366	Gga_rs14748281	Gga_rs14012661	19430078	19975773	0.545695		2.4	4.39806		2.8	5.13107		2.3	4.21481		1.9	3.4818		2	3.66505		2.1	3.8483		3.1	5.68083		2.7	4.94782		2.1	3.8483		-0.692495	0.244313	-0.368677	0.356184	-0.159292	0.436719
GGA10	1367	Gga_rs14012661	Gga_rs14013162	19975773	20578693	0.60292		2.5	4.14649		2.4	3.98063		2.1	3.48305		2.7	4.47821		3.1	5.14164		2.5	4.14649		3.5	5.80508		3.4	5.63922		4.3	7.13196		-0.876467	0.190388	-0.670122	0.25139	-0.443934	0.328545
GGA10	1368	Gga_rs14013162	Gga_rs14954309	20578693	21081808	0.503115		2.3	4.57152		2.2	4.37276		2.4	4.77028		2.7	5.36657		2.2	4.37276		2.1	4.174		2.8	5.56533		3.4	6.7579		2.7	5.36657		-0.505807	0.306496	-0.355386	0.36115	-0.485246	0.313751
GGA10	1369	Gga_rs14954309	Gga_rs14014160	21081808	21592664	0.510856		3.6	7.047		2.7	5.28525		5	9.78749		5.5	10.7662		2.7	5.28525		10	19.575		0.7	1.37025		1.3	2.54475		0.6	1.1745		0.798852	0.212188	-0.0992049	0.460488	1.16516	0.121978
GGA10	1370	Gga_rs14014160	Gga_rs14014640	21592664	22096906	0.504242		2.3	4.5613		2.6	5.15625		1.5	2.97476		4.8	9.51924		5.1	10.1142		3.7	7.33775		2	3.96635		0.7	1.38822		1.9	3.76803		1.084	0.139182	0.484759	0.313924	1.36075	0.0867968
GGA10	1371	Gga_rs14014640	Gga_rs14014767	22096906	22450167	0.353261		0.3	0.84923		0.7	1.98154		0	0		0.7	1.98154		1.4	3.96308		0	0		0	0		1	2.83077		0	0		1.04974	0.146918	0.759963	0.223638	1.1667	0.121666
GGA11	1372	Gga_rs14016968	Gga_rs15599275	83414	588368	0.504954		0.6	1.18823		0.4	0.792151		0.9	1.78234		1.4	2.77253		0	0		2.5	4.95095		0.4	0.792151		0.3	0.594114		0.5	0.990189
GGA11	1373	Gga_rs15599275	Gga_rs15600398	588368	1155539	0.567171		0.9	1.58682		1.1	1.93945		0.7	1.2342		1.7	2.99733		4.3	7.58149		0	0		0.7	1.2342		0.5	0.881568		1	1.76314
GGA11	1374	Gga_rs15600398	Gga_rs14018401	1155539	1737735	0.582196		4.1	7.0423		3.5	6.01172		5.3	9.10346		12	20.6116		14.5	24.9057		10.5	18.0352		2.1	3.60703		0.8	1.37411		3.4	5.83996
GGA11	1375	Gga_rs14018401	Gga_rs15602775	1737735	2281741	0.544006		1	1.83822		0.6	1.10293		0.9	1.65439		2.4	4.41172		2	3.67643		1.9	3.49261		0.8	1.47057		0.8	1.47057		1	1.83822
GGA11	1376	Gga_rs15602775	Gga_rs13710935	2281741	3284481	1.00274		0	0		0	0		0	0		0	0		0	0		0	0		0	0		0	0		0	0
GGA11	1377	Gga_rs13710935	Gga_rs14019166	3284481	3821193	0.536712		0	0		0	0		0	0		0	0		0	0		0	0		0	0		0	0		0	0
GGA11	1378	Gga_rs14019166	Gga_rs15604123	3821193	4337777	0.516584		0.2	0.387159		0.1	0.193579		0.3	0.580738		1.2	2.32295		0.6	1.16148		2.1	4.06517		0	0		0	0		0	0
GGA11	1379	Gga_rs15604123	Gga_rs14959732	4337777	4842057	0.50428		0.9	1.78472		0.6	1.18982		1.1	2.18133		0.9	1.78472		1.2	2.37963		0	0		0.9	1.78472		0.5	0.991513		1.4	2.77624
GGA11	1380	Gga_rs14959732	Gga_rs14959957	4842057	5439559	0.597502		0.7	1.17154		0.3	0.50209		1.2	2.00836		1.6	2.67782		0	0		3.4	5.69036		0.6	1.00418		0.3	0.50209		0.8	1.33891		3.9132	4.55397e-05	4.98788	3.05221e-07	1.98069	0.023813
GGA11	1381	Gga_rs14959957	Gga_rs15605846	5439559	6069479	0.62992		0.7	1.11125		0.4	0.635001		1.1	1.74625		1.9	3.01626		0.9	1.42875		2.6	4.12751		0.4	0.635001		0.3	0.476251		0.6	0.952502		4.03897	2.68427e-05	4.42858	4.74276e-06	2.44509	0.00724072
GGA11	1382	Gga_rs15605846	Gga_rs15606447	6069479	6589279	0.5198		2.2	4.2324		2.4	4.61716		1.9	3.65525		4.2	8.08003		5.8	11.1581		2.7	5.19431		1.9	3.65525		2.1	4.04002		1.6	3.07811		2.43735	0.00739761	2.14007	0.0161745	1.61892	0.0527324
GGA11	1383	Gga_rs15606447	Gga_rs14960740	6589279	7112224	0.522945		1.3	2.48592		1.3	2.48592		0.7	1.33857		0.6	1.14735		1.2	2.2947		0	0		1.4	2.67715		0.6	1.14735		2	3.82449		1.76703	0.0386114	2.00883	0.0222775	1.03052	0.151384
GGA11	1384	Gga_rs14960740	Gga_rs14021152	7112224	7616863	0.504639		1.9	3.76507		1.8	3.56691		2.3	4.55771		2.3	4.55771		1	1.98161		3.4	6.73749		1.5	2.97242		2	3.96323		1.1	2.17978		1.86287	0.03124	1.55374	0.0601236	1.40242	0.0803952
GGA11	1385	Gga_rs14021152	Gga_rs15609186	7616863	8133174	0.516311		1.3	2.51786		1.2	2.32418		1.6	3.09891		2.4	4.64836		3	5.81045		2	3.87363		1.2	2.32418		1	1.93682		1.4	2.71154		2.07814	0.0188484	1.97928	0.0238921	1.44366	0.0744167
GGA11	1386	Gga_rs15609186	Gga_rs14022073	8133174	8643853	0.510679		1.3	2.54563		1.1	2.15399		1.5	2.93727		2	3.91635		2.3	4.50381		1.4	2.74145		1.1	2.15399		0.8	1.56654		1.6	3.13308		1.94157	0.0260944	2.13032	0.0165725	0.99523	0.159812
GGA11	1387	Gga_rs14022073	Gga_rs15611539	8643853	9164430	0.520577		3.5	6.72331		2.7	5.18655		4	7.68378		2.9	5.57074		0.6	1.15257		4.8	9.22054		3.8	7.29959		3.3	6.33912		3.9	7.49169		1.59509	0.0553466	1.18058	0.118885	1.30963	0.0951602
GGA11	1388	Gga_rs15611539	Gga_rs15612672	9164430	9675852	0.511422		3.1	6.06153		2.8	5.47493		3.5	6.84366		1.5	2.933		2.9	5.67046		1.3	2.54193		3.2	6.25706		3	5.866		3.7	7.23473		0.868331	0.192607	1.14037	0.127066	0.422275	0.336412
GGA11	1389	Gga_rs15612672	Gga_rs14023414	9675852	10205819	0.529967		2.4	4.52858		2.5	4.71727		2.9	5.47204		3.4	6.41549		1.8	3.39644		3.9	7.35895		2.4	4.52858		2	3.77382		3	5.66073		0.711667	0.238336	0.916422	0.179723	0.213506	0.415466
GGA11	1390	Gga_rs14023414	Gga_rs15615233	10205819	10731293	0.525474		0.9	1.71274		0.3	0.570913		1.2	2.28365		0.5	0.951522		1.6	3.04487		0	0		1	1.90304		0.4	0.761217		1.5	2.85457		0	0.5	0.342531	0.365975	-0.261329	0.396919
GGA11	1391	Gga_rs15615233	Gga_rs14024648	10731293	11339615	0.608322		2.4	3.94528		2.2	3.61651		2.5	4.10967		2.1	3.45212		1.2	1.97264		2.1	3.45212		2.4	3.94528		2.6	4.27405		2.5	4.10967		0.132102	0.447452	-0.181191	0.428109	0.0358835	0.485688
GGA11	1392	Gga_rs14024648	Gga_rs14025067	11339615	11957457	0.617842		0.9	1.45668		1.2	1.94224		0.6	0.971122		0	0		0.9	1.45668		0	0		1.2	1.94224		1.2	1.94224		0.9	1.45668		-0.41628	0.338602	0	0.5	-0.574149	0.282934
GGA11	1393	Gga_rs14025067	Gga_rs15617298	11957457	12492007	0.53455		1	1.87073		0.8	1.49659		1.3	2.43195		1.2	2.24488		0.8	1.49659		1.6	2.99317		1	1.87073		0.8	1.49659		1.2	2.24488		-0.714475	0.237467	-0.549244	0.291419	-0.61821	0.268218
GGA11	1394	Gga_rs15617298	Gga_rs15618083	12492007	13012740	0.520733		0.8	1.5363		0.8	1.5363		0.8	1.5363		0.7	1.34426		0	0		0.6	1.15222		0.9	1.72833		0.9	1.72833		1	1.92037		-1.06548	0.14333	-1.2815	0.100008	-0.67051	0.251266
GGA11	1395	Gga_rs15618083	Gga_rs14025589	13012740	13564629	0.551889		0.3	0.543588		0.6	1.08718		0.2	0.362392		0	0		0.9	1.63076		0	0		0.5	0.905979		0.7	1.26837		0.4	0.724783		-1.06105	0.144335	-0.446447	0.327637	-1.08537	0.138878
GGA11	1396	Gga_rs14025589	Gga_rs15619325	13564629	14065203	0.500574		1.7	3.3961		0.5	0.998853		2.6	5.19404		4.1	8.1906		0.6	1.19862		7.2	14.3835		0.4	0.799083		0.2	0.399541		0.5	0.998853		0.682051	0.247603	-0.335086	0.36878	0.875329	0.190698
GGA11	1397	Gga_rs15619325	Gga_rs13613969	14065203	14632648	0.567445		0.2	0.352457		0.5	0.881143		0	0		0	0		0	0		0	0		0.3	0.528686		0.7	1.2336		0	0		0.321425	0.373944	-0.558314	0.288315	0.789884	0.214798
GGA11	1398	Gga_rs13613969	Gga_rs15620426	14632648	15159035	0.526387		0.3	0.569923		0.2	0.379949		0.5	0.949871		0.2	0.379949		0	0		0.3	0.569923		0.4	0.759897		0.3	0.569923		0.4	0.759897		0.437024	0.331047	-1.2255	0.110193	1.10461	0.134664
GGA11	1399	Gga_rs15620426	Gga_rs14965814	15159035	15744073	0.585038		1.2	2.05115		1.6	2.73487		0.5	0.854645		1.3	2.22208		2.1	3.58951		0.6	1.02557		1.5	2.56394		1.6	2.73487		1.3	2.22208		0.497187	0.309529	-0.436283	0.331316	1.10437	0.134717
GGA11	1400	Gga_rs14965814	Gga_rs14026918	15744073	16256253	0.51218		1.3	2.53817		1	1.95244		1.8	3.51439		1.7	3.31915		0	0		3.4	6.63829		1.2	2.34293		1.5	2.92866		2.1	4.10012		1.05955	0.144675	-0.957143	0.169248	1.44855	0.0737315
GGA11	1401	Gga_rs14026918	Gga_rs16750221	16256253	16782235	0.525982		2.4	4.56289		3.1	5.89374		1.6	3.04193		2.2	4.18265		4.2	7.98506		0.5	0.950603		2.2	4.18265		2.4	4.56289		1	1.90121		0.939797	0.173661	-0.168976	0.432908	1.2992	0.0969376
GGA11	1402	Gga_rs16750221	Gga_rs14722890	16782235	17308692	0.526457		2.1	3.98893		1.8	3.41908		2.9	5.50852		0.8	1.51959		1.1	2.08944		0.5	0.949745		2.8	5.31857		2.3	4.36883		3.8	7.21806		0.329152	0.37102	-0.253797	0.399826	0.649268	0.258083
GGA11	1403	Gga_rs14722890	Gga_rs14027363	17308692	17836180	0.527488		1.8	3.4124		2.1	3.98113		1	1.89578		1.3	2.46451		1	1.89578		1.5	2.84367		3	5.68733		3.9	7.39353		1.2	2.27493		-0.0619157	0.475315	-1.18109	0.118783	0.76455	0.22227
GGA11	1404	Gga_rs14027363	Gga_rs14027719	17836180	18342191	0.506011		1.3	2.56911		1.9	3.75486		0.6	1.18574		2	3.95248		2.5	4.9406		0.5	0.988121		0.1	0.197624		0.1	0.197624		0.4	0.790497		-0.666235	0.252631	-0.545207	0.292806	-0.758881	0.223962
GGA11	1405	Gga_rs14027719	Gga_rs15623610	18342191	18852754	0.510563		2.1	4.11311		2.1	4.11311		2.2	4.30897		3.8	7.44276		2.7	5.28828		4.2	8.22621		1.6	3.1338		2	3.91724		1.1	2.15448		0.146584	0.44173	-0.132741	0.447199	0.0440646	0.482426
GGA11	1406	Gga_rs15623610	Gga_rs14028215	18852754	19369794	0.51704		0.9	1.74068		1.4	2.70772		0.5	0.967043		0.5	0.967043		0.7	1.35386		1.9	3.67476		1.2	2.3209		2.3	4.4484		0.3	0.580226		8.03765e-16	0.5	-0.462977	0.32169	0.399817	0.344646
GGA11	1407	Gga_rs14028215	Gga_rs15625732	19369794	20079216	0.709422		9.8	13.8141		10.5	14.8008		9	12.6864		13.9	19.5934		15.8	22.2717		12.1	17.0561		7.8	10.9949		7.4	10.431		8.2	11.5587		1.44509	0.0742157	1.27171	0.101738	1.07893	0.14031
GGA11	1408	Gga_rs15625732	Gga_rs14028961	20079216	20632158	0.552942		4.8	8.68084		6.3	11.3936		3.7	6.69148		5.5	9.94679		5.7	10.3085		5.5	9.94679		5.7	10.3085		7.6	13.7447		3.8	6.87233		1.22647	0.11001	1.11922	0.131523	1.11374	0.132696
GGA11	1409	Gga_rs14028961	Gga_rs14968602	20632158	21165875	0.533717		1.4	2.62311		1.3	2.43575		1.2	2.24838		2.7	5.05886		3.4	6.37042		2.1	3.93467		1.1	2.06102		1.1	2.06102		1	1.87365		1.57462	0.0576718	1.22777	0.109766	1.35104	0.0883415
GGA11	1410	Gga_rs14968602	Gga_rs14968916	21165875	21695898	0.530023		0.3	0.566013		0.3	0.566013		0.3	0.566013		0.3	0.566013		0	0		0.8	1.50937		0.3	0.566013		0.4	0.754684		0.2	0.377342		2.03245	0.0210542	1.40443	0.0800947	1.98657	0.0234852
GGA11	1411	Gga_rs14968916	Gga_rs14029621	21695898	21900689	0.204791		0	0		0	0		0	0		0	0		0	0		0	0		0	0		0	0		0	0		2.4553	0.00703834	2.03092	0.0211314	1.97449	0.0241631
GGA12	1412	Gga_rs14969069	Gga_rs14030286	171467	707344	0.535877		0.7	1.30627		0.1	0.18661		1.5	2.79915		1.7	3.17237		0.6	1.11966		3.8	7.09118		0.5	0.93305		0	0		0.9	1.67949
GGA12	1413	Gga_rs14030286	Gga_rs14031015	707344	1447654	0.74031		2.3	3.10681		1.7	2.29634		2.8	3.7822		4.4	5.94346		5.5	7.42932		2.8	3.7822		1.6	2.16126		0.5	0.675393		2.9	3.91728
GGA12	1414	Gga_rs14031015	Gga_rs15632336	1447654	1983561	0.535907		6.5	12.129		4.3	8.02378		8.7	16.2342		14.9	27.8033		15.3	28.5497		14.8	27.6167		4.7	8.77018		1.8	3.35879		7.3	13.6218
GGA12	1415	Gga_rs15632336	Gga_rs14032235	1983561	2501114	0.517553		5.1	9.85406		5.5	10.6269		5	9.66085		7.9	15.2641		8.4	16.2302		7.8	15.0709		4.3	8.30833		4.8	9.27441		4.4	8.50154
GGA12	1416	Gga_rs14032235	Gga_rs14032753	2501114	3480764	0.97965		7.4	7.55372		10.1	10.3098		4.7	4.79763		8.7	8.88072		7.5	7.6558		9	9.18695		5.9	6.02256		9.4	9.59526		2.7	2.75609
GGA12	1417	Gga_rs14032753	Gga_rs15636066	3480764	3995763	0.514999		0.6	1.16505		0.8	1.5534		0.5	0.970876		0.4	0.776701		0.4	0.776701		0.7	1.35923		1.9	3.68933		2.4	4.6602		1.3	2.52428
GGA12	1418	Gga_rs15636066	Gga_rs13786021	3995763	4519709	0.523946		0.6	1.14516		0.6	1.14516		0.5	0.954297		0.1	0.190859		0.1	0.190859		0	0		0.7	1.33602		0.6	1.14516		0.8	1.52687
GGA12	1419	Gga_rs13786021	Gga_rs15638076	4519709	5047846	0.528137		0.4	0.757379		0.5	0.946724		0.4	0.757379		1.2	2.27214		0.7	1.32541		1.5	2.84017		0.4	0.757379		0.7	1.32541		0.2	0.37869
GGA12	1420	Gga_rs15638076	Gga_rs14035071	5047846	5567723	0.519877		0.5	0.961766		0.5	0.961766		0.4	0.769413		0	0		0.2	0.384706		0	0		0.5	0.961766		0.6	1.15412		0.5	0.961766		3.71405	0.000101982	3.41703	0.000316546	2.47336	0.00669244
GGA12	1421	Gga_rs14035071	Gga_rs14974606	5567723	6164680	0.596957		1	1.67516		1.1	1.84268		1	1.67516		0	0		0	0		0	0		1.3	2.17771		1.3	2.17771		1.2	2.0102		2.92154	0.00174155	2.22428	0.0130647	2.35554	0.00924789
GGA12	1422	Gga_rs14974606	Gga_rs13610200	6164680	6676211	0.511531		2.3	4.49631		2.2	4.30081		2.4	4.6918		0.8	1.56393		0	0		1.1	2.15041		2.6	5.08278		2.6	5.08278		2.7	5.27827		0.380895	0.351641	-1.19441	0.116159	1.12998	0.129243
GGA12	1423	Gga_rs13610200	Gga_rs14037228	6676211	7182185	0.505974		1.7	3.35986		1.8	3.5575		1.3	2.5693		1.7	3.35986		2.3	4.54569		1.5	2.96458		1.6	3.16222		1.8	3.5575		1.3	2.5693		-0.585594	0.279074	-2.19439	0.0141036	0.642299	0.26034
GGA12	1424	Gga_rs14037228	Gga_rs14037839	7182185	7733298	0.551113		0.2	0.362902		0.5	0.907255		0.1	0.181451		0	0		0.1	0.181451		0	0		0.3	0.544353		0.5	0.907255		0	0		-2.30775	0.0105066	-2.63661	0.00418696	-0.997688	0.159215
GGA12	1425	Gga_rs14037839	Gga_rs14038322	7733298	8244118	0.51082		0.1	0.195764		0	0		0.2	0.391527		0.3	0.587291		0	0		0.5	0.978818		0.3	0.587291		0.3	0.587291		0.2	0.391527		-1.68467	0.0460266	-2.12624	0.0167417	-0.74056	0.22948
GGA12	1426	Gga_rs14038322	Gga_rs13611074	8244118	8804814	0.560696		0.2	0.3567		0.4	0.713399		0.2	0.3567		0	0		0.6	1.0701		0	0		0.1	0.17835		0	0		0.4	0.713399		-1.47836	0.069656	-1.62873	0.0516848	-0.615794	0.269015
GGA12	1427	Gga_rs13611074	Gga_rs15649602	8804814	9383430	0.578616		3	5.18479		4.5	7.77718		1	1.72826		3.3	5.70326		3.8	6.5674		0.7	1.20978		2.3	3.975		3.7	6.39457		1	1.72826		-1.15911	0.123206	-1.27221	0.10165	-1.19705	0.115644
GGA12	1428	Gga_rs15649602	Gga_rs13611509	9383430	9886193	0.502763		2.6	5.17142		2.1	4.17692		3.7	7.35933		2.1	4.17692		3.1	6.16593		3.6	7.16043		3.2	6.36483		3.2	6.36483		3.3	6.56373		-1.22615	0.110071	-1.02563	0.152533	-0.703821	0.240772
GGA12	1429	Gga_rs13611509	Gga_rs14978951	9886193	10472191	0.585998		2.8	4.77817		2.7	4.60752		2.7	4.60752		4.2	7.16726		4.9	8.3618		1.7	2.90103		2.5	4.26623		1.9	3.24233		3.1	5.29012		-0.150135	0.440329	0.207403	0.417848	-0.690877	0.244821
GGA12	1430	Gga_rs14978951	Gga_rs15653493	10472191	10985894	0.513703		1.6	3.11464		1.4	2.72531		2.1	4.08797		1.6	3.11464		0.6	1.16799		3	5.83995		1.9	3.69864		1.7	3.30931		2.1	4.08797		0.294986	0.384002	0.594074	0.276231	-0.089481	0.46435
GGA12	1431	Gga_rs15653493	Gga_rs14041332	10985894	11487871	0.501977		1.6	3.1874		2	3.98425		1.3	2.58976		2.1	4.18346		3	5.97637		1.5	2.98818		1.3	2.58976		1.6	3.1874		1.3	2.58976		0.497112	0.309555	0.817163	0.206918	-0.089481	0.46435
GGA12	1432	Gga_rs14041332	Gga_rs14980322	11487871	12040054	0.552183		4.3	7.78727		4.1	7.42507		3.9	7.06288		3.5	6.33848		3	5.43298		3.7	6.70068		4.5	8.14947		4.6	8.33057		4	7.24398		0.264769	0.395594	0.472105	0.318426	-0.138275	0.445011
GGA12	1433	Gga_rs14980322	Gga_rs15656754	12040054	12550490	0.510436		0.9	1.7632		1.4	2.74275		1	1.95911		0.7	1.37138		0.5	0.979555		1.2	2.35093		1.1	2.15502		0.9	1.7632		1.1	2.15502		0.157135	0.437569	0.4436	0.328666	-0.174286	0.43082
GGA12	1434	Gga_rs15656754	Gga_rs15657747	12550490	13086811	0.536321		1.3	2.42392		0.6	1.11873		1.6	2.98329		2.6	4.84784		2.6	4.84784		2.9	5.40721		0.5	0.932277		0.7	1.30519		0.3	0.559366		0.700442	0.241826	0.724816	0.234283	0.384393	0.350344
GGA12	1435	Gga_rs15657747	Gga_rs15659059	13086811	13691708	0.604897		1.8	2.97571		1.2	1.98381		2.2	3.63698		1.1	1.81849		2	3.30635		0	0		2.1	3.47167		0.8	1.32254		3.2	5.29016		0.207814	0.417687	1.01602	0.15481	-0.146992	0.441569
GGA12	1436	Gga_rs15659059	Gga_rs15660598	13691708	14225307	0.533599		2.4	4.49776		2.7	5.05998		2.2	4.12295		3.2	5.99701		2.5	4.68517		4	7.49627		2.3	4.31035		3	5.6222		2	3.74813		0.716096	0.236966	0.930811	0.175976	0.165018	0.434465
GGA12	1437	Gga_rs15660598	Gga_rs14983048	14225307	14744521	0.519214		1.1	2.11859		1	1.92599		1.3	2.50378		1.8	3.46678		0.7	1.34819		2.9	5.58537		1	1.92599		1.1	2.11859		0.7	1.34819		0.511228	0.304596	0.128924	0.448709	0.816061	0.207232
GGA12	1438	Gga_rs14983048	Gga_rs13613592	14744521	15253170	0.508649		1.9	3.73539		1.9	3.73539		1.9	3.73539		2.4	4.71838		2.7	5.30818		2	3.93198		1.8	3.53879		1.4	2.75239		2.2	4.32518		0.742002	0.229043	0.721521	0.235295	0.627165	0.265276
GGA12	1439	Gga_rs13613592	Gga_rs13797279	15253170	15786241	0.533071		1	1.87592		1.2	2.25111		0.7	1.31315		1.4	2.62629		2	3.75185		1.1	2.06351		0.7	1.31315		1.1	2.06351		0.4	0.750369		0.727403	0.233489	0.610288	0.270836	0.727606	0.233427
GGA12	1440	Gga_rs13797279	Gga_rs14045657	15786241	16358014	0.571773		1.1	1.92384		1.7	2.97321		0.6	1.04937		1.6	2.79831		3.3	5.77152		1.2	2.09873		1.1	1.92384		1.7	2.97321		0.5	0.874473		1.20109	0.114859	1.45381	0.0729997	0.980375	0.16345
GGA12	1441	Gga_rs14045657	Gga_rs15665458	16358014	16875387	0.517373		3.2	6.18509		2.1	4.05897		3.9	7.53808		3.8	7.3448		1.9	3.6724		3.2	6.18509		3.1	5.99181		1.8	3.47911		3.8	7.3448		1.40424	0.0801236	1.53165	0.0628043	0.794048	0.213584
GGA12	1442	Gga_rs15665458	Gga_rs14046551	16875387	17390162	0.514775		1.2	2.33112		1.5	2.91389		2.1	4.07945		1.7	3.30241		0	0		4.1	7.96464		1.3	2.52538		2	3.88519		2.1	4.07945		0.966834	0.166813	0.572606	0.283456	0.660226	0.254554
GGA12	1443	Gga_rs14046551	Gga_rs14984867	17390162	17896691	0.506529		1.8	3.5536		1.8	3.5536		1	1.97422		1.9	3.75102		2.3	4.54071		2	3.94844		1.5	2.96133		1.4	2.76391		0.6	1.18453		1.32599	0.0924216	0.489021	0.312413	1.47092	0.0706571
GGA12	1444	Gga_rs14984867	Gga_rs15670110	17896691	18412282	0.515591		2.2	4.26695		1.3	2.52138		3	5.81857		2.5	4.8488		3.8	7.37018		0.6	1.16371		2.2	4.26695		0.9	1.74557		3.6	6.98228		1.18335	0.118335	1.3568	0.0874224	0.605061	0.272569
GGA12	1445	Gga_rs15670110	Gga_rs14985994	18412282	18920114	0.507832		2	3.93831		1.1	2.16607		3	5.90747		3.3	6.49821		2.3	4.52906		4.8	9.45194		1.8	3.54448		0.9	1.77224		2.6	5.1198		1.32854	0.0919994	1.77117	0.0382662	0.579629	0.281082
GGA12	1446	Gga_rs14985994	Gga_rs14048928	18920114	19454235	0.534121		1.3	2.43391		1.2	2.24668		1.3	2.43391		1.6	2.99558		3.6	6.74005		0	0		1.1	2.05946		0.8	1.49779		1.5	2.80835		1.32599	0.0924216	2.12571	0.0167636	0.357981	0.360179
GGA12	1447	Gga_rs14048928	Gga_rs13716398	19454235	20028309	0.574074		0.4	0.696774		0.3	0.522581		0.5	0.870968		0.5	0.870968		0	0		0.8	1.39355		0.5	0.870968		0.4	0.696774		0.5	0.870968		1.16166	0.122687	1.87825	0.0301738	0.284165	0.388142
GGA12	1448	Gga_rs13716398	Gga_rs14986898	20028309	20444508	0.416199		0	0		0	0		0	0		0	0		0	0		0	0		0	0		0	0		0	0		1.06857	0.142633	1.59911	0.0548985	0.155757	0.438112
GGA13	1449	Gga_rs14049379	Gga_rs14049717	588750	1109109	0.520359		0.9	1.72958		0.8	1.5374		1	1.92175		2.6	4.99655		2.4	4.6122		2.3	4.42003		0.2	0.38435		0	0		0.3	0.576525
GGA13	1450	Gga_rs14049717	Gga_rs15693248	1109109	1622952	0.513843		2.9	5.64375		3	5.83836		2.7	5.25452		6.9	13.4282		8.3	16.1528		5.1	9.92521		1.8	3.50302		1.6	3.11379		2.2	4.28146
GGA13	1451	Gga_rs15693248	Gga_rs14993230	1622952	2292998	0.670046		5.8	8.65612		6	8.95461		5.5	8.20839		11.8	17.6107		16.1	24.0282		7.6	11.3425		3.1	4.62655		1.8	2.68638		5.1	7.61142
GGA13	1452	Gga_rs14993230	Gga_rs15690488	2292998	2798624	0.505626		1.1	2.17552		0.7	1.38442		2	3.95549		1.2	2.3733		0	0		2.9	5.73546		1.1	2.17552		0.8	1.5822		1	1.97775
GGA13	1453	Gga_rs15690488	Gga_rs13728077	2798624	3325004	0.52638		3.4	6.45921		2.8	5.31935		3.6	6.83917		5.9	11.2086		5.5	10.4487		6	11.3986		3	5.6993		2.3	4.36947		3.3	6.26924
GGA13	1454	Gga_rs13728077	Gga_rs14055046	3325004	3837145	0.512141		1.9	3.70992		2.4	4.68621		1.6	3.12414		2.2	4.29569		4.2	8.20087		0.9	1.75733		1.8	3.51466		2.1	4.10043		1.7	3.3194
GGA13	1455	Gga_rs14055046	Gga_rs13727590	3837145	4359733	0.522588		1	1.91355		1.4	2.67897		0.7	1.33949		0.5	0.956777		0	0		0.6	1.14813		1	1.91355		1.3	2.48762		0.7	1.33949
GGA13	1456	Gga_rs13727590	Gga_rs14053907	4359733	4872230	0.512497		1	1.95123		0.7	1.36586		1.2	2.34148		0.9	1.75611		0.7	1.36586		1	1.95123		1.3	2.5366		1.2	2.34148		1.5	2.92685		4.15801	1.60515e-05	5.43634	2.71927e-08	1.73764	0.0411374
GGA13	1457	Gga_rs14053907	Gga_rs14053313	4872230	5401860	0.52963		0.9	1.6993		1	1.88811		0.8	1.51049		1.2	2.26573		1.9	3.58741		0.7	1.32168		0.5	0.944055		0.5	0.944055		0.6	1.13287		3.81762	6.73734e-05	5.22448	8.73226e-08	1.45029	0.0734891
GGA13	1458	Gga_rs14053313	Gga_rs15682528	5401860	6151141	0.749281		0.6	0.800768		0.8	1.06769		0.7	0.934229		0.9	1.20115		0.6	0.800768		1.3	1.735		0.6	0.800768		0.7	0.934229		0.4	0.533845		2.92234	0.00173705	4.02937	2.79632e-05	1.18259	0.118486
GGA13	1459	Gga_rs15682528	Gga_rs15680765	6151141	6713662	0.562521		0.4	0.711085		0	0		0.3	0.533313		0	0		0	0		0	0		0.4	0.711085		0.3	0.533313		0.4	0.711085		0.939351	0.173775	1.05092	0.146647	0.801276	0.211486
GGA13	1460	Gga_rs15680765	Gga_rs15679357	6713662	7246776	0.533114		0.9	1.68819		1.3	2.4385		0.4	0.750309		0.3	0.562731		0.6	1.12546		0	0		1.2	2.25093		1.4	2.62608		0.6	1.12546		0.653042	0.256865	1.02858	0.151839	0.300666	0.381835
GGA13	1461	Gga_rs15679357	Gga_rs14050416	7246776	7830380	0.583604		1	1.71349		1.3	2.22754		1.1	1.88484		0.3	0.514047		0.2	0.342698		0.5	0.856745		1.5	2.57024		1.7	2.91293		1.7	2.91293		-0.796783	0.212789	-0.327822	0.371523	-0.803694	0.210787
GGA13	1462	Gga_rs14050416	Gga_rs14057817	7830380	8367258	0.536878		1.2	2.23514		1	1.86262		1.4	2.60767		1.6	2.98019		1.1	2.04888		1.6	2.98019		0.9	1.67636		0.6	1.11757		1	1.86262		-0.710627	0.238658	-1.01106	0.155995	-0.357133	0.360496
GGA13	1463	Gga_rs14057817	Gga_rs16074130	8367258	8888129	0.520871		4.9	9.40732		4.9	9.40732		4.5	8.63938		2.3	4.41568		3.7	7.10349		0.8	1.53589		5.3	10.1753		5.2	9.98328		5.3	10.1753		-1.5179	0.0645203	-0.867822	0.192746	-1.55631	0.0598166
GGA13	1464	Gga_rs16074130	Gga_rs14058308	8888129	9404287	0.516158		1.8	3.4873		1.9	3.68104		1.8	3.4873		1.1	2.13113		1.3	2.51861		2.1	4.06852		2	3.87478		2.3	4.456		1.8	3.4873		-1.67282	0.0471811	-0.989544	0.161199	-1.25503	0.104735
GGA13	1465	Gga_rs14058308	Gga_rs14058515	9404287	9905428	0.501141		1.5	2.99317		2.1	4.19044		1.5	2.99317		1	1.99545		0	0		1.3	2.59408		1.8	3.5918		2.4	4.78907		1.4	2.79362		-2.2021	0.0138291	-2.21153	0.0134996	-1.26184	0.103504
GGA13	1466	Gga_rs14058515	Gga_rs14050054	9905428	10426542	0.521114		3.8	7.29207		4.4	8.44345		1.9	3.64604		3.8	7.29207		5.5	10.5543		2	3.83793		3.3	6.33259		4	7.67586		2.6	4.98931		-1.87376	0.0304821	-1.45007	0.0735196	-1.56447	0.0588542
GGA13	1467	Gga_rs14050054	Gga_rs13546757	10426542	10930236	0.503694		2	3.97066		1.8	3.5736		2.8	5.55893		2.5	4.96333		3.1	6.15453		2	3.97066		2.1	4.1692		1.8	3.5736		2.4	4.7648		-1.49777	0.0670967	-0.957499	0.169158	-1.43659	0.0754173
GGA13	1468	Gga_rs13546757	Gga_rs14995888	10930236	11445387	0.515151		0.9	1.74706		0.9	1.74706		0.9	1.74706		1.7	3.3		2.4	4.65883		0.9	1.74706		1	1.94118		1	1.94118		0.8	1.55294		-1.00311	0.157903	-0.406276	0.34227	-1.24515	0.106538
GGA13	1469	Gga_rs14995888	Gga_rs14060420	11445387	12091506	0.646119		1.5	2.32155		2.2	3.40495		0.8	1.23816		0.3	0.464311		0.3	0.464311		0.5	0.773851		1.6	2.47632		2.1	3.25018		0.9	1.39293		-1.03051	0.151385	-0.47602	0.31703	-1.07824	0.140464
GGA13	1470	Gga_rs14060420	Gga_rs15701870	12091506	12648352	0.556846		2.3	4.13041		3.2	5.74665		1.5	2.69374		2.4	4.30999		2.3	4.13041		2.3	4.13041		2.2	3.95082		3.4	6.10582		1.3	2.33458		-1.14267	0.126587	-0.828382	0.203727	-0.970324	0.165942
GGA13	1471	Gga_rs15701870	Gga_rs14998056	12648352	13221747	0.573395		2	3.488		2.5	4.36		1.6	2.7904		1	1.744		1	1.744		0	0		2.4	4.1856		2.9	5.0576		1.7	2.9648		-0.738312	0.230162	-0.972173	0.165482	-0.397313	0.345568
GGA13	1472	Gga_rs14998056	Gga_rs15703952	13221747	13739773	0.518026		4	7.72162		3.9	7.52858		4	7.72162		3.6	6.94946		2.3	4.43993		6.1	11.7755		4	7.72162		4.3	8.30074		3.9	7.52858		-0.55937	0.287955	-1.18142	0.118719	0.0196137	0.492176
GGA13	1473	Gga_rs15703952	Gga_rs14062442	13739773	14257231	0.517458		1	1.93252		0.4	0.77301		2	3.86505		1.3	2.51228		0.5	0.966262		2.3	4.44481		1.4	2.70553		0.3	0.579757		2	3.86505		-0.371315	0.355201	-0.569801	0.284406	0.0957084	0.461876
GGA13	1474	Gga_rs14062442	Gga_rs15704836	14257231	14791444	0.534213		2.1	3.93102		2	3.74383		1.7	3.18225		3.1	5.80293		2.5	4.67978		3.5	6.55169		1.6	2.99506		2.1	3.93102		1.5	2.80787		-0.108388	0.456844	-0.885969	0.187817	0.578952	0.281311
GGA13	1475	Gga_rs15704836	Gga_rs14999191	14791444	15340765	0.549321		0.8	1.45634		0.4	0.728172		1.3	2.36656		0	0		0	0		0	0		1	1.82043		0.4	0.728172		2.9	5.27924		-0.519407	0.301739	-1.423	0.0773676	0.116396	0.453669
GGA13	1476	Gga_rs14999191	Gga_rs15706838	15340765	15905070	0.564305		2.9	5.13906		2.3	4.07581		3.6	6.37953		3	5.31627		2.2	3.8986		3.9	6.91116		2.9	5.13906		2.4	4.25302		2.3	4.07581		-0.665077	0.253	-1.8468	0.0323884	0.381913	0.351263
GGA13	1477	Gga_rs15706838	Gga_rs14999742	15905070	16408767	0.503697		2.8	5.5589		2.1	4.16917		3.2	6.35303		4.2	8.33835		2.9	5.75743		5.3	10.5222		2.2	4.36771		1.9	3.77211		2.3	4.56624		0.230385	0.408896	-1.02801	0.151973	0.926916	0.176985
GGA13	1478	Gga_rs14999742	Gga_rs14064609	16408767	16931290	0.522523		2	3.82758		2	3.82758		2.4	4.5931		2.5	4.78448		2	3.82758		3.7	7.08103		1.9	3.6362		2	3.82758		2	3.82758		0.332594	0.36972	-0.758382	0.224111	1.02513	0.15265
GGA13	1479	Gga_rs14064609	Gga_rs15000379	16931290	17434038	0.502748		1.8	3.58032		2	3.97814		1.7	3.38142		2	3.97814		0.2	0.397814		2.4	4.77376		1.8	3.58032		1.8	3.58032		1.5	2.9836		0.731443	0.232254	-0.69849	0.242435	1.41912	0.0779315
GGA13	1480	Gga_rs15000379	Gga_rs15000682	17434038	17960514	0.526476		1.6	3.03907		1.6	3.03907		1.4	2.65919		2	3.79884		2.4	4.55861		2	3.79884		1.4	2.65919		1.8	3.41896		1.1	2.08936		1.02192	0.153409	0	0.5	1.27901	0.100447
GGA13	1481	Gga_rs15000682	Gga_rs14065952	17960514	18536377	0.575863		0	0		0	0		0	0		0	0		0.5	0.868262		0	0		0	0		0	0		0.2	0.347305		1.08173	0.139687	0.0826285	0.467073	1.24183	0.107149
GGA13	1482	Gga_rs14065952	Gga_rs15712114	18536377	18828628	0.292251		0	0		0	0		0	0		0	0		0	0		0	0		0	0		0	0		0	0		0.73221	0.23202	-0.0301695	0.487966	0.948976	0.171316
GGA14	1483	Gga_rs15716712	Gga_rs13530082	98529	632501	0.533972		0	0		0	0		0	0		0	0		0	0		0	0		0	0		0	0		0	0
GGA14	1484	Gga_rs13530082	Gga_rs15718104	632501	1205951	0.57345		0.1	0.174383		0	0		0.3	0.523149		0	0		0	0		0	0		0.2	0.348766		0	0		0.4	0.697532
GGA14	1485	Gga_rs15718104	Gga_rs14069916	1205951	1710686	0.504735		1.1	2.17936		1	1.98124		1.2	2.37749		2.8	5.54747		1.8	3.56623		2.8	5.54747		0.8	1.58499		0.9	1.78311		0.7	1.38687
GGA14	1486	Gga_rs14069916	Gga_rs15004388	1710686	2233741	0.523055		2.3	4.39724		1.9	3.63251		2.6	4.9708		3.1	5.92672		0.8	1.52948		5.8	11.0887		1.9	3.63251		2.1	4.01487		1.1	2.10303
GGA14	1487	Gga_rs15004388	Gga_rs15722011	2233741	2743472	0.509731		3.1	6.08164		2.4	4.70837		3.9	7.65109		1.9	3.72746		1.6	3.13891		3.5	6.86637		3.2	6.27782		2.8	5.49309		4.1	8.04346
GGA14	1488	Gga_rs15722011	Gga_rs14071425	2743472	3255484	0.512012		1.7	3.32023		1.7	3.32023		1.7	3.32023		3.5	6.83578		2.9	5.66393		3.4	6.64047		0.9	1.75777		0.7	1.36716		1.1	2.14839
GGA14	1489	Gga_rs14071425	Gga_rs14072059	3255484	3818519	0.563035		1.1	1.9537		1.3	2.30892		0.9	1.59848		0	0		0	0		0	0		1.9	3.37457		2.3	4.085		1.8	3.19696
GGA14	1490	Gga_rs14072059	Gga_rs15006732	3818519	4477678	0.659159		5	7.58542		5.6	8.49567		4.3	6.52346		6	9.10251		7.2	10.923		4.7	7.1303		4.8	7.28201		5.3	8.04055		4.1	6.22005		0.959801	0.168578	0.0523264	0.479134	1.23825	0.107812
GGA14	1491	Gga_rs15006732	Gga_rs13531939	4477678	5027307	0.549629		4.2	7.64152		5.9	10.7345		2.6	4.73046		5.2	9.46093		6.2	11.2803		4	7.27764		3.7	6.73181		5.5	10.0068		1.9	3.45688		1.23188	0.108997	0.204857	0.418842	1.51585	0.0647792
GGA14	1492	Gga_rs13531939	Gga_rs15728465	5027307	5569171	0.541864		2.5	4.6137		2.8	5.16735		2	3.69096		2.2	4.06006		2.1	3.87551		2.9	5.3519		2.7	4.9828		3.1	5.72099		2.1	3.87551		1.11924	0.131518	-0.0218498	0.491284	1.65413	0.0490501
GGA14	1493	Gga_rs15728465	Gga_rs15008237	5569171	6072303	0.503132		1.7	3.37883		1.7	3.37883		1.9	3.77634		0.9	1.78879		0.6	1.19253		1	1.98755		2	3.9751		4.1	8.14895		2	3.9751		0.404196	0.343034	-0.982373	0.162958	1.16878	0.121247
GGA14	1494	Gga_rs15008237	Gga_rs15731017	6072303	6621984	0.549681		4	7.27695		4.4	8.00464		3.6	6.54925		3.9	7.09502		4.4	8.00464		3.3	6.00348		3.8	6.9131		2.4	4.36617		4.1	7.45887		0.14049	0.444136	-0.25218	0.400451	0.268918	0.393996
GGA14	1495	Gga_rs15731017	Gga_rs14075456	6621984	7163589	0.541605		2.9	5.35446		3.6	6.64691		1.8	3.32346		2.7	4.98518		2.8	5.16982		2	3.69273		2.2	4.062		2.3	4.24664		1.7	3.13882		0.558195	0.288356	0.104157	0.458522	0.432066	0.332847
GGA14	1496	Gga_rs14075456	Gga_rs14695950	7163589	7701780	0.538191		0.8	1.48646		0	0		1.9	3.53035		0.9	1.67227		0	0		2.3	4.27358		1.3	2.4155		1.2	2.22969		1.3	2.4155		-0.144	0.44275	-0.619537	0.267781	0.210649	0.416581
GGA14	1497	Gga_rs14695950	Gga_rs15010153	7701780	8220010	0.51823		1	1.92965		0.9	1.73668		1.3	2.50854		0.6	1.15779		0.9	1.73668		1	1.92965		1.3	2.50854		1.2	2.31557		1.4	2.7015		0.143104	0.443104	-0.191402	0.424105	0.4503	0.326247
GGA14	1498	Gga_rs15010153	Gga_rs14076617	8220010	8753725	0.533715		0.5	0.93683		0.3	0.562098		0.5	0.93683		1.1	2.06103		0.6	1.1242		1	1.87366		0.4	0.749464		0.1	0.187366		0.6	1.1242		0.0261357	0.489575	-0.544066	0.293198	0.447869	0.327124
GGA14	1499	Gga_rs14076617	Gga_rs15735923	8753725	9253891	0.500166		1.2	2.3992		1.1	2.19927		0.8	1.59947		0.9	1.7994		0.9	1.7994		0.5	0.999668		1.1	2.19927		1.5	2.999		0.7	1.39954		-0.465059	0.320944	-0.967583	0.166626	0.02024	0.491926
GGA14	1500	Gga_rs15735923	Gga_rs15011186	9253891	9794395	0.540504		1.2	2.22015		1.2	2.22015		1.7	3.14521		0.9	1.66511		0.9	1.66511		0.8	1.4801		1.7	3.14521		1	1.85013		2.3	4.25529		-0.575612	0.282439	-0.762424	0.222904	-0.470439	0.319021
GGA14	1501	Gga_rs15011186	Gga_rs15011692	9794395	10342058	0.547663		0.9	1.64335		0.9	1.64335		0.9	1.64335		0.6	1.09556		0.5	0.91297		1.6	2.9215		0.7	1.27816		0.8	1.46075		0.6	1.09556		-0.277345	0.390757	0.146999	0.441566	-0.0423966	0.483091
GGA14	1502	Gga_rs15011692	Gga_rs15739481	10342058	10921293	0.579235		0.5	0.863208		0.4	0.690566		0.4	0.690566		0	0		0	0		0	0		0.9	1.55377		0.3	0.517925		0.6	1.03585		-0.693892	0.243875	-0.639203	0.261345	0	0.5
GGA14	1503	Gga_rs15739481	Gga_rs15012151	10921293	11519975	0.598682		0.5	0.835168		0.8	1.33627		0.5	0.835168		0.5	0.835168		0	0		0	0		0.5	0.835168		1.4	2.33847		0.6	1.0022		-1.00953	0.15636	-1.56852	0.0583802	-0.241939	0.404414
GGA14	1504	Gga_rs15012151	Gga_rs15740803	11519975	12023923	0.503948		0.2	0.396866		0.3	0.5953		0	0		0	0		0.5	0.992166		0	0		0.2	0.396866		0.6	1.1906		0	0		-1.00341	0.157833	-1.08324	0.139351	-0.598833	0.274642
GGA14	1505	Gga_rs15740803	Gga_rs15740967	12023923	12555786	0.531863		0.6	1.12811		0.9	1.69217		0.6	1.12811		2.1	3.94839		0.1	0.188018		2.5	4.70046		0.4	0.752073		0.6	1.12811		0.3	0.564055		0.0831829	0.466853	-1.25758	0.104271	0.202622	0.419715
GGA14	1506	Gga_rs15740967	Gga_rs15012549	12555786	13140230	0.584444		2.9	4.96198		3.8	6.50191		2.9	4.96198		2	3.42206		3.6	6.1597		2.1	3.59316		2.6	4.44867		4.2	7.18632		2.7	4.61978		-0.422578	0.336302	-1.34188	0.0898169	-0.0796879	0.468243
GGA14	1507	Gga_rs15012549	Gga_rs14068687	13140230	13658744	0.518514		9.5	18.3216		9.8	18.9002		6.9	13.3073		8.4	16.2001		9.5	18.3216		5.8	11.1858		9.1	17.5502		18.4	35.486		5.5	10.6072		-0.447515	0.327252	-2.88461	0.00195947	0.0420704	0.483221
GGA14	1508	Gga_rs14068687	Gga_rs15002311	13658744	14314095	0.655351		10.1	15.4116		11.7	17.853		10.6	16.1745		8	12.2072		6.2	9.46058		9.3	14.1909		12.8	19.5315		2.3	3.50957		16.9	25.7877		-1.33086	0.0916183	-1.79177	0.0365847	-0.995492	0.159749
GGA14	1509	Gga_rs15002311	Gga_rs15758827	14314095	14876455	0.56236		3.9	6.93506		2.2	3.91208		5.2	9.24675		6.4	11.3806		10	17.7822		2.7	4.80119		2.8	4.97902		2.6	4.62337		1.2	2.13386		-0.421323	0.33676	-0.0997081	0.460288	-0.896815	0.184909
GGA14	1510	Gga_rs15758827	Gga_rs16015129	14876455	15384318	0.507863		3.2	6.30091		1.9	3.74117		3.3	6.49782		8.9	17.5244		8.4	16.5399		10.5	20.6749		0.7	1.37832		0	0		1.8	3.54426		1.50086	0.0666963	1.56855	0.0583768	0.586172	0.27888
GGA14	1511	Gga_rs16015129	Gga_rs16015935	15384318	15774312	0.389994		0.7	1.7949		4	10.2566		0.9	2.30773		1.7	4.35904		2.5	6.41036		1.9	4.87187		0.5	1.28207		0	0		0.9	2.30773		1.74112	0.0408315	2.30505	0.0105819	0.816856	0.207005
GGA15	1512	Gga_rs15760847	Gga_rs15761183	19651	524908	0.505257		0	0		0	0		0	0		0	0		0	0		0	0		0	0		0	0		0	0
GGA15	1513	Gga_rs15761183	Gga_rs14086857	524908	1035493	0.510585		0.1	0.195854		0.1	0.195854		0	0		0.3	0.587561		0.5	0.979269		0	0		0	0		0	0		0	0
GGA15	1514	Gga_rs14086857	Gga_rs14087219	1035493	1540337	0.504844		0.3	0.594243		0.3	0.594243		0.4	0.792324		0.6	1.18849		0.5	0.990405		0.9	1.78273		0.3	0.594243		0.2	0.396162		0.5	0.990405
GGA15	1515	Gga_rs14087219	Gga_rs14087691	1540337	2064380	0.524043		1.3	2.48071		0.7	1.33577		2.1	4.0073		1.6	3.05318		0	0		3.1	5.91555		1.2	2.28989		0.7	1.33577		1.5	2.86236
GGA15	1516	Gga_rs14087691	Gga_rs15018633	2064380	2597774	0.533394		1	1.87479		0.6	1.12487		1.2	2.24974		3.1	5.81184		3.1	5.81184		3	5.62436		0.6	1.12487		0.4	0.749915		0.8	1.49983
GGA15	1517	Gga_rs15018633	Gga_rs15766850	2597774	3193293	0.595519		1.3	2.18297		1	1.67921		1.7	2.85465		0.8	1.34337		0.5	0.839604		1.2	2.01505		1.3	2.18297		0.9	1.51129		1.7	2.85465
GGA15	1518	Gga_rs15766850	Gga_rs15019314	3193293	3750070	0.556777		0.6	1.07763		0.6	1.07763		0.4	0.71842		0.7	1.25724		0.5	0.898026		0.7	1.25724		0.5	0.898026		0.6	1.07763		0.5	0.898026
GGA15	1519	Gga_rs15019314	Gga_rs15768604	3750070	4253397	0.503327		0.4	0.794712		0.8	1.58942		0.3	0.596034		1.3	2.58281		1.7	3.37753		1	1.98678		0.3	0.596034		0.7	1.39075		0	0		1.57156	0.0580258	1.29364	0.0978946	1.203	0.114489
GGA15	1520	Gga_rs15768604	Gga_rs15770160	4253397	4847241	0.593844		2.1	3.53628		1.5	2.52592		2.4	4.04147		2	3.36789		3.1	5.22023		2	3.36789		1.8	3.0311		1.2	2.02073		2.4	4.04147		1.48417	0.0688814	1.72767	0.0420233	1.00723	0.156913
GGA15	1521	Gga_rs15770160	Gga_rs14090515	4847241	5471233	0.623992		1.6	2.56414		2.2	3.52569		0.9	1.44233		1.7	2.72439		0.1	0.160258		2.3	3.68594		1.8	2.88465		2.4	3.8462		0.6	0.961551		1.26629	0.102704	0.776267	0.218796	1.29342	0.0979326
GGA15	1522	Gga_rs14090515	Gga_rs14090866	5471233	5984771	0.513538		1.7	3.31037		1.4	2.72619		2.3	4.47873		1.3	2.53146		1	1.94728		1.5	2.92091		1.7	3.31037		1.6	3.11564		2.5	4.86819		1.01212	0.155739	0.466861	0.3203	0.974074	0.16501
GGA15	1523	Gga_rs14090866	Gga_rs15773502	5984771	6505564	0.520793		1.2	2.30418		1	1.92015		1.5	2.88022		0.7	1.3441		0.5	0.960074		1	1.92015		1.9	3.64828		1.8	3.45627		1.8	3.45627		0.533227	0.296938	0.271591	0.392968	0.513646	0.30375
GGA15	1524	Gga_rs15773502	Gga_rs15774109	6505564	7033461	0.527897		4.9	9.28211		4.9	9.28211		5	9.47154		3.2	6.06179		3.1	5.87236		3.5	6.63008		5	9.47154		4.9	9.28211		5.2	9.85041		-0.789934	0.214783	-1.02951	0.151619	-0.308461	0.378866
GGA15	1525	Gga_rs15774109	Gga_rs14092040	7033461	7616188	0.582727		7.2	12.3557		7.3	12.5273		6.9	11.8409		5.5	9.43838		5.2	8.92356		6.5	11.1545		7.5	12.8705		7.7	13.2137		7.1	12.1841		-1.08108	0.139831	-1.39306	0.0818003	-0.287561	0.386841
GGA15	1526	Gga_rs14092040	Gga_rs15022697	7616188	8149436	0.533248		3.4	6.37602		4.6	8.62638		2.2	4.12566		1.6	3.00048		2.2	4.12566		0	0		3.7	6.93861		5	9.3765		2.6	4.87578		-1.64132	0.050365	-1.94963	0.0256099	-0.794695	0.213395
GGA15	1527	Gga_rs15022697	Gga_rs13528051	8149436	8652914	0.503478		2.8	5.56132		2.1	4.17099		2	3.97237		2.6	5.16408		3.4	6.75303		1.8	3.57513		2.3	4.56822		2.8	5.56132		1.7	3.37651		-1.77044	0.038327	-1.97578	0.0240896	-0.93933	0.173781
GGA15	1528	Gga_rs13528051	Gga_rs14093578	8652914	9231476	0.578562		0.4	0.691369		2.2	3.80253		0.2	0.345685		1.3	2.24695		2.2	3.80253		0	0		1.1	1.90127		1.6	2.76548		0.5	0.864212		-1.79477	0.0363453	-2.29162	0.0109637	-0.997563	0.159246
GGA15	1529	Gga_rs14093578	Gga_rs15780904	9231476	9762119	0.530643		3.8	7.16112		4.4	8.29183		3.2	6.03042		1.8	3.39211		1	1.88451		3.7	6.97267		3.9	7.34957		4.8	9.04563		3	5.65352		-2.28319	0.0112097	-2.57661	0.00498876	-1.14403	0.126305
GGA15	1530	Gga_rs15780904	Gga_rs15024772	9762119	10289527	0.527408		4	7.58426		4.8	9.10111		3.1	5.8778		2.6	4.92977		2.1	3.98174		2.1	3.98174		5.3	10.0491		5.7	10.8076		5.2	9.85954		-2.77797	0.00273494	-3.15885	0.000791967	-1.49318	0.0676945
GGA15	1531	Gga_rs15024772	Gga_rs15783404	10289527	10791214	0.501687		3.6	7.17579		2.1	4.18588		5.4	10.7637		2.6	5.18251		1.9	3.78722		3.9	7.77377		2.9	5.7805		1.9	3.78722		3.9	7.77377		-2.4852	0.00647397	-2.83143	0.00231699	-1.28992	0.0985389
GGA15	1532	Gga_rs15783404	Gga_rs14095578	10791214	11326469	0.535255		3.9	7.28625		3.5	6.53894		3.9	7.28625		7.2	13.4515		6	11.2096		7.9	14.7593		3.2	5.97846		3	5.60481		3.2	5.97846		-1.06401	0.143661	-1.76613	0.0386868	-0.207704	0.41773
GGA15	1533	Gga_rs14095578	Gga_rs15786050	11326469	11851334	0.524865		4.4	8.38311		4.9	9.33573		4	7.62101		7.8	14.861		10	19.0525		5.8	11.0505		3.6	6.85891		3.7	7.04943		3.5	6.66838		0.334521	0.368993	0.0606283	0.475828	0.259689	0.397552
GGA15	1534	Gga_rs15786050	Gga_rs15026410	11851334	12417172	0.565838		1.5	2.65094		0.6	1.06037		2.3	4.06477		2.2	3.88804		0.8	1.41383		3	5.30187		1.4	2.47421		0.4	0.706916		2.2	3.88804		0.980969	0.163304	0.726981	0.233619	0.788469	0.215211
GGA15	1535	Gga_rs15026410	Gga_rs15787784	12417172	12952900	0.535728		2.1	3.9199		1.3	2.4266		2.8	5.22653		7.3	13.6263		7.7	14.373		7.1	13.253		1	1.86662		0	0		2.1	3.9199		2.24174	0.0124891	2.15988	0.0153911	1.49804	0.0670608
GGA15	1536	Gga_rs14096635	Gga_rs15787784	12838602	12952900	0.114298		0	0		0	0		0	0		0	0		0	0		0	0		0	0		0	0		0	0		2.22458	0.0130549	2.08383	0.0185879	1.57545	0.0575764
GGA17	1537	Gga_rs15808660	Gga_rs15035138	566108	1071506	0.505398		0.6	1.18718		0.9	1.78077		0.4	0.791455		1.9	3.75941		4.2	8.31028		0	0		0.3	0.593592		0.2	0.395728		0.5	0.989319
GGA17	1538	Gga_rs15035138	Gga_rs15806514	1071506	1656762	0.585256		2.1	3.58817		1.6	2.73385		3	5.12596		1	1.70865		1.2	2.05038		0.8	1.36692		2.6	4.4425		1.6	2.73385		3.8	6.49289
GGA17	1539	Gga_rs15806514	Gga_rs15805197	1656762	2184259	0.527497		2.9	5.49766		1.1	2.08532		4.2	7.96213		5.5	10.4266		1.3	2.46447		9.9	18.7679		1.9	3.60192		1.1	2.08532		2.7	5.11851
GGA17	1540	Gga_rs15805197	Gga_rs15803554	2184259	2778646	0.594387		3.5	5.88842		2.8	4.71074		5	8.41203		5.9	9.92619		5.7	9.58971		5.4	9.08499		3.2	5.3837		2.2	3.70129		4.6	7.73907
GGA17	1541	Gga_rs15803554	Gga_rs14102579	2778646	3310751	0.532105		4.4	8.26904		2.8	5.26212		5.2	9.77251		4.9	9.20871		2.3	4.32246		7.5	14.095		4	7.51731		2.7	5.07419		4.8	9.02078
GGA17	1542	Gga_rs14102579	Gga_rs16003029	3310751	3834896	0.524145		2.9	5.53282		2.6	4.96046		3.6	6.86833		2.5	4.76967		4.6	8.7762		1.2	2.28944		3.4	6.48675		2.3	4.3881		4.9	9.34856
GGA17	1543	Gga_rs16003029	Gga_rs15032235	3834896	4410367	0.575471		2.8	4.86558		1.3	2.25902		3.6	6.25575		4.2	7.29837		2.3	3.99673		5.4	9.38362		2.2	3.82296		1.3	2.25902		2.3	3.99673
GGA17	1544	Gga_rs15032235	Gga_rs15031962	4410367	4971190	0.560823		1.3	2.31802		2	3.56619		1.4	2.49633		1.8	3.20957		1.7	3.03126		1.9	3.38788		1.2	2.13971		1.8	3.20957		1.4	2.49633		2.01754	0.0218199	2.31397	0.0103347	1.08108	0.139831
GGA17	1545	Gga_rs15031962	Gga_rs15031401	4971190	5596513	0.625323		4.1	6.55661		4.4	7.03636		3.5	5.59711		2.8	4.47769		1.5	2.39876		3.7	5.91694		4.3	6.87645		5	7.99587		3.4	5.43719		1.29012	0.0985051	0.596671	0.275363	1.16979	0.121042
GGA17	1546	Gga_rs15031401	Gga_rs16748266	5596513	6111919	0.515406		2.6	5.04457		4.4	8.53696		1.2	2.32826		3.5	6.79076		4.7	9.11902		2.9	5.62663		2.5	4.85055		4.4	8.53696		1	1.94022		1.83124	0.0335327	0.716329	0.236894	1.88622	0.0296324
GGA17	1547	Gga_rs16748266	Gga_rs14100447	6111919	6630206	0.518287		4.2	8.10362		4.6	8.87539		3.8	7.33185		3.1	5.98124		4.4	8.4895		1.7	3.28004		4.4	8.4895		4.7	9.06833		4.1	7.91067		0.77352	0.219607	0.581357	0.2805	0.494546	0.31046
GGA17	1548	Gga_rs14100447	Gga_rs15029993	6630206	7161041	0.530835		3.7	6.97015		4.6	8.66559		2.3	4.3328		3.7	6.97015		6.4	12.0565		1.6	3.01412		3.8	7.15853		4.8	9.04236		2.6	4.89794		0.15769	0.437351	0.184028	0.426996	0.225045	0.410972
GGA17	1549	Gga_rs15029993	Gga_rs15029714	7161041	7684882	0.523841		2.9	5.53603		3.9	7.44501		2.5	4.77244		2.7	5.15424		3.6	6.87231		1.5	2.86346		2.9	5.53603		3.2	6.10872		2.7	5.15424		-0.0924877	0.463155	0.343699	0.365536	-0.436015	0.331413
GGA17	1550	Gga_rs15029714	Gga_rs15028943	7684882	8252774	0.567892		5.8	10.2132		5.8	10.2132		5.6	9.86103		4.5	7.92404		4.3	7.57186		5.2	9.15667		6.1	10.7415		6.4	11.2697		5.7	10.0371		-0.247439	0.402284	-0.540338	0.294482	0.115422	0.454055
GGA17	1551	Gga_rs15028943	Gga_rs15792340	8252774	8764432	0.511658		4.1	8.01317		5.3	10.3585		3.1	6.05873		4.5	8.79494		2	3.90886		6.7	13.0947		4.2	8.20861		6.3	12.3129		2.1	4.1043		-0.625515	0.265817	-1.58611	0.0563567	0.35762	0.360314
GGA17	1552	Gga_rs15792340	Gga_rs13661251	8764432	9359191	0.594759		1.8	3.02644		2.2	3.69898		1.1	1.84949		1.9	3.19457		1.6	2.69017		1.5	2.52203		1.8	3.02644		2.7	4.53965		0.9	1.51322		-0.735689	0.23096	-1.78267	0.0373202	0.37603	0.353447
GGA17	1553	Gga_rs13661251	Gga_rs15789975	9359191	9879417	0.520226		0.5	0.961121		0.3	0.576672		0.7	1.34557		0	0		0.6	1.15334		0	0		0.6	1.15334		0.1	0.192224		1.1	2.11447		-0.555377	0.289318	-1.00754	0.156839	0.15527	0.438304
GGA17	1554	Gga_rs15789975	Gga_rs15027075	9879417	10503821	0.624404		0.6	0.960916		0.9	1.44137		0.4	0.640611		0.1	0.160153		0	0		0	0		0.8	1.28122		1	1.60153		0.6	0.960916		-0.995933	0.159641	-1.33658	0.0906798	-0.289351	0.386156
GGA17	1555	Gga_rs15027075	Gga_rs13660993	10503821	11023264	0.519443		0.1	0.192514		0	0		0.4	0.770056		0.2	0.385028		0	0		0.6	1.15508		0.1	0.192514		0	0		0.2	0.385028		-0.696634	0.243016	-1.36651	0.0858899	0.224859	0.411045
GGA17	1556	Gga_rs13660993	Gga_rs14096884	11023264	11157842	0.134578		0	0		0	0		0	0		0	0		0	0		0	0		0	0		0	0		0	0		-0.736166	0.230815	-1.98866	0.0233696	0.431334	0.333113
GGA18	1557	Gga_rs15809974	Gga_rs14105859	7583	714634	0.707051		0.9	1.27289		0.4	0.56573		1.3	1.83862		2.6	3.67725		0	0		4.6	6.5059		0	0		0	0		0	0
GGA18	1558	Gga_rs14105859	Gga_rs15036276	714634	1275918	0.561284		2.7	4.8104		1.6	2.85061		4	7.12652		4.8	8.55182		5.5	9.79896		4.6	8.19549		1.7	3.02877		0.2	0.356326		3.5	6.2357
GGA18	1559	Gga_rs15036276	Gga_rs15813287	1275918	1785537	0.509619		2	3.9245		1.1	2.15848		2.6	5.10185		3.5	6.86788		3.1	6.08298		4.3	8.43768		1.5	2.94338		0.4	0.7849		2.1	4.12073
GGA18	1560	Gga_rs15813287	Gga_rs15037182	1785537	2303373	0.517836		4	7.72445		3.7	7.14512		4.6	8.88312		5.2	10.0418		5.3	10.2349		5.6	10.8142		4.1	7.91756		3.7	7.14512		4.6	8.88312
GGA18	1561	Gga_rs15037182	Gga_rs15037696	2303373	2833694	0.530321		4.6	8.67399		3.4	6.41121		3.8	7.16547		3.3	6.22265		2.8	5.27982		2.8	5.27982		4.4	8.29686		3.4	6.41121		5.4	10.1825
GGA18	1562	Gga_rs15037696	Gga_rs14109072	2833694	3370330	0.536636		2.3	4.28596		2.4	4.47231		4	7.45384		3	5.59038		4.2	7.82653		1.5	2.79519		2.6	4.845		2.1	3.91327		3	5.59038
GGA18	1563	Gga_rs14109072	Gga_rs15819360	3370330	3898450	0.52812		3.8	7.19533		4	7.57404		3.8	7.19533		4.2	7.95274		3.7	7.00598		5.6	10.6037		3.4	6.43793		3.7	7.00598		3	5.68053
GGA18	1564	Gga_rs15819360	Gga_rs14110277	3898450	4512029	0.613579		5.5	8.9638		6.7	10.9195		4.2	6.84508		4.7	7.65998		4.8	7.82295		4.6	7.497		5.9	9.61571		7.5	12.2234		4.6	7.497		1.67267	0.0471965	1.73951	0.0409727	1.11304	0.132847
GGA18	1565	Gga_rs14110277	Gga_rs14110910	4512029	5095440	0.583411		3.3	5.65639		4	6.85623		2.8	4.79936		3.3	5.65639		4.7	8.05607		2.3	3.94233		3.3	5.65639		3.8	6.51342		2.9	4.97077		1.09476	0.136811	1.84182	0.0327507	0.334227	0.369104
GGA18	1566	Gga_rs14110910	Gga_rs14111477	5095440	5625909	0.530469		1.6	3.0162		1.9	3.58174		1.1	2.07364		2.3	4.33579		1.7	3.20471		2.7	5.08984		1.4	2.63917		1.9	3.58174		0.8	1.5081		0.634728	0.262803	0.76508	0.222112	0.464869	0.321013
GGA18	1567	Gga_rs14111477	Gga_rs15825329	5625909	6165692	0.539783		1.9	3.51993		1.7	3.14941		2.3	4.26097		0.7	1.29682		0	0		1.2	2.22312		2.2	4.07571		2.2	4.07571		2.5	4.63149		-0.134463	0.446518	-0.225164	0.410926	-0.0796305	0.468266
GGA18	1568	Gga_rs15825329	Gga_rs13508356	6165692	6705091	0.539399		1.9	3.52244		1.4	2.59548		2.1	3.89322		0.5	0.926958		0.7	1.29774		0	0		2.3	4.264		1.4	2.59548		2.7	5.00557		-0.830798	0.203044	-0.732231	0.232014	-0.718751	0.236147
GGA18	1569	Gga_rs13508356	Gga_rs15041244	6705091	7210255	0.505164		0.5	0.989778		0.5	0.989778		0.9	1.7816		0.8	1.58364		0	0		1.7	3.36524		0.7	1.38569		1	1.97956		0.8	1.58364		-0.571878	0.283702	-0.85447	0.196422	-0.12348	0.450863
GGA18	1570	Gga_rs15041244	Gga_rs15829354	7210255	7713610	0.503355		3.1	6.15868		2.8	5.56267		3.1	6.15868		3.8	7.54934		2.4	4.76801		4.6	9.13868		2.8	5.56267		2.6	5.16534		2.9	5.76134		-0.417287	0.338234	-1.40167	0.0805072	0.421998	0.336513
GGA18	1571	Gga_rs15829354	Gga_rs14114051	7713610	8283891	0.570281		2.9	5.08521		3.2	5.61127		2.8	4.90986		2.2	3.85775		5	8.76761		0.9	1.57817		3.3	5.78662		2.9	5.08521		3.7	6.48803		-0.912536	0.180743	-0.906611	0.182306	-0.524243	0.300055
GGA18	1572	Gga_rs14114051	Gga_rs15042895	8283891	8865960	0.582069		2.4	4.12322		2.8	4.81043		2	3.43602		4.5	7.73104		6.8	11.6825		2.8	4.81043		1.3	2.23341		1.8	3.09242		0.8	1.37441		0.206905	0.418042	0.843675	0.199426	-0.170782	0.432197
GGA18	1573	Gga_rs15042895	Gga_rs15468931	8865960	9387996	0.522036		4.9	9.38633		5.6	10.7272		3.8	7.27919		3.8	7.27919		4.9	9.38633		2.4	4.59738		5.7	10.9188		5.7	10.9188		5.7	10.9188		-0.279509	0.389927	0.449894	0.326393	-0.674054	0.250138
GGA18	1574	Gga_rs15468931	Gga_rs14417028	9387996	9949735	0.561739		2.8	4.98452		2.2	3.91641		3.3	5.87461		3.7	6.58669		0.9	1.60217		4.7	8.36688		1.8	3.20434		2.8	4.98452		0.6	1.06811		-0.0248085	0.490104	0.0678091	0.472969	-0.252836	0.400198
GGA18	1575	Gga_rs14417028	Gga_rs15470754	9949735	10604571	0.654836		0.6	0.91626		0.5	0.76355		1	1.5271		1.3	1.98523		0	0		3.3	5.03943		1	1.5271		0.9	1.37439		1.2	1.83252		0.419629	0.337378	0.364315	0.357811	0.350748	0.362889
GGA18	1576	Gga_rs15470754	Gga_rs14417598	10604571	10808097	0.203526		0	0		0	0		0	0		0	0		0	0		0	0		0	0		0	0		0	0		0.877862	0.190009	0.533001	0.297016	0.832569	0.202544
GGA19	1577	Gga_rs16745361	Gga_rs14115478	49862	665379	0.615517		4.4	7.14846		3	4.87395		5.5	8.93558		9.3	15.1092		9.6	15.5966		10	16.2465		3.2	5.19888		1.8	2.92437		4.1	6.66107
GGA19	1578	Gga_rs14115478	Gga_rs15044282	665379	1261766	0.596387		5	8.38382		4.3	7.21008		5.7	9.55755		7.5	12.5757		7.1	11.905		7.2	12.0727		4.5	7.54544		3.6	6.03635		5.4	9.05452
GGA19	1579	Gga_rs15044282	Gga_rs14116744	1261766	1764425	0.502659		3.6	7.16191		2.6	5.17249		5.4	10.7429		4.4	8.75345		4.1	8.15662		5	9.9471		3.5	6.96297		2.1	4.17778		5.5	10.9418
GGA19	1580	Gga_rs14116744	Gga_rs15839067	1764425	2277490	0.513065		4.6	8.96573		3.5	6.82175		5.8	11.3046		4.6	8.96573		4.1	7.99119		6	11.6944		4.3	8.381		3.1	6.04212		5.6	10.9148
GGA19	1581	Gga_rs15839067	Gga_rs14118034	2277490	2780043	0.502553		4.9	9.75022		4.4	8.7553		5.1	10.1482		5	9.9492		5.4	10.7451		3.5	6.96444		5.1	10.1482		4.5	8.95428		5.5	10.9441
GGA19	1582	Gga_rs14118034	Gga_rs14118674	2780043	3315599	0.535556		1.7	3.17427		1.6	2.98755		1.5	2.80083		1.3	2.42738		1.1	2.05394		1.3	2.42738		1.7	3.17427		1.7	3.17427		1.5	2.80083
GGA19	1583	Gga_rs14118674	Gga_rs15046647	3315599	3832096	0.516497		1.9	3.67863		1.6	3.09779		2.1	4.06585		1.3	2.51696		2.7	5.22752		1.1	2.12973		2.1	4.06585		1.6	3.09779		2.4	4.64669
GGA19	1584	Gga_rs15046647	Gga_rs15844364	3832096	4364020	0.531924		4.6	8.64785		5.8	10.9038		3.6	6.76788		2.8	5.26391		2.7	5.07591		1.9	3.57194		5.1	9.58784		6.3	11.8438		4.2	7.89586		1.39641	0.0812949	2.36699	0.00896677	0.263771	0.395978
GGA19	1585	Gga_rs15844364	Gga_rs15047603	4364020	4871303	0.507283		2.3	4.53396		1.7	3.35119		2.3	4.53396		1.3	2.56267		0.8	1.57703		1.7	3.35119		2.4	4.73109		2.1	4.1397		2.3	4.53396		-0.110198	0.456126	0.617464	0.268464	-0.731093	0.232361
GGA19	1586	Gga_rs15047603	Gga_rs13575011	4871303	5441469	0.570166		2.3	4.03391		3.3	5.78779		3.9	6.84011		2.3	4.03391		3.3	5.78779		3.4	5.96318		2	3.50775		3	5.26163		3.9	6.84011		-0.748704	0.227018	-0.0426577	0.482987	-1.1346	0.128271
GGA19	1587	Gga_rs13575011	Gga_rs15048679	5441469	5946125	0.504656		6.6	13.0782		7.6	15.0598		2.8	5.54833		3.4	6.73726		3.2	6.34095		1.5	2.97232		8.5	16.8432		10.9	21.5989		3.4	6.73726		-2.15676	0.015512	-2.06688	0.0193729	-1.42996	0.0763635
GGA19	1588	Gga_rs15048679	Gga_rs14121810	5946125	6448006	0.501881		3.1	6.17676		6	11.955		1.9	3.78576		1.6	3.18801		3.1	6.17676		0.6	1.1955		3.1	6.17676		4.8	9.56402		2.4	4.78201		-2.6969	0.00349941	-2.6454	0.00407973	-1.99739	0.0228913
GGA19	1589	Gga_rs14121810	Gga_rs15049615	6448006	6959829	0.511823		1.3	2.53994		0.7	1.36766		1.4	2.73532		0.4	0.78152		0.2	0.39076		0.6	1.17228		2.3	4.49374		2.7	5.27526		1.4	2.73532		-3.43746	0.000293594	-3.59111	0.000164634	-1.92469	0.0271344
GGA19	1590	Gga_rs15049615	Gga_rs14122772	6959829	7490937	0.531108		2.5	4.70714		3.4	6.40171		1.7	3.20086		1.7	3.20086		2.8	5.272		1.1	2.07114		1.3	2.44771		1.5	2.82428		1.4	2.636		-3.19933	0.00068873	-3.09652	0.000979037	-1.95643	0.0252071
GGA19	1591	Gga_rs14122772	Gga_rs14123169	7490937	7997723	0.506786		1.3	2.56519		1.4	2.76251		1.4	2.76251		1.3	2.56519		0.9	1.7759		1	1.97322		1.6	3.15715		1.6	3.15715		1.7	3.35447		-3.07068	0.00106787	-3.57585	0.000174549	-1.84362	0.0326191
GGA19	1592	Gga_rs14123169	Gga_rs14123664	7997723	8504150	0.506427		1.3	2.567		1	1.97462		1.2	2.36954		1	1.97462		1.1	2.17208		0.6	1.18477		1.3	2.567		1.1	2.17208		1.2	2.36954		-2.67742	0.00370962	-2.88901	0.00193225	-1.57304	0.0578545
GGA19	1593	Gga_rs14123664	Gga_rs14123928	8504150	9031779	0.527629		0.9	1.70574		1.1	2.0848		0.7	1.32669		0.5	0.947636		0	0		1.4	2.65338		0.9	1.70574		1.3	2.46385		0.7	1.32669		-2.54701	0.00543248	-2.93792	0.00165209	-1.31374	0.0944669
GGA19	1594	Gga_rs14123928	Gga_rs14124058	9031779	9558491	0.526712		0	0		0.2	0.379714		0	0		0	0		0	0		0	0		0.1	0.189857		0.2	0.379714		0	0		-2.87534	0.00201797	-3.30582	0.000473503	-1.42053	0.0777274
GGA19	1595	Gga_rs14124058	Gga_rs15050912	9558491	9916604	0.358113		0	0		0	0		0	0		0	0		0	0		0	0		0	0		0	0		0	0		-1.57408	0.0577344	-1.58433	0.056559	-1.04219	0.148662
GGA20	1596	Gga_rs15168901	Gga_rs14267728	23310	545637	0.522327		0.4	0.765804		0.3	0.574353		0.3	0.574353		0.8	1.53161		1.5	2.87176		0	0		0.2	0.382902		0	0		0.4	0.765804
GGA20	1597	Gga_rs14267728	Gga_rs14268329	545637	1104444	0.558807		1.6	2.86324		1.5	2.68429		1.8	3.22115		3.2	5.72649		1	1.78953		3.2	5.72649		1.2	2.14743		1	1.78953		1.4	2.50534
GGA20	1598	Gga_rs14268329	Gga_rs14268927	1104444	1665098	0.560654		1.5	2.67545		1	1.78363		1.9	3.3889		3.2	5.70762		4.8	8.56143		3.6	6.42107		1.1	1.96199		0.7	1.24854		1.5	2.67545
GGA20	1599	Gga_rs14268927	Gga_rs15170159	1665098	2251833	0.586735		4	6.81739		3.9	6.64695		4.2	7.15826		4.7	8.01043		5.1	8.69217		5	8.52173		3.7	6.30608		3.4	5.79478		3.9	6.64695
GGA20	1600	Gga_rs15170159	Gga_rs13631344	2251833	2773873	0.52204		3.9	7.47069		3	5.74669		4.8	9.1947		5.4	10.344		4.8	9.1947		5.1	9.76937		3.6	6.89602		2.6	4.98046		4.7	9.00314
GGA20	1601	Gga_rs13631344	Gga_rs16162421	2773873	3308291	0.534418		2.5	4.67799		2.6	4.86511		2.3	4.30375		0.9	1.68408		1	1.87119		2.2	4.11663		2.8	5.23934		2.9	5.42646		2.7	5.05223
GGA20	1602	Gga_rs16162421	Gga_rs16163386	3308291	3843303	0.535012		1.7	3.1775		1.5	2.80368		2.1	3.92515		2.5	4.67279		3.1	5.79426		0.7	1.30838		1.7	3.1775		1.3	2.42985		2.1	3.92515
GGA20	1603	Gga_rs16163386	Gga_rs16164383	3843303	4433697	0.590394		2.4	4.06508		1.2	2.03254		2.6	4.40384		3.3	5.58949		5.9	9.99333		1.3	2.20192		2.2	3.72633		0.9	1.52441		2.9	4.91197		1.78266	0.0373207	3.17635	0.000745716	0.25929	0.397706
GGA20	1604	Gga_rs16164383	Gga_rs14272501	4433697	4956337	0.52264		3.2	6.12276		4.8	9.18414		2.4	4.59207		0.8	1.53069		0.8	1.53069		1.3	2.48737		3.5	6.69677		4.6	8.80147		3.1	5.93143		0.987703	0.161649	1.96493	0.0247112	0.0168407	0.493282
GGA20	1605	Gga_rs14272501	Gga_rs16165671	4956337	5462892	0.506555		3.7	7.30424		4.5	8.88354		2.7	5.33012		0.9	1.77671		1.2	2.36894		0.7	1.38188		4	7.89648		4.8	9.47577		3.1	6.11977		-0.216169	0.414428	1.16279	0.122458	-0.711703	0.238324
GGA20	1606	Gga_rs16165671	Gga_rs14273722	5462892	5999566	0.536674		1.1	2.04966		0.9	1.677		1.7	3.16766		2.4	4.47199		0.6	1.118		3.1	5.77632		1.3	2.42233		1.7	3.16766		1	1.86333		-0.46121	0.322324	0.0657787	0.473777	-0.718237	0.236306
GGA20	1607	Gga_rs14273722	Gga_rs13632977	5999566	6566242	0.566676		0.5	0.882338		0.3	0.529403		0.7	1.23527		0.6	1.05881		0	0		0.9	1.58821		0.6	1.05881		0.3	0.529403		0.7	1.23527		-0.761079	0.223305	-0.405387	0.342597	-0.953963	0.170051
GGA20	1608	Gga_rs13632977	Gga_rs16167646	6566242	7132906	0.566664		0.7	1.2353		0.6	1.05883		0.9	1.58824		1.4	2.4706		1.3	2.29413		1.7	3.00001		0.5	0.882357		0.8	1.41177		0.7	1.2353		-1.10557	0.134456	-0.873047	0.191319	-0.929145	0.176407
GGA20	1609	Gga_rs16167646	Gga_rs16168442	7132906	7654427	0.521521		1.8	3.45144		2.3	4.41018		1.1	2.10922		0	0		0	0		0	0		2	3.83494		2.6	4.98542		1.2	2.30096		-1.1679	0.121423	-1.07728	0.140679	-1.16465	0.12208
GGA20	1610	Gga_rs16168442	Gga_rs16169246	7654427	8183670	0.529243		2.2	4.15688		3.1	5.85742		1.4	2.64529		3.6	6.80217		3.8	7.18007		3.5	6.61322		2	3.77898		3.1	5.85742		1	1.88949		-0.899533	0.184184	-1.32797	0.0920936	-0.252866	0.400186
GGA20	1611	Gga_rs16169246	Gga_rs14276749	8183670	8700184	0.516514		2.9	5.61456		2.4	4.64653		3.3	6.38898		1.3	2.51687		1.5	2.90408		1.4	2.71048		3.1	6.00177		2.2	4.25932		3.5	6.7762		-1.83262	0.0334299	-3.04775	0.00115281	-0.356008	0.360917
GGA20	1612	Gga_rs14276749	Gga_rs16170934	8700184	9228826	0.528642		1.7	3.21579		2.3	4.35077		1.9	3.59411		2.8	5.29659		4	7.56656		0	0		2.3	4.35077		2.1	3.97244		2.5	4.7291		-0.813752	0.207893	-1.37433	0.0846691	-0.523764	0.300221
GGA20	1613	Gga_rs16170934	Gga_rs16171599	9228826	9778716	0.54989		5.6	10.1839		5.1	9.27458		5.6	10.1839		4.3	7.81975		1.8	3.27338		8.7	15.8213		5.3	9.63829		5.7	10.3657		5.1	9.27458		-0.187096	0.425793	-1.42496	0.0770847	0.64907	0.258147
GGA20	1614	Gga_rs16171599	Gga_rs15177729	9778716	10384283	0.605567		5.4	8.91726		7.1	11.7245		3.3	5.44944		6	9.90807		7.4	12.22		3.9	6.44025		5.2	8.58699		7.2	11.8897		2.9	4.7889		-0.247353	0.402317	-0.942603	0.172942	0.441731	0.329342
GGA20	1615	Gga_rs15177729	Gga_rs15178184	10384283	10909085	0.524802		1.8	3.42986		2.3	4.38261		1.1	2.09603		1.1	2.09603		1.6	3.04877		0	0		2	3.81096		2.5	4.7637		1.6	3.04877		-0.464439	0.321167	-1.04656	0.14765	0.125062	0.450237
GGA20	1616	Gga_rs15178184	Gga_rs13635008	10909085	11514257	0.605172		1.7	2.80912		1	1.65242		2.7	4.46154		2.4	3.96581		1.6	2.64388		4.6	7.60114		1.5	2.47863		1	1.65242		2	3.30485		-0.456572	0.323989	-1.02049	0.153749	0.391822	0.347595
GGA20	1617	Gga_rs13635008	Gga_rs13635210	11514257	12048413	0.534156		2.2	4.11865		1.9	3.55701		2.8	5.24191		2.8	5.24191		0.8	1.49769		3.3	6.17797		2.5	4.68028		2.2	4.11865		2.7	5.0547		0.0926727	0.463082	-0.754568	0.225254	0.668057	0.252049
GGA20	1618	Gga_rs13635210	Gga_rs16009369	12048413	12553051	0.504638		1	1.98162		1.2	2.37794		0.2	0.396324		0	0		1.2	2.37794		0	0		0.7	1.38713		1.1	2.17978		0.3	0.594486		-0.462811	0.32175	-0.918998	0.179048	0.221508	0.412348
GGA20	1619	Gga_rs16009369	Gga_rs14280773	12553051	13057294	0.504243		1	1.98317		0.2	0.396634		2	3.96634		2.4	4.75961		0	0		4.3	8.52763		0.7	1.38822		0.3	0.594951		1.2	2.3798		0.386561	0.349541	-0.854229	0.196489	1.07575	0.14102
GGA20	1620	Gga_rs14280773	Gga_rs16176244	13057294	13602766	0.545472		0.6	1.09996		0.2	0.366655		1	1.83327		1.6	2.93324		1.1	2.0166		2	3.66655		0.3	0.549982		0	0		0.8	1.46662		0.593866	0.276301	-1.10044	0.135571	1.66076	0.0483806
GGA20	1621	Gga_rs16176244	Gga_rs14281079	13602766	13900115	0.297349		0	0		0	0		0	0		0	0		0	0		0	0		0	0		0	0		0	0		0.928517	0.17657	-0.158661	0.436968	1.23845	0.107774
GGA21	1622	Gga_rs15179989	Gga_rs16176837	78894	613173	0.534279		1	1.87168		1	1.87168		1	1.87168		0	0		0	0		0	0		1.3	2.43319		1.2	2.24602		1.3	2.43319
GGA21	1623	Gga_rs16176837	Gga_rs16177523	613173	1121056	0.507883		4.6	9.0572		5.4	10.6324		3.6	7.08825		1.4	2.75654		2	3.93791		1	1.96896		6.8	13.3889		7.5	14.7672		6.2	12.2075
GGA21	1624	Gga_rs16177523	Gga_rs15181162	1121056	1640753	0.519697		2.8	5.38775		4.1	7.88921		1.8	3.46356		1.9	3.65598		1.9	3.65598		1.7	3.27114		2.4	4.61808		4.5	8.65889		0.6	1.15452
GGA21	1625	Gga_rs15181162	Gga_rs15181593	1640753	2144064	0.503311		1.6	3.17895		1.7	3.37763		1.5	2.98026		1	1.98684		1.6	3.17895		1.2	2.38421		1.6	3.17895		1.8	3.57632		1.5	2.98026
GGA21	1626	Gga_rs15181593	Gga_rs16179262	2144064	2674532	0.530468		5.3	9.99118		4.7	8.8601		5.4	10.1797		3.6	6.78646		1.6	3.0162		4.6	8.67159		5.5	10.3682		5.3	9.99118		5.5	10.3682
GGA21	1627	Gga_rs16179262	Gga_rs16179840	2674532	3184167	0.509635		6.5	12.7542		5.7	11.1845		7.8	15.3051		5.3	10.3996		4	7.84875		7.3	14.324		6.7	13.1467		5.8	11.3807		7.7	15.1089
GGA21	1628	Gga_rs16179840	Gga_rs16180512	3184167	3687569	0.503402		0.8	1.58919		1.2	2.38378		0.3	0.595945		1.1	2.18513		1	1.98648		0.8	1.58919		0.9	1.78784		1.1	2.18513		0.4	0.794594
GGA21	1629	Gga_rs16180512	Gga_rs15183617	3687569	4205151	0.517582		3.6	6.95542		4.5	8.69427		2.9	5.60298		4.8	9.27389		4.1	7.92145		5.4	10.4331		3.6	6.95542		5.2	10.0467		2.5	4.83015		-2.38091	0.00863503	-3.69107	0.000111656	-0.620723	0.267391
GGA21	1630	Gga_rs15183617	Gga_rs13820184	4205151	4708231	0.50308		10	19.8776		10.9	21.6665		9	17.8898		9.8	19.48		11.1	22.0641		8.6	17.0947		10	19.8776		10.8	21.4678		9.1	18.0886		-1.86006	0.0314387	-2.91783	0.00176238	-0.439797	0.330042
GGA21	1631	Gga_rs13820184	Gga_rs16744409	4708231	5267808	0.559577		7.7	13.7604		5.6	10.0076		9.5	16.9771		9.3	16.6197		8.3	14.8326		9.4	16.7984		7.3	13.0456		4.9	8.75661		9.6	17.1558		-0.246717	0.402564	-1.1109	0.133305	0.302789	0.381025
GGA21	1632	Gga_rs16744409	Gga_rs16182313	5267808	5780702	0.512894		4.5	8.77374		6.3	12.2832		2.8	5.45922		5.9	11.5034		8	15.5978		4.4	8.57877		4.2	8.18883		5.9	11.5034		2.2	4.28939		0.202128	0.419908	-0.205271	0.41868	0.456617	0.323973
GGA21	1633	Gga_rs16182313	Gga_rs16182762	5780702	6282640	0.501938		4.5	8.96525		1.7	3.38687		6.1	12.1529		4.9	9.76216		2.6	5.17992		6.1	12.1529		4	7.96911		1.2	2.39073		6.7	13.3483		0.49974	0.308629	0.0931075	0.462909	0.408474	0.341463
GGA21	1634	Gga_rs16182762	Gga_rs16719769	6282640	6847866	0.565226		3.9	6.89989		4.1	7.25374		4.8	8.49218		10	17.692		9.9	17.5151		11.3	19.992		2	3.53841		2	3.53841		1.9	3.36149		2.47364	0.00668721	2.23628	0.0126668	1.86297	0.0312333
GGA21	1635	Gga_rs16719769	Gga_rs16719722	6847866	6907111	0.059245		0.1	1.68791		0.3	5.06372		0	0		0	0		0	0		0	0		0.1	1.68791		0.2	3.37581		0	0		2.75983	0.00289157	2.5694	0.00509378	1.93595	0.0264367
GGA22	1636	Gga_rs16183410	Gga_rs16183544	43611	557109	0.513498		0.2	0.389485		0	0		0.5	0.973714		0.6	1.16846		0	0		1.3	2.53166		0.2	0.389485		0	0		0.4	0.778971
GGA22	1637	Gga_rs16183544	Gga_rs14286492	557109	1060068	0.502959		0.5	0.994117		0.3	0.59647		1.3	2.5847		0	0		0	0		0	0		0.7	1.39176		0.4	0.795293		1.3	2.5847
GGA22	1638	Gga_rs14286492	Gga_rs15998631	1060068	1599587	0.539519		9.8	18.1643		9.2	17.0522		9.6	17.7936		7.3	13.5306		7.3	13.5306		7.1	13.1599		10.3	19.0911		9.8	18.1643		10.6	19.6471
GGA22	1639	Gga_rs15998631	Gga_rs14684590	1599587	2251347	0.65176		4.5	6.90438		8.3	12.7347		1.8	2.76175		3.7	5.67694		4.4	6.75095		2.7	4.14263		4.2	6.44409		6.6	10.1264		2	3.06861
GGA22	1640	Gga_rs14684590	Gga_rs15990529	2251347	2769432	0.518085		18.5	35.7084		16.7	32.2341		19.4	37.4456		11.7	22.5832		10	19.3019		13.6	26.2505		20.5	39.5688		22.5	43.4292		18.9	36.4805
GGA22	1641	Gga_rs15990529	Gga_rs16184883	2769432	3270888	0.501456		18.3	36.4937		19.4	38.6873		16.6	33.1036		22.6	45.0688		26.2	52.2479		18.7	37.2914		17.7	35.2972		17.4	34.699		18	35.8955
GGA22	1642	Gga_rs16184883	Gga_rs14286533	3270888	3843931	0.573043		4.6	8.02732		6	10.4704		1.7	2.96662		5.8	10.1214		7.6	13.2625		1.9	3.31563		1.4	2.4431		1.2	2.09408		1.9	3.31563
GGA22	1643	Gga_rs14286533	Gga_rs14741743	3843931	3934386	0.090455		0	0		0	0		1.5	16.5828		0	0		0	0		1.5	16.5828		0	0		0	0		0	0		-0.656061	0.255892	-0.442408	0.329097	-0.886221	0.187749
GGA23	1644	Gga_rs16185500	Gga_rs16186066	11899	519990	0.508091		1.5	2.95223		0.2	0.39363		2.6	5.11719		0.8	1.57452		0.6	1.18089		1.9	3.73949		1.6	3.14904		0	0		3	5.90445
GGA23	1645	Gga_rs16186066	Gga_rs14288385	519990	1029283	0.509293		4.3	8.44308		3.1	6.08687		5.6	10.9956		5.1	10.0139		5.3	10.4066		4.2	8.24673		3.9	7.65767		2.2	4.31971		5.9	11.5847
GGA23	1646	Gga_rs14288385	Gga_rs15195788	1029283	1537326	0.508043		5.7	11.2195		3.4	6.69235		8.5	16.7309		7.5	14.7625		5.4	10.629		9.7	19.0929		5.6	11.0227		3	5.90501		8.2	16.1404
GGA23	1647	Gga_rs15195788	Gga_rs16082627	1537326	2408245	0.870919		6.1	7.0041		6.1	7.0041		3.4	3.90392		7.2	8.26713		9.4	10.7932		0.9	1.03339		4.1	4.70767		3.8	4.36321		3.3	3.7891
GGA23	1648	Gga_rs16082627	Gga_rs16699662	2408245	2918911	0.510666		6.1	11.9452		6.6	12.9243		8	15.6658		4.8	9.39949		5.3	10.3786		8.3	16.2533		8.9	17.4282		10.2	19.9739		8.8	17.2324
GGA23	1649	Gga_rs16699662	Gga_rs13622283	2918911	3449374	0.530463		6.1	11.4994		7.3	13.7616		4.3	8.10613		6.9	13.0075		7.3	13.7616		5.3	9.99127		5.1	9.61424		6.1	11.4994		3.5	6.59801
GGA23	1650	Gga_rs13622283	Gga_rs16189878	3449374	3952416	0.503042		6.8	13.5178		6.3	12.5238		7.4	14.7105		4	7.95162		3.7	7.35525		5.7	11.3311		7.5	14.9093		7.1	14.1141		8.1	16.102
GGA23	1651	Gga_rs16189878	Gga_rs14290985	3952416	4469410	0.516994		6.4	12.3793		8.1	15.6675		5.6	10.8318		4.6	8.89759		3	5.80278		4.4	8.51074		6.7	12.9595		8	15.4741		5.6	10.8318		-0.504034	0.307119	-0.0746135	0.470261	-0.855764	0.196064
GGA23	1652	Gga_rs14290985	Gga_rs13622813	4469410	4992970	0.52356		4	7.64		4.9	9.359		2.2	4.202		2.9	5.539		5	9.55		2	3.82		4.5	8.595		6.2	11.842		2.8	5.348		-0.660828	0.254361	-0.404338	0.342982	-0.812757	0.208179
GGA23	1653	Gga_rs13622813	Gga_rs16191971	4992970	5550369	0.557399		4.3	7.7144		4.3	7.7144		4.7	8.43202		3.7	6.63797		4.2	7.535		3.4	6.09976		4.6	8.25262		4.7	8.43202		4.6	8.25262		-1.08509	0.138942	-1.06731	0.142916	-0.74378	0.228505
GGA23	1654	Gga_rs16191971	Gga_rs14291833	5550369	5991606	0.441237		1	2.26636		1.1	2.49299		0.7	1.58645		1	2.26636		0	0		2	4.53271		0.8	1.81308		1.2	2.71963		0.3	0.679907		-1.46743	0.0711296	-1.75582	0.0395593	-0.747622	0.227344
GGA24	1655	Gga_rs15208457	Gga_rs14292175	4967	516586	0.511619		1	1.95458		0.9	1.75912		0.6	1.17275		0	0		0	0		0	0		1	1.95458		1	1.95458		0.7	1.36821
GGA24	1656	Gga_rs14292175	Gga_rs14292747	516586	1037815	0.521229		1.7	3.26152		2.9	5.56377		0.8	1.53483		2.5	4.79636		3.1	5.94748		1.8	3.45338		1.7	3.26152		2.9	5.56377		0.5	0.959271
GGA24	1657	Gga_rs14292747	Gga_rs14293344	1037815	1575522	0.537707		1.5	2.78962		1.3	2.41767		1.3	2.41767		2.1	3.90547		4	7.439		0.7	1.30182		1.5	2.78962		0.9	1.67377		1.8	3.34755
GGA24	1658	Gga_rs14293344	Gga_rs14293855	1575522	2097340	0.521818		3.1	5.94077		3.8	7.28223		3	5.74913		2.5	4.79094		0	0		5.3	10.1568		3.2	6.13241		5	9.58188		1.8	3.44948
GGA24	1659	Gga_rs14293855	Gga_rs16195310	2097340	2671050	0.57371		7.6	13.2471		6	10.4582		8.8	15.3388		6.4	11.1555		3.9	6.79786		8.8	15.3388		7.6	13.2471		6.3	10.9812		8.7	15.1645
GGA24	1660	Gga_rs16195310	Gga_rs15218715	2671050	3177777	0.506727		5.3	10.4593		6.3	12.4327		4.1	8.09114		3.6	7.10442		5.5	10.854		1.5	2.96017		6	11.8407		6.4	12.6301		5.4	10.6566
GGA24	1661	Gga_rs15218715	Gga_rs14295479	3177777	3686081	0.508304		5.8	11.4105		6.5	12.7876		5.3	10.4268		4.4	8.65624		3.6	7.08238		5.3	10.4268		6.1	12.0007		7.3	14.3615		5.1	10.0334
GGA24	1662	Gga_rs14295479	Gga_rs16197547	3686081	4203710	0.517629		6.8	13.1368		6.1	11.7845		7.6	14.6823		5.3	10.239		4.5	8.69349		5.9	11.3981		7.4	14.296		6.6	12.7504		8.1	15.6483		-1.70276	0.0443067	-2.41572	0.0078521	-0.429821	0.333663
GGA24	1663	Gga_rs16197547	Gga_rs14297813	4203710	4790207	0.586497		6.8	11.5943		7.2	12.2763		6.1	10.4007		9.4	16.0274		8.4	14.3223		9.9	16.8799		6.2	10.5712		6.8	11.5943		5.4	9.20721		-0.720601	0.235578	-1.76148	0.0390788	0.345818	0.36474
GGA24	1664	Gga_rs14297813	Gga_rs16198496	4790207	5332479	0.542272		6.3	11.6178		5	9.22047		7.7	14.1995		7.6	14.0151		4.9	9.03606		10	18.4409		6	11.0646		5	9.22047		7.2	13.2775		-0.543551	0.293375	-1.79969	0.0359547	0.548942	0.291523
GGA24	1665	Gga_rs16198496	Gga_rs15226002	5332479	5848784	0.516305		4.8	9.29683		5.6	10.8463		4	7.74736		4.4	8.52209		8.6	16.6568		1.4	2.71158		4.8	9.29683		4.8	9.29683		4.5	8.71578		-0.739764	0.229722	-1.63526	0.0509976	0.267028	0.394724
GGA24	1666	Gga_rs15226002	Gga_rs14297748	5848784	6367754	0.51897		2.5	4.81723		1.8	3.46841		3.1	5.97337		3	5.78068		2.8	5.3953		3.2	6.16606		2.3	4.43186		1.7	3.27572		3	5.78068		-0.459477	0.322946	-0.49875	0.308978	-0.197105	0.421873
GGA24	1667	Gga_rs14297748	Gga_rs16199759	6367754	6386618	0.018864		0	0		0	0		0	0		0	0		0	0		0	0		0	0		0	0		0	0		-0.22509	0.410955	-0.0563981	0.477512	-0.217535	0.413896
GGA25	1668	Gga_rs14732861	Gga_rs14730591	22533	765327	0.742794		12.7	17.0976		9	12.1164		15.7	21.1364		18.2	24.5021		17.9	24.0982		18.2	24.5021		11.6	15.6167		8	10.7701		14.7	19.7901
GGA25	1669	Gga_rs14730591	Gga_rs16687787	765327	1282398	0.517071		24.6	47.5757		24.1	46.6087		25.1	48.5427		25.5	49.3162		27.5	53.1842		24.9	48.1559		25.9	50.0898		24.3	46.9955		27.3	52.7974
GGA25	1670	Gga_rs16687787	Gga_rs16723724	1282398	1799755	0.517357		19.8	38.2714		20.9	40.3976		18.6	35.952		13.8	26.674		11.3	21.8418		15.4	29.7667		21.4	41.3641		23.1	44.65		19.2	37.1117
GGA25	1671	Gga_rs16723724	Gga_rs16723881	1799755	1937809	0.138054		0	0		0	0		0	0		0	0		0	0		0	0		0	0		0	0		0	0
GGA26	1672	Gga_rs16060778	Gga_rs15227760	575492	1122554	0.547062		3	5.48384		2.6	4.75266		3.4	6.21502		2.3	4.20428		0	0		3.8	6.9462		3	5.48384		2.9	5.30104		3.2	5.84943
GGA26	1673	Gga_rs15227760	Gga_rs16200643	1122554	1645107	0.522553		5.8	11.0994		5.8	11.0994		4.9	9.37704		3.7	7.08062		6.1	11.6735		2.1	4.01873		6.5	12.4389		6.2	11.8648		5.9	11.2907
GGA26	1674	Gga_rs16200643	Gga_rs16201313	1645107	2147533	0.502426		7	13.9324		7.7	15.3256		6.7	13.3353		6.5	12.9372		4.9	9.75268		7.4	14.7285		7	13.9324		8.2	16.3208		6.2	12.3401
GGA26	1675	Gga_rs16201313	Gga_rs14299261	2147533	2715648	0.568115		9.1	16.0179		8.3	14.6097		10.5	18.4822		5.6	9.85716		2.1	3.69643		8.3	14.6097		9.6	16.898		9.2	16.1939		9.4	16.5459
GGA26	1676	Gga_rs14299261	Gga_rs14299798	2715648	3226452	0.510804		6.8	13.3123		6.8	13.3123		6.6	12.9208		7.6	14.8785		9.6	18.7939		5.9	11.5504		7.4	14.487		7.1	13.8997		8.6	16.8362
GGA26	1677	Gga_rs14299798	Gga_rs16203482	3226452	3768158	0.541706		8.5	15.6912		9.7	17.9064		7.5	13.8451		8.2	15.1374		8.2	15.1374		9.4	17.3526		8.4	15.5066		9.6	17.7218		7.5	13.8451
GGA26	1678	Gga_rs16203482	Gga_rs15236063	3768158	4277417	0.509259		7.4	14.5309		7.4	14.5309		6.9	13.5491		8.6	16.8873		11.1	21.7964		6	11.7818		7.1	13.9418		6.9	13.5491		6.9	13.5491
GGA26	1679	Gga_rs15236063	Gga_rs16204731	4277417	4781443	0.504026		3.4	6.74568		2.9	5.75367		4.2	8.3329		5.5	10.9121		7.7	15.277		3.9	7.7377		2.9	5.75367		1.7	3.37284		4.2	8.3329		-0.774892	0.219202	-0.384077	0.350461	-0.717263	0.236606
GGA26	1680	Gga_rs16204731	Gga_rs10723554	4781443	5063506	0.282063		1.3	4.6089		0.2	0.709061		2.2	7.79968		2.8	9.92686		0.6	2.12718		3.8	13.4722		0.9	3.19078		0	0		1.9	6.73608		-0.25819	0.39813	0.25602	0.398968	-0.534369	0.296543
GGA27	1681	Gga_rs16070037	Gga_rs16207592	157275	836089	0.678814		0.5	0.736579		0	0		1.1	1.62047		0	0		0	0		0	0		0.6	0.883895		0	0		1.2	1.76779
GGA27	1682	Gga_rs16207592	Gga_rs16206944	836089	1361053	0.524964		1.8	3.42881		0.5	0.952446		3.1	5.90517		3.1	5.90517		2.2	4.19076		4	7.61957		1.5	2.85734		0.3	0.571468		2.9	5.52419
GGA27	1683	Gga_rs16206944	Gga_rs15238525	1361053	1861637	0.500584		6.2	12.3855		4.7	9.38903		7.5	14.9825		6.9	13.7839		7.2	14.3832		6.6	13.1846		6	11.986		4	7.99067		7.6	15.1823
GGA27	1684	Gga_rs15238525	Gga_rs16206172	1861637	2383352	0.521715		4.7	9.00875		3	5.75027		6.4	12.2672		2.9	5.55859		2.6	4.98356		2.9	5.55859		5.2	9.96713		3.1	5.94194		7.5	14.3757
GGA27	1685	Gga_rs16206172	Gga_rs13620563	2383352	2894881	0.511529		7.1	13.88		6.3	12.316		7.8	15.2484		8.7	17.0078		9.6	18.7673		8.5	16.6168		8.7	17.0078		7.7	15.0529		9.5	18.5718
GGA27	1686	Gga_rs13620563	Gga_rs16741943	2894881	3396522	0.501641		11.3	22.5261		13.5	26.9117		9.1	18.1405		11.2	22.3267		12.1	24.1208		9.7	19.3365		9.7	19.3365		11.9	23.7221		7.4	14.7516
GGA27	1687	Gga_rs16741943	Gga_rs15243001	3396522	3903940	0.507418		13.1	25.817		16.6	32.7146		9.8	19.3135		12.3	24.2404		12	23.6491		11.8	23.255		13.7	26.9994		18.6	36.6562		9.5	18.7222
GGA27	1688	Gga_rs15243001	Gga_rs16208316	3903940	4403947	0.500007		6.1	12.1998		6	11.9998		6.4	12.7998		3.9	7.79989		1.3	2.59996		7.8	15.5998		6.4	12.7998		6.9	13.7998		6.2	12.3998		-0.556051	0.289088	-1.00735	0.156883	-0.07022	0.472009
GGA27	1689	Gga_rs16208316	Gga_rs16208200	4403947	4607527	0.20358		0.2	0.982415		0	0		0.3	1.47362		0	0		0	0		0	0		0.2	0.982415		0	0		0	0		-0.476594	0.316826	-1.00735	0.156883	0.0982979	0.460848
GGA28	1690	Gga_rs16208637	Gga_rs14305229	75169	579036	0.503867		1.8	3.57237		1.7	3.37391		1.9	3.77084		1.5	2.97698		2	3.9693		1.1	2.18312		1.9	3.77084		1.7	3.37391		2	3.9693
GGA28	1691	Gga_rs14305229	Gga_rs13663847	579036	1079352	0.500316		12.4	24.7843		11.1	22.186		14.4	28.7818		14.1	28.1822		19.3	38.5756		10.1	20.1872		10.5	20.9867		8.2	16.3896		13.1	26.1835
GGA28	1692	Gga_rs13663847	Gga_rs15246666	1079352	1605058	0.525706		5.7	10.8426		5.2	9.89146		5.4	10.2719		6.3	11.9839		7.6	14.4567		5	9.51102		7.4	14.0763		6.3	11.9839		8.5	16.1687
GGA28	1693	Gga_rs15246666	Gga_rs14306104	1605058	2112575	0.507517		10.3	20.2949		11.1	21.8712		9.3	18.3245		9.1	17.9304		12.4	24.4327		6.6	13.0045		10.5	20.689		10.9	21.4771		9.6	18.9156
GGA28	1694	Gga_rs14306104	Gga_rs16211874	2112575	2627393	0.514818		17.7	34.3811		19.2	37.2947		16.4	31.8559		17.9	34.7696		12.8	24.8632		22.8	44.2875		16.8	32.6329		20.1	39.0429		14.3	27.7768
GGA28	1695	Gga_rs16211874	Gga_rs15251439	2627393	3541816	0.914423		4.5	4.92114		3.6	3.93691		5.3	5.796		3.1	3.39012		1.5	1.64038		4.4	4.81178		4.9	5.35857		3.9	4.26498		5.4	5.90536
GGA28	1696	Gga_rs15251439	Gga_rs15252510	3541816	4065465	0.523649		1	1.90968		0.6	1.14581		1.3	2.48258		0.9	1.71871		1.2	2.29161		0.9	1.71871		2	3.81935		1.5	2.86451		2.6	4.96516
GGA28	1697	Gga_rs15252510	Gga_rs16212844	4065465	4459307	0.393842		0.2	0.507818		0	0		0.3	0.761727		0	0		0	0		0	0		0.3	0.761727		0	0		0.5	1.26954		-0.278517	0.390308	0.773311	0.219669	-0.716982	0.236693
GGZ	1698	Gga_rs14688404	Gga_rs14687708	138335	890284	0.751949		NA	NA		NA	NA		7.4	9.84109		NA	NA		NA	NA		9.2	12.2349		NA	NA		NA	NA		4.5	5.98445
GGZ	1699	Gga_rs14687708	Gga_rs15002251	890284	1479515	0.589231		NA	NA		NA	NA		5.5	9.3342		NA	NA		NA	NA		7.5	12.7285		NA	NA		NA	NA		6	10.1828
GGZ	1700	Gga_rs15002251	Gga_rs14067572	1479515	1991047	0.511532		NA	NA		NA	NA		6.2	12.1205		NA	NA		NA	NA		7.7	15.0528		NA	NA		NA	NA		3.5	6.84219
GGZ	1701	Gga_rs14067572	Gga_rs14067115	1991047	2544647	0.5536		NA	NA		NA	NA		2.4	4.33526		NA	NA		NA	NA		2.9	5.23844		NA	NA		NA	NA		3.3	5.96098
GGZ	1702	Gga_rs14067115	Gga_rs14507630	2544647	3167567	0.62292		NA	NA		NA	NA		0.9	1.44481		NA	NA		NA	NA		1.1	1.76588		NA	NA		NA	NA		1.7	2.72908
GGZ	1703	Gga_rs14507630	Gga_rs16455251	3167567	3727134	0.559567		NA	NA		NA	NA		0	0		NA	NA		NA	NA		0	0		NA	NA		NA	NA		1.6	2.85935
GGZ	1704	Gga_rs16455251	Gga_rs13806871	3727134	4279520	0.552386		NA	NA		NA	NA		0.4	0.724131		NA	NA		NA	NA		0.6	1.0862		NA	NA		NA	NA		0.3	0.543098
GGZ	1705	Gga_rs13806871	Gga_rs14306725	4279520	4948424	0.668904		NA	NA		NA	NA		0	0		NA	NA		NA	NA		0	0		NA	NA		NA	NA		0	0						1.27567	0.101036
GGZ	1706	Gga_rs14306725	Gga_rs14689080	4948424	5515311	0.566887		NA	NA		NA	NA		0.3	0.529206		NA	NA		NA	NA		1	1.76402		NA	NA		NA	NA		0.1	0.176402						0.75477	0.225193
GGZ	1707	Gga_rs14689080	Gga_rs14689289	5515311	6046818	0.531507		NA	NA		NA	NA		0.4	0.752577		NA	NA		NA	NA		0	0		NA	NA		NA	NA		0.3	0.564433						0.524543	0.29995
GGZ	1708	Gga_rs14689289	Gga_rs14689575	6046818	6688932	0.642114		NA	NA		NA	NA		0.9	1.40162		NA	NA		NA	NA		0.6	0.934414		NA	NA		NA	NA		1.5	2.33603						-0.732299	0.231993
GGZ	1709	Gga_rs14689575	Gga_rs14783271	6688932	7233313	0.544381		NA	NA		NA	NA		0.6	1.10217		NA	NA		NA	NA		0.7	1.28586		NA	NA		NA	NA		1.1	2.02064						-0.884664	0.188169
GGZ	1710	Gga_rs14783271	Gga_rs13815383	7233313	7867102	0.633789		NA	NA		NA	NA		4.8	7.5735		NA	NA		NA	NA		4.7	7.41572		NA	NA		NA	NA		4.4	6.94237						-0.442406	0.329098
GGZ	1711	Gga_rs13815383	Gga_rs14784245	7867102	8505896	0.638794		NA	NA		NA	NA		3.3	5.16598		NA	NA		NA	NA		2.3	3.60053		NA	NA		NA	NA		3.2	5.00944						-0.233179	0.407811
GGZ	1712	Gga_rs14784245	Gga_rs16780390	8505896	9019278	0.513382		NA	NA		NA	NA		2.5	4.86967		NA	NA		NA	NA		3.3	6.42796		NA	NA		NA	NA		0	0						0.428415	0.334175
GGZ	1713	Gga_rs16780390	Gga_rs10725854	9019278	9747438	0.72816		NA	NA		NA	NA		1	1.37332		NA	NA		NA	NA		0.8	1.09866		NA	NA		NA	NA		0	0						0.586648	0.27872
GGZ	1714	Gga_rs10725854	Gga_rs14785706	9747438	10433946	0.686508		NA	NA		NA	NA		4.6	6.70058		NA	NA		NA	NA		1.1	1.60231		NA	NA		NA	NA		12.7	18.4994						-1.9049	0.0283967
GGZ	1715	Gga_rs14785706	Gga_rs16781101	10433946	10960544	0.526598		NA	NA		NA	NA		0	0		NA	NA		NA	NA		2.1	3.98786		NA	NA		NA	NA		0	0						-1.37096	0.0851932
GGZ	1716	Gga_rs16781101	Gga_rs16131505	10960544	11463657	0.503113		NA	NA		NA	NA		2.6	5.16783		NA	NA		NA	NA		2.3	4.57154		NA	NA		NA	NA		0	0						-0.749172	0.226877
GGZ	1717	Gga_rs16131505	Gga_rs13817306	11463657	12044532	0.580875		NA	NA		NA	NA		0	0		NA	NA		NA	NA		0	0		NA	NA		NA	NA		0	0						-0.687706	0.245819
GGZ	1718	Gga_rs13817306	Gga_rs14756391	12044532	12622840	0.578308		NA	NA		NA	NA		1.5	2.59377		NA	NA		NA	NA		1.5	2.59377		NA	NA		NA	NA		1.4	2.42086						-0.787376	0.215531
GGZ	1719	Gga_rs14756391	Gga_rs16763032	12622840	13267099	0.644259		NA	NA		NA	NA		0.8	1.24174		NA	NA		NA	NA		2.2	3.41478		NA	NA		NA	NA		0.3	0.465651						-0.225988	0.410605
GGZ	1720	Gga_rs16763032	Gga_rs14757292	13267099	13812081	0.544982		NA	NA		NA	NA		0.8	1.46794		NA	NA		NA	NA		2.2	4.03683		NA	NA		NA	NA		0.2	0.366985						-0.507337	0.305959
GGZ	1721	Gga_rs14757292	Gga_rs16763327	13812081	14524769	0.712688		NA	NA		NA	NA		0.1	0.140314		NA	NA		NA	NA		0	0		NA	NA		NA	NA		0	0						-0.692392	0.244346
GGZ	1722	Gga_rs16763327	Gga_rs14757875	14524769	15142140	0.617371		NA	NA		NA	NA		0.1	0.161977		NA	NA		NA	NA		0	0		NA	NA		NA	NA		0	0						2.09509	0.0180814
GGZ	1723	Gga_rs14757875	Gga_rs16104128	15142140	15674107	0.531967		NA	NA		NA	NA		3.1	5.82743		NA	NA		NA	NA		2.2	4.13559		NA	NA		NA	NA		5.5	10.339						0.706755	0.239859
GGZ	1724	Gga_rs16104128	Gga_rs14752146	15674107	16332519	0.658412		NA	NA		NA	NA		2.5	3.79701		NA	NA		NA	NA		3.8	5.77146		NA	NA		NA	NA		0	0						1.00723	0.156913
GGZ	1725	Gga_rs14752146	Gga_rs16760336	16332519	16841539	0.50902		NA	NA		NA	NA		2.4	4.71494		NA	NA		NA	NA		3.1	6.09013		NA	NA		NA	NA		0.2	0.392912						1.51689	0.0646479
GGZ	1726	Gga_rs16760336	Gga_rs16099154	16841539	17406392	0.564853		NA	NA		NA	NA		0	0		NA	NA		NA	NA		0	0		NA	NA		NA	NA		0.2	0.354074						1.52637	0.0634583
GGZ	1727	Gga_rs16099154	Gga_rs16099588	17406392	18161143	0.754751		NA	NA		NA	NA		1.9	2.51739		NA	NA		NA	NA		1.3	1.72242		NA	NA		NA	NA		2.2	2.91487						0.935742	0.174703
GGZ	1728	Gga_rs16099588	Gga_rs16761299	18161143	18746976	0.585833		NA	NA		NA	NA		0.6	1.02418		NA	NA		NA	NA		1.1	1.87767		NA	NA		NA	NA		0.8	1.36558						0.582756	0.280029
GGZ	1729	Gga_rs16761299	Gga_rs16761556	18746976	19575607	0.828631		NA	NA		NA	NA		1.4	1.68953		NA	NA		NA	NA		2.3	2.77566		NA	NA		NA	NA		1	1.20681						0.812082	0.208372
GGZ	1730	Gga_rs16761556	Gga_rs14754454	19575607	20164711	0.589104		NA	NA		NA	NA		0.9	1.52774		NA	NA		NA	NA		0	0		NA	NA		NA	NA		1.1	1.86724						0.579082	0.281267
GGZ	1731	Gga_rs14754454	Gga_rs16761981	20164711	20795021	0.63031		NA	NA		NA	NA		1.5	2.37978		NA	NA		NA	NA		2.8	4.44226		NA	NA		NA	NA		0.8	1.26922						1.70059	0.0445101
GGZ	1732	Gga_rs16761981	Gga_rs14755580	20795021	21485912	0.690891		NA	NA		NA	NA		2.1	3.03955		NA	NA		NA	NA		0	0		NA	NA		NA	NA		3.1	4.48696						0.276134	0.391223
GGZ	1733	Gga_rs14755580	Gga_rs15712972	21485912	22015222	0.52931		NA	NA		NA	NA		1.9	3.58958		NA	NA		NA	NA		1	1.88925		NA	NA		NA	NA		2.4	4.5342						-0.758934	0.223946
GGZ	1734	Gga_rs15712972	Gga_rs14066202	22015222	22558323	0.543101		NA	NA		NA	NA		1.1	2.02541		NA	NA		NA	NA		3.5	6.44447		NA	NA		NA	NA		0.4	0.736511						0.0432563	0.482749
GGZ	1735	Gga_rs14066202	Gga_rs16105324	22558323	23315751	0.757428		NA	NA		NA	NA		3.4	4.48888		NA	NA		NA	NA		0.5	0.660129		NA	NA		NA	NA		4.5	5.94116						-0.633249	0.263285
GGZ	1736	Gga_rs16105324	Gga_rs14758709	23315751	23839558	0.523807		NA	NA		NA	NA		4.6	8.78186		NA	NA		NA	NA		3.3	6.30003		NA	NA		NA	NA		4.2	8.01822						-0.826957	0.204131
GGZ	1737	Gga_rs14758709	Gga_rs16106245	23839558	25641367	1.80181		NA	NA		NA	NA		2.6	1.44299		NA	NA		NA	NA		1.8	0.998996		NA	NA		NA	NA		3	1.66499						-1.33547	0.090862
GGZ	1738	Gga_rs16106245	Gga_rs14759861	25641367	26175861	0.534494		NA	NA		NA	NA		1.3	2.43221		NA	NA		NA	NA		3.3	6.17406		NA	NA		NA	NA		1	1.87093						-0.601512	0.27375
GGZ	1739	Gga_rs14759861	Gga_rs14777252	26175861	26839891	0.66403		NA	NA		NA	NA		1.9	2.86132		NA	NA		NA	NA		4.5	6.7768		NA	NA		NA	NA		1.1	1.65655						-0.327353	0.3717
GGZ	1740	Gga_rs14777252	Gga_rs14777799	26839891	27549683	0.709792		NA	NA		NA	NA		1	1.40886		NA	NA		NA	NA		1.7	2.39507		NA	NA		NA	NA		1.4	1.97241						0.28453	0.388002
GGZ	1741	Gga_rs14777799	Gga_rs16106327	27549683	28056767	0.507084		NA	NA		NA	NA		2.4	4.73294		NA	NA		NA	NA		3.5	6.90221		NA	NA		NA	NA		0.8	1.57765						0.982325	0.16297
GGZ	1742	Gga_rs16106327	Gga_rs16765766	28056767	28807098	0.750331		NA	NA		NA	NA		2.5	3.33186		NA	NA		NA	NA		4.6	6.13063		NA	NA		NA	NA		2.8	3.73169						0.74123	0.229277
GGZ	1743	Gga_rs16765766	Gga_rs14729762	28807098	29794134	0.987036		NA	NA		NA	NA		0.3	0.30394		NA	NA		NA	NA		0.8	0.810507		NA	NA		NA	NA		0	0						1.56834	0.0584008
GGZ	1744	Gga_rs14729762	Gga_rs16685132	29794134	30297300	0.503166		NA	NA		NA	NA		0	0		NA	NA		NA	NA		0	0		NA	NA		NA	NA		0	0						1.83905	0.0329541
GGZ	1745	Gga_rs16685132	Gga_rs14691747	30297300	30806242	0.508942		NA	NA		NA	NA		0	0		NA	NA		NA	NA		0	0		NA	NA		NA	NA		0.7	1.3754						2.01642	0.021878
GGZ	1746	Gga_rs14691747	Gga_rs13799822	30806242	31307747	0.501505		NA	NA		NA	NA		2.5	4.985		NA	NA		NA	NA		4.3	8.57419		NA	NA		NA	NA		1.5	2.991						2.06753	0.0193423
GGZ	1747	Gga_rs13799822	Gga_rs14762832	31307747	31855782	0.548035		NA	NA		NA	NA		1.7	3.10199		NA	NA		NA	NA		1.9	3.46693		NA	NA		NA	NA		1.1	2.00717						1.66511	0.0479454
GGZ	1748	Gga_rs14762832	Gga_rs14762388	31855782	32499339	0.643557		NA	NA		NA	NA		4.1	6.37084		NA	NA		NA	NA		5.8	9.01241		NA	NA		NA	NA		1.3	2.02002						2.30774	0.0105069
GGZ	1749	Gga_rs14762388	Gga_rs16766334	32499339	33023047	0.523708		NA	NA		NA	NA		0	0		NA	NA		NA	NA		0	0		NA	NA		NA	NA		0.9	1.71851						1.76056	0.0391566
GGZ	1750	Gga_rs16766334	Gga_rs13795456	33023047	33672728	0.649681		NA	NA		NA	NA		0.7	1.07745		NA	NA		NA	NA		1.2	1.84706		NA	NA		NA	NA		2.7	4.15589						1.2147	0.11224
GGZ	1751	Gga_rs13795456	Gga_rs16767098	33672728	34208382	0.535654		NA	NA		NA	NA		3.3	6.16069		NA	NA		NA	NA		6	11.2013		NA	NA		NA	NA		2	3.73375						1.66607	0.0478493
GGZ	1752	Gga_rs16767098	Gga_rs14763659	34208382	34712104	0.503722		NA	NA		NA	NA		4.8	9.52907		NA	NA		NA	NA		2.6	5.16158		NA	NA		NA	NA		3.4	6.74975						1.43446	0.0757209
GGZ	1753	Gga_rs14763659	Gga_rs14764247	34712104	35306602	0.594498		NA	NA		NA	NA		0	0		NA	NA		NA	NA		0	0		NA	NA		NA	NA		2.1	3.53239						1.183	0.118405
GGZ	1754	Gga_rs14764247	Gga_rs14764542	35306602	35806818	0.500216		NA	NA		NA	NA		0	0		NA	NA		NA	NA		0	0		NA	NA		NA	NA		1.8	3.59845						0.410186	0.340835
GGZ	1755	Gga_rs14764542	Gga_rs16110677	35806818	36451178	0.64436		NA	NA		NA	NA		0	0		NA	NA		NA	NA		0	0		NA	NA		NA	NA		0.4	0.620771						0.194368	0.422944
GGZ	1756	Gga_rs16110677	Gga_rs16111109	36451178	36960473	0.509295		NA	NA		NA	NA		0	0		NA	NA		NA	NA		0	0		NA	NA		NA	NA		1	1.9635						-1.02749	0.152095
GGZ	1757	Gga_rs16111109	Gga_rs14711117	36960473	37511482	0.551009		NA	NA		NA	NA		2.6	4.71862		NA	NA		NA	NA		1.6	2.90376		NA	NA		NA	NA		0.9	1.63337						-0.628621	0.264799
GGZ	1758	Gga_rs14711117	Gga_rs16768824	37511482	38099067	0.587585		NA	NA		NA	NA		1.9	3.23357		NA	NA		NA	NA		1.6	2.72301		NA	NA		NA	NA		1.3	2.21245						-0.23765	0.406076
GGZ	1759	Gga_rs16768824	Gga_rs14787021	38099067	38658139	0.559072		NA	NA		NA	NA		0.4	0.715471		NA	NA		NA	NA		0	0		NA	NA		NA	NA		0.5	0.894339						-1.56695	0.0585632
GGZ	1760	Gga_rs14787021	Gga_rs16132282	38658139	39448999	0.79086		NA	NA		NA	NA		0.8	1.01156		NA	NA		NA	NA		1	1.26445		NA	NA		NA	NA		0.4	0.505779						-1.36274	0.0864823
GGZ	1761	Gga_rs16132282	Gga_rs14787762	39448999	40049671	0.600672		NA	NA		NA	NA		1.4	2.33072		NA	NA		NA	NA		1.9	3.16312		NA	NA		NA	NA		0.7	1.16536						-0.260793	0.397126
GGZ	1762	Gga_rs14787762	Gga_rs14788112	40049671	40587509	0.537838		NA	NA		NA	NA		0	0		NA	NA		NA	NA		0	0		NA	NA		NA	NA		0.6	1.11558						0.0883513	0.464799
GGZ	1763	Gga_rs14788112	Gga_rs16132985	40587509	41099362	0.511853		NA	NA		NA	NA		0	0		NA	NA		NA	NA		0.1	0.195369		NA	NA		NA	NA		0	0						0.235428	0.406938
GGZ	1764	Gga_rs16132985	Gga_rs16782742	41099362	41747206	0.647844		NA	NA		NA	NA		0	0		NA	NA		NA	NA		0	0		NA	NA		NA	NA		0.1	0.154358						0.506784	0.306153
GGZ	1765	Gga_rs16782742	Gga_rs16684409	41747206	42784705	1.0375		NA	NA		NA	NA		0.7	0.674699		NA	NA		NA	NA		2.8	2.6988		NA	NA		NA	NA		0.1	0.0963856						1.03767	0.149711
GGZ	1766	Gga_rs16684409	Gga_rs16769223	42784705	43339821	0.555116		NA	NA		NA	NA		0	0		NA	NA		NA	NA		0	0		NA	NA		NA	NA		0.1	0.180143						1.04403	0.148235
GGZ	1767	Gga_rs16769223	Gga_rs16071760	43339821	43934763	0.594942		NA	NA		NA	NA		0	0		NA	NA		NA	NA		0	0		NA	NA		NA	NA		0	0						1.21279	0.112606
GGZ	1768	Gga_rs16071760	Gga_rs14742962	43934763	44559089	0.624326		NA	NA		NA	NA		0.5	0.800864		NA	NA		NA	NA		1.5	2.40259		NA	NA		NA	NA		0.4	0.640691						1.32386	0.092774
GGZ	1769	Gga_rs14742962	Gga_rs14015859	44559089	45115163	0.556074		NA	NA		NA	NA		1.1	1.97815		NA	NA		NA	NA		0.7	1.25883		NA	NA		NA	NA		1.3	2.33782						0.833996	0.202142
GGZ	1770	Gga_rs14015859	Gga_rs14956303	45115163	45848979	0.733816		NA	NA		NA	NA		2	2.72548		NA	NA		NA	NA		2.3	3.1343		NA	NA		NA	NA		1.4	1.90784						1.1263	0.130019
GGZ	1771	Gga_rs14956303	Gga_rs14956483	45848979	46486764	0.637785		NA	NA		NA	NA		0.5	0.783963		NA	NA		NA	NA		3.7	5.80133		NA	NA		NA	NA		0	0						1.81629	0.034663
GGZ	1772	Gga_rs14956483	Gga_rs14016766	46486764	47065238	0.578474		NA	NA		NA	NA		1.2	2.07442		NA	NA		NA	NA		2.9	5.01319		NA	NA		NA	NA		0.9	1.55582						2.0965	0.0180191
GGZ	1773	Gga_rs14016766	Gga_rs16689460	47065238	47657369	0.592131		NA	NA		NA	NA		1.7	2.87099		NA	NA		NA	NA		1.1	1.8577		NA	NA		NA	NA		2	3.37763						1.36633	0.085917
GGZ	1774	Gga_rs16689460	Gga_rs16770032	47657369	48364548	0.707179		NA	NA		NA	NA		0.4	0.565628		NA	NA		NA	NA		0	0		NA	NA		NA	NA		0.1	0.141407						1.36633	0.085917
GGZ	1775	Gga_rs16770032	Gga_rs14767304	48364548	48949466	0.584918		NA	NA		NA	NA		0.7	1.19675		NA	NA		NA	NA		2.6	4.44507		NA	NA		NA	NA		0.5	0.854821						1.70047	0.0445211
GGZ	1776	Gga_rs14767304	Gga_rs16769511	48949466	49489080	0.539614		NA	NA		NA	NA		0.7	1.29722		NA	NA		NA	NA		1.9	3.52104		NA	NA		NA	NA		0.5	0.926588						1.7441	0.0405707
GGZ	1777	Gga_rs16769511	Gga_rs14766378	49489080	50016563	0.527483		NA	NA		NA	NA		0.4	0.758318		NA	NA		NA	NA		1.8	3.41243		NA	NA		NA	NA		0.2	0.379159						2.15482	0.015588
GGZ	1778	Gga_rs14766378	Gga_rs14768110	50016563	50581564	0.565001		NA	NA		NA	NA		1.5	2.65486		NA	NA		NA	NA		2.5	4.42477		NA	NA		NA	NA		1.2	2.12389						2.22818	0.0129342
GGZ	1779	Gga_rs14768110	Gga_rs14768668	50581564	51116688	0.535124		NA	NA		NA	NA		1.8	3.36371		NA	NA		NA	NA		3.5	6.54054		NA	NA		NA	NA		1.4	2.61622						1.89852	0.0288136
GGZ	1780	Gga_rs14768668	Gga_rs16771130	51116688	51688966	0.572278		NA	NA		NA	NA		0.6	1.04844		NA	NA		NA	NA		0	0		NA	NA		NA	NA		0.1	0.17474						1.6001	0.0547878
GGZ	1781	Gga_rs16771130	Gga_rs14769569	51688966	52192567	0.503601		NA	NA		NA	NA		1.8	3.57426		NA	NA		NA	NA		3.1	6.15567		NA	NA		NA	NA		1.9	3.77283						1.95021	0.0255754
GGZ	1782	Gga_rs14769569	Gga_rs16771713	52192567	52763614	0.571047		NA	NA		NA	NA		1.8	3.1521		NA	NA		NA	NA		1.7	2.97699		NA	NA		NA	NA		1.5	2.62675						1.91889	0.0274994
GGZ	1783	Gga_rs16771713	Gga_rs13769061	52763614	53351682	0.588068		NA	NA		NA	NA		0.4	0.680193		NA	NA		NA	NA		1.6	2.72077		NA	NA		NA	NA		0.5	0.850242						1.76108	0.0391128
GGZ	1784	Gga_rs13769061	Gga_rs16116620	53351682	53910631	0.558949		NA	NA		NA	NA		2.2	3.93596		NA	NA		NA	NA		2	3.57814		NA	NA		NA	NA		2.2	3.93596						1.42306	0.0773595
GGZ	1785	Gga_rs16116620	Gga_rs14771242	53910631	54496879	0.586248		NA	NA		NA	NA		1.4	2.38807		NA	NA		NA	NA		0.4	0.682305		NA	NA		NA	NA		1.6	2.72922						0.890784	0.186523
GGZ	1786	Gga_rs14771242	Gga_rs14750928	54496879	55027816	0.530937		NA	NA		NA	NA		1.5	2.82519		NA	NA		NA	NA		1.4	2.63685		NA	NA		NA	NA		1.8	3.39023						0.559849	0.287791
GGZ	1787	Gga_rs14750928	Gga_rs16759236	55027816	55579428	0.551612		NA	NA		NA	NA		1.3	2.35673		NA	NA		NA	NA		0	0		NA	NA		NA	NA		2.5	4.53217						-0.434445	0.331983
GGZ	1788	Gga_rs16759236	Gga_rs14750489	55579428	56090464	0.511036		NA	NA		NA	NA		1.4	2.73953		NA	NA		NA	NA		2.2	4.30498		NA	NA		NA	NA		1.5	2.93521						-0.232715	0.407991
GGZ	1789	Gga_rs14750489	Gga_rs14749919	56090464	56640003	0.549539		NA	NA		NA	NA		1.6	2.91153		NA	NA		NA	NA		2.6	4.73124		NA	NA		NA	NA		0.7	1.27379						-0.0864905	0.465538
GGZ	1790	Gga_rs14749919	Gga_rs14749650	56640003	57173886	0.533883		NA	NA		NA	NA		0.8	1.49846		NA	NA		NA	NA		2.2	4.12075		NA	NA		NA	NA		0.2	0.374614						0.300832	0.381771
GGZ	1791	Gga_rs14749650	Gga_rs14749423	57173886	57738278	0.564392		NA	NA		NA	NA		0	0		NA	NA		NA	NA		0	0		NA	NA		NA	NA		0	0						0.0679941	0.472895
GGZ	1792	Gga_rs14749423	Gga_rs14748914	57738278	58593741	0.855463		NA	NA		NA	NA		1.1	1.28585		NA	NA		NA	NA		0.6	0.701375		NA	NA		NA	NA		1.2	1.40275						-0.0240322	0.490413
GGZ	1793	Gga_rs14748914	Gga_rs14690233	58593741	59359701	0.76596		NA	NA		NA	NA		1.4	1.82777		NA	NA		NA	NA		1.3	1.69722		NA	NA		NA	NA		1	1.30555						0.326897	0.371873
GGZ	1794	Gga_rs14690233	Gga_rs13772739	59359701	59995399	0.635698		NA	NA		NA	NA		0.6	0.943844		NA	NA		NA	NA		0.6	0.943844		NA	NA		NA	NA		1.3	2.045						0.265837	0.395183
GGZ	1795	Gga_rs13772739	Gga_rs16773826	59995399	60655562	0.660163		NA	NA		NA	NA		1.1	1.66626		NA	NA		NA	NA		1.4	2.12069		NA	NA		NA	NA		0.8	1.21182						0.977657	0.164122
GGZ	1796	Gga_rs16773826	Gga_rs16119036	60655562	61281957	0.626395		NA	NA		NA	NA		0.7	1.11751		NA	NA		NA	NA		0.4	0.638575		NA	NA		NA	NA		1.1	1.75608						0.701554	0.241479
GGZ	1797	Gga_rs16119036	Gga_rs14773275	61281957	61832447	0.55049		NA	NA		NA	NA		1	1.81656		NA	NA		NA	NA		1	1.81656		NA	NA		NA	NA		0.9	1.63491						0.269499	0.393773
GGZ	1798	Gga_rs14773275	Gga_rs13772444	61832447	62427966	0.595519		NA	NA		NA	NA		2.5	4.19802		NA	NA		NA	NA		3.7	6.21307		NA	NA		NA	NA		1.7	2.85465						0.247525	0.402251
GGZ	1799	Gga_rs13772444	Gga_rs16117747	62427966	62947499	0.519533		NA	NA		NA	NA		2.9	5.58194		NA	NA		NA	NA		2.7	5.19697		NA	NA		NA	NA		1.2	2.30977						0.555547	0.28926
GGZ	1800	Gga_rs16117747	Gga_rs14771584	62947499	63450403	0.502904		NA	NA		NA	NA		0	0		NA	NA		NA	NA		0	0		NA	NA		NA	NA		2.3	4.57344						0.179786	0.42866
GGZ	1801	Gga_rs14771584	Gga_rs14774737	63450403	63971419	0.521016		NA	NA		NA	NA		2.4	4.60638		NA	NA		NA	NA		2.9	5.56605		NA	NA		NA	NA		2	3.83865						0.297693	0.382969
GGZ	1802	Gga_rs14774737	Gga_rs14775410	63971419	64591519	0.6201		NA	NA		NA	NA		2	3.22529		NA	NA		NA	NA		4.4	7.09563		NA	NA		NA	NA		1.9	3.06402						0.8891	0.186975
GGZ	1803	Gga_rs14775410	Gga_rs13788268	64591519	65135760	0.544241		NA	NA		NA	NA		3.5	6.43097		NA	NA		NA	NA		1.8	3.30736		NA	NA		NA	NA		2.6	4.7773						0.608031	0.271583
GGZ	1804	Gga_rs13788268	Gga_rs16121901	65135760	65705018	0.569258		NA	NA		NA	NA		0	0		NA	NA		NA	NA		0	0		NA	NA		NA	NA		4.6	8.08069						-0.131977	0.447501
GGZ	1805	Gga_rs16121901	Gga_rs14778949	65705018	66466403	0.761385		NA	NA		NA	NA		6.3	8.27439		NA	NA		NA	NA		7.6	9.98181		NA	NA		NA	NA		1.9	2.49545						0.828129	0.203799
GGZ	1806	Gga_rs14778949	Gga_rs16777011	66466403	67032793	0.56639		NA	NA		NA	NA		0.1	0.176557		NA	NA		NA	NA		0	0		NA	NA		NA	NA		0.7	1.2359						0.393674	0.346911
GGZ	1807	Gga_rs16777011	Gga_rs14779945	67032793	67714849	0.682056		NA	NA		NA	NA		0.9	1.31954		NA	NA		NA	NA		0.7	1.02631		NA	NA		NA	NA		0.9	1.31954						0.0927652	0.463045
GGZ	1808	Gga_rs14779945	Gga_rs16777371	67714849	68219187	0.504338		NA	NA		NA	NA		0	0		NA	NA		NA	NA		0	0		NA	NA		NA	NA		0.4	0.793119						0.448916	0.326746
GGZ	1809	Gga_rs16777371	Gga_rs16777705	68219187	68858753	0.639566		NA	NA		NA	NA		4.6	7.19238		NA	NA		NA	NA		1.9	2.97076		NA	NA		NA	NA		4.6	7.19238						-0.226316	0.410478
GGZ	1810	Gga_rs16777705	Gga_rs14781032	68858753	69400260	0.541507		NA	NA		NA	NA		3.4	6.27877		NA	NA		NA	NA		7.3	13.4809		NA	NA		NA	NA		2.6	4.80142						0.178499	0.429165
GGZ	1811	Gga_rs14781032	Gga_rs16778350	69400260	69976503	0.576243		NA	NA		NA	NA		1.9	3.29722		NA	NA		NA	NA		2.8	4.85906		NA	NA		NA	NA		1.4	2.42953						0.56471	0.286136
GGZ	1812	Gga_rs16778350	Gga_rs14781905	69976503	70481817	0.505314		NA	NA		NA	NA		0	0		NA	NA		NA	NA		0	0		NA	NA		NA	NA		0.5	0.989484						1.30963	0.0951602
GGZ	1813	Gga_rs14781905	Gga_rs14782494	70481817	71053437	0.57162		NA	NA		NA	NA		2.2	3.84871		NA	NA		NA	NA		2.5	4.37353		NA	NA		NA	NA		3.7	6.47283						0.0783566	0.468772
GGZ	1814	Gga_rs14782494	Gga_rs16684156	71053437	72041393	0.987956		NA	NA		NA	NA		22.7	22.9767		NA	NA		NA	NA		22.8	23.078		NA	NA		NA	NA		0.6	0.607314						3.51989	0.000215861
GGZ	1815	Gga_rs16684156	Gga_rs14686035	72041393	72586263	0.54487		NA	NA		NA	NA		0	0		NA	NA		NA	NA		0	0		NA	NA		NA	NA		0	0						3.57143	0.000177518
GGZ	1816	Gga_rs14686035	Gga_rs14685635	72586263	73162920	0.576657		NA	NA		NA	NA		1.2	2.08096		NA	NA		NA	NA		1.3	2.25437		NA	NA		NA	NA		0	0						3.8115	6.90622e-05
GGZ	1817	Gga_rs14685635	Gga_rs15990760	73162920	73690795	0.527875		NA	NA		NA	NA		13.4	25.3848		NA	NA		NA	NA		13.3	25.1954		NA	NA		NA	NA		0	0						6.17061	3.40129e-10
GGZ	1818	Gga_rs15990760	Gga_rs15168784	73690795	74494580	0.803785		NA	NA		NA	NA		9.3	11.5703		NA	NA		NA	NA		9.3	11.5703		NA	NA		NA	NA		0	0						6.9274	2.14318e-12
GGZ	1819	Gga_rs14685154	Gga_rs15168784	74054281	74494580	0.440299		NA	NA		NA	NA		0.6	1.36271		NA	NA		NA	NA		0.6	1.36271		NA	NA		NA	NA		0	0						6.83668	4.05261e-12
